# Supplementary material for: Defining Brugia malayi and Wolbachia symbiosis by stage-specific dual RNA-seq
Source: PLoS Negl Trop Dis. 2017 Mar 30;11(3):e0005357. doi: 10.1371/journal.pntd.0005357 (PMC5373514; doi:10.1371/journal.pntd.0005357)
Supplement: S1 Table — Table showing results of pair-wise differential expression analyses between female stages. (XLSX) [file pntd.0005357.s003.xlsx]

## Sheet: S1_Table_Brugia_DE_Female
S1 Table: B. malayi differentially expressed genes during female development. Table showing results of pair-wise differential expression analyses between female stages.
Gene	WormBase GeneID	Description	Differential Expression	logFC	logCPM	PValue	FDR
Bm9996	WBGene00230257	Uncharacterized protein	Downregulated in F30 (L4)	-2.75804	8.23569	1.37421e-11	6.12314e-10
Bm9995	WBGene00230256	Bm9995 is an ortholog of O. volvulus OVOC6634.	Downregulated in F30 (L4)	-4.63187	5.1607	9.31591e-17	6.59083e-15
Bm9969	WBGene00230230	Bm9969 is an ortholog of C. elegans Y47A7.2.	Downregulated in F30 (L4)	-1.00878	6.78868	0.000699079	0.00813953
Bm9965	WBGene00230226	Bm9965 is an ortholog of O. volvulus OVOC6759.	Downregulated in F30 (L4)	-4.02426	5.84923	1.76917e-09	6.23448e-08
Bm9940	WBGene00230201	Bm9940 is an ortholog of C. elegans T19C4.1.	Downregulated in F30 (L4)	-2.44357	8.43128	3.36611e-16	2.27716e-14
Bm9935	WBGene00230196	Bm9935 is an ortholog of O. volvulus OVOC2867.	Downregulated in F30 (L4)	-2.49214	5.59011	4.06626e-13	2.1172e-11
Bm9924	WBGene00230185	Uncharacterized protein	Downregulated in F30 (L4)	-6.16476	4.60739	7.53833e-18	5.72666e-16
Bm9918	WBGene00230179	Bm9918 is an ortholog of O. volvulus OVOC2797.	Downregulated in F30 (L4)	-5.84678	2.08616	0.000579132	0.00689897
Bm9911	WBGene00230172	Bm9911 is an ortholog of O. volvulus OVOC2631.	Downregulated in F30 (L4)	-3.06043	5.57029	3.69703e-16	2.48291e-14
Bm9847	WBGene00230108	Based on protein domain information, Bm9847 is predicted to have nucleic acid binding activity.	Downregulated in F30 (L4)	-3.29389	2.26871	0.00181983	0.0178289
Bm9842	WBGene00230103	Bm9842 is an ortholog of O. volvulus OVOC3682 and OVOC5987.	Downregulated in F30 (L4)	-8.02531	3.83617	1.99766e-09	6.98653e-08
Bm9837	WBGene00230098	Bm9837 is an ortholog of C. elegans C41G7.9; based on protein domain information, Bm9837 is an integral component of the membrane.	Downregulated in F30 (L4)	-1.48819	3.89826	0.00101969	0.0109705
Bm9823	WBGene00230084	Bma-dpy-2 is an ortholog of C. elegans dpy-2; in C. elegans, dpy-2, is involved in protein catabolic process, collagen and cuticulin-based cuticle development, locomotion, regulation of growth and post-embryonic body morphogenesis; based on protein domain information, Bma-dpy-2 is a structural constituent of cuticle.	Downregulated in F30 (L4)	-4.74622	8.13968	3.14204e-40	1.2661e-37
Bm9817	WBGene00230078	Bm9817 is an ortholog of O. volvulus OVOC9906.	Downregulated in F30 (L4)	-1.91413	3.53741	0.00151162	0.0152944
Bm9816	WBGene00230077	Bm9816 is an ortholog of O. volvulus OVOC9905; proteomic studies indicate that Bm9816 is enriched in the reproductive tract.	Downregulated in F30 (L4)	-1.4168	7.36155	8.66106e-07	2.07955e-05
Bm9814	WBGene00230075	Bm9814 is an ortholog of O. volvulus OVOC9888.	Downregulated in F30 (L4)	-2.7828	4.68737	1.01443e-09	3.71611e-08
Bm9806	WBGene00230067	Bm9806 is an ortholog of O. volvulus OVOC9856; based on protein domain information, Bm9806 is involved in protein folding and protein peptidyl-prolyl isomerization; based on protein domain information, Bm9806 is predicted to have peptidyl-prolyl cis-trans isomerase activity.	Downregulated in F30 (L4)	-1.98109	6.8532	4.74019e-09	1.586e-07
Bm9740	WBGene00230001	Bm9740 is an ortholog of C. elegans pqn-27; in C. elegans, pqn-27, is involved in reproduction and nematode larval development; based on protein domain information, Bm9740 is predicted to have RNA binding activity.	Downregulated in F30 (L4)	-0.772552	6.08931	0.00604656	0.0471542
Bm9702	WBGene00229963	Uncharacterized protein	Downregulated in F30 (L4)	-7.23092	3.14393	8.72628e-08	2.48847e-06
Bm970	WBGene00221231	Uncharacterized protein	Downregulated in F30 (L4)	-2.92352	3.4441	7.9431e-07	1.92714e-05
Bm9685	WBGene00229946	Bma-sup-1 is an ortholog of C. elegans sup-1.	Downregulated in F30 (L4)	-1.14941	6.40481	0.000144283	0.00209924
Bm9643	WBGene00229904	Bma-cut-5 is an ortholog of C. elegans cut-5; in C. elegans, cut-5, is involved in body morphogenesis.	Downregulated in F30 (L4)	-3.04783	6.13004	4.02689e-18	3.22964e-16
Bm9642	WBGene00229903	Bm9642 is an ortholog of O. volvulus OVOC2456.	Downregulated in F30 (L4)	-3.35601	2.31114	0.00106421	0.0113762
Bm9637	WBGene00229898	Bm9637 is an ortholog of C. elegans Y54G2A.76.	Downregulated in F30 (L4)	-4.45356	6.99092	1.72494e-30	3.01636e-28
Bm9570	WBGene00229831	Bma-lin-32 is an ortholog of C. elegans lin-32; in C. elegans, lin-32, is involved in embryo development, nematode male tail tip morphogenesis, neuron development, localization and cell division; based on protein domain information, Bma-lin-32 is involved in neurogenesis and regulation of transcription, DNA-templated; based on protein domain information, Bma-lin-32 is predicted to have protein di…	Downregulated in F30 (L4)	-3.4401	4.57924	7.83552e-12	3.52522e-10
Bm9555	WBGene00229816	Bm9555 is an ortholog of C. elegans lbp-1, lbp-2, lbp-3 and lbp-4.	Downregulated in F30 (L4)	-4.71392	3.37638	3.41735e-06	7.31454e-05
Bm9525	WBGene00229786	Bma-tth-1 is an ortholog of C. elegans tth-1; based on protein domain information, Bma-tth-1 is involved in actin filament organization; based on protein domain information, Bma-tth-1 is predicted to have actin monomer binding activity.	Downregulated in F30 (L4)	-2.04112	4.91458	1.84202e-07	4.9935e-06
Bm9518	WBGene00229779	Bm9518 is an ortholog of O. volvulus OVOC3076 and OVOC3078.	Downregulated in F30 (L4)	-1.04222	4.89435	0.00299094	0.0267568
Bm9512	WBGene00229773	Bm9512 is an ortholog of O. volvulus OVOC3113.	Downregulated in F30 (L4)	-2.16631	3.84386	2.25764e-05	0.000401608
Bm9508	WBGene00229769	Bm9508 is an ortholog of O. volvulus OVOC3691.	Downregulated in F30 (L4)	-4.90977	5.87032	2.69688e-27	4.09749e-25
Bm9504	WBGene00229765	Bma-dpy-8 is an ortholog of C. elegans dpy-8; in C. elegans, dpy-8, is involved in body morphogenesis, oviposition, collagen and cuticulin-based cuticle development, locomotion and positive regulation of growth.	Downregulated in F30 (L4)	-8.32537	6.59364	3.20806e-38	1.06187e-35
Bm9484	WBGene00229745	Bm9484 is an ortholog of O. volvulus OVOC5620.	Downregulated in F30 (L4)	-2.52424	2.81275	0.000545812	0.0065696
Bm9418	WBGene00229679	Bm9418 is an ortholog of O. volvulus OVOC2437.	Downregulated in F30 (L4)	-1.39155	3.93762	0.00370585	0.0318607
Bm9395	WBGene00229656	Bm9395 is an ortholog of O. volvulus OVOC1355; proteomic studies indicate that Bm9395 is enriched in the digestive tract.	Downregulated in F30 (L4)	-0.990697	5.64952	0.00181539	0.0178043
Bm9328	WBGene00229589	Bm9328 is an ortholog of O. volvulus OVOC210.	Downregulated in F30 (L4)	-2.44101	2.33623	0.00491313	0.0399079
Bm9299	WBGene00229560	Bma-lpd-2 is an ortholog of C. elegans cebp-2; in C. elegans, cebp-2, is involved in reproduction; based on protein domain information, Bma-lpd-2 is involved in regulation of transcription, DNA-templated and transcription, DNA-templated; based on protein domain information, Bma-lpd-2 is predicted to have sequence-specific DNA binding activity and transcription factor activity, sequence-specific D…	Downregulated in F30 (L4)	-1.12751	4.11063	0.00449251	0.0370103
Bm9292	WBGene00229553	Bm9292 is an ortholog of C. elegans F48E3.4; based on protein domain information, Bm9292 is involved in proteolysis; based on protein domain information, Bm9292 is predicted to have serine-type endopeptidase activity.	Downregulated in F30 (L4)	-3.42055	3.53669	4.84327e-06	9.8871e-05
Bm9234	WBGene00229495	Bm9234 is an ortholog of C. elegans mboa-4 and mboa-3.	Downregulated in F30 (L4)	-1.96532	3.72536	0.00048534	0.00594205
Bm9228	WBGene00229489	Bma-mec-12 is an ortholog of C. elegans mec-12 and Y19D2B.1; in C. elegans, mec-12, is involved in thigmotaxis, microtubule-based process, mechanosensory behavior and sensory perception of mechanical stimulus; based on protein domain information, Bma-mec-12 is involved in microtubule-based process; based on protein domain information, Bma-mec-12 is predicted to have GTP binding activity, GTPase a…	Downregulated in F30 (L4)	-1.07374	7.52283	0.000151108	0.00218142
Bm9180	WBGene00229441	Bma-his-56 is an ortholog of the members of the C. elegans his gene class including his-67, his-64 and his-60; in C. elegans, his-1, his-5, his-10, his-14, his-18, his-26, his-28, his-31, his-37, his-38, his-46, his-50, his-56, his-60, his-64 and his-67, are involved in embryo development; based on protein domain information, Bma-his-56 is predicted to have DNA binding activity and protein hetero…	Downregulated in F30 (L4)	-1.03545	5.80624	0.0011289	0.011971
Bm9080	WBGene00229341	Bm9080 is an ortholog of C. elegans hsp-12.3 and hsp-12.6.	Downregulated in F30 (L4)	-3.35601	2.31114	0.00106349	0.0113762
Bm9073	WBGene00229334	Bm9073 is an ortholog of O. volvulus OVOC12143.	Downregulated in F30 (L4)	-2.50345	4.72472	1.60033e-08	4.97477e-07
Bm9063	WBGene00229324	Bm9063 is an ortholog of C. elegans abhd-12; proteomic studies indicate that Bm9063 is enriched in the reproductive tract.	Downregulated in F30 (L4)	-1.15505	4.46556	0.00604805	0.0471542
Bm9057	WBGene00229318	Bm9057 is an ortholog of C. elegans acc-2 and lgc-49; based on protein domain information, Bm9057 is involved in ion transport; based on protein domain information, Bm9057 is predicted to have extracellular ligand-gated ion channel activity; based on protein domain information, Bm9057 is an integral component of the membrane.	Downregulated in F30 (L4)	-1.91434	4.17611	0.000342309	0.00447463
Bm9051	WBGene00229312	Uncharacterized protein	Downregulated in F30 (L4)	-4.03094	3.57421	1.01832e-05	0.000192608
Bm9025	WBGene00229286	Bm9025 is an ortholog of C. elegans strl-1; based on protein domain information, Bm9025 is predicted to have lipid binding activity.	Downregulated in F30 (L4)	-4.86999	5.83151	2.11595e-23	2.22848e-21
Bm9014	WBGene00229275	Bm9014 is an ortholog of O. volvulus OVOC370.	Downregulated in F30 (L4)	-2.48103	5.63717	4.60814e-14	2.57278e-12
Bm9009	WBGene00229270	Uncharacterized protein	Downregulated in F30 (L4)	-6.73598	5.12872	6.03544e-25	7.4582e-23
Bm8984	WBGene00229245	Bm8984 is an ortholog of O. volvulus OVOC1868.	Downregulated in F30 (L4)	-1.25236	3.94274	0.00257019	0.0236784
Bm8972	WBGene00229233	Bm8972 is an ortholog of C. elegans K01A2.5.	Downregulated in F30 (L4)	-8.99033	7.21728	1.53148e-38	5.45913e-36
Bm8932	WBGene00229193	Bm8932 is an ortholog of O. volvulus OVOC5263.	Downregulated in F30 (L4)	-10.2098	5.77047	8.25123e-19	6.8279e-17
Bm8931	WBGene00229192	Uncharacterized protein	Downregulated in F30 (L4)	-2.98491	5.02114	2.72907e-08	8.21202e-07
Bm8928	WBGene00229189	Bm8928 is an ortholog of C. elegans Y12A6A.1; based on protein domain information, Bm8928 is localized to the acetylcholine-gated channel complex.	Downregulated in F30 (L4)	-1.65927	4.48059	8.75759e-05	0.00133936
Bm8927	WBGene00229188	Bma-dpy-7 is an ortholog of C. elegans dpy-7; in C. elegans, dpy-7, is involved in body morphogenesis, oviposition, collagen and cuticulin-based cuticle development and locomotion.	Downregulated in F30 (L4)	-4.71708	6.15054	1.53678e-28	2.54337e-26
Bm8892	WBGene00229153	Bma-dpy-9 is an ortholog of C. elegans dpy-9; in C. elegans, dpy-9, is involved in body morphogenesis and locomotion; based on protein domain information, Bma-dpy-9 is a structural constituent of cuticle.	Downregulated in F30 (L4)	-12.6742	8.12986	9.16972e-60	8.49849e-56
Bm889	WBGene00221150	Uncharacterized protein	Downregulated in F30 (L4)	-1.7585	9.21543	1.60494e-08	4.97477e-07
Bm8827	WBGene00229088	Bm8827 is an ortholog of O. volvulus Ovo-ptp-3.	Downregulated in F30 (L4)	-1.34185	4.07499	0.0039004	0.0330879
Bm8789	WBGene00229050	Uncharacterized protein	Downregulated in F30 (L4)	-5.37518	3.77688	3.00853e-05	0.000519237
Bm8760	WBGene00229021	Bm8760 is an ortholog of C. elegans dhs-2; proteomic studies indicate that Bm8760 is enriched in the body wall.	Downregulated in F30 (L4)	-1.24792	4.42227	0.00413485	0.0347118
Bm8720	WBGene00228981	Bm8720 is an ortholog of C. elegans his-39; in C. elegans, his-39, is involved in reproduction, nematode larval development, embryo development and locomotion; based on protein domain information, Bm8720 is predicted to have DNA binding activity and protein heterodimerization activity; based on protein domain information, Bm8720 is localized to the nucleosome.	Downregulated in F30 (L4)	-2.55202	5.0623	1.52473e-11	6.76133e-10
Bm8718	WBGene00228979	Bm8718 is an ortholog of O. volvulus OVOC9263.	Downregulated in F30 (L4)	-0.857146	5.16133	0.00582845	0.045778
Bm8715	WBGene00228976	Bm8715 is an ortholog of C. elegans ptr-19; in C. elegans, ptr-19, is involved in the molting cycle; based on protein domain information, Bm8715 is an integral component of the membrane.	Downregulated in F30 (L4)	-3.35601	3.00152	3.10449e-05	0.000528904
Bm8701	WBGene00228962	Bm8701 is an ortholog of O. volvulus OVOC11981.	Downregulated in F30 (L4)	-0.929855	5.05212	0.00406497	0.0342492
Bm8632	WBGene00228893	Bma-hmg-1.1 is an ortholog of C. elegans hmg-1.1; proteomic studies indicate that Bma-hmg-1.1 is enriched in the reproductive tract.	Downregulated in F30 (L4)	-0.811978	6.57398	0.00559209	0.0443365
Bm8617	WBGene00228878	Bm8617 is an ortholog of O. volvulus OVOC5666 and OVOC5667; based on protein domain information, Bm8617 is predicted to have transferase activity, transferring glycosyl groups; based on protein domain information, Bm8617 is localized to the membrane.	Downregulated in F30 (L4)	-2.3684	3.0844	0.0062239	0.0481495
Bm8605	WBGene00228866	Bma-col-104 is an ortholog of C. elegans col-104; based on protein domain information, Bma-col-104 is a structural constituent of cuticle.	Downregulated in F30 (L4)	-4.92429	5.67914	1.01471e-19	8.62786e-18
Bm8573	WBGene00228834	Bm8573 is an ortholog of O. volvulus OVOC3464.	Downregulated in F30 (L4)	-1.30854	4.75793	0.000508948	0.00618208
Bm8560	WBGene00228821	Bm8560 is an ortholog of O. volvulus OVOC3849; based on protein domain information, Bm8560 is involved in protein phosphorylation; based on protein domain information, Bm8560 is predicted to have ATP binding activity and protein kinase activity.	Downregulated in F30 (L4)	-2.2344	3.62183	0.000337545	0.0044186
Bm8541	WBGene00228802	Bm8541 is an ortholog of C. elegans somi-1.	Downregulated in F30 (L4)	-1.00631	4.79063	0.00390233	0.0330879
Bm8496	WBGene00228757	Uncharacterized protein	Downregulated in F30 (L4)	-2.71797	4.00595	1.98102e-06	4.42411e-05
Bm8490	WBGene00228751	Bm8490 is an ortholog of O. volvulus OVOC4111.	Downregulated in F30 (L4)	-2.51554	5.25931	3.77013e-12	1.75586e-10
Bm8463	WBGene00228724	Bm8463 is an ortholog of O. volvulus OVOC8996; based on protein domain information, Bm8463 is predicted to have metallopeptidase activity.	Downregulated in F30 (L4)	-5.77579	2.03505	0.00113166	0.0119729
Bm8439	WBGene00228700	Bma-col-45 is an ortholog of C. elegans col-45; based on protein domain information, Bma-col-45 is a structural constituent of cuticle.	Downregulated in F30 (L4)	-5.51574	7.13183	9.09539e-22	8.51476e-20
Bm8405	WBGene00228666	Bm8405 is an ortholog of O. volvulus OVOC1310 and OVOC1311; based on protein domain information, Bm8405 is involved in peptide cross-linking; based on protein domain information, Bm8405 is predicted to have protein-glutamine gamma-glutamyltransferase activity.	Downregulated in F30 (L4)	-7.7949	3.61654	2.98623e-09	1.01751e-07
Bm8377	WBGene00228638	Bm8377 is an ortholog of C. elegans C54G6.3.	Downregulated in F30 (L4)	-1.69406	5.07814	0.000763569	0.00870449
Bm8293	WBGene00228554	Uncharacterized protein	Downregulated in F30 (L4)	-2.66662	2.49164	0.00165173	0.016548
Bm829	WBGene00221090	Bm829 is an ortholog of C. elegans ttr-15, ttr-16 and ttr-17; based on protein domain information, Bm829 is localized to the extracellular space.	Downregulated in F30 (L4)	-1.59371	6.97131	1.24263e-05	0.000232661
Bm8203	WBGene00228464	Bm8203 is an ortholog of O. volvulus OVOC12252.	Downregulated in F30 (L4)	-2.68012	2.50066	0.00176863	0.0175125
Bm8151	WBGene00228412	Bm8151 is an ortholog of O. volvulus OVOC2476.	Downregulated in F30 (L4)	-1.00132	5.53025	0.0024194	0.0225103
Bm8122	WBGene00228383	Bm8122 is an ortholog of O. volvulus OVOC2528.	Downregulated in F30 (L4)	-2.05886	5.11403	4.23728e-06	8.80518e-05
Bm8108	WBGene00228369	Bm8108 is an ortholog of O. volvulus OVOC2488; based on protein domain information, Bm8108 is involved in protein phosphorylation; based on protein domain information, Bm8108 is predicted to have ATP binding activity and protein kinase activity.	Downregulated in F30 (L4)	-1.68473	4.79049	1.90168e-05	0.000344908
Bm8049	WBGene00228310	Bm8049 is an ortholog of O. volvulus OVOC4119; proteomic studies indicate that Bm8049 is enriched in the reproductive tract.	Downregulated in F30 (L4)	-5.45396	5.99941	8.59572e-05	0.00131896
Bm8018	WBGene00228279	Uncharacterized protein	Downregulated in F30 (L4)	-1.25642	4.55762	0.00083578	0.0093891
Bm8017	WBGene00228278	Bm8017 is an ortholog of O. volvulus OVOC311; proteomic studies indicate that Bm8017 is enriched in the reproductive tract.	Downregulated in F30 (L4)	-1.50156	7.70186	1.9394e-06	4.3627e-05
Bm798	WBGene00221059	Bm798 is an ortholog of O. volvulus OVOC9062.	Downregulated in F30 (L4)	-3.50896	2.41952	0.000410136	0.00522853
Bm7978	WBGene00228239	Uncharacterized protein	Downregulated in F30 (L4)	-5.90417	2.06563	0.00233053	0.0218396
Bm7969	WBGene00228230	Bm7969 is an ortholog of C. elegans C09F9.2; proteomic studies indicate that Bm7969 is enriched in the reproductive tract.	Downregulated in F30 (L4)	-2.77365	7.78482	7.57031e-19	6.32087e-17
Bm7956	WBGene00228217	Bma-col-164 is an ortholog of C. elegans col-164; based on protein domain information, Bma-col-164 is a structural constituent of cuticle.	Downregulated in F30 (L4)	-4.61524	7.42956	3.41664e-14	1.93082e-12
Bm7869	WBGene00228130	Bm7869 is an ortholog of C. elegans F53B2.5.	Downregulated in F30 (L4)	-2.9994	2.07284	0.00553535	0.0439979
Bm7841	WBGene00228102	Uncharacterized protein	Downregulated in F30 (L4)	-4.69146	6.09208	5.13398e-26	6.8959e-24
Bm7826	WBGene00228087	Bm7826 is an ortholog of O. volvulus OVOC241.	Downregulated in F30 (L4)	-1.62593	4.52667	2.7306e-05	0.000477494
Bm7806	WBGene00228067	Uncharacterized protein	Downregulated in F30 (L4)	-1.68086	4.20185	9.2363e-05	0.00141025
Bm7783	WBGene00228044	Uncharacterized protein	Downregulated in F30 (L4)	-3.57524	4.27685	2.06874e-09	7.19488e-08
Bm7775	WBGene00228036	Uncharacterized protein	Downregulated in F30 (L4)	-2.17237	4.12326	0.000111988	0.00167404
Bm7763	WBGene00228024	Bm7763 is an ortholog of C. elegans pan-1; in C. elegans, pan-1, is involved in nematode larval development, germ cell development, the molting cycle and locomotion.	Downregulated in F30 (L4)	-1.49204	6.44808	8.19457e-07	1.98296e-05
Bm7689	WBGene00227950	Bma-inft-2 is an ortholog of C. elegans inft-2; based on protein domain information, Bma-inft-2 is involved in cellular component organization; based on protein domain information, Bma-inft-2 is predicted to have actin binding activity.	Downregulated in F30 (L4)	-2.19912	3.76168	0.000251106	0.00344267
Bm7658	WBGene00227919	Bma-rol-8 is an ortholog of C. elegans rol-8; based on protein domain information, Bma-rol-8 is a structural constituent of cuticle.	Downregulated in F30 (L4)	-4.96163	4.36476	8.6252e-13	4.29776e-11
Bm7657	WBGene00227918	Bm7657 is an ortholog of C. elegans rol-8; based on protein domain information, Bm7657 is a structural constituent of cuticle.	Downregulated in F30 (L4)	-8.9956	7.26123	2.13902e-41	9.91221e-39
Bm7630	WBGene00227891	Bma-him-14 is an ortholog of C. elegans him-14; in C. elegans, him-14, is involved in meiotic mismatch repair, gonad development, embryo development, chiasma assembly and germline cell cycle switching, mitotic to meiotic cell cycle; based on protein domain information, Bma-him-14 is involved in mismatch repair; based on protein domain information, Bma-him-14 is predicted to have ATP binding activ…	Downregulated in F30 (L4)	-3.34591	2.29734	0.00153215	0.0154516
Bm7608	WBGene00227869	Bma-col-97 is an ortholog of C. elegans col-97; in C. elegans, col-97, is involved in body morphogenesis and locomotion; based on protein domain information, Bma-col-97 is a structural constituent of cuticle.	Downregulated in F30 (L4)	-1.43138	6.72569	0.000950451	0.0103633
Bm7592	WBGene00227853	Bma-vab-23 is an ortholog of C. elegans vab-23; in C. elegans, vab-23, is involved in receptor-mediated endocytosis, embryo development, embryonic body morphogenesis, single organismal cell-cell adhesion, oviposition, locomotion, vulval development, hermaphrodite genitalia development and epidermis morphogenesis.	Downregulated in F30 (L4)	-1.69444	4.96833	1.92389e-06	4.33835e-05
Bm7591	WBGene00227852	Bm7591 is an ortholog of C. elegans ZK930.2.	Downregulated in F30 (L4)	-3.50201	4.40431	5.98102e-12	2.74416e-10
Bm7583	WBGene00227844	Bma-tba-8 is an ortholog of C. elegans tba-8; based on protein domain information, Bma-tba-8 is involved in microtubule-based process; based on protein domain information, Bma-tba-8 is predicted to have GTP binding activity, GTPase activity, and is a structural constituent of cytoskeleton; based on protein domain information, Bma-tba-8 is localized to the microtubule.	Downregulated in F30 (L4)	-3.246	7.79395	4.05506e-18	3.22964e-16
Bm7573	WBGene00227834	Bm7573 is an ortholog of C. elegans ZK858.6; based on protein domain information, Bm7573 is an integral component of the membrane.	Downregulated in F30 (L4)	-0.840907	6.48326	0.00439906	0.0364975
Bm7561	WBGene00227822	Bm7561 is an ortholog of C. elegans col-158, lon-3 and rol-6.	Downregulated in F30 (L4)	-5.98435	7.314	4.56986e-35	1.2101e-32
Bm7477	WBGene00227738	Bm7477 is an ortholog of O. volvulus OVOC6541.	Downregulated in F30 (L4)	-1.36565	7.13409	5.15866e-06	0.00010439
Bm7474	WBGene00227735	Bma-mlt-7 is an ortholog of C. elegans mlt-7; in C. elegans, mlt-7, is involved in reproduction, nematode larval development, peptide cross-linking, locomotion, post-embryonic body morphogenesis and cuticle development involved in collagen and cuticulin-based cuticle the molting cycle; based on protein domain information, Bma-mlt-7 is involved in oxidation-reduction process and response to oxidat…	Downregulated in F30 (L4)	-1.21983	5.2145	0.000215978	0.00301005
Bm74	WBGene00220335	Bma-elk-2 is an ortholog of O. volvulus OVOC5543; based on protein domain information, Bma-elk-2 is involved in regulation of transcription, DNA-templated; based on protein domain information, Bma-elk-2 is predicted to have sequence-specific DNA binding activity and transcription factor activity, sequence-specific DNA binding.	Downregulated in F30 (L4)	-2.26663	2.62662	0.0037703	0.0323248
Bm7382	WBGene00227643	Bm7382 encodes for a conserved microfilariae surface associated protein.	Downregulated in F30 (L4)	-2.84345	3.4102	8.75217e-05	0.00133936
Bm7369	WBGene00227630	Bma-cuti-1 is an ortholog of C. elegans cuti-1; in C. elegans, cuti-1, is involved in reproduction, nematode larval development, embryo development, body morphogenesis, the molting cycle, collagen and cuticulin-based cuticle development and locomotion.	Downregulated in F30 (L4)	-4.47236	4.80032	1.0715e-14	6.36579e-13
Bm7358	WBGene00227619	Bm7358 is an ortholog of C. elegans cln-3.1 and cln-3.3; in C. elegans, cln-3.1 and cln-3.3, are involved in regulation of oviposition; based on protein domain information, Bm7358 is localized to the membrane.	Downregulated in F30 (L4)	-3.66818	2.49433	0.000858258	0.00961258
Bm735	WBGene00220996	Bm735 is an ortholog of C. elegans dkf-2; in C. elegans, dkf-2, is involved in peptidyl-serine phosphorylation, intracellular signal transduction, positive regulation of innate immune response, defense response to Gram-negative bacterium and defense response to Gram-positive bacterium; based on protein domain information, Bm735 is involved in protein phosphorylation; based on protein domain infor…	Downregulated in F30 (L4)	-2.81528	6.23082	2.57767e-16	1.79623e-14
Bm73	WBGene00220334	Uncharacterized protein	Downregulated in F30 (L4)	-6.40995	2.49812	0.000311153	0.00411286
Bm7214	WBGene00227475	Bm7214 is an ortholog of C. elegans Y102A11A.5.	Downregulated in F30 (L4)	-8.30475	7.41204	5.41929e-49	7.17514e-46
Bm7199	WBGene00227460	Bm7199 is an ortholog of C. elegans Y94H6A.8; based on protein domain information, Bm7199 is predicted to have NADH dehydrogenase (ubiquinone) activity and electron carrier activity; based on protein domain information, Bm7199 is localized to the membrane.	Downregulated in F30 (L4)	-0.962121	5.56607	0.00182609	0.0178714
Bm7177	WBGene00227438	Bm7177 is an ortholog of C. elegans Y87G2A.17.	Downregulated in F30 (L4)	-1.49993	5.46843	3.8328e-06	8.07328e-05
Bm7175	WBGene00227436	Bm7175 is an ortholog of C. elegans eipr-1.	Downregulated in F30 (L4)	-3.12198	2.86055	0.00327041	0.0288105
Bm7163	WBGene00227424	Bm7163 is an ortholog of C. elegans Y81G3A.4.	Downregulated in F30 (L4)	-2.3112	4.46464	2.54443e-07	6.73765e-06
Bm7142	WBGene00227403	Bm7142 is an ortholog of C. elegans Y75B8A.31.	Downregulated in F30 (L4)	-0.869619	5.81606	0.0028289	0.0256539
Bm7062	WBGene00227323	Bm7062 is an ortholog of C. elegans Y71G12B.25 and Y71G12B.26; based on protein domain information, Bm7062 is involved in transmembrane transport; based on protein domain information, Bm7062 is an integral component of the membrane.	Downregulated in F30 (L4)	-1.45071	5.78167	1.02999e-05	0.000194419
Bm7053	WBGene00227314	Bm7053 is an ortholog of C. elegans ddx-27; in C. elegans, ddx-27, is involved in reproduction, nematode larval development and embryo development; based on protein domain information, Bm7053 is predicted to have ATP binding activity and nucleic acid binding activity.	Downregulated in F30 (L4)	-1.83036	3.78139	0.00289338	0.0261363
Bm7007	WBGene00227268	Bma-micu-1 is an ortholog of O. volvulus OVOC4653.	Downregulated in F30 (L4)	-2.19553	3.20837	0.00392085	0.0331555
Bm7000	WBGene00227261	Bm7000 is an ortholog of C. elegans Y67D2.5; based on protein domain information, Bm7000 is predicted to have N-acetyltransferase activity.	Downregulated in F30 (L4)	-1.74504	3.19027	0.00186939	0.0182373
Bm6994	WBGene00227255	Bma-paqr-3 is an ortholog of C. elegans paqr-3; based on protein domain information, Bma-paqr-3 is an integral component of the membrane.	Downregulated in F30 (L4)	-2.29891	4.19054	6.41944e-07	1.58654e-05
Bm6978	WBGene00227239	Bm6978 is an ortholog of C. elegans gly-8.	Downregulated in F30 (L4)	-1.43938	6.816	4.99701e-06	0.000101785
Bm6977	WBGene00227238	Bma-grl-16 is an ortholog of C. elegans grl-16; proteomic studies indicate that Bma-grl-16 is enriched in the digestive tract.	Downregulated in F30 (L4)	-4.80824	4.56278	0.000950183	0.0103633
Bm6974	WBGene00227235	Bma-lpr-1 is an ortholog of C. elegans lpr-1; in C. elegans, lpr-1, is involved in nematode larval development, lipid storage and tube development; proteomic studies indicate that Bma-lpr-1 is enriched in the digestive tract.	Downregulated in F30 (L4)	-4.87466	5.64015	4.78788e-23	4.93045e-21
Bm6968	WBGene00227229	Bm6968 is an ortholog of C. elegans Y64H9A.2.	Downregulated in F30 (L4)	-5.92705	4.40226	5.35149e-17	3.84478e-15
Bm6965	WBGene00227226	Bm6965 is an ortholog of C. elegans Y64G10A.7; based on protein domain information, Bm6965 is predicted to have calcium ion binding activity.	Downregulated in F30 (L4)	-0.886671	6.30939	0.00349371	0.0303465
Bm6940	WBGene00227201	Bm6940 is an ortholog of C. elegans T08D2.1 and Y60A3A.9; based on protein domain information, Bm6940 is involved in transport; based on protein domain information, Bm6940 is an integral component of the membrane.	Downregulated in F30 (L4)	-1.1789	5.12996	0.000968181	0.0105071
Bm6931	WBGene00227192	Bma-lon-8 is an ortholog of C. elegans lon-8; in C. elegans, lon-8, is involved in negative regulation of growth and nematode male tail tip morphogenesis.	Downregulated in F30 (L4)	-1.25999	5.37866	5.23741e-05	0.000845649
Bm6919	WBGene00227180	Bm6919 is an ortholog of C. elegans Y57G11C.48; based on protein domain information, Bm6919 is predicted to have zinc ion binding activity.	Downregulated in F30 (L4)	-2.71741	4.64528	1.03559e-10	4.20959e-09
Bm6910	WBGene00227171	Bma-hhat-2 is an ortholog of C. elegans hhat-2; in C. elegans, hhat-2, is involved in nematode larval development and lipid storage.	Downregulated in F30 (L4)	-3.56442	6.37443	1.67204e-19	1.40877e-17
Bm6909	WBGene00227170	Bma-arl-8 is an ortholog of C. elegans arl-8; in C. elegans, arl-8, is involved in reproduction, axo-dendritic transport, endosome to lysosome transport, determination of adult lifespan and embryo development; based on protein domain information, Bma-arl-8 is predicted to have GTP binding activity.	Downregulated in F30 (L4)	-0.858386	5.39754	0.002968	0.0266804
Bm6896	WBGene00227157	Bma-daf-22 is an ortholog of C. elegans daf-22; in C. elegans, daf-22, is involved in lipid storage and dauer entry; based on protein domain information, Bma-daf-22 is involved in metabolic process; based on protein domain information, Bma-daf-22 is predicted to have transferase activity, transferring acyl groups other than amino-acyl groups.	Downregulated in F30 (L4)	-0.89064	6.33743	0.00280769	0.0255115
Bm6891	WBGene00227152	Bm6891 is an ortholog of C. elegans Y57A10A.23 and F49H12.5.	Downregulated in F30 (L4)	-2.39695	6.73759	4.54385e-14	2.55227e-12
Bm6879	WBGene00227140	Bma-trap-4 is an ortholog of C. elegans trap-4; in C. elegans, trap-4, is involved in locomotion; based on protein domain information, Bma-trap-4 is localized to the endoplasmic reticulum and is an integral component of the membrane.	Downregulated in F30 (L4)	-1.06557	6.06612	0.000427636	0.005407
Bm6846	WBGene00227107	Bma-cutl-25 is an ortholog of O. volvulus OVOC7981.	Downregulated in F30 (L4)	-6.77768	6.8491	2.40791e-40	1.01439e-37
Bm6823	WBGene00227084	Bm6823 is an ortholog of C. elegans Y54G2A.23; proteomic studies indicate that Bm6823 is enriched in the reproductive tract.	Downregulated in F30 (L4)	-0.77914	5.75434	0.00490418	0.0398701
Bm6822	WBGene00227083	Bm6822 is an ortholog of C. elegans Y54G2A.18; based on protein domain information, Bm6822 is involved in intracellular protein transport; based on protein domain information, Bm6822 is localized to the endoplasmic reticulum and is an integral component of the membrane.	Downregulated in F30 (L4)	-1.07409	6.16451	0.000150954	0.00218142
Bm6818	WBGene00227079	Bma-phf-5 is an ortholog of C. elegans phf-5; in C. elegans, phf-5, is involved in nematode larval development and embryo development.	Downregulated in F30 (L4)	-1.15118	4.31393	0.00349761	0.0303519
Bm6817	WBGene00227078	Bm6817 is an ortholog of C. elegans Y54F10BM.13; based on protein domain information, Bm6817 is involved in protein dephosphorylation; based on protein domain information, Bm6817 is predicted to have protein tyrosine/serine/threonine phosphatase activity.	Downregulated in F30 (L4)	-2.30375	4.71581	1.80733e-08	5.56102e-07
Bm6812	WBGene00227073	Bm6812 is an ortholog of C. elegans Y54F10AM.6.	Downregulated in F30 (L4)	-1.66771	4.23831	0.000283909	0.00384127
Bm6778	WBGene00227039	Bm6778 is an ortholog of C. elegans lron-10 and Y53H1B.2.	Downregulated in F30 (L4)	-1.39117	5.69051	9.31863e-06	0.000177706
Bm6762	WBGene00227023	Bm6762 is an ortholog of C. elegans Y53F4B.27.	Downregulated in F30 (L4)	-3.77038	6.05334	1.20486e-15	7.86382e-14
Bm6650	WBGene00226911	Bma-pinn-4 is an ortholog of C. elegans pinn-4.	Downregulated in F30 (L4)	-0.892756	5.19316	0.00360393	0.0311288
Bm6614	WBGene00226875	Bm6614 is an ortholog of C. elegans Y47D9A.1; based on protein domain information, Bm6614 is involved in biosynthetic process; based on protein domain information, Bm6614 is predicted to have nucleotidyltransferase activity.	Downregulated in F30 (L4)	-2.03595	5.73645	1.49791e-10	5.9582e-09
Bm6608	WBGene00226869	Bm6608 is an ortholog of C. elegans Y47D3B.4.	Downregulated in F30 (L4)	-2.54353	3.40624	7.90395e-06	0.000153572
Bm6607	WBGene00226868	Bm6607 is an ortholog of C. elegans Y47D3B.3.	Downregulated in F30 (L4)	-1.31993	5.44879	0.00209429	0.0198872
Bm6599	WBGene00226860	Bma-mib-1 is an ortholog of C. elegans mib-1.	Downregulated in F30 (L4)	-5.7033	1.98177	0.00130689	0.0135031
Bm6587	WBGene00226848	Bm6587 is an ortholog of C. elegans Y46G5A.29; based on protein domain information, Bm6587 is predicted to have calcium ion binding activity.	Downregulated in F30 (L4)	-3.23755	4.40745	6.27629e-11	2.60846e-09
Bm6561	WBGene00226822	Bm6561 is an ortholog of O. volvulus OVOC5430.	Downregulated in F30 (L4)	-3.63482	2.42707	0.00218461	0.0206181
Bm6495	WBGene00226756	Bm6495 is an ortholog of C. elegans hpo-36; in C. elegans, hpo-36, is involved in nematode larval development and embryo development.	Downregulated in F30 (L4)	-3.30664	2.9966	0.000492668	0.00601587
Bm6482	WBGene00226743	Bma-gly-5 is an ortholog of C. elegans gly-5; in C. elegans, gly-5, is involved in embryo development and protein O-linked glycosylation via threonine; proteomic studies indicate that Bma-gly-5 is enriched in the reproductive tract.	Downregulated in F30 (L4)	-0.907106	6.12994	0.00198628	0.0191297
Bm6458	WBGene00226719	Bma-smi-1 is an ortholog of C. elegans smi-1; in C. elegans, smi-1, is involved in nematode larval development and embryo development; based on protein domain information, Bma-smi-1 is involved in spliceosomal complex assembly and spliceosomal snRNP assembly; based on protein domain information, Bma-smi-1 is localized to the spliceosomal complex.	Downregulated in F30 (L4)	-1.90694	3.38568	0.00403953	0.0340659
Bm6447	WBGene00226708	Bm6447 is an ortholog of C. elegans Y39A1A.9.	Downregulated in F30 (L4)	-2.75153	8.24604	5.70176e-20	4.98527e-18
Bm6441	WBGene00226702	Bm6441 is an ortholog of C. elegans Y38H6C.16 and ZK84.2; based on protein domain information, Bm6441 is involved in sterol metabolic process; based on protein domain information, Bm6441 is predicted to have cholestenol delta-isomerase activity; based on protein domain information, Bm6441 is an integral component of the membrane.	Downregulated in F30 (L4)	-4.61654	4.51802	2.42079e-15	1.5473e-13
Bm6440	WBGene00226701	Bm6440 is an ortholog of C. elegans Y38H6A.5.	Downregulated in F30 (L4)	-6.53632	2.58629	0.000116036	0.00172344
Bm6432	WBGene00226693	Bma-nsy-4 is an ortholog of C. elegans nsy-4; in C. elegans, nsy-4, is involved in body morphogenesis, oviposition, determination of left/right asymmetry in nervous system, locomotion, inactivation of MAPKKK activity and negative regulation of cation channel activity; based on protein domain information, Bma-nsy-4 is an integral component of the membrane.	Downregulated in F30 (L4)	-1.15725	5.08577	0.00076111	0.00868715
Bm6416	WBGene00226677	Bm6416 is an ortholog of C. elegans R05G6.9 and Y38C1AA.9.	Downregulated in F30 (L4)	-11.3002	6.81109	4.10656e-41	1.81236e-38
Bm6381	WBGene00226642	Bma-hpo-21 is an ortholog of C. elegans hpo-21; in C. elegans, hpo-21, is involved in reproduction, nematode larval development, receptor-mediated endocytosis, embryo development, the molting cycle and locomotion; based on protein domain information, Bma-hpo-21 is involved in signal peptide processing; based on protein domain information, Bma-hpo-21 is predicted to have peptidase activity; based …	Downregulated in F30 (L4)	-1.18685	4.87346	0.000296434	0.00396443
Bm6379	WBGene00226640	Bm6379 is an ortholog of C. elegans Y37D8A.3.	Downregulated in F30 (L4)	-2.0932	5.71141	4.92187e-09	1.63498e-07
Bm6373	WBGene00226634	Bm6373 is an ortholog of C. elegans Y37A1B.7.	Downregulated in F30 (L4)	-6.06304	4.51629	2.95887e-15	1.8655e-13
Bm6362	WBGene00226623	Bm6362 is an ortholog of C. elegans F52F12.9.	Downregulated in F30 (L4)	-2.61443	3.19799	3.59035e-05	0.000602815
Bm6352	WBGene00226613	Bm6352 is an ortholog of C. elegans Y32G9B.1.	Downregulated in F30 (L4)	-2.35046	4.12735	0.00104942	0.0112701
Bm6328	WBGene00226589	Bm6328 is an ortholog of C. elegans Y22D7AL.6.	Downregulated in F30 (L4)	-1.07044	4.93481	0.00275051	0.0251367
Bm6325	WBGene00226586	Bma-col-46 is an ortholog of C. elegans col-46.	Downregulated in F30 (L4)	-4.39073	5.74647	2.07202e-24	2.31368e-22
Bm6305	WBGene00226566	Bm6305 is an ortholog of C. elegans ippk-1; in C. elegans, ippk-1, is involved in reproduction; based on protein domain information, Bm6305 is predicted to have ATP binding activity and inositol pentakisphosphate 2-kinase activity.	Downregulated in F30 (L4)	-1.21971	4.53136	0.000896771	0.00997752
Bm6295	WBGene00226556	Bma-nhr-91 is an ortholog of C. elegans nhr-91; in C. elegans, nhr-91, is involved in embryo development, lipid storage and positive regulation of vulval development; based on protein domain information, Bma-nhr-91 is involved in regulation of transcription, DNA-templated and steroid hormone mediated signaling pathway; based on protein domain information, Bma-nhr-91 is predicted to have sequence-…	Downregulated in F30 (L4)	-4.69243	6.83628	7.09063e-28	1.13303e-25
Bm6282	WBGene00226543	Bm6282 is an ortholog of C. elegans ttr-15, ttr-16 and ttr-17; based on protein domain information, Bm6282 is localized to the extracellular space.	Downregulated in F30 (L4)	-0.900912	5.71737	0.00351322	0.0304589
Bm6266	WBGene00226527	Bm6266 is an ortholog of C. elegans W09G12.10.	Downregulated in F30 (L4)	-2.58227	5.51231	1.58979e-13	8.56637e-12
Bm6263	WBGene00226524	Bm6263 is an ortholog of C. elegans W09G3.8.	Downregulated in F30 (L4)	-1.74383	3.01358	0.00367431	0.0316189
Bm6240	WBGene00226501	Bma-mlt-8 is an ortholog of C. elegans mlt-8; in C. elegans, mlt-8, is involved in nematode larval development, body morphogenesis, the molting cycle and locomotion; based on protein domain information, Bma-mlt-8 is involved in ganglioside catabolic process; based on protein domain information, Bma-mlt-8 is predicted to have enzyme activator activity.	Downregulated in F30 (L4)	-1.0324	6.70983	0.000488401	0.00597164
Bm6228	WBGene00226489	Bma-zip-3 is an ortholog of C. elegans zip-3; based on protein domain information, Bma-zip-3 is involved in regulation of transcription, DNA-templated; based on protein domain information, Bma-zip-3 is predicted to have sequence-specific DNA binding activity and transcription factor activity, sequence-specific DNA binding; based on protein domain information, Bma-zip-3 is localized to the nucleus.	Downregulated in F30 (L4)	-2.52908	3.61187	1.8028e-06	4.08517e-05
Bm6218	WBGene00226479	Bma-rme-1 is an ortholog of C. elegans rme-1; in C. elegans, rme-1, is involved in receptor-mediated endocytosis, meiotic nuclear division, embryo development, positive regulation of necrotic cell death, endocytic recycling and lipid tube assembly involved in organelle fission.	Downregulated in F30 (L4)	-1.7956	7.89656	3.76859e-10	1.44927e-08
Bm6215	WBGene00226476	Bma-lit-1 is an ortholog of C. elegans lit-1; in C. elegans, lit-1, is involved in endodermal cell fate specification, nematode larval development, protein phosphorylation, mitotic spindle organization, asymmetric cell division, embryo development, polarity specification of proximal/distal axis, Wnt signaling pathway, cell migration, hermaphrodite genitalia development, muscle cell fate specifica…	Downregulated in F30 (L4)	-1.5939	5.26063	5.72919e-06	0.000114436
Bm6211	WBGene00226472	Bma-rad-54 is an ortholog of C. elegans rad-54; in C. elegans, rad-54, is involved in apoptotic process, meiotic nuclear division and cellular response to stress; based on protein domain information, Bma-rad-54 is predicted to have ATP binding activity.	Downregulated in F30 (L4)	-1.04937	4.48304	0.00523883	0.0422572
Bm6199	WBGene00226460	Bma-sedl-1 is an ortholog of C. elegans sedl-1; based on protein domain information, Bma-sedl-1 is involved in ER to Golgi vesicle-mediated transport.	Downregulated in F30 (L4)	-1.00007	4.74737	0.00262887	0.0241231
Bm6187	WBGene00226448	Bma-lpr-3 is an ortholog of C. elegans lpr-3; in C. elegans, lpr-3, is involved in nematode larval development and locomotion.	Downregulated in F30 (L4)	-6.46706	8.92652	4.80494e-53	8.90644e-50
Bm6185	WBGene00226446	Bma-lpr-4 is an ortholog of C. elegans lpr-4; in C. elegans, lpr-4, is involved in locomotion.	Downregulated in F30 (L4)	-11.4192	6.92493	5.0698e-44	2.93668e-41
Bm6184	WBGene00226445	Bma-lpr-5 is an ortholog of C. elegans lpr-5; in C. elegans, lpr-5, is involved in nematode larval development, receptor-mediated endocytosis, determination of adult lifespan, body morphogenesis and locomotion.	Downregulated in F30 (L4)	-3.97515	8.8621	6.21122e-34	1.43914e-31
Bm6183	WBGene00226444	Bma-lpr-6 is an ortholog of C. elegans lpr-6.	Downregulated in F30 (L4)	-5.14208	6.80016	4.60005e-33	9.91472e-31
Bm6153	WBGene00226414	Bma-dnj-24 is an ortholog of C. elegans dnj-24; in C. elegans, dnj-24, is involved in reproduction.	Downregulated in F30 (L4)	-1.17427	7.60915	3.74243e-05	0.000624806
Bm6151	WBGene00226412	Bm6151 is an ortholog of C. elegans W03A5.1; based on protein domain information, Bm6151 is involved in protein phosphorylation; based on protein domain information, Bm6151 is predicted to have protein kinase activity.	Downregulated in F30 (L4)	-1.22413	4.81027	0.00118934	0.0125259
Bm6144	WBGene00226405	Bma-ndx-2 is an ortholog of C. elegans ndx-2; based on protein domain information, Bma-ndx-2 is predicted to have hydrolase activity.	Downregulated in F30 (L4)	-1.40896	4.12235	0.000689096	0.00804351
Bm6131	WBGene00226392	Bm6131 is an ortholog of C. elegans clec-78; based on protein domain information, Bm6131 is predicted to have calcium ion binding activity.	Downregulated in F30 (L4)	-2.63052	7.82011	1.32798e-17	1.00063e-15
Bm6127	WBGene00226388	Bm6127 is an ortholog of C. elegans W02B12.10; based on protein domain information, Bm6127 is involved in tRNA modification; based on protein domain information, Bm6127 is predicted to have tRNA (guanine-N7-)-methyltransferase activity.	Downregulated in F30 (L4)	-1.45688	3.85434	0.00126663	0.01319
Bm6121	WBGene00226382	Bm6121 is an ortholog of C. elegans mltn-7, mltn-6 and mltn-8.	Downregulated in F30 (L4)	-12.3887	7.84757	3.90933e-34	9.29018e-32
Bm6109	WBGene00226370	Bma-mlt-11 is an ortholog of C. elegans mlt-11; in C. elegans, mlt-11, is involved in nematode larval development, embryo development, the molting cycle and locomotion; based on protein domain information, Bma-mlt-11 is predicted to have serine-type endopeptidase inhibitor activity.	Downregulated in F30 (L4)	-7.67984	7.70319	2.13454e-48	2.47287e-45
Bm6097	WBGene00226358	Bma-cpt-6 is an ortholog of C. elegans cpt-5, cpt-4, cpt-6 and cpt-3; based on protein domain information, Bma-cpt-6 is predicted to have transferase activity, transferring acyl groups.	Downregulated in F30 (L4)	-5.95436	6.11131	7.76588e-28	1.2199e-25
Bm6077	WBGene00226338	Bma-ifta-2 is an ortholog of C. elegans ifta-2; in C. elegans, ifta-2, is involved in protein localization, determination of adult lifespan, dauer larval development and insulin-like growth factor receptor signaling pathway; based on protein domain information, Bma-ifta-2 is involved in small GTPase mediated signal transduction; based on protein domain information, Bma-ifta-2 is predicted to have…	Downregulated in F30 (L4)	-5.42208	3.95343	3.08291e-12	1.44358e-10
Bm6076	WBGene00226337	Bm6076 is an ortholog of C. elegans slc-17.2; in C. elegans, slc-17.2, is involved in embryo development; based on protein domain information, Bm6076 is involved in transmembrane transport; based on protein domain information, Bm6076 is an integral component of the membrane.	Downregulated in F30 (L4)	-3.56356	7.31162	1.97912e-24	2.29281e-22
Bm6063	WBGene00226324	Bm6063 is an ortholog of C. elegans T28B8.3 and T28B8.4.	Downregulated in F30 (L4)	-1.97233	4.18325	0.00217149	0.0205361
Bm6037	WBGene00226298	Bm6037 is an ortholog of C. elegans T27A10.6.	Downregulated in F30 (L4)	-5.41029	6.49766	2.1244e-32	4.2802e-30
Bm6014	WBGene00226275	Bma-acdh-7 is an ortholog of C. elegans acdh-7; based on protein domain information, Bma-acdh-7 is involved in oxidation-reduction process; based on protein domain information, Bma-acdh-7 is predicted to have acyl-CoA dehydrogenase activity and flavin adenine dinucleotide binding activity.	Downregulated in F30 (L4)	-3.66129	5.95321	7.10666e-20	6.09857e-18
Bm5986	WBGene00226247	Bma-tag-179 is an ortholog of C. elegans tag-179; in C. elegans, tag-179, is involved in locomotion; based on protein domain information, Bma-tag-179 is involved in dolichol-linked oligosaccharide biosynthetic process; based on protein domain information, Bma-tag-179 is predicted to have dolichyl-phosphate-glucose-glycolipid alpha-glucosyltransferase activity; based on protein domain information,…	Downregulated in F30 (L4)	-1.41232	4.15399	0.00333877	0.0292198
Bm5978	WBGene00226239	Uncharacterized protein	Downregulated in F30 (L4)	-1.63628	4.35368	4.09335e-05	0.000675038
Bm5929	WBGene00226190	Bma-igdb-3 is an ortholog of C. elegans igdb-3.	Downregulated in F30 (L4)	-2.71578	6.27937	1.25868e-14	7.38316e-13
Bm5923	WBGene00226184	Bma-vab-9 is an ortholog of C. elegans vab-9; in C. elegans, vab-9, is involved in body morphogenesis, single organismal cell-cell adhesion, oviposition, innate immune response and defense response to Gram-negative bacterium; based on protein domain information, Bma-vab-9 is an integral component of the membrane.	Downregulated in F30 (L4)	-1.25432	6.379	3.1746e-05	0.000537883
Bm5891	WBGene00226152	Bm5891 is an ortholog of C. elegans zmp-6 and Y50D7A.13; based on protein domain information, Bm5891 is involved in proteolysis; based on protein domain information, Bm5891 is predicted to have metalloendopeptidase activity and zinc ion binding activity; based on protein domain information, Bm5891 is localized to the extracellular matrix.	Downregulated in F30 (L4)	-7.08587	2.87314	0.00187173	0.018241
Bm588	WBGene00220849	Bm588 is an ortholog of O. volvulus OVOC7037.	Downregulated in F30 (L4)	-1.14035	4.72953	0.000816326	0.00921524
Bm5878	WBGene00226139	Bm5878 is an ortholog of C. elegans T21B6.3.	Downregulated in F30 (L4)	-5.94473	8.05957	3.72475e-47	2.87675e-44
Bm5846	WBGene00226107	Bma-lpr-7 is an ortholog of C. elegans lpr-7.	Downregulated in F30 (L4)	-2.75576	3.42225	0.00124428	0.0130157
Bm5840	WBGene00226101	Bm5840 is an ortholog of C. elegans T19C3.2.	Downregulated in F30 (L4)	-1.95677	5.69025	1.50575e-08	4.71464e-07
Bm5834	WBGene00226095	Bm5834 is an ortholog of C. elegans T19B10.2.	Downregulated in F30 (L4)	-2.60372	7.9081	2.98764e-16	2.03599e-14
Bm5823	WBGene00226084	Bma-inx-10 is an ortholog of C. elegans inx-10; based on protein domain information, Bma-inx-10 is localized to the gap junction.	Downregulated in F30 (L4)	-1.11147	5.77115	0.000449324	0.00559722
Bm5809	WBGene00226070	Bm5809 is an ortholog of C. elegans T16G1.2.	Downregulated in F30 (L4)	-3.00497	4.58031	2.71266e-08	8.1915e-07
Bm5803	WBGene00226064	Bma-hpo-8 is an ortholog of C. elegans hpo-8; in C. elegans, hpo-8, is involved in nematode larval development, secretion by cell and locomotion.	Downregulated in F30 (L4)	-1.03521	4.78519	0.00562749	0.0445394
Bm5785	WBGene00226046	Bma-dpy-10 is an ortholog of C. elegans dpy-10; in C. elegans, dpy-10, is involved in mRNA splicing, via spliceosome, nematode larval development, protein catabolic process, locomotion and post-embryonic body morphogenesis; based on protein domain information, Bma-dpy-10 is a structural constituent of cuticle.	Downregulated in F30 (L4)	-8.66444	7.75742	1.17948e-53	2.73286e-50
Bm5784	WBGene00226045	Bm5784 is an ortholog of C. elegans T14B4.5.	Downregulated in F30 (L4)	-6.3459	4.77288	2.11926e-21	1.94468e-19
Bm5760	WBGene00226021	Bm5760 is an ortholog of O. volvulus OVOC2648; based on protein domain information, Bm5760 is predicted to have hydrolase activity.	Downregulated in F30 (L4)	-3.77684	3.82994	3.62742e-07	9.33859e-06
Bm5706	WBGene00225967	Bma-pcbd-1 is an ortholog of C. elegans pcbd-1; in C. elegans, pcbd-1, is involved in striated muscle myosin thick filament assembly; based on protein domain information, Bma-pcbd-1 is involved in tetrahydrobiopterin biosynthetic process; based on protein domain information, Bma-pcbd-1 is predicted to have 4-alpha-hydroxytetrahydrobiopterin dehydratase activity.	Downregulated in F30 (L4)	-1.10546	5.19737	0.000305613	0.0040521
Bm5693	WBGene00225954	Bm5693 is an ortholog of C. elegans T09B4.4.	Downregulated in F30 (L4)	-5.32979	4.66664	1.64558e-14	9.47284e-13
Bm5669	WBGene00225930	Bma-sng-1 is an ortholog of C. elegans sng-1; in C. elegans, sng-1, is involved in regulation of exocytosis and synaptic vesicle transport; based on protein domain information, Bma-sng-1 is localized to the membrane.	Downregulated in F30 (L4)	-1.66171	4.39357	0.00142929	0.0146086
Bm5667	WBGene00225928	Bma-ptr-15 is an ortholog of C. elegans ptr-15; in C. elegans, ptr-15, is involved in the molting cycle; based on protein domain information, Bma-ptr-15 is an integral component of the membrane.	Downregulated in F30 (L4)	-1.00515	5.96614	0.000901793	0.0100214
Bm5663	WBGene00225924	Bm5663 is an ortholog of the members of the C. elegans col gene class including col-186, col-180 and col-174; based on protein domain information, Bm5663 is a structural constituent of cuticle.	Downregulated in F30 (L4)	-6.50142	6.29315	3.04906e-27	4.55786e-25
Bm5654	WBGene00225915	Bm5654 is an ortholog of C. elegans T07F10.1; based on protein domain information, Bm5654 is involved in proteolysis; based on protein domain information, Bm5654 is predicted to have metallopeptidase activity and zinc ion binding activity.	Downregulated in F30 (L4)	-0.998758	9.84379	0.000215908	0.00301005
Bm5623	WBGene00225884	Bm5623 is an ortholog of C. elegans T06G6.6.	Downregulated in F30 (L4)	-8.86332	4.56239	1.88013e-17	1.39401e-15
Bm5579	WBGene00225840	Bma-qua-1 is an ortholog of C. elegans qua-1; in C. elegans, qua-1, is involved in reproduction, nematode larval development, embryo development, the molting cycle, locomotion and positive regulation of growth; based on protein domain information, Bma-qua-1 is involved in proteolysis; based on protein domain information, Bma-qua-1 is predicted to have peptidase activity and is a structural consti…	Downregulated in F30 (L4)	-6.09083	7.80323	1.34888e-32	2.77809e-30
Bm5573	WBGene00225834	Bm5573 is an ortholog of C. elegans T05C1.3.	Downregulated in F30 (L4)	-4.12828	5.7466	1.069e-24	1.28668e-22
Bm5566	WBGene00225827	Bm5566 is an ortholog of C. elegans T05A7.7.	Downregulated in F30 (L4)	-3.34588	2.29734	0.00153142	0.0154516
Bm5563	WBGene00225824	Bm5563 is an ortholog of C. elegans T04H1.5; based on protein domain information, Bm5563 is predicted to have nucleic acid binding activity.	Downregulated in F30 (L4)	-1.72839	3.18359	0.0011721	0.0123725
Bm5560	WBGene00225821	Bma-trap-2 is an ortholog of C. elegans K08F4.3 and trap-2; in C. elegans, trap-2, is involved in embryo development; based on protein domain information, Bma-trap-2 is localized to the endoplasmic reticulum and is an integral component of the membrane.	Downregulated in F30 (L4)	-1.42117	5.87085	1.43157e-05	0.000262728
Bm5559	WBGene00225820	Bm5559 is an ortholog of C. elegans T28H10.1 and T04G9.4; based on protein domain information, Bm5559 is predicted to have holo-[acyl-carrier-protein] synthase activity and magnesium ion binding activity.	Downregulated in F30 (L4)	-1.41026	4.56983	0.00138653	0.0142465
Bm5555	WBGene00225816	Bma-cutl-11 is an ortholog of C. elegans cutl-11.	Downregulated in F30 (L4)	-2.63154	3.7167	1.23887e-05	0.000232426
Bm5553	WBGene00225814	Bma-sfxn-1.5 is an ortholog of C. elegans sfxn-1.5; based on protein domain information, Bma-sfxn-1.5 is involved in ion transport and transmembrane transport; based on protein domain information, Bma-sfxn-1.5 is predicted to have ion transmembrane transporter activity; based on protein domain information, Bma-sfxn-1.5 is localized to the membrane.	Downregulated in F30 (L4)	-1.07948	5.3205	0.000449065	0.00559722
Bm5549	WBGene00225810	Bm5549 is an ortholog of C. elegans T04F3.2; based on protein domain information, Bm5549 is involved in signal transduction; based on protein domain information, Bm5549 is predicted to have calcium ion binding activity; based on protein domain information, Bm5549 is localized to the proteinaceous extracellular matrix.	Downregulated in F30 (L4)	-1.89678	4.26119	0.00013514	0.00198177
Bm5505	WBGene00225766	Bm5505 is an ortholog of C. elegans T03D8.6; based on protein domain information, Bm5505 is involved in glutathione metabolic process; based on protein domain information, Bm5505 is predicted to have gamma-glutamyltransferase activity.	Downregulated in F30 (L4)	-2.92476	6.98113	4.07713e-18	3.22964e-16
Bm5474	WBGene00225735	Bm5474 is an ortholog of C. elegans T01D3.5; based on protein domain information, Bm5474 is involved in metal ion transport and transmembrane transport; based on protein domain information, Bm5474 is predicted to have metal ion transmembrane transporter activity; based on protein domain information, Bm5474 is localized to the membrane.	Downregulated in F30 (L4)	-1.10629	5.27199	0.000189275	0.00267832
Bm5470	WBGene00225731	Bm5470 is an ortholog of C. elegans T01D1.8.	Downregulated in F30 (L4)	-2.63782	2.89536	0.000215492	0.00301005
Bm5457	WBGene00225718	Bma-nhr-14 is an ortholog of C. elegans nhr-14; in C. elegans, nhr-14, is involved in determination of adult lifespan; based on protein domain information, Bma-nhr-14 is involved in regulation of transcription, DNA-templated and steroid hormone mediated signaling pathway; based on protein domain information, Bma-nhr-14 is predicted to have sequence-specific DNA binding activity, steroid hormone r…	Downregulated in F30 (L4)	-1.42397	4.87871	2.13901e-05	0.000383449
Bm5422	WBGene00225683	Bm5422 is an ortholog of C. elegans R144.6; proteomic studies indicate that Bm5422 is enriched in the digestive tract.	Downregulated in F30 (L4)	-1.42695	6.28482	6.66767e-06	0.000131761
Bm5412	WBGene00225673	Uncharacterized protein	Downregulated in F30 (L4)	-1.07403	4.5714	0.00389798	0.0330879
Bm5407	WBGene00225668	Bm5407 is an ortholog of C. elegans R57.2.	Downregulated in F30 (L4)	-4.58804	5.77592	2.39843e-20	2.11702e-18
Bm5400	WBGene00225661	Bma-flad-1 is an ortholog of C. elegans flad-1; based on protein domain information, Bma-flad-1 is involved in metabolic process; based on protein domain information, Bma-flad-1 is predicted to have catalytic activity.	Downregulated in F30 (L4)	-1.22343	5.34086	0.000112989	0.00168357
Bm5398	WBGene00225659	Bm5398 is an ortholog of C. elegans R31.2.	Downregulated in F30 (L4)	-1.31244	5.29216	7.86757e-05	0.00121326
Bm5396	WBGene00225657	Bm5396 is an ortholog of C. elegans R17.3; based on protein domain information, Bm5396 is involved in immune response; based on protein domain information, Bm5396 is predicted to have polysaccharide binding activity and scavenger receptor activity.	Downregulated in F30 (L4)	-2.40061	2.72087	0.00187919	0.0182753
Bm5359	WBGene00225620	Bm5359 is an ortholog of C. elegans sma-4; in C. elegans, sma-4, is involved in body morphogenesis, locomotion, positive regulation of growth, dauer larval development, negative regulation of vulval development, nematode male tail tip morphogenesis, positive regulation of protein catabolic process, positive regulation of cell size and positive regulation of organ growth; based on protein domain i…	Downregulated in F30 (L4)	-0.917828	5.20084	0.00325605	0.0287655
Bm5356	WBGene00225617	Bm5356 is an ortholog of the members of the C. elegans lipl gene class including lipl-5, lipl-6 and lipl-3; based on protein domain information, Bm5356 is involved in lipid metabolic process.	Downregulated in F30 (L4)	-2.02629	6.49546	1.06269e-08	3.34999e-07
Bm5336	WBGene00225597	Bma-gpa-7 is an ortholog of C. elegans gpa-7; based on protein domain information, Bma-gpa-7 is involved in adenylate cyclase-modulating G-protein coupled receptor signaling pathway; based on protein domain information, Bma-gpa-7 is predicted to have G-protein beta/gamma-subunit complex binding activity, GTP binding activity, GTPase activity, and signal transducer activity.	Downregulated in F30 (L4)	-1.16675	5.43359	0.000586	0.00695397
Bm5314	WBGene00225575	Bm5314 is an ortholog of the members of the C. elegans kin, old and ver gene classes including kin-30 and old-2 and ver-4, and Y50D4B.6, W04G5.10, T01G5.1, R09D1.13 and R09D1.12; based on protein domain information, Bm5314 is involved in protein phosphorylation; based on protein domain information, Bm5314 is predicted to have protein tyrosine kinase activity.	Downregulated in F30 (L4)	-1.1606	7.68188	0.00030843	0.00408362
Bm5307	WBGene00225568	Bma-ztf-16 is an ortholog of C. elegans ehn-3, C46E10.9, sdz-12 and ztf-16; based on protein domain information, Bma-ztf-16 is predicted to have nucleic acid binding activity.	Downregulated in F30 (L4)	-1.36979	6.27243	0.000267198	0.00362575
Bm5300	WBGene00225561	Bm5300 is an ortholog of C. elegans R08C7.12.	Downregulated in F30 (L4)	-1.80105	3.56745	0.00145202	0.0148208
Bm5297	WBGene00225558	Bm5297 is an ortholog of C. elegans R08B4.3.	Downregulated in F30 (L4)	-1.76758	4.77609	4.05983e-07	1.03654e-05
Bm5284	WBGene00225545	Bm5284 is an ortholog of C. elegans R07E5.13; based on protein domain information, Bm5284 is involved in mitochondrial pyruvate transport; based on protein domain information, Bm5284 is localized to the mitochondrial inner membrane.	Downregulated in F30 (L4)	-0.968023	4.76072	0.00522382	0.0421728
Bm5281	WBGene00225542	Bm5281 is an ortholog of C. elegans R07E5.4.	Downregulated in F30 (L4)	-6.59079	5.0186	5.36887e-21	4.87831e-19
Bm5274	WBGene00225535	Bm5274 is an ortholog of C. elegans cut-1; in C. elegans, cut-1, is involved in body morphogenesis.	Downregulated in F30 (L4)	-9.73017	5.25899	6.48788e-05	0.00102878
Bm5273	WBGene00225534	Bm5273 is an ortholog of C. elegans cut-1; in C. elegans, cut-1, is involved in body morphogenesis; proteomic studies indicate that Bm5273 is enriched in the body wall.	Downregulated in F30 (L4)	-6.53333	7.0211	0.000413696	0.00525944
Bm5269	WBGene00225530	Bma-gana-1 is an ortholog of C. elegans gana-1; in C. elegans, gana-1, is involved in glycoside catabolic process; based on protein domain information, Bma-gana-1 is involved in carbohydrate metabolic process; based on protein domain information, Bma-gana-1 is predicted to have hydrolase activity, hydrolyzing O-glycosyl compounds.	Downregulated in F30 (L4)	-0.867285	6.03824	0.00320157	0.0283944
Bm5238	WBGene00225499	Bma-cdh-7 is an ortholog of C. elegans cdh-7; based on protein domain information, Bma-cdh-7 is involved in homophilic cell adhesion via plasma membrane adhesion molecules; based on protein domain information, Bma-cdh-7 is predicted to have calcium ion binding activity; based on protein domain information, Bma-cdh-7 is localized to the membrane.	Downregulated in F30 (L4)	-6.43859	7.28626	3.90338e-43	2.00981e-40
Bm5230	WBGene00225491	Bm5230 is an ortholog of C. elegans R05G6.1.	Downregulated in F30 (L4)	-5.70326	1.98177	0.00130542	0.013503
Bm5223	WBGene00225484	Bma-paxt-1 is an ortholog of C. elegans paxt-1; in C. elegans, paxt-1, is involved in reproduction, nematode larval development, embryo development and the molting cycle; proteomic studies indicate that Bma-paxt-1 is enriched in the reproductive tract.	Downregulated in F30 (L4)	-1.9011	3.17092	0.00338518	0.0295701
Bm5222	WBGene00225483	Bm5222 is an ortholog of C. elegans R05D11.5.	Downregulated in F30 (L4)	-2.55878	3.72466	0.000299719	0.00399682
Bm5215	WBGene00225476	Bm5215 is an ortholog of C. elegans R05D3.9.	Downregulated in F30 (L4)	-2.30205	4.54878	2.88876e-07	7.58443e-06
Bm5207	WBGene00225468	Bm5207 is an ortholog of C. elegans R04F11.5.	Downregulated in F30 (L4)	-1.28734	4.5142	0.000766963	0.00872173
Bm5204	WBGene00225465	Bm5204 is an ortholog of C. elegans R04B5.5 and R04B5.6; based on protein domain information, Bm5204 is involved in oxidation-reduction process; based on protein domain information, Bm5204 is predicted to have oxidoreductase activity and zinc ion binding activity.	Downregulated in F30 (L4)	-3.01152	3.17948	7.12891e-06	0.000139684
Bm5199	WBGene00225460	Bm5199 is an ortholog of C. elegans R03H10.2.	Downregulated in F30 (L4)	-1.74763	6.53814	1.32191e-08	4.15304e-07
Bm5188	WBGene00225449	Bma-cog-1 is an ortholog of C. elegans cog-1; in C. elegans, cog-1, is involved in determination of left/right symmetry, body morphogenesis, oviposition, positive regulation of vulval development and hermaphrodite genitalia development; based on protein domain information, Bma-cog-1 is predicted to have DNA binding activity.	Downregulated in F30 (L4)	-4.11789	3.61768	2.46643e-09	8.46625e-08
Bm5149	WBGene00225410	Bma-amt-3 is an ortholog of C. elegans amt-1, amt-2, amt-3 and amt-4; based on protein domain information, Bma-amt-3 is involved in ammonium transmembrane transport; based on protein domain information, Bma-amt-3 is predicted to have ammonium transmembrane transporter activity; based on protein domain information, Bma-amt-3 is localized to the membrane.	Downregulated in F30 (L4)	-1.23049	5.82216	6.55603e-05	0.00103512
Bm5139	WBGene00225400	Bma-cut-6 is an ortholog of C. elegans cut-6; in C. elegans, cut-6, is involved in body morphogenesis.	Downregulated in F30 (L4)	-1.3825	7.06131	4.62987e-06	9.49329e-05
Bm5109	WBGene00225370	Bma-bcc-1 is an ortholog of C. elegans bcc-1; in C. elegans, bcc-1, is involved in embryo development and hermaphrodite genitalia development; based on protein domain information, Bma-bcc-1 is predicted to have RNA binding activity.	Downregulated in F30 (L4)	-0.940103	5.42947	0.00207187	0.019735
Bm5088	WBGene00225349	Bm5088 is an ortholog of C. elegans M03F4.6.	Downregulated in F30 (L4)	-1.8788	5.16267	6.24405e-06	0.000124184
Bm5060	WBGene00225321	Bma-irk-2 is an ortholog of C. elegans irk-2; based on protein domain information, Bma-irk-2 is involved in potassium ion transport; based on protein domain information, Bma-irk-2 is predicted to have inward rectifier potassium channel activity; based on protein domain information, Bma-irk-2 is an integral component of the membrane.	Downregulated in F30 (L4)	-2.00442	4.89665	8.18379e-08	2.3525e-06
Bm5025	WBGene00225286	Bm5025 is an ortholog of O. volvulus OVOC2685.	Downregulated in F30 (L4)	-0.851121	5.72621	0.00574247	0.045141
Bm5011	WBGene00225272	Bma-mrpl-36 is an ortholog of C. elegans mrpl-36; based on protein domain information, Bma-mrpl-36 is involved in translation; based on protein domain information, Bma-mrpl-36 is a structural constituent of ribosome; based on protein domain information, Bma-mrpl-36 is localized to the ribosome.	Downregulated in F30 (L4)	-1.69817	4.23668	0.00023745	0.00327483
Bm4970	WBGene00225231	Bm4970 is an ortholog of C. elegans K10B3.1.	Downregulated in F30 (L4)	-1.44064	4.32107	0.000472839	0.00581976
Bm4969	WBGene00225230	Bm4969 is an ortholog of C. elegans C01F6.9.	Downregulated in F30 (L4)	-1.16717	4.43199	0.00209203	0.0198861
Bm4968	WBGene00225229	Bm4968 is an ortholog of C. elegans ani-3 and ani-2.	Downregulated in F30 (L4)	-4.11179	4.11105	2.27376e-10	8.89164e-09
Bm4954	WBGene00225215	Bm4954 is an ortholog of C. elegans K09E2.1.	Downregulated in F30 (L4)	-6.1984	7.98772	1.79069e-25	2.33748e-23
Bm4922	WBGene00225183	Bma-hsb-1 is an ortholog of C. elegans hsb-1; in C. elegans, hsb-1, is involved in determination of adult lifespan and response to heat; based on protein domain information, Bma-hsb-1 is predicted to have transcription corepressor activity.	Downregulated in F30 (L4)	-0.828552	5.15147	0.00623463	0.0481709
Bm4913	WBGene00225174	Bm4913 is an ortholog of C. elegans tyr-2; in C. elegans, tyr-2, is involved in apoptotic process and cellular metabolic process; based on protein domain information, Bm4913 is involved in metabolic process; based on protein domain information, Bm4913 is predicted to have oxidoreductase activity.	Downregulated in F30 (L4)	-2.30749	5.03497	4.41923e-08	1.31274e-06
Bm4904	WBGene00225165	Bma-col-182 is an ortholog of C. elegans col-72; proteomic studies indicate that Bma-col-182 is enriched in the digestive tract.	Downregulated in F30 (L4)	-6.42139	5.61631	6.14864e-18	4.7488e-16
Bm4899	WBGene00225160	Bm4899 is an ortholog of C. elegans K08B12.1; based on protein domain information, Bm4899 is involved in lipid metabolic process.	Downregulated in F30 (L4)	-8.00686	6.32495	9.74956e-33	2.05361e-30
Bm4859	WBGene00225120	Bm4859 is an ortholog of C. elegans asg-1 and asg-2; in C. elegans, asg-1 and asg-2, are involved in reproduction and embryo development; based on protein domain information, Bm4859 is involved in ATP synthesis coupled proton transport; based on protein domain information, Bm4859 is predicted to have hydrogen ion transmembrane transporter activity; based on protein domain information, Bm4859 is l…	Downregulated in F30 (L4)	-0.917569	6.15051	0.00113701	0.0120157
Bm4858	WBGene00225119	Bma-egg-6 is an ortholog of C. elegans egg-6; in C. elegans, egg-6, is involved in embryo development, locomotion and oogenesis.	Downregulated in F30 (L4)	-4.21945	5.77374	2.07816e-21	1.92604e-19
Bm4854	WBGene00225115	Bma-ptr-14 is an ortholog of C. elegans ptr-14; in C. elegans, ptr-14, is involved in the molting cycle, locomotion and positive regulation of growth; based on protein domain information, Bma-ptr-14 is involved in transport; based on protein domain information, Bma-ptr-14 is predicted to have transporter activity; based on protein domain information, Bma-ptr-14 is an integral component of the mem…	Downregulated in F30 (L4)	-0.771189	7.71782	0.00536767	0.0431088
Bm4831	WBGene00225092	Bma-cah-3 is an ortholog of C. elegans cah-3.	Downregulated in F30 (L4)	-0.88846	5.45365	0.00249399	0.0230452
Bm4818	WBGene00225079	Uncharacterized protein	Downregulated in F30 (L4)	-2.18262	3.16617	0.00232885	0.0218396
Bm4813	WBGene00225074	Bm4813 is an ortholog of O. volvulus OVOC926; based on protein domain information, Bm4813 is predicted to have sequence-specific DNA binding activity.	Downregulated in F30 (L4)	-1.68884	5.83036	3.55268e-06	7.56925e-05
Bm4808	WBGene00225069	Bma-iftb-1 is an ortholog of C. elegans iftb-1; in C. elegans, iftb-1, is involved in nematode larval development, translation, apoptotic process, determination of adult lifespan, embryo development, body morphogenesis, growth, positive regulation of growth and hermaphrodite genitalia development; based on protein domain information, Bma-iftb-1 is involved in translational initiation; based on pr…	Downregulated in F30 (L4)	-0.922433	5.25598	0.00189952	0.0184343
Bm479	WBGene00220740	Uncharacterized protein	Downregulated in F30 (L4)	-0.873467	5.14208	0.00587649	0.0461162
Bm4781	WBGene00225042	Bm4781 is an ortholog of C. elegans K03B8.6.	Downregulated in F30 (L4)	-1.63212	4.33336	0.000110637	0.0016592
Bm4771	WBGene00225032	Bma-tmem-135 is an ortholog of C. elegans tmem-135.	Downregulated in F30 (L4)	-1.13774	5.30867	0.000346244	0.00450839
Bm4734	WBGene00224995	Bm4734 is an ortholog of C. elegans K01G5.8.	Downregulated in F30 (L4)	-1.37971	4.73152	0.000387198	0.00494973
Bm473	WBGene00220734	Uncharacterized protein	Downregulated in F30 (L4)	-2.30421	5.34112	1.67395e-11	7.38771e-10
Bm4724	WBGene00224985	Bma-tdc-1 is an ortholog of C. elegans tdc-1; in C. elegans, tdc-1, is involved in reproduction, octopamine biosynthetic process, mechanosensory behavior and sensory perception of mechanical stimulus; based on protein domain information, Bma-tdc-1 is involved in cellular amino acid metabolic process; based on protein domain information, Bma-tdc-1 is predicted to have carboxy-lyase activity and py…	Downregulated in F30 (L4)	-2.09569	4.34204	4.53362e-05	0.000741052
Bm4722	WBGene00224983	Bm4722 is an ortholog of C. elegans K01B6.3.	Downregulated in F30 (L4)	-1.97063	3.88533	0.000617169	0.00727621
Bm4715	WBGene00224976	Bma-cbn-1 is an ortholog of C. elegans cbn-1; based on protein domain information, Bma-cbn-1 is involved in signal transduction; based on protein domain information, Bma-cbn-1 is predicted to have calcium ion binding activity; based on protein domain information, Bma-cbn-1 is localized to the proteinaceous extracellular matrix.	Downregulated in F30 (L4)	-2.63753	7.105	1.02298e-15	6.72413e-14
Bm4714	WBGene00224975	Bm4714 is an ortholog of C. elegans K01A2.10.	Downregulated in F30 (L4)	-1.52028	7.0045	6.25084e-07	1.55316e-05
Bm4711	WBGene00224972	Bm4711 is an ortholog of C. elegans ttr-43; based on protein domain information, Bm4711 is localized to the extracellular space.	Downregulated in F30 (L4)	-0.837854	7.89119	0.0038996	0.0330879
Bm4709	WBGene00224970	Bma-ttr-51 is an ortholog of C. elegans ttr-51; based on protein domain information, Bma-ttr-51 is localized to the extracellular space.	Downregulated in F30 (L4)	-1.08919	7.34094	0.000956106	0.0104005
Bm4699	WBGene00224960	Bm4699 is an ortholog of C. elegans H42K12.3.	Downregulated in F30 (L4)	-2.74157	3.97948	6.75547e-06	0.000132929
Bm4696	WBGene00224957	Bma-gly-6 is an ortholog of C. elegans gly-6.	Downregulated in F30 (L4)	-1.2725	5.11407	0.00029279	0.00393843
Bm4686	WBGene00224947	Bma-eat-20 is an ortholog of C. elegans eat-20; in C. elegans, eat-20, is involved in protein catabolic process and hermaphrodite genitalia development.	Downregulated in F30 (L4)	-3.18736	7.77268	2.98979e-23	3.11341e-21
Bm4681	WBGene00224942	Bm4681 is an ortholog of C. elegans H27A22.1.	Downregulated in F30 (L4)	-1.13178	4.99294	0.000502767	0.00611502
Bm4664	WBGene00224925	Bma-pfd-2 is an ortholog of C. elegans pfd-2; in C. elegans, pfd-2, is involved in nematode larval development, embryo development, body morphogenesis, pronuclear migration and locomotion; based on protein domain information, Bma-pfd-2 is involved in protein folding; based on protein domain information, Bma-pfd-2 is predicted to have unfolded protein binding activity; based on protein domain info…	Downregulated in F30 (L4)	-1.7164	3.68457	0.00287464	0.0259927
Bm4647	WBGene00224908	Bm4647 is an ortholog of C. elegans strm-1; based on protein domain information, Bm4647 is involved in metabolic process; based on protein domain information, Bm4647 is predicted to have methyltransferase activity.	Downregulated in F30 (L4)	-1.51885	5.70022	1.31201e-06	3.03992e-05
Bm4646	WBGene00224907	Bma-mls-1 is an ortholog of C. elegans mls-1; in C. elegans, mls-1, is involved in post-embryonic development and muscle cell fate specification; based on protein domain information, Bma-mls-1 is involved in regulation of transcription, DNA-templated; based on protein domain information, Bma-mls-1 is predicted to have transcription factor activity, sequence-specific DNA binding; based on protein …	Downregulated in F30 (L4)	-2.16995	3.57186	0.000431058	0.00543544
Bm4637	WBGene00224898	Bm4637 is an ortholog of C. elegans H11E01.3; proteomic studies indicate that Bm4637 is enriched in the body wall.	Downregulated in F30 (L4)	-2.72738	7.98269	2.27208e-16	1.59527e-14
Bm4609	WBGene00224870	Bm4609 is an ortholog of C. elegans F59G1.4.	Downregulated in F30 (L4)	-2.01273	6.62163	1.67223e-10	6.62316e-09
Bm4604	WBGene00224865	Bma-acl-1 is an ortholog of C. elegans acl-1; based on protein domain information, Bma-acl-1 is involved in phospholipid biosynthetic process; based on protein domain information, Bma-acl-1 is predicted to have 1-acylglycerol-3-phosphate O-acyltransferase activity; based on protein domain information, Bma-acl-1 is localized to the membrane.	Downregulated in F30 (L4)	-1.81291	3.85273	0.000423699	0.00537188
Bm4592	WBGene00224853	Bm4592 is an ortholog of C. elegans F59D12.2.	Downregulated in F30 (L4)	-9.46528	5.10455	3.7168e-26	5.14138e-24
Bm4585	WBGene00224846	Bm4585 is an ortholog of C. elegans F59B8.1.	Downregulated in F30 (L4)	-5.57189	1.90531	0.00298317	0.0267568
Bm4578	WBGene00224839	Bm4578 is an ortholog of C. elegans F59A3.4; based on protein domain information, Bm4578 is involved in metal ion transport and transmembrane transport; based on protein domain information, Bm4578 is predicted to have metal ion transmembrane transporter activity; based on protein domain information, Bm4578 is localized to the membrane.	Downregulated in F30 (L4)	-1.26609	5.30656	0.000476212	0.0058535
Bm4552	WBGene00224813	Bm4552 is an ortholog of C. elegans F58E6.13.	Downregulated in F30 (L4)	-7.5073	3.30898	4.38416e-06	9.04953e-05
Bm4541	WBGene00224802	Bma-dpy-20 is an ortholog of C. elegans gei-13; in C. elegans, gei-13, is involved in embryo development, body morphogenesis, collagen and cuticulin-based cuticle development and locomotion; based on protein domain information, Bma-dpy-20 is predicted to have DNA binding activity.	Downregulated in F30 (L4)	-1.47407	6.91532	2.21562e-05	0.000394891
Bm4538	WBGene00224799	Bma-hlh-11 is an ortholog of C. elegans hlh-11; in C. elegans, hlh-11, is involved in engulfment of apoptotic cell; based on protein domain information, Bma-hlh-11 is predicted to have protein dimerization activity.	Downregulated in F30 (L4)	-1.22499	6.67397	3.09171e-05	0.000528671
Bm451	WBGene00220712	Bm451 is an ortholog of O. volvulus OVOC5521.	Downregulated in F30 (L4)	-2.22283	2.90854	0.000736686	0.00847097
Bm4499	WBGene00224760	Bma-ccpp-1 is an ortholog of C. elegans ccpp-6 and ccpp-1; based on protein domain information, Bma-ccpp-1 is involved in proteolysis; based on protein domain information, Bma-ccpp-1 is predicted to have metallocarboxypeptidase activity and zinc ion binding activity.	Downregulated in F30 (L4)	-1.94224	5.5649	2.71341e-08	8.1915e-07
Bm4477	WBGene00224738	Bma-ced-6 is an ortholog of C. elegans ced-6; in C. elegans, ced-6, is involved in programmed cell death and engulfment of apoptotic cell; proteomic studies indicate that Bma-ced-6 is enriched in the reproductive tract.	Downregulated in F30 (L4)	-1.51148	5.40104	4.52187e-06	9.29239e-05
Bm4472	WBGene00224733	Bm4472 is an ortholog of C. elegans dhs-5.	Downregulated in F30 (L4)	-1.2237	5.72822	0.00093993	0.0103435
Bm4455	WBGene00224716	Bm4455 is an ortholog of C. elegans F56B3.2.	Downregulated in F30 (L4)	-1.05734	5.59484	0.000560445	0.00672352
Bm4443	WBGene00224704	Bma-mec-4 is an ortholog of C. elegans mec-4; in C. elegans, mec-4, is involved in mechanosensory behavior, sensory perception of mechanical stimulus, negative regulation of turning behavior involved in mating and necrotic cell death; based on protein domain information, Bma-mec-4 is involved in sodium ion transport; based on protein domain information, Bma-mec-4 is predicted to have sodium chann…	Downregulated in F30 (L4)	-1.88879	7.00072	1.73369e-09	6.13278e-08
Bm4434	WBGene00224695	Bm4434 is an ortholog of C. elegans aakb-1 and aakb-2; in C. elegans, aakb-1 and aakb-2, are involved in determination of adult lifespan.	Downregulated in F30 (L4)	-0.862859	5.45234	0.00290273	0.0261952
Bm4429	WBGene00224690	Bma-unc-55 is an ortholog of O. volvulus OVOC635; based on protein domain information, Bma-unc-55 is involved in regulation of transcription, DNA-templated and steroid hormone mediated signaling pathway; based on protein domain information, Bma-unc-55 is predicted to have RNA polymerase II transcription factor activity, ligand-activated sequence-specific DNA binding, sequence-specific DNA binding…	Downregulated in F30 (L4)	-1.44076	5.9908	5.55615e-06	0.00011146
Bm4352	WBGene00224613	Bm4352 is an ortholog of the members of the C. elegans fbf and puf gene classes including fbf-2 and puf-11; based on protein domain information, Bm4352 is predicted to have RNA binding activity.	Downregulated in F30 (L4)	-1.75924	4.4704	1.35504e-05	0.000250868
Bm4341	WBGene00224602	Bm4341 is an ortholog of C. elegans dom-3, C37H5.14 and eol-1.	Downregulated in F30 (L4)	-1.05228	5.20527	0.000953862	0.0103882
Bm4339	WBGene00224600	Bm4339 is an ortholog of C. elegans F01D5.7 and F01D5.8.	Downregulated in F30 (L4)	-3.14211	3.61269	2.70268e-07	7.11602e-06
Bm4332	WBGene00224593	Bm4332 is an ortholog of C. elegans F54A3.5.	Downregulated in F30 (L4)	-0.88255	5.35242	0.0020773	0.0197663
Bm4313	WBGene00224574	Bm4313 is an ortholog of C. elegans T20G5.12, T20G5.13, ZK1010.4 and C56C10.4.	Downregulated in F30 (L4)	-2.43619	2.78504	0.00540737	0.043315
Bm4307	WBGene00224568	Bm4307 is an ortholog of C. elegans F53F4.4.	Downregulated in F30 (L4)	-5.91311	6.07353	5.19201e-31	9.43521e-29
Bm4303	WBGene00224564	Bm4303 is an ortholog of O. volvulus OVOC7556 and OVOC7557; proteomic studies indicate that Bm4303 is enriched in the reproductive tract.	Downregulated in F30 (L4)	-1.06688	4.63826	0.00267358	0.0244849
Bm4294	WBGene00224555	Bma-tsp-15 is an ortholog of C. elegans tsp-15 and tsp-16; based on protein domain information, Bma-tsp-15 is an integral component of the membrane.	Downregulated in F30 (L4)	-1.84263	4.85596	2.47399e-07	6.60775e-06
Bm4293	WBGene00224554	Bma-hum-4 is an ortholog of C. elegans hum-4; based on protein domain information, Bma-hum-4 is predicted to have ATP binding activity and motor activity; based on protein domain information, Bma-hum-4 is localized to the myosin complex.	Downregulated in F30 (L4)	-2.44795	7.95391	6.80152e-15	4.12003e-13
Bm4292	WBGene00224553	Bm4292 is an ortholog of C. elegans F53B3.5; based on protein domain information, Bm4292 is an integral component of the membrane.	Downregulated in F30 (L4)	-2.36113	6.67427	1.6549e-12	7.86546e-11
Bm4264	WBGene00224525	Bma-wrt-2 is an ortholog of C. elegans wrt-2; in C. elegans, wrt-2, is involved in the molting cycle, locomotion and positive regulation of growth; based on protein domain information, Bma-wrt-2 is involved in cell-cell signaling.	Downregulated in F30 (L4)	-11.0383	6.56436	1.40567e-39	5.42824e-37
Bm4248	WBGene00224509	Bm4248 is an ortholog of C. elegans F52C9.5.	Downregulated in F30 (L4)	-5.15931	7.8103	7.57957e-37	2.34158e-34
Bm4245	WBGene00224506	Bma-noah-2 is an ortholog of C. elegans cutl-27 and noah-2; proteomic studies indicate that Bma-noah-2 is enriched in the reproductive tract.	Downregulated in F30 (L4)	-7.07548	8.55096	1.20085e-56	5.56476e-53
Bm4227	WBGene00224488	Bm4227 is an ortholog of O. volvulus OVOC2430; based on protein domain information, Bm4227 is involved in GPI anchor biosynthetic process; based on protein domain information, Bm4227 is localized to the endoplasmic reticulum membrane.	Downregulated in F30 (L4)	-2.75791	3.01845	0.00119572	0.0125789
Bm4220	WBGene00224481	Bma-vha-17 is an ortholog of C. elegans vha-17; in C. elegans, vha-17, is involved in reproduction, nematode larval development, apoptotic process, embryo development, embryonic body morphogenesis and regulation of syncytium formation by plasma membrane fusion; based on protein domain information, Bma-vha-17 is involved in ATP hydrolysis coupled proton transport; based on protein domain informati…	Downregulated in F30 (L4)	-1.55298	4.74596	4.35336e-05	0.000715371
Bm4215	WBGene00224476	Bma-src-2 is an ortholog of C. elegans src-2; in C. elegans, src-2, is involved in nematode larval development, embryo development and hermaphrodite genitalia development; based on protein domain information, Bma-src-2 is involved in protein phosphorylation; based on protein domain information, Bma-src-2 is predicted to have protein tyrosine kinase activity.	Downregulated in F30 (L4)	-2.45948	5.88809	2.67103e-13	1.40654e-11
Bm4202	WBGene00224463	Bma-hlh-13 is an ortholog of C. elegans hlh-13; in C. elegans, hlh-13, is involved in nematode larval development, response to oxidative stress, embryo development and locomotion; based on protein domain information, Bma-hlh-13 is predicted to have protein dimerization activity.	Downregulated in F30 (L4)	-2.19655	4.65228	0.000110294	0.00165674
Bm4185	WBGene00224446	Bma-lin-42 is an ortholog of C. elegans lin-42; in C. elegans, lin-42, is involved in body morphogenesis, oviposition, vulval development, regulation of development, heterochronic, hermaphrodite genitalia development, inductive cell migration, circadian behavior, negative regulation of dauer larval development and negative regulation of pri-miRNA transcription from RNA polymerase II promoter.	Downregulated in F30 (L4)	-6.00816	6.90992	7.52897e-36	2.18058e-33
Bm4164	WBGene00224425	Bm4164 is an ortholog of C. elegans F46G11.6.	Downregulated in F30 (L4)	-9.88887	5.49579	5.53473e-32	1.06866e-29
Bm4163	WBGene00224424	Bm4163 is an ortholog of C. elegans F46G11.2.	Downregulated in F30 (L4)	-1.74771	3.70749	0.00406935	0.0342549
Bm4157	WBGene00224418	Bm4157 is an ortholog of C. elegans F46F11.7.	Downregulated in F30 (L4)	-3.07011	3.58843	8.63808e-06	0.00016644
Bm415	WBGene00220676	Uncharacterized protein	Downregulated in F30 (L4)	-1.5588	3.20339	0.00395589	0.0334214
Bm4137	WBGene00224398	Based on protein domain information, Bm4137 is involved in signal transduction; based on protein domain information, Bm4137 is localized to the cytoskeleton.	Downregulated in F30 (L4)	-2.01202	5.60531	9.22611e-09	2.91835e-07
Bm4119	WBGene00224380	Bma-bli-5 is an ortholog of C. elegans bli-5; in C. elegans, bli-5, is involved in nematode larval development, body morphogenesis, locomotion, positive regulation of growth, cuticle development involved in collagen and cuticulin-based cuticle the molting cycle and multicellular organismal protein catabolic process; based on protein domain information, Bma-bli-5 is predicted to have serine-type e…	Downregulated in F30 (L4)	-2.25597	2.92906	0.00176838	0.0175125
Bm4085	WBGene00224346	Bm4085 is an ortholog of C. elegans F44E2.4.	Downregulated in F30 (L4)	-1.8965	9.2272	3.97343e-11	1.6739e-09
Bm4075	WBGene00224336	Bm4075 is an ortholog of C. elegans F44A2.3; based on protein domain information, Bm4075 is predicted to have lipid binding activity.	Downregulated in F30 (L4)	-2.44815	6.58038	8.84575e-14	4.8225e-12
Bm4056	WBGene00224317	Bma-urm-1 is an ortholog of C. elegans urm-1; in C. elegans, urm-1, is involved in determination of adult lifespan; based on protein domain information, Bma-urm-1 is involved in tRNA thio-modification; based on protein domain information, Bma-urm-1 is localized to the cytoplasm.	Downregulated in F30 (L4)	-1.69263	3.8606	0.000565136	0.00675829
Bm4054	WBGene00224315	Bm4054 is an ortholog of C. elegans F43D9.1; based on protein domain information, Bm4054 is an integral component of the membrane.	Downregulated in F30 (L4)	-3.90607	7.12823	2.93715e-26	4.18792e-24
Bm3991	WBGene00224252	Bm3991 is an ortholog of C. elegans F41D9.2.	Downregulated in F30 (L4)	-1.397	4.63891	0.00012899	0.00189759
Bm3989	WBGene00224250	Bm3989 is an ortholog of O. volvulus OVOC2435; based on protein domain information, Bm3989 is involved in regulation of transcription, DNA-templated and steroid hormone mediated signaling pathway; based on protein domain information, Bm3989 is predicted to have sequence-specific DNA binding activity, steroid hormone receptor activity, transcription factor activity, sequence-specific DNA binding, …	Downregulated in F30 (L4)	-3.35637	3.57509	0.000937072	0.0103267
Bm3987	WBGene00224248	Bm3987 is an ortholog of C. elegans F41C3.11.	Downregulated in F30 (L4)	-0.799321	6.07065	0.00593071	0.0463847
Bm3984	WBGene00224245	Bm3984 is an ortholog of C. elegans F41C3.4; based on protein domain information, Bm3984 is involved in vesicle-mediated transport.	Downregulated in F30 (L4)	-1.16272	5.15588	0.000424872	0.00537939
Bm3981	WBGene00224242	Bma-cutl-28 is an ortholog of C. elegans cutl-28; in C. elegans, cutl-28, is involved in determination of adult lifespan.	Downregulated in F30 (L4)	-6.21671	5.48988	1.15245e-25	1.52584e-23
Bm3976	WBGene00224237	Bm3976 is an ortholog of C. elegans cox-17; based on protein domain information, Bm3976 is involved in copper ion transport; based on protein domain information, Bm3976 is predicted to have copper chaperone activity; based on protein domain information, Bm3976 is localized to the mitochondrial intermembrane space.	Downregulated in F30 (L4)	-1.17597	4.17757	0.00242153	0.0225103
Bm3965	WBGene00224226	Bm3965 is an ortholog of C. elegans C29F7.3 and F40F8.1; based on protein domain information, Bm3965 is involved in 'de novo' pyrimidine nucleobase biosynthetic process and pyrimidine nucleotide biosynthetic process; based on protein domain information, Bm3965 is predicted to have ATP binding activity, cytidylate kinase activity, and uridylate kinase activity.	Downregulated in F30 (L4)	-1.4683	5.07602	0.000765291	0.00871341
Bm3958	WBGene00224219	Bm3958 is an ortholog of C. elegans sox-2; in C. elegans, sox-2, is involved in nematode larval development, embryo development, body morphogenesis, oviposition, locomotion, hermaphrodite genitalia development and neuron fate specification.	Downregulated in F30 (L4)	-2.29188	4.21582	1.63244e-06	3.71954e-05
Bm3951	WBGene00224212	Bm3951 is an ortholog of C. elegans F40A3.2 and C23H4.8.	Downregulated in F30 (L4)	-3.01373	2.74051	0.000232232	0.00321243
Bm3939	WBGene00224200	Bm3939 is an ortholog of C. elegans F39D8.3 and Y95B8A.6.	Downregulated in F30 (L4)	-1.55982	4.7365	3.35114e-05	0.00056533
Bm3919	WBGene00224180	Bma-cutl-17 is an ortholog of C. elegans cutl-17.	Downregulated in F30 (L4)	-0.902112	6.54384	0.00287468	0.0259927
Bm3914	WBGene00224175	Bma-mom-2 is an ortholog of C. elegans mom-2; in C. elegans, mom-2, is involved in reproduction, establishment of mitotic spindle orientation, endodermal cell fate specification, nematode larval development, determination of adult lifespan, asymmetric cell division, embryo development, body morphogenesis, RNA interference and asymmetric protein localization involved in cell fate determination; ba…	Downregulated in F30 (L4)	-5.51437	1.87437	0.00385772	0.0328615
Bm3894	WBGene00224155	Bm3894 is an ortholog of C. elegans F37C12.3.	Downregulated in F30 (L4)	-1.00441	4.64412	0.00524961	0.0422706
Bm3872	WBGene00224133	Bma-syx-7 is an ortholog of C. elegans syx-7; in C. elegans, syx-7, is involved in embryo development; based on protein domain information, Bma-syx-7 is involved in vesicle-mediated transport; based on protein domain information, Bma-syx-7 is localized to the membrane.	Downregulated in F30 (L4)	-0.912687	5.24887	0.00192985	0.01867
Bm3869	WBGene00224130	Bm3869 is an ortholog of C. elegans F36D4.4; based on protein domain information, Bm3869 is involved in G-protein coupled receptor signaling pathway; based on protein domain information, Bm3869 is predicted to have G-protein coupled receptor activity; based on protein domain information, Bm3869 is an integral component of the membrane.	Downregulated in F30 (L4)	-3.92134	3.4506	8.57169e-08	2.45193e-06
Bm385	WBGene00220646	Uncharacterized protein	Downregulated in F30 (L4)	-2.13686	3.82382	2.90281e-05	0.000502865
Bm3825	WBGene00224086	Uncharacterized protein	Downregulated in F30 (L4)	-1.59272	5.7506	1.84266e-07	4.9935e-06
Bm382	WBGene00220643	Uncharacterized protein	Downregulated in F30 (L4)	-1.29407	5.24024	4.142e-05	0.000681849
Bm3778	WBGene00224039	Bma-fasn-1 is an ortholog of C. elegans fasn-1 and F32H2.6; in C. elegans, fasn-1, is involved in nematode larval development, lipid metabolic process, apoptotic process, determination of adult lifespan, gonad development, embryo development, lipid storage and response to starvation; based on protein domain information, Bma-fasn-1 is involved in biosynthetic process and oxidation-reduction proces…	Downregulated in F30 (L4)	-1.48958	9.34813	1.6377e-07	4.47735e-06
Bm3770	WBGene00224031	Bma-clec-180 is an ortholog of C. elegans clec-180.	Downregulated in F30 (L4)	-4.08886	6.47528	6.25973e-25	7.63358e-23
Bm3764	WBGene00224025	Bm3764 is an ortholog of C. elegans F32D8.7; based on protein domain information, Bm3764 is predicted to have serine-type endopeptidase inhibitor activity.	Downregulated in F30 (L4)	-3.30814	4.0493	1.81207e-08	5.56102e-07
Bm3762	WBGene00224023	Bm3762 is an ortholog of C. elegans F32D1.11.	Downregulated in F30 (L4)	-7.19828	5.54881	2.48645e-31	4.60888e-29
Bm3750	WBGene00224011	Bm3750 is an ortholog of C. elegans mltn-7, mltn-6 and mltn-8.	Downregulated in F30 (L4)	-4.02691	10.1613	2.19982e-24	2.42713e-22
Bm3738	WBGene00223999	Bm3738 is an ortholog of C. elegans R01E6.2 and F32A5.4.	Downregulated in F30 (L4)	-2.479	9.37747	3.63051e-13	1.90099e-11
Bm3735	WBGene00223996	Bma-daf-6 is an ortholog of C. elegans daf-6; in C. elegans, daf-6, is involved in negative regulation of transcription from RNA polymerase II promoter, chemotaxis, anatomical structure morphogenesis, the molting cycle, dauer entry, regulation of insulin receptor signaling pathway and positive regulation of dauer larval development; based on protein domain information, Bma-daf-6 is an integral co…	Downregulated in F30 (L4)	-8.8577	4.52959	5.57103e-13	2.85261e-11
Bm3700	WBGene00223961	Bma-fos-1 is an ortholog of C. elegans fos-1; in C. elegans, fos-1, is involved in negative regulation of transcription from RNA polymerase II promoter, cell fate specification, receptor-mediated endocytosis, germ cell development, protein secretion, anatomical structure morphogenesis, cell migration, vulval development, hermaphrodite genitalia development, innate immune response, positive regula…	Downregulated in F30 (L4)	-1.01581	7.03476	0.000706382	0.00821385
Bm3695	WBGene00223956	Bma-sqv-4 is an ortholog of C. elegans sqv-4; in C. elegans, sqv-4, is involved in morphogenesis of an epithelium, glycosaminoglycan biosynthetic process, embryo development, oviposition and vulval development; based on protein domain information, Bma-sqv-4 is involved in oxidation-reduction process; based on protein domain information, Bma-sqv-4 is predicted to have NAD binding activity and UDP-…	Downregulated in F30 (L4)	-0.924641	5.0751	0.00308613	0.0275022
Bm3679	WBGene00223940	Bma-lim-8 is an ortholog of C. elegans lim-8; based on protein domain information, Bma-lim-8 is predicted to have zinc ion binding activity.	Downregulated in F30 (L4)	-2.85963	5.98766	5.98157e-17	4.2644e-15
Bm3657	WBGene00223918	Bma-phg-1 is an ortholog of C. elegans phg-1; in C. elegans, phg-1, is involved in mitotic nuclear division and embryo development.	Downregulated in F30 (L4)	-2.18608	3.98475	8.39314e-06	0.000162057
Bm363	WBGene00220624	Bm363 is an ortholog of C. elegans T05H10.3.	Downregulated in F30 (L4)	-5.78999	4.22157	5.18536e-09	1.71635e-07
Bm360	WBGene00220621	Bm360 is an ortholog of O. volvulus OVOC9274; based on protein domain information, Bm360 is involved in transmembrane transport; based on protein domain information, Bm360 is predicted to have ATP binding activity and ATPase activity, coupled to transmembrane movement of substances; based on protein domain information, Bm360 is an integral component of the membrane.	Downregulated in F30 (L4)	-7.99143	3.79649	4.06623e-10	1.55727e-08
Bm3585	WBGene00223846	Bm3585 is an ortholog of C. elegans F32H2.11, ZK1055.4, ZK1055.2, T08G2.2, F46F5.14, F31F4.1, T26E4.7, F41D3.11, F32H2.8, F25H2.7 and C54C8.4.	Downregulated in F30 (L4)	-1.68296	3.63982	0.00205488	0.0196134
Bm3574	WBGene00223835	Bma-blmp-1 is an ortholog of C. elegans blmp-1; in C. elegans, blmp-1, is involved in nematode larval development, apoptotic process, determination of adult lifespan, embryo development, body morphogenesis, lipid storage, positive regulation of growth, hermaphrodite genitalia development, inductive cell migration, engulfment of apoptotic cell and positive regulation of transcription from RNA poly…	Downregulated in F30 (L4)	-3.16758	6.85139	5.41221e-18	4.21515e-16
Bm3572	WBGene00223833	Bma-cup-2 is an ortholog of C. elegans cup-2; in C. elegans, cup-2, is involved in endocytosis, gonad development, endoplasmic reticulum unfolded protein response and response to misfolded protein.	Downregulated in F30 (L4)	-0.931917	5.06909	0.00441058	0.0364975
Bm3563	WBGene00223824	Bm3563 is an ortholog of C. elegans clec-1; in C. elegans, clec-1, is involved in nematode larval development, body morphogenesis, growth, locomotion, positive regulation of growth and hermaphrodite genitalia development.	Downregulated in F30 (L4)	-1.59113	3.82012	0.0061259	0.04759
Bm3541	WBGene00223802	Bm3541 is an ortholog of C. elegans F23F1.2; based on protein domain information, Bm3541 is predicted to have calcium ion binding activity.	Downregulated in F30 (L4)	-1.1023	6.33556	0.000965779	0.0104934
Bm3525	WBGene00223786	Uncharacterized protein	Downregulated in F30 (L4)	-3.27566	3.38151	8.94899e-07	2.13761e-05
Bm3481	WBGene00223742	Bm3481 is an ortholog of C. elegans myrf-1 and myrf-2; based on protein domain information, Bm3481 is involved in regulation of transcription, DNA-templated; based on protein domain information, Bm3481 is predicted to have DNA binding activity and transcription factor activity, sequence-specific DNA binding.	Downregulated in F30 (L4)	-1.8487	8.00463	1.85309e-10	7.30827e-09
Bm3472	WBGene00223733	Bm3472 is an ortholog of C. elegans F20G2.3; based on protein domain information, Bm3472 is involved in transport; based on protein domain information, Bm3472 is an integral component of the membrane.	Downregulated in F30 (L4)	-1.35671	4.73776	0.000179393	0.00255002
Bm3454	WBGene00223715	Bm3454 is an ortholog of C. elegans F19H6.4, F42F12.3 and ZK1251.3; based on protein domain information, Bm3454 is involved in oxidation-reduction process and steroid metabolic process; based on protein domain information, Bm3454 is predicted to have 3-oxo-5-alpha-steroid 4-dehydrogenase activity; based on protein domain information, Bm3454 is localized to the cytoplasm and is an integral compone…	Downregulated in F30 (L4)	-2.74428	4.83101	3.02467e-09	1.02684e-07
Bm3452	WBGene00223713	Bma-nekl-3 is an ortholog of C. elegans nekl-3; in C. elegans, nekl-3, is involved in locomotion and hermaphrodite genitalia development; based on protein domain information, Bma-nekl-3 is involved in protein phosphorylation; based on protein domain information, Bma-nekl-3 is predicted to have ATP binding activity and protein kinase activity.	Downregulated in F30 (L4)	-1.73226	4.15495	0.00110955	0.0117956
Bm3447	WBGene00223708	Bma-fbn-1 is an ortholog of C. elegans fbn-1; in C. elegans, fbn-1, is involved in reproduction, nematode larval development, the molting cycle and locomotion; based on protein domain information, Bma-fbn-1 is predicted to have calcium ion binding activity.	Downregulated in F30 (L4)	-4.36359	9.63926	2.69068e-36	8.04427e-34
Bm3432	WBGene00223693	Bm3432 is an ortholog of C. elegans F18C5.10.	Downregulated in F30 (L4)	-0.87643	5.81572	0.00298791	0.0267568
Bm3395	WBGene00223656	Bma-rmo-1 is an ortholog of C. elegans rmo-1 and Y94A7B.11; in C. elegans, rmo-1, is involved in reproduction.	Downregulated in F30 (L4)	-1.23608	3.7219	0.00451962	0.0372006
Bm337	WBGene00220598	Bm337 is an ortholog of O. volvulus OVOC2743.	Downregulated in F30 (L4)	-3.17888	2.86008	7.84012e-05	0.00121104
Bm3342	WBGene00223603	Bm3342 is an ortholog of C. elegans F13E6.1.	Downregulated in F30 (L4)	-0.831882	6.68473	0.00553472	0.0439979
Bm3319	WBGene00223580	Bma-abt-2 is an ortholog of C. elegans abt-2; in C. elegans, abt-2, is involved in regulation of meiotic nuclear division and regulation of cell proliferation; based on protein domain information, Bma-abt-2 is involved in transport; based on protein domain information, Bma-abt-2 is predicted to have ATP binding activity, ATPase activity, and transporter activity; based on protein domain informati…	Downregulated in F30 (L4)	-1.30597	7.70393	2.01192e-05	0.000364189
Bm3310	WBGene00223571	Bm3310 is an ortholog of C. elegans F23H12.5 and Y73E7A.8.	Downregulated in F30 (L4)	-10.4337	5.99579	7.76494e-30	1.33269e-27
Bm3297	WBGene00223558	Bma-mon-2 is an ortholog of C. elegans mon-2; in C. elegans, mon-2, is involved in striated muscle myosin thick filament assembly.	Downregulated in F30 (L4)	-1.02927	6.5648	0.000452125	0.00561916
Bm3289	WBGene00223550	Bm3289 is an ortholog of O. volvulus OVOC271.	Downregulated in F30 (L4)	-1.53892	7.48386	3.72465e-06	7.89932e-05
Bm3280	WBGene00223541	Bma-lips-3 is an ortholog of C. elegans lips-3; based on protein domain information, Bma-lips-3 is predicted to have hydrolase activity.	Downregulated in F30 (L4)	-8.04815	3.66147	0.00086654	0.00967602
Bm3274	WBGene00223535	Bm3274 is an ortholog of C. elegans F10E9.4.	Downregulated in F30 (L4)	-0.963473	4.53423	0.0054636	0.0436183
Bm3215	WBGene00223476	Bma-mlt-9 is an ortholog of C. elegans mlt-9 and Y43D4A.5; in C. elegans, mlt-9, is involved in reproduction, nematode larval development, the molting cycle and locomotion.	Downregulated in F30 (L4)	-5.58509	6.48152	5.19024e-28	8.43915e-26
Bm3211	WBGene00223472	Uncharacterized protein	Downregulated in F30 (L4)	-3.46734	6.76121	8.50236e-23	8.65933e-21
Bm3199	WBGene00223460	Bma-rhr-1 is an ortholog of C. elegans rhr-1 and rhr-2; based on protein domain information, Bma-rhr-1 is involved in ammonium transmembrane transport; based on protein domain information, Bma-rhr-1 is predicted to have ammonium transmembrane transporter activity; based on protein domain information, Bma-rhr-1 is localized to the membrane.	Downregulated in F30 (L4)	-2.83633	3.88637	7.93994e-07	1.92714e-05
Bm3191	WBGene00223452	Bma-pcyt-1 is an ortholog of C. elegans pcyt-1; in C. elegans, pcyt-1, is involved in nematode larval development, phosphatidylcholine biosynthetic process, body morphogenesis, protein catabolic process, locomotion and engulfment of apoptotic cell; based on protein domain information, Bma-pcyt-1 is involved in biosynthetic process; based on protein domain information, Bma-pcyt-1 is predicted to h…	Downregulated in F30 (L4)	-1.2291	5.78552	7.78865e-05	0.00120509
Bm3190	WBGene00223451	Bma-adt-2 is an ortholog of C. elegans adt-2; in C. elegans, adt-2, is involved in reproduction, nematode larval development, determination of adult lifespan, regulation of cell size, body morphogenesis, the molting cycle, collagen fibril organization, growth, locomotion, positive regulation of growth and engulfment of apoptotic cell; based on protein domain information, Bma-adt-2 is involved in …	Downregulated in F30 (L4)	-1.57552	6.22964	3.89282e-06	8.1626e-05
Bm3187	WBGene00223448	Bma-prmn-1 is an ortholog of C. elegans prmn-1; based on protein domain information, Bma-prmn-1 is an integral component of the membrane.	Downregulated in F30 (L4)	-4.55648	5.33014	4.8428e-24	5.28037e-22
Bm3166	WBGene00223427	Bm3166 is an ortholog of C. elegans F07C3.3, M03F8.5 and Y38A10A.2; based on protein domain information, Bm3166 is involved in metabolic process; based on protein domain information, Bm3166 is predicted to have catalytic activity.	Downregulated in F30 (L4)	-2.72333	2.51875	0.00165338	0.016548
Bm3154	WBGene00223415	Bm3154 is an ortholog of C. elegans F02E9.5.	Downregulated in F30 (L4)	-1.16427	4.6973	0.00281335	0.0255378
Bm3149	WBGene00223410	Bma-xbx-1 is an ortholog of C. elegans xbx-1; in C. elegans, xbx-1, is involved in dendrite development, response to hermaphrodite contact, nonmotile primary cilium assembly and intraciliary retrograde transport.	Downregulated in F30 (L4)	-3.69489	3.25346	5.68577e-06	0.000113814
Bm3148	WBGene00223409	Bm3148 is an ortholog of C. elegans glp-1 and lin-12; in C. elegans, glp-1 and lin-12, are involved in reproduction, cell fate specification, mechanosensory behavior, embryo development, body morphogenesis, negative regulation of vulval development and sensory perception of mechanical stimulus; based on protein domain information, Bm3148 is involved in Notch signaling pathway, cell differentiatio…	Downregulated in F30 (L4)	-2.30874	7.40926	5.42975e-14	2.99541e-12
Bm3141	WBGene00223402	Bma-dpy-6 is an ortholog of O. volvulus OVOC2416; proteomic studies indicate that Bma-dpy-6 is enriched in the reproductive tract.	Downregulated in F30 (L4)	-5.55766	7.51182	3.43508e-33	7.58008e-31
Bm3124	WBGene00223385	Bm3124 is an ortholog of C. elegans F01D5.6; based on protein domain information, Bm3124 is localized to the acetylcholine-gated channel complex.	Downregulated in F30 (L4)	-1.06945	5.69177	0.00180805	0.0177699
Bm3100	WBGene00223361	Bma-nhr-19 is an ortholog of the members of the C. elegans nhr gene class including nhr-242, nhr-274 and nhr-270, and ZK1037.13; based on protein domain information, Bma-nhr-19 is involved in regulation of transcription, DNA-templated and steroid hormone mediated signaling pathway; based on protein domain information, Bma-nhr-19 is predicted to have sequence-specific DNA binding activity, steroid…	Downregulated in F30 (L4)	-1.15465	4.64532	0.000911893	0.0101215
Bm3053	WBGene00223314	Bma-atg-10 is an ortholog of C. elegans atg-10; in C. elegans, atg-10, is involved in reproduction, autophagy and growth.	Downregulated in F30 (L4)	-0.953503	5.47902	0.000929902	0.0102844
Bm3030	WBGene00223291	Bma-rab-39 is an ortholog of C. elegans rab-39; based on protein domain information, Bma-rab-39 is involved in small GTPase mediated signal transduction; based on protein domain information, Bma-rab-39 is predicted to have GTP binding activity.	Downregulated in F30 (L4)	-1.40516	4.61083	0.000669426	0.00782375
Bm3020	WBGene00223281	Bma-cpn-2 is an ortholog of C. elegans cpn-2.	Downregulated in F30 (L4)	-2.50245	3.80363	3.79834e-06	8.01892e-05
Bm3012	WBGene00223273	Bma-dex-1 is an ortholog of C. elegans dex-1; in C. elegans, dex-1, is involved in amphid sensory organ dendrite retrograde extension; based on protein domain information, Bma-dex-1 is involved in cell-matrix adhesion; based on protein domain information, Bma-dex-1 is predicted to have calcium ion binding activity.	Downregulated in F30 (L4)	-4.62327	8.38636	5.73259e-39	2.12519e-36
Bm2984	WBGene00223245	Uncharacterized protein	Downregulated in F30 (L4)	-3.59661	6.20233	4.61029e-18	3.62103e-16
Bm2964	WBGene00223225	Bm2964 is an ortholog of C. elegans ttr-44, ttr-46 and ttr-45; based on protein domain information, Bm2964 is localized to the extracellular space.	Downregulated in F30 (L4)	-1.43394	6.96475	6.6462e-06	0.000131761
Bm2963	WBGene00223224	Bma-grl-17 is an ortholog of C. elegans grl-17; in C. elegans, grl-17, is involved in gamete generation.	Downregulated in F30 (L4)	-2.69856	2.5097	0.002054	0.0196134
Bm2952	WBGene00223213	Bm2952 is an ortholog of C. elegans C55B6.1; based on protein domain information, Bm2952 is involved in carbohydrate metabolic process; based on protein domain information, Bm2952 is predicted to have phosphotransferase activity, alcohol group as acceptor.	Downregulated in F30 (L4)	-0.815144	6.97678	0.00471162	0.0385754
Bm2951	WBGene00223212	Bm2951 is an ortholog of C. elegans C55A6.12.	Downregulated in F30 (L4)	-0.903506	5.88018	0.00213625	0.0202441
Bm2935	WBGene00223196	Bm2935 is an ortholog of O. volvulus OVOC5204; based on protein domain information, Bm2935 is involved in regulation of pH, sodium ion transport and transmembrane transport; based on protein domain information, Bm2935 is predicted to have sodium:proton antiporter activity; based on protein domain information, Bm2935 is an integral component of the membrane.	Downregulated in F30 (L4)	-2.27868	5.05471	1.75414e-08	5.41912e-07
Bm2912	WBGene00223173	Bm2912 is an ortholog of C. elegans C53D5.1; proteomic studies indicate that Bm2912 is enriched in the reproductive tract.	Downregulated in F30 (L4)	-0.925746	4.99928	0.00475026	0.0387889
Bm2904	WBGene00223165	Bm2904 is an ortholog of C. elegans ril-1; in C. elegans, ril-1, is involved in reproduction, nematode larval development, determination of adult lifespan and embryo development.	Downregulated in F30 (L4)	-1.14959	5.99678	0.00016007	0.00230361
Bm2877	WBGene00223138	Bm2877 is an ortholog of O. volvulus OVOC7794; based on protein domain information, Bm2877 is predicted to have DNA binding activity and protein heterodimerization activity; based on protein domain information, Bm2877 is localized to the nucleosome and the nucleus.	Downregulated in F30 (L4)	-1.25198	5.88248	0.000834581	0.00938701
Bm2848	WBGene00223109	Bm2848 is an ortholog of C. elegans C49F8.3.	Downregulated in F30 (L4)	-0.922254	6.96387	0.00205254	0.0196134
Bm2835	WBGene00223096	Bma-nhr-6 is an ortholog of C. elegans nhr-6; in C. elegans, nhr-6, is involved in nematode larval development, gonad development, embryo development, ovulation, spermathecum morphogenesis, positive regulation of transcription from RNA polymerase II promoter and regulation of ovulation; based on protein domain information, Bma-nhr-6 is involved in regulation of transcription, DNA-templated and st…	Downregulated in F30 (L4)	-3.85508	3.39585	5.29207e-07	1.32559e-05
Bm2821	WBGene00223082	Bm2821 is an ortholog of C. elegans cut-1; in C. elegans, cut-1, is involved in body morphogenesis; proteomic studies indicate that Bm2821 is enriched in the body wall.	Downregulated in F30 (L4)	-7.36443	6.32498	6.59267e-05	0.00103913
Bm28	WBGene00220289	Uncharacterized protein	Downregulated in F30 (L4)	-2.74187	8.10743	3.39364e-05	0.000570821
Bm2797	WBGene00223058	Bm2797 is an ortholog of C. elegans C46F11.6.	Downregulated in F30 (L4)	-1.01992	4.81535	0.00443472	0.0366319
Bm2786	WBGene00223047	Bm2786 is an ortholog of C. elegans col-14; in C. elegans, col-14, is involved in hermaphrodite genitalia development; based on protein domain information, Bm2786 is a structural constituent of cuticle.	Downregulated in F30 (L4)	-2.86959	7.11381	5.14837e-14	2.85719e-12
Bm2783	WBGene00223044	Bm2783 is an ortholog of C. elegans C45G9.7; based on protein domain information, Bm2783 is involved in Rho protein signal transduction and regulation of Wnt signaling pathway.	Downregulated in F30 (L4)	-1.29002	5.02577	0.000181139	0.00257089
Bm2775	WBGene00223036	Bma-ptr-4 is an ortholog of C. elegans ptr-4; in C. elegans, ptr-4, is involved in nematode larval development, embryo development, body morphogenesis, the molting cycle, locomotion, positive regulation of growth, engulfment of apoptotic cell and nematode male tail tip morphogenesis; based on protein domain information, Bma-ptr-4 is an integral component of the membrane.	Downregulated in F30 (L4)	-1.68097	3.53932	0.00142409	0.014584
Bm2770	WBGene00223031	Bma-sym-1 is an ortholog of C. elegans sym-1; in C. elegans, sym-1, is involved in embryo development.	Downregulated in F30 (L4)	-4.60748	8.14909	5.79769e-35	1.49258e-32
Bm2769	WBGene00223030	Bma-let-4 is an ortholog of C. elegans let-4; in C. elegans, let-4, is involved in epithelial cell development, nematode larval development, receptor-mediated endocytosis, embryo development, oviposition, regulation of tube size, locomotion and positive regulation of growth.	Downregulated in F30 (L4)	-3.53639	7.2579	1.17835e-24	1.40012e-22
Bm2752	WBGene00223013	Bm2752 is an ortholog of C. elegans C44C1.1.	Downregulated in F30 (L4)	-2.99477	4.42437	1.31002e-07	3.657e-06
Bm2751	WBGene00223012	Bm2751 is an ortholog of O. volvulus OVOC5434; proteomic studies indicate that Bm2751 is enriched in the reproductive tract.	Downregulated in F30 (L4)	-2.76777	5.49023	7.46018e-13	3.75766e-11
Bm2721	WBGene00222982	Bm2721 is an ortholog of C. elegans C43E11.9; based on protein domain information, Bm2721 is involved in ribosome assembly; based on protein domain information, Bm2721 is predicted to have RNA binding activity; based on protein domain information, Bm2721 is localized to the nucleus.	Downregulated in F30 (L4)	-1.00055	5.21849	0.00642905	0.0492841
Bm2719	WBGene00222980	Bma-nab-1 is an ortholog of C. elegans nab-1; in C. elegans, nab-1, is involved in synapse assembly.	Downregulated in F30 (L4)	-0.92368	7.38205	0.00149609	0.0152012
Bm2714	WBGene00222975	Bma-dyf-7 is an ortholog of C. elegans dyf-7; in C. elegans, dyf-7, is involved in amphid sensory organ dendrite retrograde extension, chemotaxis and dauer entry.	Downregulated in F30 (L4)	-5.40933	3.95105	7.02062e-10	2.62367e-08
Bm2710	WBGene00222971	Bm2710 is an ortholog of C. elegans C42D4.3 and F35B3.4.	Downregulated in F30 (L4)	-3.29886	3.74334	0.00348585	0.030321
Bm2709	WBGene00222970	Bma-erl-1 is an ortholog of C. elegans erl-1; in C. elegans, erl-1, is involved in locomotion; based on protein domain information, Bma-erl-1 is involved in ER-associated ubiquitin-dependent protein catabolic process; based on protein domain information, Bma-erl-1 is predicted to have ubiquitin protein ligase binding activity; based on protein domain information, Bma-erl-1 is localized to the end…	Downregulated in F30 (L4)	-1.60316	4.316	0.000112195	0.00167444
Bm2698	WBGene00222959	Bm2698 is an ortholog of C. elegans C41D11.9.	Downregulated in F30 (L4)	-1.69421	5.03005	6.49707e-07	1.60146e-05
Bm2650	WBGene00222911	Bm2650 is an ortholog of C. elegans C37E2.2 and C37E2.3; based on protein domain information, Bm2650 is an integral component of the membrane.	Downregulated in F30 (L4)	-4.1149	4.43755	3.13166e-15	1.94793e-13
Bm2636	WBGene00222897	Bm2636 is an ortholog of C. elegans C36E8.4.	Downregulated in F30 (L4)	-1.05746	4.87036	0.00302773	0.0270598
Bm2628	WBGene00222889	Bma-pgal-1 is an ortholog of C. elegans C36B1.14.	Downregulated in F30 (L4)	-1.85067	3.13403	0.00612456	0.04759
Bm2614	WBGene00222875	Bm2614 is an ortholog of C. elegans C35D10.1; based on protein domain information, Bm2614 is predicted to have carbohydrate binding activity.	Downregulated in F30 (L4)	-1.30069	4.63269	0.000500293	0.00609292
Bm2595	WBGene00222856	Bma-noah-1 is an ortholog of C. elegans noah-1; in C. elegans, noah-1, is involved in nematode larval development, embryo development, body morphogenesis, the molting cycle, locomotion and negative regulation of vulval development; proteomic studies indicate that Bma-noah-1 is enriched in the reproductive tract.	Downregulated in F30 (L4)	-7.26241	8.28037	4.07057e-55	1.25753e-51
Bm2589	WBGene00222850	Bm2589 is an ortholog of C. elegans C34F6.10.	Downregulated in F30 (L4)	-0.933767	9.25706	0.00328446	0.0288261
Bm2587	WBGene00222848	Bm2587 is an ortholog of C. elegans C34F6.1; based on protein domain information, Bm2587 is predicted to have serine-type endopeptidase inhibitor activity.	Downregulated in F30 (L4)	-2.21083	4.94949	0.000169124	0.00240774
Bm2577	WBGene00222838	Bm2577 is an ortholog of C. elegans C05E7.1, C05E7.2 and C34E7.4.	Downregulated in F30 (L4)	-1.95185	6.20465	1.25814e-10	5.06974e-09
Bm2571	WBGene00222832	Bm2571 is an ortholog of C. elegans C34D4.4; based on protein domain information, Bm2571 is an integral component of the membrane.	Downregulated in F30 (L4)	-1.94541	3.56321	0.00202828	0.0194396
Bm2565	WBGene00222826	Bm2565 is an ortholog of C. elegans C34C12.7.	Downregulated in F30 (L4)	-2.46606	5.40625	3.35974e-11	1.42835e-09
Bm2538	WBGene00222799	Bma-lact-5 is an ortholog of O. volvulus OVOC10453 and OVOC10455.	Downregulated in F30 (L4)	-2.28386	5.25477	3.11352e-11	1.32978e-09
Bm253	WBGene00220514	Bm253 is an ortholog of O. volvulus OVOC9809.	Downregulated in F30 (L4)	-7.33205	3.22898	2.18765e-08	6.64759e-07
Bm2516	WBGene00222777	Bma-ptr-2 is an ortholog of C. elegans ptr-2; in C. elegans, ptr-2, is involved in mitotic cytokinesis, nematode larval development, embryo development, the molting cycle, locomotion, positive regulation of growth, nematode male tail tip morphogenesis and oogenesis; based on protein domain information, Bma-ptr-2 is involved in transport; based on protein domain information, Bma-ptr-2 is predicted…	Downregulated in F30 (L4)	-1.86807	6.19197	1.24543e-07	3.4872e-06
Bm2501	WBGene00222762	Bm2501 is an ortholog of O. volvulus OVOC2731; based on protein domain information, Bm2501 is a structural constituent of cuticle.	Downregulated in F30 (L4)	-5.59379	6.81902	3.44484e-35	9.39024e-33
Bm2492	WBGene00222753	Bm2492 is an ortholog of C. elegans C30H6.8.	Downregulated in F30 (L4)	-1.22867	4.14366	0.0048254	0.0393332
Bm2466	WBGene00222727	Bma-let-653 is an ortholog of C. elegans let-653; in C. elegans, let-653, is involved in reproduction, epithelial cell development, nematode larval development, determination of adult lifespan, regulation of tube size and locomotion.	Downregulated in F30 (L4)	-3.04657	4.48943	3.48438e-08	1.04509e-06
Bm2461	WBGene00222722	Bma-nrx-1 is an ortholog of C. elegans nrx-1; in C. elegans, nrx-1, is involved in determination of adult lifespan and negative regulation of receptor clustering; based on protein domain information, Bma-nrx-1 is predicted to have calcium ion binding activity.	Downregulated in F30 (L4)	-1.32108	4.42942	0.00228631	0.0214687
Bm2438	WBGene00222699	Bm2438 is an ortholog of C. elegans Y37A1A.4.	Downregulated in F30 (L4)	-1.07456	5.15029	0.00360306	0.0311288
Bm2428	WBGene00222689	Bma-rap-1 is an ortholog of C. elegans rap-1; in C. elegans, rap-1, is involved in gonad development, epidermis development and collagen and cuticulin-based cuticle development; based on protein domain information, Bma-rap-1 is involved in small GTPase mediated signal transduction; based on protein domain information, Bma-rap-1 is predicted to have GTP binding activity; based on protein domain in…	Downregulated in F30 (L4)	-1.32565	4.84293	0.000166268	0.00237805
Bm2411	WBGene00222672	Bma-grl-10 is an ortholog of C. elegans grl-10; in C. elegans, grl-10, is involved in reproduction, apoptotic process and embryo development.	Downregulated in F30 (L4)	-4.12084	2.83141	0.000300578	0.00400157
Bm2391	WBGene00222652	Bm2391 is an ortholog of C. elegans C26B9.3.	Downregulated in F30 (L4)	-0.903107	6.26405	0.00327576	0.0288105
Bm2376	WBGene00222637	Bm2376 is an ortholog of C. elegans igdb-2 and igdb-1.	Downregulated in F30 (L4)	-0.957476	9.07886	0.000405525	0.00517686
Bm2346	WBGene00222607	Bma-cal-5 is an ortholog of C. elegans cal-5; based on protein domain information, Bma-cal-5 is predicted to have calcium ion binding activity.	Downregulated in F30 (L4)	-1.50942	6.25679	1.10106e-06	2.59661e-05
Bm2343	WBGene00222604	Based on protein domain information, Bm2343 is predicted to have metal ion binding activity and nucleic acid binding activity.	Downregulated in F30 (L4)	-1.68955	3.97501	6.83324e-05	0.00106797
Bm2341	WBGene00222602	Bm2341 is an ortholog of C. elegans C24G6.2; based on protein domain information, Bm2341 is involved in protein phosphorylation; based on protein domain information, Bm2341 is predicted to have protein tyrosine kinase activity.	Downregulated in F30 (L4)	-0.909456	7.80162	0.000976519	0.0105729
Bm2336	WBGene00222597	Bma-ptr-1 is an ortholog of C. elegans ptr-1; in C. elegans, ptr-1, is involved in the molting cycle, locomotion, positive regulation of growth and nematode male tail tip morphogenesis; based on protein domain information, Bma-ptr-1 is an integral component of the membrane.	Downregulated in F30 (L4)	-2.11332	4.20579	1.39455e-05	0.000256952
Bm2333	WBGene00222594	Bma-frm-4 is an ortholog of C. elegans frm-4.	Downregulated in F30 (L4)	-0.939049	7.39175	0.00188448	0.0183075
Bm2324	WBGene00222585	Bm2324 is an ortholog of C. elegans C23H3.2.	Downregulated in F30 (L4)	-1.55444	6.55841	3.24037e-07	8.43588e-06
Bm2304	WBGene00222565	Bm2304 is an ortholog of C. elegans C18E9.4; based on protein domain information, Bm2304 is involved in electron transport chain; based on protein domain information, Bm2304 is localized to the mitochondrial respiratory chain complex I.	Downregulated in F30 (L4)	-1.54216	4.84889	8.41146e-05	0.00129283
Bm2303	WBGene00222564	Bm2303 is an ortholog of C. elegans C18E9.2; based on protein domain information, Bm2303 is involved in protein transport; based on protein domain information, Bm2303 is predicted to have protein transporter activity; based on protein domain information, Bm2303 is an integral component of the membrane.	Downregulated in F30 (L4)	-0.935656	5.141	0.00331798	0.0290653
Bm2295	WBGene00222556	Bm2295 is an ortholog of C. elegans C18B12.6.	Downregulated in F30 (L4)	-0.7976	6.26154	0.00508548	0.0412356
Bm2270	WBGene00222531	Bma-nas-37 is an ortholog of C. elegans nas-37; in C. elegans, nas-37, is involved in reproduction, body morphogenesis, collagen and cuticulin-based cuticle development and ecdysis, collagen and cuticulin-based cuticle; based on protein domain information, Bma-nas-37 is involved in the molting cycle and proteolysis; based on protein domain information, Bma-nas-37 is predicted to have metalloendop…	Downregulated in F30 (L4)	-3.6804	4.96864	3.00534e-15	1.88199e-13
Bm2260	WBGene00222521	Bm2260 is an ortholog of C. elegans acdh-8 and acdh-10; in C. elegans, acdh-8 and acdh-10, are involved in lipid storage; based on protein domain information, Bm2260 is involved in oxidation-reduction process; based on protein domain information, Bm2260 is predicted to have acyl-CoA dehydrogenase activity and flavin adenine dinucleotide binding activity.	Downregulated in F30 (L4)	-2.88628	6.17504	2.66918e-13	1.40654e-11
Bm2245	WBGene00222506	Bm2245 is an ortholog of C. elegans skpo-2; based on protein domain information, Bm2245 is involved in oxidation-reduction process and response to oxidative stress; based on protein domain information, Bm2245 is predicted to have heme binding activity and peroxidase activity.	Downregulated in F30 (L4)	-5.02549	3.53734	4.03171e-06	8.43473e-05
Bm2241	WBGene00222502	Bm2241 is an ortholog of C. elegans C16B8.4; proteomic studies indicate that Bm2241 is enriched in the digestive tract.	Downregulated in F30 (L4)	-4.84577	4.33055	1.33901e-07	3.7267e-06
Bm2220	WBGene00222481	Bm2220 is an ortholog of C. elegans C15F1.2.	Downregulated in F30 (L4)	-8.67399	4.41127	6.87116e-13	3.49901e-11
Bm2172	WBGene00222433	Bm2172 is an ortholog of C. elegans C13C12.2.	Downregulated in F30 (L4)	-2.86151	5.83766	2.13735e-15	1.37562e-13
Bm2160	WBGene00222421	Uncharacterized protein	Downregulated in F30 (L4)	-5.59293	1.91569	0.00190936	0.0185104
Bm2146	WBGene00222407	Bma-viln-1 is an ortholog of C. elegans viln-1; in C. elegans, viln-1, is involved in meiotic chromosome segregation; based on protein domain information, Bma-viln-1 is involved in cytoskeleton organization; based on protein domain information, Bma-viln-1 is predicted to have actin filament binding activity.	Downregulated in F30 (L4)	-2.67063	5.53687	6.18002e-08	1.80115e-06
Bm2135	WBGene00222396	Bma-dhs-20 is an ortholog of C. elegans dhs-16 and dhs-20.	Downregulated in F30 (L4)	-4.06706	7.87923	4.4286e-32	8.73282e-30
Bm2125	WBGene00222386	Bm2125 is an ortholog of C. elegans C10B5.1.	Downregulated in F30 (L4)	-1.14787	4.31933	0.00573761	0.045141
Bm211	WBGene00220472	Uncharacterized protein	Downregulated in F30 (L4)	-1.02039	7.62895	0.00257707	0.0237183
Bm2099	WBGene00222360	Bm2099 is an ortholog of C. elegans mltn-7, mltn-6 and mltn-8.	Downregulated in F30 (L4)	-6.03734	5.29971	2.06294e-24	2.31368e-22
Bm2098	WBGene00222359	Bma-lips-7 is an ortholog of C. elegans lips-7; based on protein domain information, Bma-lips-7 is predicted to have hydrolase activity.	Downregulated in F30 (L4)	-5.0695	3.69007	9.13741e-07	2.17701e-05
Bm2084	WBGene00222345	Bm2084 is an ortholog of C. elegans C08H9.15.	Downregulated in F30 (L4)	-4.07148	7.22052	1.28466e-26	1.88988e-24
Bm2050	WBGene00222311	Bma-pct-1 is an ortholog of C. elegans pct-1; based on protein domain information, Bma-pct-1 is involved in protein phosphorylation; based on protein domain information, Bma-pct-1 is predicted to have ATP binding activity and protein kinase activity.	Downregulated in F30 (L4)	-1.17336	6.70985	6.43849e-05	0.00102353
Bm2017	WBGene00222278	Bm2017 is an ortholog of C. elegans C35A5.11 and C06E7.88.	Downregulated in F30 (L4)	-8.03355	3.75077	3.88523e-07	9.97459e-06
Bm2014	WBGene00222275	Bm2014 is an ortholog of O. volvulus OVOC9416; based on protein domain information, Bm2014 is involved in metabolic process; based on protein domain information, Bm2014 is predicted to have catalytic activity and phosphopantetheine binding activity.	Downregulated in F30 (L4)	-1.06812	10.6849	0.000369711	0.00476562
Bm2011	WBGene00222272	Bm2011 is an ortholog of O. volvulus OVOC8021.	Downregulated in F30 (L4)	-8.40342	4.12889	4.5395e-11	1.90371e-09
Bm2008	WBGene00222269	Bm2008 is an ortholog of C. elegans C06C3.4 and C06C3.9; proteomic studies indicate that Bm2008 is enriched in the digestive tract.	Downregulated in F30 (L4)	-1.89511	3.49834	0.000950209	0.0103633
Bm1963	WBGene00222224	Bm1963 is an ortholog of C. elegans C05C8.7; based on protein domain information, Bm1963 is involved in GDP-mannose biosynthetic process and carbohydrate metabolic process; based on protein domain information, Bm1963 is predicted to have mannose-6-phosphate isomerase activity and zinc ion binding activity.	Downregulated in F30 (L4)	-1.81549	5.86706	1.44674e-07	4.01448e-06
Bm1957	WBGene00222218	Bma-mpk-2 is an ortholog of C. elegans mpk-2 and F09C12.2; based on protein domain information, Bma-mpk-2 is involved in protein phosphorylation; based on protein domain information, Bma-mpk-2 is predicted to have ATP binding activity and protein kinase activity.	Downregulated in F30 (L4)	-0.888057	5.14326	0.00449062	0.0370103
Bm1943	WBGene00222204	Bma-gck-4 is an ortholog of C. elegans gck-4; in C. elegans, gck-4, is involved in nematode larval development, body morphogenesis and locomotion; based on protein domain information, Bma-gck-4 is involved in protein phosphorylation; based on protein domain information, Bma-gck-4 is predicted to have ATP binding activity and protein serine/threonine kinase activity.	Downregulated in F30 (L4)	-1.02503	8.13758	0.000235275	0.00324966
Bm1941	WBGene00222202	Uncharacterized protein	Downregulated in F30 (L4)	-1.57015	5.00382	2.78789e-06	6.07956e-05
Bm1934	WBGene00222195	Bma-gly-20 is an ortholog of C. elegans gly-20; in C. elegans, gly-20, is involved in protein N-linked glycosylation; based on protein domain information, Bma-gly-20 is involved in oligosaccharide biosynthetic process; based on protein domain information, Bma-gly-20 is predicted to have alpha-1,6-mannosylglycoprotein 2-beta-N-acetylglucosaminyltransferase activity; based on protein domain informa…	Downregulated in F30 (L4)	-1.04658	5.68353	0.000534803	0.00645802
Bm1929	WBGene00222190	Bma-pqn-16 is an ortholog of O. volvulus OVOC5627; proteomic studies indicate that Bma-pqn-16 is enriched in the digestive tract.	Downregulated in F30 (L4)	-2.82621	4.0296	8.32877e-09	2.65261e-07
Bm1905	WBGene00222166	Bm1905 is an ortholog of C. elegans tyr-1; in C. elegans, tyr-1, is involved in reproduction; based on protein domain information, Bm1905 is involved in metabolic process; based on protein domain information, Bm1905 is predicted to have oxidoreductase activity.	Downregulated in F30 (L4)	-2.27926	5.4427	1.46248e-09	5.27405e-08
Bm1901	WBGene00222162	Bm1901 is an ortholog of C. elegans hlh-8; in C. elegans, hlh-8, is involved in oviposition, defecation and positive regulation of transcription from RNA polymerase II promoter; based on protein domain information, Bm1901 is predicted to have protein dimerization activity.	Downregulated in F30 (L4)	-2.60374	4.43639	6.13378e-09	1.9819e-07
Bm1896	WBGene00222157	Bma-nhr-23 is an ortholog of C. elegans nhr-23; in C. elegans, nhr-23, is involved in nematode larval development, defense response, gonad development, embryo development, body morphogenesis, oviposition, the molting cycle, locomotion, positive regulation of growth and engulfment of apoptotic cell; based on protein domain information, Bma-nhr-23 is involved in regulation of transcription, DNA-tem…	Downregulated in F30 (L4)	-6.62177	6.76346	2.61792e-35	7.35239e-33
Bm1868	WBGene00222129	Bm1868 is an ortholog of C. elegans C01B10.11.	Downregulated in F30 (L4)	-1.52789	6.95079	5.6585e-07	1.41356e-05
Bm1858	WBGene00222119	Bm1858 is an ortholog of C. elegans C01A2.2.	Downregulated in F30 (L4)	-2.34109	5.07411	1.23033e-09	4.48926e-08
Bm1836	WBGene00222097	Bma-fkb-7 is an ortholog of C. elegans fkb-7; in C. elegans, fkb-7, is involved in meiotic chromosome segregation; based on protein domain information, Bma-fkb-7 is involved in protein folding; based on protein domain information, Bma-fkb-7 is predicted to have calcium ion binding activity.	Downregulated in F30 (L4)	-3.8824	6.52636	1.11753e-22	1.12579e-20
Bm1825	WBGene00222086	Bma-clh-2 is an ortholog of C. elegans clh-2; in C. elegans, clh-2, is involved in reproduction and embryo development; based on protein domain information, Bma-clh-2 is involved in chloride transport and transmembrane transport; based on protein domain information, Bma-clh-2 is predicted to have voltage-gated chloride channel activity; based on protein domain information, Bma-clh-2 is localized …	Downregulated in F30 (L4)	-1.07557	6.05179	0.00028832	0.00389089
Bm1804	WBGene00222065	Bm1804 is an ortholog of C. elegans djr-1.1 and djr-1.2; in C. elegans, djr-1.1 and djr-1.2, are involved in determination of adult lifespan, methylglyoxal catabolic process to D-lactate via S-lactoyl-glutathione, cellular response to glyoxal, glycolate biosynthetic process, negative regulation of neuron death and glyoxal catabolic process; based on protein domain information, Bm1804 is involved …	Downregulated in F30 (L4)	-0.9726	5.50912	0.000756515	0.00864536
Bm1792	WBGene00222053	Bma-tag-320 is an ortholog of C. elegans pdi-6; in C. elegans, pdi-6, is involved in nematode larval development, endoplasmic reticulum unfolded protein response and locomotion; based on protein domain information, Bma-tag-320 is involved in cell redox homeostasis; based on protein domain information, Bma-tag-320 is predicted to have isomerase activity.	Downregulated in F30 (L4)	-0.954031	7.21732	0.000940829	0.0103435
Bm1788	WBGene00222049	Bma-mboa-1 is an ortholog of C. elegans mboa-1; in C. elegans, mboa-1, is involved in reproduction, determination of adult lifespan and locomotion; based on protein domain information, Bma-mboa-1 is predicted to have O-acyltransferase activity.	Downregulated in F30 (L4)	-7.46726	3.34282	6.1373e-09	1.9819e-07
Bm1786	WBGene00222047	Bm1786 is an ortholog of C. elegans B0393.5; based on protein domain information, Bm1786 is involved in cell-matrix adhesion; based on protein domain information, Bm1786 is predicted to have calcium ion binding activity.	Downregulated in F30 (L4)	-5.64173	6.13543	1.44252e-28	2.43078e-26
Bm1780	WBGene00222041	Bm1780 is an ortholog of C. elegans B0365.9.	Downregulated in F30 (L4)	-7.60048	3.43869	2.1648e-08	6.59979e-07
Bm1776	WBGene00222037	Bm1776 is an ortholog of C. elegans algn-11; in C. elegans, algn-11, is involved in reproduction, nematode larval development, receptor-mediated endocytosis and locomotion; proteomic studies indicate that Bm1776 is enriched in the body wall.	Downregulated in F30 (L4)	-1.07195	6.33853	0.00152883	0.0154516
Bm1775	WBGene00222036	Bma-pho-5 is an ortholog of C. elegans pho-5; based on protein domain information, Bma-pho-5 is predicted to have acid phosphatase activity.	Downregulated in F30 (L4)	-2.52546	6.11606	5.6166e-15	3.44732e-13
Bm1769	WBGene00222030	Bma-ife-3 is an ortholog of C. elegans ife-3; in C. elegans, ife-3, is involved in embryo development and feminization of hermaphroditic germ-line; based on protein domain information, Bma-ife-3 is involved in translational initiation; based on protein domain information, Bma-ife-3 is predicted to have translation initiation factor activity; based on protein domain information, Bma-ife-3 is local…	Downregulated in F30 (L4)	-0.911365	5.92582	0.00165276	0.016548
Bm1751	WBGene00222012	Bma-cyp-33B1 is an ortholog of C. elegans cyp-23A1; in C. elegans, cyp-23A1, is involved in locomotion; based on protein domain information, Bma-cyp-33B1 is involved in oxidation-reduction process; based on protein domain information, Bma-cyp-33B1 is predicted to have heme binding activity, iron ion binding activity, and oxidoreductase activity, acting on paired donors, with incorporation or redu…	Downregulated in F30 (L4)	-7.77858	3.60109	3.903e-09	1.31538e-07
Bm1737	WBGene00221998	Bma-hse-5 is an ortholog of C. elegans hse-5; in C. elegans, hse-5, is involved in axon guidance, axonal fasciculation, heparan sulfate proteoglycan biosynthetic process, enzymatic modification, regulation of cell migration and positive regulation of growth; based on protein domain information, Bma-hse-5 is involved in glycosaminoglycan biosynthetic process; based on protein domain information, B…	Downregulated in F30 (L4)	-1.04446	6.04123	0.000383951	0.00491922
Bm1730	WBGene00221991	Bm1730 is an ortholog of C. elegans hacd-1; based on protein domain information, Bm1730 is involved in fatty acid metabolic process and oxidation-reduction process; based on protein domain information, Bm1730 is predicted to have 3-hydroxyacyl-CoA dehydrogenase activity and NAD+ binding activity.	Downregulated in F30 (L4)	-2.06727	5.80426	7.52762e-10	2.80185e-08
Bm1710	WBGene00221971	Bma-avr-14 is an ortholog of O. volvulus Ovo-avr-14; based on protein domain information, Bma-avr-14 is involved in ion transport; based on protein domain information, Bma-avr-14 is predicted to have extracellular ligand-gated ion channel activity; based on protein domain information, Bma-avr-14 is an integral component of the membrane.	Downregulated in F30 (L4)	-3.25897	4.41802	4.8348e-09	1.61183e-07
Bm1704	WBGene00221965	Bm1704 is an ortholog of C. elegans B0205.4; based on protein domain information, Bm1704 is involved in carbohydrate metabolic process; based on protein domain information, Bm1704 is predicted to have galactoside 2-alpha-L-fucosyltransferase activity; based on protein domain information, Bm1704 is localized to the membrane.	Downregulated in F30 (L4)	-1.92175	4.36921	0.000360593	0.00466105
Bm1698	WBGene00221959	Bm1698 is an ortholog of C. elegans Y111B2A.2, F29C4.2 and B0035.18; based on protein domain information, Bm1698 is predicted to have cytochrome-c oxidase activity.	Downregulated in F30 (L4)	-1.86067	4.84804	1.15677e-06	2.71416e-05
Bm16936	WBGene00255557	Uncharacterized protein	Downregulated in F30 (L4)	-2.6203	2.91925	0.00489151	0.039837
Bm16935	WBGene00255556	Uncharacterized protein	Downregulated in F30 (L4)	-3.20954	4.15525	1.9853e-09	6.9696e-08
Bm1643	WBGene00221904	Based on protein domain information, Bm1643 is predicted to have ATP binding activity and motor activity; based on protein domain information, Bm1643 is localized to the myosin complex.	Downregulated in F30 (L4)	-2.24422	2.906	0.00140431	0.0144133
Bm1589	WBGene00221850	Bm1589 is an ortholog of C. elegans C07B5.4.	Downregulated in F30 (L4)	-3.45199	5.00745	1.54928e-17	1.15796e-15
Bm1587	WBGene00221848	Bm1587 is an ortholog of C. elegans F01F1.15.	Downregulated in F30 (L4)	-2.5329	2.39797	0.00435422	0.0362253
Bm14773	WBGene00234958	Uncharacterized protein	Downregulated in F30 (L4)	-1.3348	4.68366	0.000494909	0.00603529
Bm14748	WBGene00234933	Bm14748 is an ortholog of O. volvulus OVOC10718; proteomic studies indicate that Bm14748 is enriched in the digestive tract.	Downregulated in F30 (L4)	-1.56572	4.51541	3.7483e-05	0.000624806
Bm14732	WBGene00235067	Bm14732 is an ortholog of C. elegans Y56A3A.19.	Downregulated in F30 (L4)	-1.72726	3.47961	0.000311526	0.00411286
Bm14717	WBGene00235052	Bm14717 is an ortholog of O. volvulus OVOC4781.	Downregulated in F30 (L4)	-1.20967	5.10381	0.000123864	0.00183383
Bm14707	WBGene00235042	Uncharacterized protein	Downregulated in F30 (L4)	-6.29148	2.39266	0.000720451	0.00833601
Bm14696	WBGene00235031	Proteomic studies indicate that Bm14696 is enriched in the digestive tract.	Downregulated in F30 (L4)	-1.13158	4.44956	0.00639101	0.0490736
Bm14681	WBGene00235016	Bma-dhps-1 is an ortholog of C. elegans dhps-1; in C. elegans, dhps-1, is involved in embryo development; based on protein domain information, Bma-dhps-1 is involved in peptidyl-lysine modification to peptidyl-hypusine.	Downregulated in F30 (L4)	-1.47391	4.83259	1.59426e-05	0.000291433
Bm1467	WBGene00221728	Bm1467 is an ortholog of O. volvulus OVOC8978.	Downregulated in F30 (L4)	-3.40084	2.33943	0.00135319	0.0139503
Bm14231	WBGene00234492	Bm14231 is an ortholog of C. elegans F49E10.4; based on protein domain information, Bm14231 is involved in cellular response to stress; based on protein domain information, Bm14231 is localized to the mitochondrial outer membrane.	Downregulated in F30 (L4)	-1.63301	3.92115	0.000863238	0.00965077
Bm14172	WBGene00234433	Uncharacterized protein	Downregulated in F30 (L4)	-5.38724	1.78538	0.0061951	0.0480452
Bm14084	WBGene00234345	Bma-rps-29 is an ortholog of C. elegans rps-29; in C. elegans, rps-29, is involved in nematode larval development, germ cell development, gonad development, embryo development, body morphogenesis and cell migration; based on protein domain information, Bma-rps-29 is involved in translation; based on protein domain information, Bma-rps-29 is a structural constituent of ribosome; based on protein d…	Downregulated in F30 (L4)	-1.14473	6.08219	0.000448387	0.00559722
Bm14083	WBGene00234344	Bma-nola-3 is an ortholog of C. elegans nola-3; in C. elegans, nola-3, is involved in gonad development; based on protein domain information, Bma-nola-3 is involved in pseudouridine synthesis and ribosome biogenesis; based on protein domain information, Bma-nola-3 is predicted to have snoRNA binding activity.	Downregulated in F30 (L4)	-0.989051	4.81714	0.00604945	0.0471542
Bm14069	WBGene00234330	Bma-cyc-2.2 is an ortholog of C. elegans cyc-2.2 and cyc-2.1; in C. elegans, cyc-2.2 and cyc-2.1, are involved in reproduction and embryo development; based on protein domain information, Bma-cyc-2.2 is predicted to have electron carrier activity and heme binding activity.	Downregulated in F30 (L4)	-1.55749	5.24646	1.08821e-06	2.57284e-05
Bm14051	WBGene00234312	Bma-copz-1 is an ortholog of C. elegans copz-1; in C. elegans, copz-1, is involved in nematode larval development, intracellular protein transport, receptor-mediated endocytosis, apoptotic process, embryo development, the molting cycle, secretion by cell and oocyte development; based on protein domain information, Bma-copz-1 is involved in transport.	Downregulated in F30 (L4)	-1.26617	5.21265	4.63434e-05	0.000756181
Bm14034	WBGene00234295	Bm14034 is an ortholog of C. elegans C16C10.2; based on protein domain information, Bm14034 is involved in rRNA processing; based on protein domain information, Bm14034 is localized to the small-subunit processome.	Downregulated in F30 (L4)	-0.820203	5.778	0.00416184	0.0349067
Bm14024	WBGene00234285	Bm14024 is an ortholog of C. elegans F23C8.5; based on protein domain information, Bm14024 is predicted to have electron carrier activity.	Downregulated in F30 (L4)	-1.86435	5.46539	5.77451e-09	1.8911e-07
Bm14019	WBGene00234280	Bm14019 is an ortholog of C. elegans F09E5.8.	Downregulated in F30 (L4)	-0.848541	6.09219	0.00246816	0.022852
Bm13908	WBGene00234169	Bma-vha-10 is an ortholog of C. elegans vha-10; in C. elegans, vha-10, is involved in reproduction, nematode larval development, receptor-mediated endocytosis, apoptotic process, embryo development, positive regulation of programmed cell death and necrotic cell death; based on protein domain information, Bma-vha-10 is involved in proton transport; based on protein domain information, Bma-vha-10 i…	Downregulated in F30 (L4)	-0.995474	6.18614	0.000617865	0.00727621
Bm13891	WBGene00234152	Bma-sel-9 is an ortholog of C. elegans sel-9; in C. elegans, sel-9, is involved in nematode larval development, regulation of Notch signaling pathway, locomotion and hermaphrodite genitalia development; based on protein domain information, Bma-sel-9 is involved in transport; based on protein domain information, Bma-sel-9 is an integral component of the membrane.	Downregulated in F30 (L4)	-1.11626	7.10873	0.000452298	0.00561916
Bm13890	WBGene00234151	Bm13890 is an ortholog of C. elegans F47G9.1; based on protein domain information, Bm13890 is involved in transport; based on protein domain information, Bm13890 is an integral component of the membrane.	Downregulated in F30 (L4)	-1.17248	5.41825	0.000262249	0.00356906
Bm13884	WBGene00234145	Uncharacterized protein	Downregulated in F30 (L4)	-0.829387	5.89937	0.00520539	0.0420973
Bm13825	WBGene00234086	Bm13825 is an ortholog of C. elegans gfat-1 and gfat-2; in C. elegans, gfat-1 and gfat-2, are involved in reproduction and embryo development; based on protein domain information, Bm13825 is involved in carbohydrate derivative biosynthetic process and carbohydrate metabolic process; based on protein domain information, Bm13825 is predicted to have carbohydrate binding activity and glutamine-fruct…	Downregulated in F30 (L4)	-1.3324	6.49971	2.45782e-05	0.000433063
Bm13796	WBGene00234057	Bm13796 is an ortholog of C. elegans F10C2.4; based on protein domain information, Bm13796 is predicted to have 3'-5' exonuclease activity, DNA binding activity, DNA-directed DNA polymerase activity, and nucleotide binding activity.	Downregulated in F30 (L4)	-1.18078	7.05066	9.38843e-05	0.00142877
Bm13775	WBGene00234036	Bma-ykt-6 is an ortholog of C. elegans ykt-6; in C. elegans, ykt-6, is involved in reproduction, nematode larval development, receptor-mediated endocytosis, embryo development and locomotion; based on protein domain information, Bma-ykt-6 is involved in vesicle-mediated transport; based on protein domain information, Bma-ykt-6 is an integral component of the membrane.	Downregulated in F30 (L4)	-1.18578	4.40147	0.00149912	0.0152012
Bm13679	WBGene00233940	Bma-pdi-2 is an ortholog of C. elegans pdi-2; in C. elegans, pdi-2, is involved in reproduction, nematode larval development, embryo development, body morphogenesis, peptidyl-proline hydroxylation to 4-hydroxy-L-proline, endoplasmic reticulum unfolded protein response, locomotion, oxidation-reduction process and protein deglutathionylation; based on protein domain information, Bma-pdi-2 is involv…	Downregulated in F30 (L4)	-0.811909	10.003	0.00244134	0.022649
Bm13640	WBGene00233901	Uncharacterized protein	Downregulated in F30 (L4)	-1.89473	4.0899	3.02741e-05	0.000520558
Bm13532	WBGene00233793	Bma-clec-1 is an ortholog of C. elegans clec-1; in C. elegans, clec-1, is involved in nematode larval development, body morphogenesis, growth, locomotion, positive regulation of growth and hermaphrodite genitalia development.	Downregulated in F30 (L4)	-2.43036	4.79508	2.71657e-10	1.04905e-08
Bm13522	WBGene00233783	Bm13522 is an ortholog of O. volvulus OVOC6353; based on protein domain information, Bm13522 is predicted to have hormone activity; based on protein domain information, Bm13522 is localized to the extracellular region.	Downregulated in F30 (L4)	-2.2487	2.92682	0.000707859	0.00821385
Bm13461	WBGene00233722	Uncharacterized protein	Downregulated in F30 (L4)	-2.96286	3.95402	5.89171e-09	1.92269e-07
Bm13413	WBGene00233674	Uncharacterized protein	Downregulated in F30 (L4)	-4.15719	2.96039	0.000580917	0.00690248
Bm13391	WBGene00233652	Bm13391 is an ortholog of O. volvulus OVOC9374.	Downregulated in F30 (L4)	-5.5417	1.88465	0.00312768	0.027819
Bm13065	WBGene00233326	Bm13065 is an ortholog of O. volvulus OVOC9376; based on protein domain information, Bm13065 is involved in protein glycosylation; based on protein domain information, Bm13065 is predicted to have galactosyltransferase activity; based on protein domain information, Bm13065 is localized to the membrane.	Downregulated in F30 (L4)	-9.40892	5.05877	6.01199e-24	6.40449e-22
Bm12973	WBGene00233234	Bm12973 is an ortholog of C. elegans F26A3.4; based on protein domain information, Bm12973 is involved in protein dephosphorylation; based on protein domain information, Bm12973 is predicted to have protein tyrosine/serine/threonine phosphatase activity.	Downregulated in F30 (L4)	-1.57842	4.46329	9.81515e-05	0.00148882
Bm12964	WBGene00233225	Uncharacterized protein	Downregulated in F30 (L4)	-1.46205	3.69448	0.00410694	0.0345087
Bm12905	WBGene00233166	Bm12905 is an ortholog of O. volvulus OVOC852; based on protein domain information, Bm12905 is localized to the membrane.	Downregulated in F30 (L4)	-1.25965	5.12709	0.000108336	0.00162996
Bm12899	WBGene00233160	Bm12899 is an ortholog of O. volvulus OVOC879.	Downregulated in F30 (L4)	-1.74838	4.23069	0.000206279	0.00290105
Bm12883	WBGene00233144	Uncharacterized protein	Downregulated in F30 (L4)	-1.18119	4.48672	0.00528836	0.0425456
Bm12842	WBGene00233103	Bm12842 is an ortholog of O. volvulus OVOC1092.	Downregulated in F30 (L4)	-0.812942	6.58421	0.00541792	0.0433246
Bm12834	WBGene00233095	Uncharacterized protein	Downregulated in F30 (L4)	-1.66913	10.3645	2.37315e-05	0.000419739
Bm12789	WBGene00233050	Uncharacterized protein	Downregulated in F30 (L4)	-2.99071	5.15332	7.63853e-15	4.59701e-13
Bm12745	WBGene00233006	Bm12745 is an ortholog of C. elegans F52D10.2.	Downregulated in F30 (L4)	-1.47341	4.80093	4.47805e-05	0.000733261
Bm12731	WBGene00232992	Bma-acs-3 is an ortholog of C. elegans acs-3; in C. elegans, acs-3, is involved in defense response and embryo development; based on protein domain information, Bma-acs-3 is involved in metabolic process; based on protein domain information, Bma-acs-3 is predicted to have catalytic activity.	Downregulated in F30 (L4)	-2.26887	3.85578	1.38076e-05	0.000254919
Bm12636	WBGene00232897	Uncharacterized protein	Downregulated in F30 (L4)	-1.3052	4.20402	0.000948965	0.0103633
Bm12527	WBGene00232788	Bm12527 is an ortholog of O. volvulus OVOC2879; based on protein domain information, Bm12527 is involved in regulation of Rho protein signal transduction; based on protein domain information, Bm12527 is predicted to have Rho guanyl-nucleotide exchange factor activity.	Downregulated in F30 (L4)	-2.51471	4.97309	2.3886e-10	9.30148e-09
Bm1249	WBGene00221510	Uncharacterized protein	Downregulated in F30 (L4)	-8.72421	4.43827	2.72433e-16	1.88426e-14
Bm12344	WBGene00232605	Uncharacterized protein	Downregulated in F30 (L4)	-2.1894	6.52364	2.34506e-11	1.01088e-09
Bm12326	WBGene00232587	Bm12326 is an ortholog of C. elegans T19A5.3.	Downregulated in F30 (L4)	-9.59425	5.22724	3.696e-26	5.14138e-24
Bm12264	WBGene00232525	Bm12264 is an ortholog of C. elegans wrt-10; in C. elegans, wrt-10, is involved in locomotion and positive regulation of growth.	Downregulated in F30 (L4)	-11.5753	7.07339	1.44078e-45	9.53797e-43
Bm12188	WBGene00232449	Bma-cdh-10 is an ortholog of C. elegans cdh-10; based on protein domain information, Bma-cdh-10 is involved in homophilic cell adhesion via plasma membrane adhesion molecules; based on protein domain information, Bma-cdh-10 is predicted to have calcium ion binding activity; based on protein domain information, Bma-cdh-10 is localized to the membrane.	Downregulated in F30 (L4)	-4.7648	8.01261	4.19399e-37	1.34034e-34
Bm12084	WBGene00232345	Bma-cutl-14 is an ortholog of C. elegans cutl-14.	Downregulated in F30 (L4)	-4.36553	4.99169	7.31744e-13	3.70591e-11
Bm1201	WBGene00221462	Bm1201 is an ortholog of O. volvulus OVOC11668.	Downregulated in F30 (L4)	-6.65925	2.68482	3.35489e-05	0.00056533
Bm11943	WBGene00232204	Based on protein domain information, Bm11943 is predicted to have GTP binding activity.	Downregulated in F30 (L4)	-1.06364	4.93694	0.00341274	0.0297774
Bm11718	WBGene00231979	Bm11718 is an ortholog of C. elegans ZC434.9; based on protein domain information, Bm11718 is involved in proteolysis; based on protein domain information, Bm11718 is predicted to have metallocarboxypeptidase activity and zinc ion binding activity.	Downregulated in F30 (L4)	-2.05364	3.76305	9.89677e-05	0.00149875
Bm11696	WBGene00231957	Bm11696 is an ortholog of C. elegans ape-1; in C. elegans, ape-1, is involved in reproduction, apoptotic process and negative regulation of apoptotic process.	Downregulated in F30 (L4)	-1.37971	5.01754	4.77346e-05	0.000773434
Bm11695	WBGene00231956	Bm11695 is an ortholog of C. elegans daf-36; based on protein domain information, Bm11695 is involved in oxidation-reduction process; based on protein domain information, Bm11695 is predicted to have 2 iron, 2 sulfur cluster binding activity and oxidoreductase activity.	Downregulated in F30 (L4)	-6.13923	2.29555	0.00128248	0.0133102
Bm11686	WBGene00231947	Bm11686 is an ortholog of C. elegans C14B4.2.	Downregulated in F30 (L4)	-0.960413	6.88199	0.00108415	0.0115626
Bm11665	WBGene00231926	Bm11665 is an ortholog of C. elegans H03E18.1.	Downregulated in F30 (L4)	-7.11083	5.46324	2.00953e-24	2.2993e-22
Bm11577	WBGene00231838	Bm11577 is an ortholog of C. elegans anmt-3; based on protein domain information, Bm11577 is predicted to have methyltransferase activity.	Downregulated in F30 (L4)	-1.62271	4.40277	0.00013938	0.00203229
Bm11556	WBGene00231817	Bm11556 is an ortholog of O. volvulus OVOC1762 and OVOC1763; based on protein domain information, Bm11556 is involved in ion transport; based on protein domain information, Bm11556 is predicted to have extracellular ligand-gated ion channel activity; based on protein domain information, Bm11556 is an integral component of the membrane.	Downregulated in F30 (L4)	-1.97515	5.71738	6.09535e-09	1.9819e-07
Bm11550	WBGene00231811	Bm11550 is an ortholog of C. elegans spin-1, spin-2 and spin-3; based on protein domain information, Bm11550 is involved in transmembrane transport; based on protein domain information, Bm11550 is an integral component of the membrane.	Downregulated in F30 (L4)	-4.07065	4.9302	2.62632e-17	1.91659e-15
Bm11545	WBGene00231806	Bm11545 is an ortholog of O. volvulus OVOC5558.	Downregulated in F30 (L4)	-3.16078	2.17923	0.00321705	0.0284501
Bm11227	WBGene00231488	Bm11227 is an ortholog of O. volvulus OVOC9104; based on protein domain information, Bm11227 is involved in regulation of transcription, DNA-templated and steroid hormone mediated signaling pathway; based on protein domain information, Bm11227 is predicted to have sequence-specific DNA binding activity, steroid hormone receptor activity, transcription factor activity, sequence-specific DNA bindin…	Downregulated in F30 (L4)	-2.10959	5.60106	5.81133e-11	2.4261e-09
Bm11176	WBGene00231437	Bma-ptr-18 is an ortholog of C. elegans ptr-18; in C. elegans, ptr-18, is involved in endocytosis, the molting cycle, vulval development and nematode male tail tip morphogenesis; based on protein domain information, Bma-ptr-18 is an integral component of the membrane.	Downregulated in F30 (L4)	-2.06559	4.18166	0.00159072	0.0160248
Bm11156	WBGene00231417	Bm11156 is an ortholog of C. elegans gly-3; in C. elegans, gly-3, is involved in protein O-linked glycosylation via threonine.	Downregulated in F30 (L4)	-0.839167	5.22157	0.00558579	0.0443365
Bm11097	WBGene00231358	Uncharacterized protein	Downregulated in F30 (L4)	-2.35475	5.83928	5.88222e-12	2.71226e-10
Bm11076	WBGene00231337	Bm11076 is an ortholog of O. volvulus OVOC10248.	Downregulated in F30 (L4)	-3.0914	5.43324	1.28714e-12	6.21314e-11
Bm11074	WBGene00231335	Bm11074 is an ortholog of C. elegans col-165 and dpy-14; based on protein domain information, Bm11074 is a structural constituent of cuticle.	Downregulated in F30 (L4)	-2.30031	2.65032	0.00469571	0.038493
Bm11073	WBGene00231334	Bm11073 is an ortholog of O. volvulus OVOC10221.	Downregulated in F30 (L4)	-4.96231	3.56411	1.57607e-09	5.61808e-08
Bm11032	WBGene00231293	Bm11032 is an ortholog of O. volvulus OVOC2598.	Downregulated in F30 (L4)	-3.37775	4.1108	4.13562e-08	1.23244e-06
Bm11031	WBGene00231292	Bm11031 is an ortholog of O. volvulus OVOC2599.	Downregulated in F30 (L4)	-4.72998	3.39963	2.97755e-06	6.44765e-05
Bm1103	WBGene00221364	Uncharacterized protein	Downregulated in F30 (L4)	-1.36847	4.31357	0.000445429	0.0055787
Bm11026	WBGene00231287	Uncharacterized protein	Downregulated in F30 (L4)	-1.1749	4.0797	0.00654152	0.0499809
Bm11003	WBGene00231264	Bm11003 is an ortholog of C. elegans Y67D8C.22.	Downregulated in F30 (L4)	-1.73815	5.10679	3.31294e-07	8.60067e-06
Bm11001	WBGene00231262	Bm11001 is an ortholog of O. volvulus OVOC4944.	Downregulated in F30 (L4)	-1.67185	5.04044	4.96111e-07	1.24606e-05
Bm10980	WBGene00231241	Bm10980 is an ortholog of O. volvulus OVOC5100.	Downregulated in F30 (L4)	-3.20411	5.27142	1.89084e-15	1.22548e-13
Bm10928	WBGene00231189	Bm10928 is an ortholog of O. volvulus OVOC5316.	Downregulated in F30 (L4)	-7.56868	5.87951	4.03855e-26	5.50431e-24
Bm10919	WBGene00231180	Bm10919 is an ortholog of C. elegans Y55F3AM.14; based on protein domain information, Bm10919 is predicted to have metal ion binding activity and nucleic acid binding activity.	Downregulated in F30 (L4)	-3.18095	7.12079	2.28214e-20	2.03374e-18
Bm10906	WBGene00231167	Bma-mes-4 is an ortholog of C. elegans mes-4; in C. elegans, mes-4, is involved in apoptotic process, gamete generation, determination of adult lifespan, embryo development, histone H3-K36 methylation, RNA interference and negative regulation of vulval development; based on protein domain information, Bma-mes-4 is predicted to have zinc ion binding activity.	Downregulated in F30 (L4)	-1.35415	4.36634	0.000946494	0.0103633
Bm10902	WBGene00231163	Bm10902 is an ortholog of C. elegans K02E10.4.	Downregulated in F30 (L4)	-5.61089	7.25739	1.14868e-30	2.04731e-28
Bm10884	WBGene00231145	Bm10884 is an ortholog of O. volvulus OVOC12352.	Downregulated in F30 (L4)	-1.11945	5.30333	0.000226116	0.0031325
Bm10872	WBGene00231133	Bm10872 is an ortholog of O. volvulus OVOC8701.	Downregulated in F30 (L4)	-2.41959	4.72606	1.81942e-06	4.11278e-05
Bm10863	WBGene00231124	Bm10863 is an ortholog of O. volvulus OVOC2139; proteomic studies indicate that Bm10863 is enriched in the body wall.	Downregulated in F30 (L4)	-3.19875	2.87934	3.61216e-05	0.000605381
Bm1085	WBGene00221346	Uncharacterized protein	Downregulated in F30 (L4)	-2.56616	2.81722	0.000924591	0.0102379
Bm10824	WBGene00231085	Bma-phy-2 is an ortholog of O. volvulus OVOC12472 and OVOC12476; based on protein domain information, Bma-phy-2 is involved in oxidation-reduction process; based on protein domain information, Bma-phy-2 is predicted to have L-ascorbic acid binding activity, iron ion binding activity, oxidoreductase activity, acting on single donors with incorporation of molecular oxygen, incorporation of two atom…	Downregulated in F30 (L4)	-1.49908	5.94663	1.97415e-06	4.41943e-05
Bm10821	WBGene00231082	Bm10821 is an ortholog of O. volvulus OVOC8386.	Downregulated in F30 (L4)	-2.77902	4.84321	8.03713e-11	3.31058e-09
Bm10785	WBGene00231046	Bm10785 is an ortholog of C. elegans mup-2 and tnt-2; in C. elegans, mup-2 and tnt-2, are involved in locomotion; based on protein domain information, Bm10785 is involved in regulation of muscle contraction; based on protein domain information, Bm10785 is localized to the troponin complex.	Downregulated in F30 (L4)	-1.76501	5.53297	2.49313e-07	6.63974e-06
Bm10780	WBGene00231041	Bma-ttr-48 is an ortholog of C. elegans ttr-47 and ttr-48; based on protein domain information, Bma-ttr-48 is localized to the extracellular space.	Downregulated in F30 (L4)	-1.22381	5.47713	0.000105873	0.0015955
Bm10728	WBGene00230989	Bma-rde-4 is an ortholog of O. volvulus OVOC8980 and OVOC12709; proteomic studies indicate that Bma-rde-4 is enriched in the reproductive tract.	Downregulated in F30 (L4)	-0.868464	5.21976	0.0034875	0.030321
Bm10717	WBGene00230978	Uncharacterized protein	Downregulated in F30 (L4)	-9.64157	5.20876	5.3887e-10	2.03018e-08
Bm10716	WBGene00230977	Uncharacterized protein	Downregulated in F30 (L4)	-9.32664	4.91958	6.54385e-10	2.4554e-08
Bm10694	WBGene00230955	Bm10694 is an ortholog of O. volvulus OVOC8880; based on protein domain information, Bm10694 is predicted to have calcium ion binding activity.	Downregulated in F30 (L4)	-5.62286	7.64815	6.58779e-42	3.21345e-39
Bm10683	WBGene00230944	Bm10683 is an ortholog of O. volvulus OVOC8280.	Downregulated in F30 (L4)	-1.41542	4.72693	4.37423e-05	0.000717529
Bm10681	WBGene00230942	Bm10681 is an ortholog of O. volvulus OVOC8289.	Downregulated in F30 (L4)	-3.80107	4.21912	1.49646e-09	5.37565e-08
Bm10655	WBGene00230916	Bm10655 is an ortholog of C. elegans nex-1 and nex-3; based on protein domain information, Bm10655 is predicted to have calcium ion binding activity and calcium-dependent phospholipid binding activity.	Downregulated in F30 (L4)	-1.14228	4.54412	0.00210349	0.0199541
Bm1061	WBGene00221322	Bm1061 is an ortholog of O. volvulus OVOC7684; based on protein domain information, Bm1061 is involved in mitochondrial electron transport, ubiquinol to cytochrome c; based on protein domain information, Bm1061 is localized to the mitochondrial respiratory chain complex III.	Downregulated in F30 (L4)	-0.938457	5.72827	0.0039158	0.0331431
Bm10593	WBGene00230854	Bm10593 is an ortholog of O. volvulus OVOC5851; based on protein domain information, Bm10593 is predicted to have zinc ion binding activity.	Downregulated in F30 (L4)	-1.1177	4.2162	0.00473249	0.038712
Bm10573	WBGene00230834	Uncharacterized protein	Downregulated in F30 (L4)	-4.01515	3.5272	5.35421e-08	1.57034e-06
Bm10564	WBGene00230825	Bm10564 is an ortholog of O. volvulus OVOC6990.	Downregulated in F30 (L4)	-1.48474	5.34574	3.14067e-06	6.75352e-05
Bm10558	WBGene00230819	Bm10558 is an ortholog of O. volvulus OVOC7016.	Downregulated in F30 (L4)	-1.61808	4.04409	0.00263173	0.0241255
Bm10557	WBGene00230818	Bm10557 is an ortholog of C. elegans col-43 and sqt-3; based on protein domain information, Bm10557 is a structural constituent of cuticle.	Downregulated in F30 (L4)	-11.0293	6.55555	1.74807e-38	6.00041e-36
Bm10449	WBGene00230710	Uncharacterized protein	Downregulated in F30 (L4)	-9.65177	5.27501	1.91331e-27	2.95542e-25
Bm10420	WBGene00230681	Bm10420 is an ortholog of O. volvulus OVOC12766 and OVOC12768.	Downregulated in F30 (L4)	-1.95052	4.74991	9.08488e-08	2.57488e-06
Bm10415	WBGene00230676	Uncharacterized protein	Downregulated in F30 (L4)	-0.965966	5.10607	0.00309961	0.0275957
Bm10410	WBGene00230671	Bm10410 is an ortholog of O. volvulus OVOC10037.	Downregulated in F30 (L4)	-1.79714	7.63751	0.00140958	0.0144513
Bm10373	WBGene00230634	Bm10373 is an ortholog of O. volvulus OVOC11170.	Downregulated in F30 (L4)	-4.29535	3.79317	1.17832e-07	3.3093e-06
Bm10339	WBGene00230600	Bm10339 is an ortholog of O. volvulus OVOC10939; proteomic studies indicate that Bm10339 is enriched in the reproductive tract.	Downregulated in F30 (L4)	-3.96779	6.4935	2.84035e-22	2.77099e-20
Bm10335	WBGene00230596	Bm10335 is an ortholog of O. volvulus OVOC10955.	Downregulated in F30 (L4)	-7.89281	6.21547	2.39702e-34	6.0042e-32
Bm10330	WBGene00230591	Bm10330 is an ortholog of O. volvulus OVOC10881.	Downregulated in F30 (L4)	-5.77569	2.03505	0.00112835	0.011971
Bm10329	WBGene00230590	Bm10329 is an ortholog of O. volvulus OVOC10880; proteomic studies indicate that Bm10329 is enriched in the reproductive tract.	Downregulated in F30 (L4)	-4.77686	4.18137	1.21244e-13	6.57128e-12
Bm10323	WBGene00230584	Bm10323 is an ortholog of C. elegans F58A4.6.	Downregulated in F30 (L4)	-1.7772	3.5102	0.000445371	0.0055787
Bm10296	WBGene00230557	Bm10296 is an ortholog of O. volvulus OVOC2678.	Downregulated in F30 (L4)	-6.03444	5.26325	6.6725e-16	4.4172e-14
Bm10281	WBGene00230542	Bm10281 is an ortholog of O. volvulus OVOC9662 and OVOC9663.	Downregulated in F30 (L4)	-3.97666	4.32081	6.71143e-14	3.68057e-12
Bm10269	WBGene00230530	Based on protein domain information, Bm10269 is involved in phospholipid biosynthetic process; based on protein domain information, Bm10269 is predicted to have phosphotransferase activity, for other substituted phosphate groups; based on protein domain information, Bm10269 is localized to the membrane.	Downregulated in F30 (L4)	-1.48968	6.1743	4.39359e-07	1.11256e-05
Bm10259	WBGene00230520	Bm10259 is an ortholog of O. volvulus OVOC11583.	Downregulated in F30 (L4)	-2.61703	4.36349	8.19872e-08	2.3525e-06
Bm10252	WBGene00230513	Uncharacterized protein	Downregulated in F30 (L4)	-8.70926	4.53682	0.000198748	0.00280365
Bm10235	WBGene00230496	Uncharacterized protein	Downregulated in F30 (L4)	-2.33213	5.12505	5.19877e-10	1.97468e-08
Bm1023	WBGene00221284	Bm1023 is an ortholog of C. elegans F53F10.3; based on protein domain information, Bm1023 is involved in mitochondrial pyruvate transport; based on protein domain information, Bm1023 is localized to the mitochondrial inner membrane.	Downregulated in F30 (L4)	-2.91578	3.10624	2.30989e-05	0.000410116
Bm10217	WBGene00230478	Bm10217 is an ortholog of O. volvulus OVOC2461.	Downregulated in F30 (L4)	-1.2881	4.04151	0.00567201	0.044777
Bm10189	WBGene00230450	Bma-dpy-3 is an ortholog of C. elegans dpy-3; in C. elegans, dpy-3, is involved in body morphogenesis, locomotion and cuticle development involved in collagen and cuticulin-based cuticle the molting cycle; based on protein domain information, Bma-dpy-3 is a structural constituent of cuticle.	Downregulated in F30 (L4)	-6.70808	8.25944	1.28863e-47	1.1943e-44
Bm10155	WBGene00230416	Bma-rho-1 is an ortholog of C. elegans rho-1; in C. elegans, rho-1, is involved in actomyosin contractile ring assembly, nematode larval development, gonad development, embryo development, positive regulation of acetylcholine secretion, neurotransmission, cell migration, oviposition, skeletal muscle myosin thick filament assembly, ovulation, regulation of actin filament-based process and positive…	Downregulated in F30 (L4)	-1.23201	4.7649	0.00101149	0.0109133
Bm10153	WBGene00230414	Bm10153 is an ortholog of O. volvulus OVOC5702.	Downregulated in F30 (L4)	-1.25835	4.3454	0.000779964	0.00884787
Bm10149	WBGene00230410	Bm10149 is an ortholog of O. volvulus OVOC5710.	Downregulated in F30 (L4)	-12.0462	7.52162	7.64338e-46	5.44914e-43
Bm10147	WBGene00230408	Bm10147 is an ortholog of C. elegans cdk-1; in C. elegans, cdk-1, is involved in oocyte maturation, protein phosphorylation, cell cycle arrest, mitotic nuclear division, meiotic nuclear division, embryo development, positive regulation of proteasomal ubiquitin-dependent protein catabolic process, pronuclear migration, collagen and cuticulin-based cuticle development, locomotion, hermaphrodite gen…	Downregulated in F30 (L4)	-3.05393	2.7702	0.00013858	0.00202581
Bm10145	WBGene00230406	Bm10145 is an ortholog of C. elegans C45G7.13; based on protein domain information, Bm10145 is involved in homophilic cell adhesion via plasma membrane adhesion molecules; based on protein domain information, Bm10145 is predicted to have calcium ion binding activity; based on protein domain information, Bm10145 is localized to the membrane.	Downregulated in F30 (L4)	-1.64162	7.18494	4.76e-07	1.19879e-05
Bm10136	WBGene00230397	Bm10136 is an ortholog of O. volvulus OVOC5746; proteomic studies indicate that Bm10136 is enriched in the reproductive tract.	Downregulated in F30 (L4)	-8.37979	7.47912	1.48048e-43	8.07122e-41
Bm10115	WBGene00230376	Bm10115 is an ortholog of O. volvulus OVOC12165.	Downregulated in F30 (L4)	-1.27719	7.46406	6.07658e-05	0.000967658
Bm10105	WBGene00230366	Bm10105 is an ortholog of O. volvulus OVOC10747.	Downregulated in F30 (L4)	-0.852046	8.30346	0.00222103	0.0209192
Bm10093	WBGene00230354	Bma-col-36 is an ortholog of C. elegans col-36 and sqt-2.	Downregulated in F30 (L4)	-6.09681	8.40504	1.72683e-47	1.45493e-44
Bm10088	WBGene00230349	Bm10088 is an ortholog of O. volvulus OVOC10704.	Downregulated in F30 (L4)	-6.57643	6.32384	1.81785e-31	3.43833e-29
Bm10061	WBGene00230322	Bm10061 is an ortholog of O. volvulus OVOC10587.	Downregulated in F30 (L4)	-1.18034	4.48181	0.00440989	0.0364975
Bm10058	WBGene00230319	Bma-pqn-35 is an ortholog of O. volvulus OVOC10579.	Downregulated in F30 (L4)	-1.7663	9.71381	1.56198e-09	5.58937e-08
Bm10055	WBGene00230316	Uncharacterized protein	Downregulated in F30 (L4)	-7.88929	7.52798	2.72842e-44	1.6858e-41
Bm10035	WBGene00230296	Bma-abt-4 is an ortholog of C. elegans abt-4; based on protein domain information, Bma-abt-4 is involved in transport; based on protein domain information, Bma-abt-4 is predicted to have ATP binding activity, ATPase activity, and transporter activity; based on protein domain information, Bma-abt-4 is an integral component of the membrane.	Downregulated in F30 (L4)	-0.938246	5.1506	0.00363811	0.0313655
Bm10031	WBGene00230292	Bm10031 is an ortholog of O. volvulus OVOC1972; based on protein domain information, Bm10031 is predicted to have catalytic activity and coenzyme binding activity.	Downregulated in F30 (L4)	-2.15806	5.61985	2.24726e-11	9.73251e-10
Bm9998	WBGene00230259	Bm9998 is an ortholog of O. volvulus OVOC6637.	Upregulated in F120 (F30)	0.822159	4.29232	0.0164628	0.0395214
Bm9996	WBGene00230257	Uncharacterized protein	Upregulated in F120 (F30)	9.91888	8.48882	4.46403e-72	8.06189e-70
Bm9995	WBGene00230256	Bm9995 is an ortholog of O. volvulus OVOC6634.	Upregulated in F120 (F30)	5.14153	5.26726	1.47934e-40	7.93145e-39
Bm9976	WBGene00230237	Bm9976 is an ortholog of O. volvulus OVOC6503.	Upregulated in F120 (F30)	3.62943	-0.207747	0.0113326	0.0285146
Bm9969	WBGene00230230	Bm9969 is an ortholog of C. elegans Y47A7.2.	Upregulated in F120 (F30)	2.5769	6.83228	2.73494e-30	9.32235e-29
Bm9965	WBGene00230226	Bm9965 is an ortholog of O. volvulus OVOC6759.	Upregulated in F120 (F30)	2.62201	6.24387	1.97945e-08	1.55903e-07
Bm9963	WBGene00230224	Bm9963 is an ortholog of C. elegans F55A11.6.	Upregulated in F120 (F30)	2.67135	4.33121	7.58843e-19	1.42028e-17
Bm9959	WBGene00230220	Bm9959 is an ortholog of C. elegans rps-23; in C. elegans, rps-23, is involved in nematode larval development, apoptotic process, determination of adult lifespan, embryo development, the molting cycle and hermaphrodite genitalia development; based on protein domain information, Bm9959 is involved in translation; based on protein domain information, Bm9959 is a structural constituent of ribosome; …	Upregulated in F120 (F30)	0.792677	7.93169	0.000190494	0.000762716
Bm9958	WBGene00230219	Uncharacterized protein	Upregulated in F120 (F30)	0.815547	3.92987	0.00855869	0.0224982
Bm9956	WBGene00230217	Bm9956 is an ortholog of O. volvulus OVOC2245.	Upregulated in F120 (F30)	2.30485	4.54716	2.85796e-07	1.91162e-06
Bm9943	WBGene00230204	Bm9943 is an ortholog of O. volvulus OVOC6884.	Upregulated in F120 (F30)	0.528706	6.30016	0.0136649	0.03358
Bm9941	WBGene00230202	Bm9941 is an ortholog of O. volvulus OVOC6891; based on protein domain information, Bm9941 is a structural constituent of cuticle.	Upregulated in F120 (F30)	3.31118	7.96312	2.56078e-18	4.6085e-17
Bm9940	WBGene00230201	Bm9940 is an ortholog of C. elegans T19C4.1.	Upregulated in F120 (F30)	3.03949	8.81074	6.20248e-37	2.8127e-35
Bm9924	WBGene00230185	Uncharacterized protein	Upregulated in F120 (F30)	1.10384	5.30803	3.30376e-06	1.85233e-05
Bm9918	WBGene00230179	Bm9918 is an ortholog of O. volvulus OVOC2797.	Upregulated in F120 (F30)	1.67745	1.8575	0.00228969	0.00719477
Bm9911	WBGene00230172	Bm9911 is an ortholog of O. volvulus OVOC2631.	Upregulated in F120 (F30)	3.16792	5.79121	1.72099e-43	1.01234e-41
Bm9893	WBGene00230154	Bm9893 is an ortholog of O. volvulus OVOC3682 and OVOC5987.	Upregulated in F120 (F30)	2.30389	0.70943	0.0111732	0.0281905
Bm9877	WBGene00230138	Bm9877 is an ortholog of O. volvulus OVOC8746.	Upregulated in F120 (F30)	1.32307	3.43071	0.00119199	0.00402524
Bm9875	WBGene00230136	Bma-cku-70 is an ortholog of C. elegans cku-70; in C. elegans, cku-70, is involved in DNA repair and determination of adult lifespan; based on protein domain information, Bma-cku-70 is involved in double-strand break repair via nonhomologous end joining and telomere maintenance; based on protein domain information, Bma-cku-70 is predicted to have ATP-dependent DNA helicase activity, damaged DNA b…	Upregulated in F120 (F30)	0.622465	5.72519	0.00291789	0.00888698
Bm9868	WBGene00230129	Bm9868 is an ortholog of C. elegans timm-23; in C. elegans, timm-23, is involved in embryo development and hermaphrodite genitalia development.	Upregulated in F120 (F30)	0.943175	6.06	2.28304e-06	1.31441e-05
Bm9844	WBGene00230105	Bm9844 is an ortholog of O. volvulus OVOC3682 and OVOC5987.	Upregulated in F120 (F30)	2.82955	0.62534	0.000633926	0.00226349
Bm9842	WBGene00230103	Bm9842 is an ortholog of O. volvulus OVOC3682 and OVOC5987.	Upregulated in F120 (F30)	6.05513	3.55998	2.91576e-24	7.42941e-23
Bm9836	WBGene00230097	Bma-moag-4 is an ortholog of C. elegans moag-4.	Upregulated in F120 (F30)	0.837528	5.60335	5.21088e-05	0.000234723
Bm9823	WBGene00230084	Bma-dpy-2 is an ortholog of C. elegans dpy-2; in C. elegans, dpy-2, is involved in protein catabolic process, collagen and cuticulin-based cuticle development, locomotion, regulation of growth and post-embryonic body morphogenesis; based on protein domain information, Bma-dpy-2 is a structural constituent of cuticle.	Upregulated in F120 (F30)	3.6057	8.63519	9.38153e-53	8.04779e-51
Bm9817	WBGene00230078	Bm9817 is an ortholog of O. volvulus OVOC9906.	Upregulated in F120 (F30)	2.11299	3.41066	9.06284e-09	7.4042e-08
Bm9816	WBGene00230077	Bm9816 is an ortholog of O. volvulus OVOC9905; proteomic studies indicate that Bm9816 is enriched in the reproductive tract.	Upregulated in F120 (F30)	1.54261	7.77049	4.33564e-12	4.89913e-11
Bm9814	WBGene00230075	Bm9814 is an ortholog of O. volvulus OVOC9888.	Upregulated in F120 (F30)	3.09537	4.75249	6.97108e-24	1.72916e-22
Bm9806	WBGene00230067	Bm9806 is an ortholog of O. volvulus OVOC9856; based on protein domain information, Bm9806 is involved in protein folding and protein peptidyl-prolyl isomerization; based on protein domain information, Bm9806 is predicted to have peptidyl-prolyl cis-trans isomerase activity.	Upregulated in F120 (F30)	1.63097	7.34509	1.36459e-10	1.329e-09
Bm9804	WBGene00230065	Bm9804 is an ortholog of C. elegans C32D5.8, trx-5, T20D4.7 and T28A11.13.	Upregulated in F120 (F30)	3.00015	0.825348	0.00050567	0.00184653
Bm98	WBGene00220359	Bm98 is an ortholog of O. volvulus OVOC12397.	Upregulated in F120 (F30)	1.30869	2.17012	0.0152178	0.0369376
Bm9797	WBGene00230058	Bm9797 is an ortholog of C. elegans C25H3.3 and C25H3.14.	Upregulated in F120 (F30)	1.25387	4.05483	3.3645e-05	0.000157285
Bm9787	WBGene00230048	Bm9787 is an ortholog of C. elegans inst-1; in C. elegans, inst-1, is involved in receptor-mediated endocytosis, gamete generation, determination of adult lifespan, embryo development, body morphogenesis, RNA interference, hermaphrodite genitalia development and germline cell cycle switching, mitotic to meiotic cell cycle.	Upregulated in F120 (F30)	0.836957	7.40888	7.77668e-05	0.000338536
Bm9782	WBGene00230043	Uncharacterized protein	Upregulated in F120 (F30)	1.29472	2.63826	0.00444634	0.012803
Bm9771	WBGene00230032	Bm9771 is an ortholog of O. volvulus OVOC1410; based on protein domain information, Bm9771 is involved in regulation of Rho protein signal transduction; based on protein domain information, Bm9771 is predicted to have Rho guanyl-nucleotide exchange factor activity.	Upregulated in F120 (F30)	0.87313	7.49499	4.96295e-05	0.000224171
Bm9767	WBGene00230028	Based on protein domain information, Bm9767 is predicted to have hydrolase activity.	Upregulated in F120 (F30)	1.55793	3.9929	5.32895e-07	3.41453e-06
Bm9758	WBGene00230019	Bma-msi-1 is an ortholog of C. elegans msi-1; in C. elegans, msi-1, is involved in neurological system process; based on protein domain information, Bma-msi-1 is predicted to have nucleic acid binding activity and nucleotide binding activity.	Upregulated in F120 (F30)	0.690461	5.90589	0.00219761	0.00694144
Bm9729	WBGene00229990	Bm9729 is an ortholog of O. volvulus OVOC8182; based on protein domain information, Bm9729 is a structural constituent of cuticle.	Upregulated in F120 (F30)	2.87806	6.80341	4.18023e-10	3.91193e-09
Bm9711	WBGene00229972	Bm9711 is an ortholog of O. volvulus OVOC8232.	Upregulated in F120 (F30)	0.625631	5.99192	0.00294708	0.00896304
Bm9702	WBGene00229963	Uncharacterized protein	Upregulated in F120 (F30)	7.61566	2.49905	1.22234e-17	2.10063e-16
Bm970	WBGene00221231	Uncharacterized protein	Upregulated in F120 (F30)	2.0073	3.47334	2.72182e-08	2.10033e-07
Bm97	WBGene00220358	Bm97 is an ortholog of O. volvulus Ovo-alt-2, Ovo-alt-1.2 and Ovo-alt-1.1.	Upregulated in F120 (F30)	2.00598	4.06183	3.13439e-07	2.07762e-06
Bm9692	WBGene00229953	Bm9692 is an ortholog of O. volvulus OVOC4489 and OVOC12069.	Upregulated in F120 (F30)	0.943303	7.1043	7.76141e-06	4.05975e-05
Bm9685	WBGene00229946	Bma-sup-1 is an ortholog of C. elegans sup-1.	Upregulated in F120 (F30)	1.20723	6.79981	2.24526e-08	1.75628e-07
Bm9680	WBGene00229941	Bm9680 is an ortholog of C. elegans C30H7.2; based on protein domain information, Bm9680 is involved in cell redox homeostasis.	Upregulated in F120 (F30)	0.872859	6.0036	5.95299e-05	0.000265627
Bm9643	WBGene00229904	Bma-cut-5 is an ortholog of C. elegans cut-5; in C. elegans, cut-5, is involved in body morphogenesis.	Upregulated in F120 (F30)	4.10701	6.34112	1.28079e-64	1.71226e-62
Bm9642	WBGene00229903	Bm9642 is an ortholog of O. volvulus OVOC2456.	Upregulated in F120 (F30)	2.79628	1.70154	2.01968e-06	1.1766e-05
Bm9637	WBGene00229898	Bm9637 is an ortholog of C. elegans Y54G2A.76.	Upregulated in F120 (F30)	3.26598	7.43931	1.07821e-45	7.30201e-44
Bm9628	WBGene00229889	Bma-nlp-16 is an ortholog of O. volvulus OVOC4735.	Upregulated in F120 (F30)	3.463	8.31769	1.36678e-47	9.9082e-46
Bm9620	WBGene00229881	Bm9620 is an ortholog of C. elegans zig-2, zig-3 and zig-4.	Upregulated in F120 (F30)	1.43236	3.4037	0.00028419	0.00109773
Bm9618	WBGene00229879	Bm9618 is an ortholog of O. volvulus OVOC4750.	Upregulated in F120 (F30)	1.46552	4.03056	5.43789e-06	2.93846e-05
Bm9609	WBGene00229870	Bm9609 is an ortholog of O. volvulus OVOC4880.	Upregulated in F120 (F30)	0.832163	5.73381	0.000216468	0.000857613
Bm9576	WBGene00229837	Uncharacterized protein	Upregulated in F120 (F30)	2.45137	0.743262	0.00916738	0.0238305
Bm9570	WBGene00229831	Bma-lin-32 is an ortholog of C. elegans lin-32; in C. elegans, lin-32, is involved in embryo development, nematode male tail tip morphogenesis, neuron development, localization and cell division; based on protein domain information, Bma-lin-32 is involved in neurogenesis and regulation of transcription, DNA-templated; based on protein domain information, Bma-lin-32 is predicted to have protein di…	Upregulated in F120 (F30)	3.37029	4.61859	5.85701e-31	2.07904e-29
Bm9555	WBGene00229816	Bm9555 is an ortholog of C. elegans lbp-1, lbp-2, lbp-3 and lbp-4.	Upregulated in F120 (F30)	2.67654	3.28301	4.4497e-08	3.30485e-07
Bm9551	WBGene00229812	Bm9551 is an ortholog of O. volvulus OVOC2980.	Upregulated in F120 (F30)	2.07561	1.40756	0.00121187	0.00408346
Bm9545	WBGene00229806	Bm9545 is an ortholog of O. volvulus OVOC3016; based on protein domain information, Bm9545 is involved in anion transport; based on protein domain information, Bm9545 is predicted to have inorganic anion exchanger activity; based on protein domain information, Bm9545 is an integral component of the membrane.	Upregulated in F120 (F30)	0.947238	6.36543	5.93918e-06	3.18261e-05
Bm9544	WBGene00229805	Bm9544 is an ortholog of O. volvulus OVOC3019.	Upregulated in F120 (F30)	3.32008	4.80872	5.28589e-28	1.62427e-26
Bm9540	WBGene00229801	Bm9540 is an ortholog of O. volvulus OVOC3022.	Upregulated in F120 (F30)	0.621613	5.56326	0.0029582	0.00899343
Bm9538	WBGene00229799	Bm9538 is an ortholog of O. volvulus OVOC3035; based on protein domain information, Bm9538 is predicted to have endopeptidase inhibitor activity.	Upregulated in F120 (F30)	2.92947	5.24031	9.03106e-27	2.57523e-25
Bm9530	WBGene00229791	Bm9530 is an ortholog of O. volvulus OVOC3058; based on protein domain information, Bm9530 is involved in transmembrane transport; based on protein domain information, Bm9530 is predicted to have substrate-specific transmembrane transporter activity; based on protein domain information, Bm9530 is an integral component of the membrane.	Upregulated in F120 (F30)	1.72135	3.98343	2.01262e-08	1.58273e-07
Bm9526	WBGene00229787	Uncharacterized protein	Upregulated in F120 (F30)	0.82609	3.94985	0.00782473	0.0207758
Bm9525	WBGene00229786	Bma-tth-1 is an ortholog of C. elegans tth-1; based on protein domain information, Bma-tth-1 is involved in actin filament organization; based on protein domain information, Bma-tth-1 is predicted to have actin monomer binding activity.	Upregulated in F120 (F30)	2.2124	5.08626	1.12185e-17	1.94089e-16
Bm9520	WBGene00229781	Bm9520 is an ortholog of O. volvulus OVOC3074; based on protein domain information, Bm9520 is involved in regulation of transcription, DNA-templated; based on protein domain information, Bm9520 is predicted to have transcription factor activity, sequence-specific DNA binding.	Upregulated in F120 (F30)	1.64697	3.37859	4.22361e-06	2.32129e-05
Bm9519	WBGene00229780	Uncharacterized protein	Upregulated in F120 (F30)	2.49769	2.06841	1.66126e-06	9.80562e-06
Bm9518	WBGene00229779	Bm9518 is an ortholog of O. volvulus OVOC3076 and OVOC3078.	Upregulated in F120 (F30)	2.20392	4.84802	8.07325e-15	1.13844e-13
Bm9516	WBGene00229777	Bm9516 is an ortholog of O. volvulus OVOC3089; based on protein domain information, Bm9516 is involved in protein glycosylation; based on protein domain information, Bm9516 is predicted to have oligosaccharyl transferase activity; based on protein domain information, Bm9516 is localized to the membrane.	Upregulated in F120 (F30)	0.913505	6.77073	2.1644e-05	0.000105146
Bm9512	WBGene00229773	Bm9512 is an ortholog of O. volvulus OVOC3113.	Upregulated in F120 (F30)	4.66344	3.38874	1.92716e-27	5.73358e-26
Bm9510	WBGene00229771	Bm9510 is an ortholog of O. volvulus OVOC3680.	Upregulated in F120 (F30)	1.56803	2.68453	0.000384126	0.00144683
Bm9508	WBGene00229769	Bm9508 is an ortholog of O. volvulus OVOC3691.	Upregulated in F120 (F30)	5.00161	6.10101	2.34126e-89	1.26847e-86
Bm9507	WBGene00229768	Bm9507 is an ortholog of O. volvulus OVOC3692.	Upregulated in F120 (F30)	5.7918	4.2216	8.57659e-34	3.34422e-32
Bm9504	WBGene00229765	Bma-dpy-8 is an ortholog of C. elegans dpy-8; in C. elegans, dpy-8, is involved in body morphogenesis, oviposition, collagen and cuticulin-based cuticle development, locomotion and positive regulation of growth.	Upregulated in F120 (F30)	6.02108	6.93021	1.11064e-86	4.97083e-84
Bm9484	WBGene00229745	Bm9484 is an ortholog of O. volvulus OVOC5620.	Upregulated in F120 (F30)	2.36249	2.45847	2.95298e-07	1.96623e-06
Bm9481	WBGene00229742	Bm9481 is an ortholog of O. volvulus OVOC12175 and OVOC12178; proteomic studies indicate that Bm9481 is enriched in the digestive tract.	Upregulated in F120 (F30)	0.715566	6.19469	0.000474712	0.00174151
Bm9478	WBGene00229739	Bm9478 is an ortholog of C. elegans K06A9.2.	Upregulated in F120 (F30)	0.717147	5.22092	0.00256748	0.00793491
Bm9457	WBGene00229718	Bm9457 is an ortholog of C. elegans oaz-1; in C. elegans, oaz-1, is involved in reproduction, locomotion and positive regulation of growth; based on protein domain information, Bm9457 is predicted to have ornithine decarboxylase inhibitor activity.	Upregulated in F120 (F30)	0.794656	7.00472	0.000600559	0.00215106
Bm9450	WBGene00229711	Bma-gras-1 is an ortholog of C. elegans gras-1; in C. elegans, gras-1, is involved in embryo development.	Upregulated in F120 (F30)	1.54565	4.41448	1.64809e-07	1.13406e-06
Bm9443	WBGene00229704	Bm9443 is an ortholog of C. elegans B0511.13; based on protein domain information, Bm9443 is involved in ER to Golgi vesicle-mediated transport.	Upregulated in F120 (F30)	1.20648	5.24289	3.18499e-07	2.10844e-06
Bm9442	WBGene00229703	Bm9442 is an ortholog of C. elegans Y116A8C.25.	Upregulated in F120 (F30)	1.34503	4.43353	1.06389e-06	6.50335e-06
Bm9418	WBGene00229679	Bm9418 is an ortholog of O. volvulus OVOC2437.	Upregulated in F120 (F30)	0.685952	4.39284	0.0204996	0.047851
Bm9402	WBGene00229663	Bm9402 is an ortholog of O. volvulus OVOC6197.	Upregulated in F120 (F30)	1.25791	3.05609	0.0023347	0.00731387
Bm9395	WBGene00229656	Bm9395 is an ortholog of O. volvulus OVOC1355; proteomic studies indicate that Bm9395 is enriched in the digestive tract.	Upregulated in F120 (F30)	0.893394	6.08685	9.76763e-05	0.000415045
Bm9384	WBGene00229645	Bm9384 is an ortholog of O. volvulus OVOC6291; proteomic studies indicate that Bm9384 is enriched in the digestive tract.	Upregulated in F120 (F30)	0.831348	4.13288	0.00546803	0.0152724
Bm9363	WBGene00229624	Bm9363 is an ortholog of C. elegans F46H5.7.	Upregulated in F120 (F30)	4.2902	8.84734	7.8457e-62	9.84923e-60
Bm9348	WBGene00229609	Bm9348 is an ortholog of C. elegans Y69A2AR.3; based on protein domain information, Bm9348 is localized to the mitochondrial respiratory chain complex I.	Upregulated in F120 (F30)	1.01488	4.24411	0.000872727	0.00304022
Bm9346	WBGene00229607	Bm9346 is an ortholog of C. elegans ttr-15, ttr-16 and ttr-17; based on protein domain information, Bm9346 is localized to the extracellular space.	Upregulated in F120 (F30)	2.60767	5.37508	6.45172e-31	2.28227e-29
Bm9310	WBGene00229571	Bm9310 is an ortholog of C. elegans D1053.3; based on protein domain information, Bm9310 is involved in small GTPase mediated signal transduction; based on protein domain information, Bm9310 is predicted to have GTP binding activity.	Upregulated in F120 (F30)	2.78127	0.257308	0.00644908	0.0176467
Bm9304	WBGene00229565	Bm9304 is an ortholog of O. volvulus OVOC1271.	Upregulated in F120 (F30)	2.07994	3.37098	2.41202e-08	1.8725e-07
Bm9292	WBGene00229553	Bm9292 is an ortholog of C. elegans F48E3.4; based on protein domain information, Bm9292 is involved in proteolysis; based on protein domain information, Bm9292 is predicted to have serine-type endopeptidase activity.	Upregulated in F120 (F30)	2.42772	3.48113	1.09748e-11	1.19297e-10
Bm9290	WBGene00229551	Bm9290 is an ortholog of O. volvulus OVOC3338.	Upregulated in F120 (F30)	4.51046	5.20632	1.92017e-37	8.94402e-36
Bm9274	WBGene00229535	Bm9274 is an ortholog of O. volvulus OVOC5959.	Upregulated in F120 (F30)	2.75649	0.121918	0.0157753	0.0380843
Bm9267	WBGene00229528	Bm9267 is an ortholog of C. elegans fic-1.	Upregulated in F120 (F30)	3.03058	2.03599	1.02111e-07	7.21929e-07
Bm9259	WBGene00229520	Bm9259 is an ortholog of O. volvulus OVOC8907; based on protein domain information, Bm9259 is involved in G-protein coupled receptor signaling pathway; based on protein domain information, Bm9259 is predicted to have signal transducer activity; based on protein domain information, Bm9259 is localized to the heterotrimeric G-protein complex.	Upregulated in F120 (F30)	0.898363	6.03067	1.98187e-05	9.70106e-05
Bm9252	WBGene00229513	Bma-zmp-1 is an ortholog of C. elegans zmp-5; based on protein domain information, Bma-zmp-1 is involved in proteolysis; based on protein domain information, Bma-zmp-1 is predicted to have metalloendopeptidase activity and zinc ion binding activity; based on protein domain information, Bma-zmp-1 is localized to the extracellular matrix.	Upregulated in F120 (F30)	1.9391	1.57414	0.00149822	0.00491637
Bm9238	WBGene00229499	Bm9238 is an ortholog of C. elegans act-1, act-2, act-3 and act-4; in C. elegans, act-1, act-2, act-3 and act-4, are involved in cytokinesis, nematode larval development, embryo development, hermaphrodite genitalia development and inductive cell migration; proteomic studies indicate that Bm9238 is enriched in the body wall.	Upregulated in F120 (F30)	3.83307	7.5754	1.00659e-52	8.56349e-51
Bm9237	WBGene00229498	Bm9237 is an ortholog of C. elegans act-1, act-2, act-3 and act-4; in C. elegans, act-1, act-2, act-3 and act-4, are involved in cytokinesis, nematode larval development, embryo development, hermaphrodite genitalia development and inductive cell migration.	Upregulated in F120 (F30)	2.58587	7.80652	6.66263e-28	2.03517e-26
Bm9234	WBGene00229495	Bm9234 is an ortholog of C. elegans mboa-4 and mboa-3.	Upregulated in F120 (F30)	0.802784	4.17153	0.00620335	0.0170513
Bm9228	WBGene00229489	Bma-mec-12 is an ortholog of C. elegans mec-12 and Y19D2B.1; in C. elegans, mec-12, is involved in thigmotaxis, microtubule-based process, mechanosensory behavior and sensory perception of mechanical stimulus; based on protein domain information, Bma-mec-12 is involved in microtubule-based process; based on protein domain information, Bma-mec-12 is predicted to have GTP binding activity, GTPase a…	Upregulated in F120 (F30)	1.04223	7.99172	1.49743e-06	8.87932e-06
Bm9204	WBGene00229465	Bm9204 is an ortholog of O. volvulus OVOC1903.	Upregulated in F120 (F30)	0.805131	10.4358	0.00012787	0.000531192
Bm9194	WBGene00229455	Bm9194 is an ortholog of O. volvulus OVOC4509.	Upregulated in F120 (F30)	1.89455	3.76086	1.75173e-08	1.38497e-07
Bm9180	WBGene00229441	Bma-his-56 is an ortholog of the members of the C. elegans his gene class including his-67, his-64 and his-60; in C. elegans, his-1, his-5, his-10, his-14, his-18, his-26, his-28, his-31, his-37, his-38, his-46, his-50, his-56, his-60, his-64 and his-67, are involved in embryo development; based on protein domain information, Bma-his-56 is predicted to have DNA binding activity and protein hetero…	Upregulated in F120 (F30)	0.677504	6.35254	0.0040393	0.0117926
Bm9179	WBGene00229440	Bm9179 is an ortholog of C. elegans H04M03.3.	Upregulated in F120 (F30)	2.61888	3.85593	1.82411e-15	2.69402e-14
Bm9176	WBGene00229437	Uncharacterized protein	Upregulated in F120 (F30)	2.02353	1.81297	0.000610767	0.00218534
Bm9132	WBGene00229393	Bm9132 is an ortholog of C. elegans T08H10.1; based on protein domain information, Bm9132 is involved in oxidation-reduction process; based on protein domain information, Bm9132 is predicted to have oxidoreductase activity.	Upregulated in F120 (F30)	1.11072	6.3048	1.22683e-06	7.40704e-06
Bm9123	WBGene00229384	Bm9123 is an ortholog of O. volvulus OVOC2560.	Upregulated in F120 (F30)	0.868022	5.13186	0.000160295	0.000652722
Bm9116	WBGene00229377	Bm9116 is an ortholog of C. elegans dhs-22.	Upregulated in F120 (F30)	1.22626	4.89127	2.11038e-05	0.000102764
Bm91	WBGene00220352	Bm91 is an ortholog of O. volvulus OVOC2467.	Upregulated in F120 (F30)	0.979874	4.22121	0.000777565	0.00273556
Bm9092	WBGene00229353	Bma-col-48 is an ortholog of C. elegans col-48; in C. elegans, col-48, is involved in nematode larval development, embryo development and hermaphrodite genitalia development; based on protein domain information, Bma-col-48 is a structural constituent of cuticle.	Upregulated in F120 (F30)	3.86824	8.57217	1.96371e-46	1.37513e-44
Bm9083	WBGene00229344	Bm9083 is an ortholog of O. volvulus OVOC11536; based on protein domain information, Bm9083 is predicted to have lactoylglutathione lyase activity and metal ion binding activity.	Upregulated in F120 (F30)	0.892523	6.42993	5.83839e-06	3.1384e-05
Bm9082	WBGene00229343	Bm9082 is an ortholog of O. volvulus OVOC2393; based on protein domain information, Bm9082 is predicted to have nucleic acid binding activity and nucleotide binding activity.	Upregulated in F120 (F30)	0.970531	3.64241	0.0158694	0.0382934
Bm9080	WBGene00229341	Bm9080 is an ortholog of C. elegans hsp-12.3 and hsp-12.6.	Upregulated in F120 (F30)	1.25291	2.34538	0.0176796	0.0420697
Bm9072	WBGene00229333	Bm9072 is an ortholog of C. elegans T23B12.5.	Upregulated in F120 (F30)	1.39692	3.48319	0.000142433	0.000585078
Bm9071	WBGene00229332	Bm9071 is an ortholog of C. elegans R04F11.2; based on protein domain information, Bm9071 is involved in ATP synthesis coupled proton transport; based on protein domain information, Bm9071 is predicted to have hydrogen ion transmembrane transporter activity; based on protein domain information, Bm9071 is localized to the mitochondrial proton-transporting ATP synthase complex, coupling factor F(o).	Upregulated in F120 (F30)	1.08272	5.82079	2.86035e-07	1.91178e-06
Bm9063	WBGene00229324	Bm9063 is an ortholog of C. elegans abhd-12; proteomic studies indicate that Bm9063 is enriched in the reproductive tract.	Upregulated in F120 (F30)	0.946737	4.79656	0.000594854	0.00213211
Bm9057	WBGene00229318	Bm9057 is an ortholog of C. elegans acc-2 and lgc-49; based on protein domain information, Bm9057 is involved in ion transport; based on protein domain information, Bm9057 is predicted to have extracellular ligand-gated ion channel activity; based on protein domain information, Bm9057 is an integral component of the membrane.	Upregulated in F120 (F30)	2.69744	4.03385	3.15468e-14	4.22843e-13
Bm9053	WBGene00229314	Bm9053 is an ortholog of C. elegans F42H10.6.	Upregulated in F120 (F30)	1.16188	3.98379	0.000194294	0.000776119
Bm9052	WBGene00229313	Bm9052 is an ortholog of C. elegans ttr-15, ttr-16 and ttr-17; based on protein domain information, Bm9052 is localized to the extracellular space.	Upregulated in F120 (F30)	1.04954	5.30443	2.13853e-05	0.000104036
Bm9044	WBGene00229305	Bm9044 is an ortholog of C. elegans ZC247.1; proteomic studies indicate that Bm9044 is enriched in the body wall.	Upregulated in F120 (F30)	1.77767	8.76558	4.66732e-09	3.93814e-08
Bm9037	WBGene00229298	Bm9037 is an ortholog of O. volvulus OVOC1887; based on protein domain information, Bm9037 is involved in proteolysis; based on protein domain information, Bm9037 is predicted to have serine-type endopeptidase activity and serine-type exopeptidase activity.	Upregulated in F120 (F30)	1.35849	7.21612	8.63212e-10	7.7674e-09
Bm9026	WBGene00229287	Bm9026 is an ortholog of C. elegans klu-1; based on protein domain information, Bm9026 is predicted to have metal ion binding activity and nucleic acid binding activity.	Upregulated in F120 (F30)	0.832375	4.40019	0.00294734	0.00896304
Bm9025	WBGene00229286	Bm9025 is an ortholog of C. elegans strl-1; based on protein domain information, Bm9025 is predicted to have lipid binding activity.	Upregulated in F120 (F30)	8.04933	6.00002	3.92942e-83	1.55575e-80
Bm9024	WBGene00229285	Bm9024 is an ortholog of O. volvulus OVOC11823; based on protein domain information, Bm9024 is involved in mRNA splicing, via spliceosome; based on protein domain information, Bm9024 is predicted to have RNA binding activity, metal ion binding activity, and nucleotide binding activity; based on protein domain information, Bm9024 is localized to the U2AF.	Upregulated in F120 (F30)	1.97031	3.73328	2.25722e-08	1.76296e-07
Bm9021	WBGene00229282	Bm9021 is an ortholog of C. elegans dpy-5 and members of the C. elegans col gene class including col-184, col-175 and col-140; based on protein domain information, Bm9021 is a structural constituent of cuticle.	Upregulated in F120 (F30)	3.38122	6.78935	6.68637e-17	1.09427e-15
Bm9014	WBGene00229275	Bm9014 is an ortholog of O. volvulus OVOC370.	Upregulated in F120 (F30)	2.12153	6.00508	2.13604e-19	4.12541e-18
Bm9009	WBGene00229270	Uncharacterized protein	Upregulated in F120 (F30)	2.41293	5.52015	3.81702e-26	1.05909e-24
Bm9003	WBGene00229264	Uncharacterized protein	Upregulated in F120 (F30)	3.58844	3.44305	5.15742e-14	6.75452e-13
Bm9000	WBGene00229261	Bm9000 is an ortholog of C. elegans pdhb-1; in C. elegans, pdhb-1, is involved in reproduction, determination of adult lifespan and embryo development; based on protein domain information, Bm9000 is involved in acetyl-CoA biosynthetic process from pyruvate; based on protein domain information, Bm9000 is predicted to have pyruvate dehydrogenase (acetyl-transferring) activity.	Upregulated in F120 (F30)	0.853888	5.78982	4.3873e-05	0.000200101
Bm8984	WBGene00229245	Bm8984 is an ortholog of O. volvulus OVOC1868.	Upregulated in F120 (F30)	2.03158	3.83436	5.5784e-10	5.11801e-09
Bm8979	WBGene00229240	Bm8979 is an ortholog of C. elegans dhs-2.	Upregulated in F120 (F30)	3.52284	2.66636	6.84026e-14	8.90184e-13
Bm8972	WBGene00229233	Bm8972 is an ortholog of C. elegans K01A2.5.	Upregulated in F120 (F30)	5.77367	7.60729	1.12228e-66	1.69893e-64
Bm8961	WBGene00229222	Uncharacterized protein	Upregulated in F120 (F30)	1.84097	2.22556	0.000611794	0.00218826
Bm8955	WBGene00229216	Uncharacterized protein	Upregulated in F120 (F30)	1.55272	3.45299	5.91601e-05	0.000264206
Bm8948	WBGene00229209	Uncharacterized protein	Upregulated in F120 (F30)	1.18942	2.53971	0.0182728	0.0432813
Bm8939	WBGene00229200	Uncharacterized protein	Upregulated in F120 (F30)	1.99489	4.41935	4.28155e-12	4.84333e-11
Bm8934	WBGene00229195	Bm8934 is an ortholog of O. volvulus OVOC8118; based on protein domain information, Bm8934 is involved in cell redox homeostasis.	Upregulated in F120 (F30)	3.07915	4.62721	1.86629e-27	5.56856e-26
Bm8932	WBGene00229193	Bm8932 is an ortholog of O. volvulus OVOC5263.	Upregulated in F120 (F30)	7.53629	5.95862	1.10927e-43	6.63883e-42
Bm8931	WBGene00229192	Uncharacterized protein	Upregulated in F120 (F30)	4.04224	4.9936	5.79319e-24	1.45098e-22
Bm8930	WBGene00229191	Uncharacterized protein	Upregulated in F120 (F30)	3.91579	3.16103	1.22466e-16	1.95067e-15
Bm893	WBGene00221154	Uncharacterized protein	Upregulated in F120 (F30)	4.01934	0.339152	0.00407481	0.0118693
Bm8929	WBGene00229190	Bm8929 is an ortholog of C. elegans F20D6.10.	Upregulated in F120 (F30)	1.73304	1.93887	0.00464032	0.0132577
Bm8928	WBGene00229189	Bm8928 is an ortholog of C. elegans Y12A6A.1; based on protein domain information, Bm8928 is localized to the acetylcholine-gated channel complex.	Upregulated in F120 (F30)	1.82421	4.64323	4.03789e-10	3.78562e-09
Bm8927	WBGene00229188	Bma-dpy-7 is an ortholog of C. elegans dpy-7; in C. elegans, dpy-7, is involved in body morphogenesis, oviposition, collagen and cuticulin-based cuticle development and locomotion.	Upregulated in F120 (F30)	3.26621	6.53847	1.60357e-44	1.01271e-42
Bm8926	WBGene00229187	Bm8926 is an ortholog of O. volvulus OVOC2245.	Upregulated in F120 (F30)	2.47951	6.05154	2.59577e-24	6.63048e-23
Bm8924	WBGene00229185	Bm8924 is an ortholog of O. volvulus OVOC11847.	Upregulated in F120 (F30)	1.59862	7.00802	9.61087e-11	9.52207e-10
Bm890	WBGene00221151	Uncharacterized protein	Upregulated in F120 (F30)	2.91199	4.36534	2.56009e-10	2.43563e-09
Bm8896	WBGene00229157	Bma-hum-1 is an ortholog of C. elegans hum-1; based on protein domain information, Bma-hum-1 is predicted to have ATP binding activity and motor activity; based on protein domain information, Bma-hum-1 is localized to the myosin complex.	Upregulated in F120 (F30)	0.657581	5.41012	0.00322771	0.0096982
Bm8892	WBGene00229153	Bma-dpy-9 is an ortholog of C. elegans dpy-9; in C. elegans, dpy-9, is involved in body morphogenesis and locomotion; based on protein domain information, Bma-dpy-9 is a structural constituent of cuticle.	Upregulated in F120 (F30)	9.38643	8.55851	9.462e-137	9.74018e-133
Bm889	WBGene00221150	Uncharacterized protein	Upregulated in F120 (F30)	2.91281	9.49512	7.90384e-07	4.91911e-06
Bm8889	WBGene00229150	Bm8889 is an ortholog of C. elegans Y51F10.3.	Upregulated in F120 (F30)	0.694594	5.66463	0.00886923	0.0232197
Bm8873	WBGene00229134	Bm8873 is an ortholog of O. volvulus OVOC278; based on protein domain information, Bm8873 is involved in microtubule cytoskeleton organization; based on protein domain information, Bm8873 is predicted to have microtubule binding activity; based on protein domain information, Bm8873 is localized to the microtubule.	Upregulated in F120 (F30)	1.15759	8.26366	4.23677e-08	3.15125e-07
Bm8872	WBGene00229133	Bm8872 is an ortholog of O. volvulus OVOC275.	Upregulated in F120 (F30)	1.67599	5.50258	1.36463e-10	1.329e-09
Bm8871	WBGene00229132	Uncharacterized protein	Upregulated in F120 (F30)	2.87148	7.11741	2.46944e-28	7.72658e-27
Bm8857	WBGene00229118	Bm8857 is an ortholog of O. volvulus OVOC12361; based on protein domain information, Bm8857 is involved in protein phosphorylation; based on protein domain information, Bm8857 is predicted to have ATP binding activity and protein kinase activity.	Upregulated in F120 (F30)	0.70304	5.36325	0.00226344	0.00712751
Bm8845	WBGene00229106	Bm8845 is an ortholog of O. volvulus OVOC3410 and OVOC4869; based on protein domain information, Bm8845 is involved in microtubule-based process; based on protein domain information, Bm8845 is predicted to have GTP binding activity, GTPase activity, and is a structural constituent of cytoskeleton; based on protein domain information, Bm8845 is localized to the microtubule.	Upregulated in F120 (F30)	1.97995	4.3378	6.45283e-12	7.18112e-11
Bm8828	WBGene00229089	Bm8828 is an ortholog of O. volvulus OVOC5461; based on protein domain information, Bm8828 is involved in ion transport; based on protein domain information, Bm8828 is predicted to have extracellular ligand-gated ion channel activity; based on protein domain information, Bm8828 is an integral component of the membrane.	Upregulated in F120 (F30)	3.06291	3.78353	1.03784e-18	1.92496e-17
Bm8824	WBGene00229085	Bma-abu-10 is an ortholog of O. volvulus OVOC3587 and OVOC11515.	Upregulated in F120 (F30)	0.897404	3.5682	0.0114193	0.0286638
Bm8800	WBGene00229061	Bm8800 is an ortholog of O. volvulus OVOC10161.	Upregulated in F120 (F30)	1.94152	1.85423	0.000889248	0.00309463
Bm8789	WBGene00229050	Uncharacterized protein	Upregulated in F120 (F30)	7.73093	3.30205	2.49697e-13	3.1194e-12
Bm8760	WBGene00229021	Bm8760 is an ortholog of C. elegans dhs-2; proteomic studies indicate that Bm8760 is enriched in the body wall.	Upregulated in F120 (F30)	3.29209	4.09855	5.13852e-24	1.29014e-22
Bm8718	WBGene00228979	Bm8718 is an ortholog of O. volvulus OVOC9263.	Upregulated in F120 (F30)	1.18622	5.41531	2.93871e-08	2.2525e-07
Bm8715	WBGene00228976	Bm8715 is an ortholog of C. elegans ptr-19; in C. elegans, ptr-19, is involved in the molting cycle; based on protein domain information, Bm8715 is an integral component of the membrane.	Upregulated in F120 (F30)	2.87682	2.66521	9.80555e-09	7.97301e-08
Bm8701	WBGene00228962	Bm8701 is an ortholog of O. volvulus OVOC11981.	Upregulated in F120 (F30)	0.652378	5.52383	0.00282719	0.00863593
Bm8698	WBGene00228959	Bm8698 is an ortholog of O. volvulus OVOC10973.	Upregulated in F120 (F30)	1.39741	2.49406	0.00395564	0.0115878
Bm8689	WBGene00228950	Bma-mml-1 is an ortholog of C. elegans mml-1; in C. elegans, mml-1, is involved in nematode larval development, receptor-mediated endocytosis, determination of adult lifespan and embryo development; based on protein domain information, Bma-mml-1 is predicted to have protein dimerization activity.	Upregulated in F120 (F30)	1.74049	6.07153	7.40488e-17	1.20041e-15
Bm8661	WBGene00228922	Bma-mec-7 is an ortholog of C. elegans mec-7; in C. elegans, mec-7, is involved in nematode larval development, mechanosensory behavior, embryo development, cytoplasmic microtubule organization, growth, locomotion, positive regulation of growth, hermaphrodite genitalia development and detection of mechanical stimulus involved in sensory perception; based on protein domain information, Bma-mec-7 i…	Upregulated in F120 (F30)	2.28523	3.87466	9.8624e-12	1.07774e-10
Bm8660	WBGene00228921	Bma-asp-4 is an ortholog of C. elegans asp-4; in C. elegans, asp-4, is involved in proteolysis and necrotic cell death; based on protein domain information, Bma-asp-4 is involved in proteolysis; based on protein domain information, Bma-asp-4 is predicted to have aspartic-type endopeptidase activity; based on protein domain information, Bma-asp-4 is localized to the lysosome.	Upregulated in F120 (F30)	2.09442	7.57576	4.58265e-21	9.869e-20
Bm8648	WBGene00228909	Bm8648 is an ortholog of C. elegans dlc-3 and dlc-4; based on protein domain information, Bm8648 is involved in microtubule-based process; based on protein domain information, Bm8648 is localized to the dynein complex.	Upregulated in F120 (F30)	3.18212	3.9702	9.3551e-22	2.10265e-20
Bm8633	WBGene00228894	Uncharacterized protein	Upregulated in F120 (F30)	2.64697	1.19527	0.000151168	0.000617753
Bm8606	WBGene00228867	Bm8606 is an ortholog of C. elegans lin-39; in C. elegans, lin-39, is involved in axon guidance, anterior/posterior pattern specification, cell migration, oviposition, turning behavior involved in mating, positive regulation of vulval development, negative regulation of vulval development, regulation of cell fate specification, plasma membrane fusion and regulation of cell division; based on prot…	Upregulated in F120 (F30)	1.86825	5.19123	8.94209e-15	1.25409e-13
Bm8605	WBGene00228866	Bma-col-104 is an ortholog of C. elegans col-104; based on protein domain information, Bma-col-104 is a structural constituent of cuticle.	Upregulated in F120 (F30)	1.84352	6.24956	2.44793e-12	2.82499e-11
Bm8593	WBGene00228854	Bm8593 is an ortholog of O. volvulus OVOC10141.	Upregulated in F120 (F30)	1.72027	1.1736	0.021119	0.0491349
Bm8586	WBGene00228847	Bm8586 is an ortholog of C. elegans inx-11; in C. elegans, inx-11, is involved in receptor-mediated endocytosis and embryo development; based on protein domain information, Bm8586 is predicted to have gap junction channel activity involved in cell communication by electrical coupling; based on protein domain information, Bm8586 is localized to the gap junction.	Upregulated in F120 (F30)	1.06386	3.65815	0.0014859	0.0048853
Bm8569	WBGene00228830	Bm8569 is an ortholog of O. volvulus OVOC3792; based on protein domain information, Bm8569 is an integral component of the membrane.	Upregulated in F120 (F30)	0.829293	5.60014	0.000329606	0.00125992
Bm8557	WBGene00228818	Bm8557 is an ortholog of C. elegans pfk-1.2 and pfk-1.1; in C. elegans, pfk-1.2 and pfk-1.1, are involved in reproduction; based on protein domain information, Bm8557 is involved in fructose 6-phosphate metabolic process and glycolytic process; based on protein domain information, Bm8557 is predicted to have 6-phosphofructokinase activity and ATP binding activity; based on protein domain informat…	Upregulated in F120 (F30)	2.62862	6.92637	5.02905e-33	1.88251e-31
Bm8553	WBGene00228814	Bma-hlb-1 is an ortholog of C. elegans hlb-1; in C. elegans, hlb-1, is involved in reproduction, neuromuscular junction development, positive regulation of locomotion and regulation of pharyngeal pumping; based on protein domain information, Bma-hlb-1 is involved in neuromuscular junction development.	Upregulated in F120 (F30)	1.16116	7.84299	4.11613e-08	3.06595e-07
Bm8538	WBGene00228799	Bm8538 is an ortholog of C. elegans fis-1 and fis-2; based on protein domain information, Bm8538 is involved in mitochondrial fission.	Upregulated in F120 (F30)	1.08252	5.01862	1.90935e-05	9.37286e-05
Bm8527	WBGene00228788	Bm8527 is an ortholog of C. elegans ace-2; in C. elegans, ace-2, is involved in acetylcholine catabolic process in synaptic cleft, locomotion and regulation of locomotion; based on protein domain information, Bm8527 is predicted to have cholinesterase activity.	Upregulated in F120 (F30)	1.79054	5.00079	6.41508e-14	8.36969e-13
Bm8519	WBGene00228780	Bm8519 is an ortholog of O. volvulus Ovo-grl-1.	Upregulated in F120 (F30)	2.17879	4.90375	0.000730667	0.00258559
Bm8508	WBGene00228769	Uncharacterized protein	Upregulated in F120 (F30)	1.29075	2.65098	0.00340683	0.0101564
Bm8502	WBGene00228763	Bm8502 is an ortholog of O. volvulus OVOC12067; based on protein domain information, Bm8502 is predicted to have acid phosphatase activity.	Upregulated in F120 (F30)	5.25135	7.62261	1.0241e-82	3.90448e-80
Bm8494	WBGene00228755	Bma-unc-52 is an ortholog of C. elegans unc-52; in C. elegans, unc-52, is involved in nematode larval development, receptor-mediated endocytosis, determination of adult lifespan, fibroblast growth factor receptor signaling pathway, embryo development, dendrite development, oviposition, the molting cycle, protein catabolic process, hemidesmosome assembly, positive regulation of locomotion, inducti…	Upregulated in F120 (F30)	3.21809	10.4079	1.10174e-44	7.04427e-43
Bm8492	WBGene00228753	Uncharacterized protein	Upregulated in F120 (F30)	3.15466	4.46247	7.96573e-24	1.96641e-22
Bm8490	WBGene00228751	Bm8490 is an ortholog of O. volvulus OVOC4111.	Upregulated in F120 (F30)	4.63621	5.24804	1.18882e-61	1.45687e-59
Bm8482	WBGene00228743	Bm8482 is an ortholog of C. elegans pqn-37.	Upregulated in F120 (F30)	4.27611	3.35544	1.87018e-16	2.9347e-15
Bm8470	WBGene00228731	Bm8470 is an ortholog of C. elegans twk-31; in C. elegans, twk-31, is involved in embryo development, body morphogenesis and locomotion; based on protein domain information, Bm8470 is involved in potassium ion transmembrane transport; based on protein domain information, Bm8470 is predicted to have potassium channel activity; based on protein domain information, Bm8470 is localized to the membran…	Upregulated in F120 (F30)	1.05515	5.63315	8.36571e-06	4.34713e-05
Bm8452	WBGene00228713	Bma-nhr-48 is an ortholog of C. elegans daf-12; in C. elegans, daf-12, is involved in axon guidance, determination of adult lifespan, cell migration, lipid storage, regulation of development, heterochronic, regulation of pharyngeal pumping, dauer entry, positive regulation of transcription from RNA polymerase II promoter, male mating behavior and positive regulation of dauer larval development; b…	Upregulated in F120 (F30)	0.924673	4.03942	0.0133582	0.0329444
Bm8444	WBGene00228705	Bm8444 is an ortholog of the members of the C. elegans col gene class including col-186, col-180 and col-174; based on protein domain information, Bm8444 is a structural constituent of cuticle.	Upregulated in F120 (F30)	3.01734	7.43508	3.94513e-25	1.04399e-23
Bm8442	WBGene00228703	Uncharacterized protein	Upregulated in F120 (F30)	2.66261	1.73591	7.19048e-05	0.000315376
Bm8441	WBGene00228702	Uncharacterized protein	Upregulated in F120 (F30)	1.53563	3.60386	7.29479e-06	3.83713e-05
Bm8439	WBGene00228700	Bma-col-45 is an ortholog of C. elegans col-45; based on protein domain information, Bma-col-45 is a structural constituent of cuticle.	Upregulated in F120 (F30)	5.70473	7.48347	7.56117e-36	3.21631e-34
Bm8438	WBGene00228699	Bm8438 is an ortholog of C. elegans F22E12.1.	Upregulated in F120 (F30)	5.37357	4.69958	4.25669e-53	3.74516e-51
Bm8429	WBGene00228690	Uncharacterized protein	Upregulated in F120 (F30)	1.31302	3.29482	0.000391487	0.00147026
Bm8401	WBGene00228662	Bma-col-135 is an ortholog of the members of the C. elegans col gene class including col-186, col-180 and col-174; based on protein domain information, Bma-col-135 is a structural constituent of cuticle.	Upregulated in F120 (F30)	1.82416	1.39927	0.0136096	0.0334679
Bm8392	WBGene00228653	Bm8392 is an ortholog of O. volvulus OVOC9796; based on protein domain information, Bm8392 is predicted to have metal ion binding activity and nucleotide binding activity; based on protein domain information, Bm8392 is an integral component of the membrane.	Upregulated in F120 (F30)	0.607077	5.42097	0.0047288	0.0134655
Bm8390	WBGene00228651	Bma-cdf-2 is an ortholog of C. elegans cdf-2; in C. elegans, cdf-2, is involved in cellular response to zinc ion and zinc II ion transmembrane transport; based on protein domain information, Bma-cdf-2 is involved in cation transport and transmembrane transport; based on protein domain information, Bma-cdf-2 is predicted to have cation transmembrane transporter activity; based on protein domain in…	Upregulated in F120 (F30)	1.65195	3.51029	4.23192e-05	0.000193873
Bm8377	WBGene00228638	Bm8377 is an ortholog of C. elegans C54G6.3.	Upregulated in F120 (F30)	3.58223	4.98796	4.55681e-25	1.19969e-23
Bm8364	WBGene00228625	Bm8364 is an ortholog of C. elegans Y25C1A.13; based on protein domain information, Bm8364 is involved in metabolic process; based on protein domain information, Bm8364 is predicted to have catalytic activity.	Upregulated in F120 (F30)	1.61337	5.7791	2.57734e-12	2.97101e-11
Bm8328	WBGene00228589	Bm8328 is an ortholog of C. elegans folt-2 and folt-3; based on protein domain information, Bm8328 is involved in transport; based on protein domain information, Bm8328 is localized to the membrane.	Upregulated in F120 (F30)	4.33284	4.8121	4.98825e-43	2.88478e-41
Bm8326	WBGene00228587	Bm8326 is an ortholog of C. elegans F13D11.4; based on protein domain information, Bm8326 is predicted to have catalytic activity and coenzyme binding activity.	Upregulated in F120 (F30)	0.80982	4.28196	0.0194516	0.045747
Bm8305	WBGene00228566	Bm8305 is an ortholog of O. volvulus OVOC9252.	Upregulated in F120 (F30)	0.782792	4.8845	0.00133956	0.00445685
Bm8298	WBGene00228559	Bm8298 is an ortholog of C. elegans F39B2.8; based on protein domain information, Bm8298 is involved in G-protein coupled receptor signaling pathway; based on protein domain information, Bm8298 is predicted to have G-protein coupled receptor activity; based on protein domain information, Bm8298 is an integral component of the membrane.	Upregulated in F120 (F30)	1.11259	2.58467	0.0167807	0.0401817
Bm8293	WBGene00228554	Uncharacterized protein	Upregulated in F120 (F30)	4.54521	1.51701	2.64244e-10	2.50472e-09
Bm829	WBGene00221090	Bm829 is an ortholog of C. elegans ttr-15, ttr-16 and ttr-17; based on protein domain information, Bm829 is localized to the extracellular space.	Upregulated in F120 (F30)	3.29329	7.10743	4.56976e-36	1.97652e-34
Bm8274	WBGene00228535	Uncharacterized protein	Upregulated in F120 (F30)	0.9358	5.617	4.30644e-05	0.000196937
Bm8271	WBGene00228532	Bm8271 is an ortholog of O. volvulus OVOC3647.	Upregulated in F120 (F30)	2.55358	1.34031	0.000548111	0.00198811
Bm8266	WBGene00228527	Bm8266 is an ortholog of C. elegans Y50D4B.1.	Upregulated in F120 (F30)	2.81438	5.24258	1.76706e-32	6.56683e-31
Bm8227	WBGene00228488	Bm8227 is an ortholog of C. elegans ZK909.3.	Upregulated in F120 (F30)	2.60927	5.46943	2.19606e-19	4.23339e-18
Bm8222	WBGene00228483	Bma-ncam-1 is an ortholog of C. elegans ncam-1; based on protein domain information, Bma-ncam-1 is involved in cell adhesion; based on protein domain information, Bma-ncam-1 is localized to the membrane.	Upregulated in F120 (F30)	0.57897	7.41705	0.0110436	0.027932
Bm8203	WBGene00228464	Bm8203 is an ortholog of O. volvulus OVOC12252.	Upregulated in F120 (F30)	2.86025	1.88569	5.86431e-07	3.7411e-06
Bm8201	WBGene00228462	Bma-magu-2 is an ortholog of C. elegans magu-2; in C. elegans, magu-2, is involved in embryo development; based on protein domain information, Bma-magu-2 is involved in bicellular tight junction assembly and establishment of epithelial cell polarity.	Upregulated in F120 (F30)	1.36161	5.31474	2.63365e-09	2.26679e-08
Bm8166	WBGene00228427	Bm8166 is an ortholog of C. elegans feh-1; in C. elegans, feh-1, is involved in nematode larval development, feeding behavior and embryo development.	Upregulated in F120 (F30)	0.589942	8.23475	0.0117175	0.0293124
Bm816	WBGene00221077	Bm816 is an ortholog of O. volvulus OVOC7458.	Upregulated in F120 (F30)	2.72433	2.57682	4.01596e-08	3.0022e-07
Bm8157	WBGene00228418	Bm8157 is an ortholog of O. volvulus OVOC2486.	Upregulated in F120 (F30)	3.42927	7.10113	5.68519e-46	3.90156e-44
Bm8151	WBGene00228412	Bm8151 is an ortholog of O. volvulus OVOC2476.	Upregulated in F120 (F30)	1.06608	5.8984	1.72336e-07	1.18347e-06
Bm8148	WBGene00228409	Bm8148 is an ortholog of O. volvulus OVOC2468.	Upregulated in F120 (F30)	2.9247	1.18841	3.80764e-05	0.000176003
Bm8123	WBGene00228384	Bm8123 is an ortholog of O. volvulus OVOC2527; proteomic studies indicate that Bm8123 is enriched in the reproductive tract.	Upregulated in F120 (F30)	0.650329	4.75492	0.0121974	0.0304167
Bm8122	WBGene00228383	Bm8122 is an ortholog of O. volvulus OVOC2528.	Upregulated in F120 (F30)	1.57012	5.46214	5.24408e-11	5.31848e-10
Bm8118	WBGene00228379	Uncharacterized protein	Upregulated in F120 (F30)	1.85032	1.34407	0.00845916	0.0222594
Bm8113	WBGene00228374	Bm8113 is an ortholog of C. elegans T06D8.10; based on protein domain information, Bm8113 is involved in oxidation-reduction process and response to oxidative stress; based on protein domain information, Bm8113 is predicted to have heme binding activity and peroxidase activity.	Upregulated in F120 (F30)	1.45778	2.04869	0.00690244	0.0186738
Bm8108	WBGene00228369	Bm8108 is an ortholog of O. volvulus OVOC2488; based on protein domain information, Bm8108 is involved in protein phosphorylation; based on protein domain information, Bm8108 is predicted to have ATP binding activity and protein kinase activity.	Upregulated in F120 (F30)	1.90832	4.94117	2.41247e-14	3.25052e-13
Bm8106	WBGene00228367	Bma-mig-6 is an ortholog of C. elegans mig-6; in C. elegans, mig-6, is involved in cell morphogenesis, nematode larval development, receptor-mediated endocytosis, embryo development, multicellular organism reproduction, collagen and cuticulin-based cuticle development, hermaphrodite genitalia development, inductive cell migration and embryonic morphogenesis; based on protein domain information, B…	Upregulated in F120 (F30)	0.975861	7.07979	9.9225e-06	5.0817e-05
Bm8096	WBGene00228357	Bm8096 is an ortholog of O. volvulus OVOC5478.	Upregulated in F120 (F30)	2.01997	5.30251	1.18059e-19	2.31485e-18
Bm8092	WBGene00228353	Bm8092 is an ortholog of C. elegans cle-1; in C. elegans, cle-1, is involved in neuron migration, cholinergic synaptic transmission, axon guidance, protein localization to synapse, hermaphrodite genitalia development, inductive cell migration and synapse organization; based on protein domain information, Bm8092 is involved in cell adhesion; based on protein domain information, Bm8092 is predicted…	Upregulated in F120 (F30)	2.61227	6.67523	3.63856e-28	1.12479e-26
Bm8085	WBGene00228346	Bm8085 is an ortholog of O. volvulus OVOC9514; based on protein domain information, Bm8085 is localized to the extracellular space.	Upregulated in F120 (F30)	1.66894	4.54487	2.27824e-09	1.97409e-08
Bm8067	WBGene00228328	Bm8067 is an ortholog of C. elegans F55D12.5.	Upregulated in F120 (F30)	1.85339	2.587	5.10718e-05	0.000230383
Bm8050	WBGene00228311	Bma-glc-3 is an ortholog of C. elegans avr-15 and glc-1; in C. elegans, avr-15 and glc-1, are involved in locomotion involved in locomotory behavior; based on protein domain information, Bma-glc-3 is involved in ion transport; based on protein domain information, Bma-glc-3 is predicted to have extracellular ligand-gated ion channel activity; based on protein domain information, Bma-glc-3 is an in…	Upregulated in F120 (F30)	1.95021	1.83579	0.00470846	0.0134188
Bm8043	WBGene00228304	Bm8043 is an ortholog of O. volvulus OVOC3168; proteomic studies indicate that Bm8043 is enriched in the body wall.	Upregulated in F120 (F30)	5.10022	5.34419	1.31764e-19	2.5689e-18
Bm8037	WBGene00228298	Bma-unc-82 is an ortholog of C. elegans unc-82; in C. elegans, unc-82, is involved in protein catabolic process, locomotion, striated muscle paramyosin thick filament assembly and striated muscle myosin thick filament assembly; based on protein domain information, Bma-unc-82 is involved in protein phosphorylation; based on protein domain information, Bma-unc-82 is predicted to have ATP binding ac…	Upregulated in F120 (F30)	1.03274	6.6544	1.37289e-06	8.22615e-06
Bm8022	WBGene00228283	Bm8022 is an ortholog of O. volvulus OVOC408.	Upregulated in F120 (F30)	1.31514	8.34799	2.03666e-09	1.77222e-08
Bm8018	WBGene00228279	Uncharacterized protein	Upregulated in F120 (F30)	1.19449	4.85438	3.76334e-06	2.08771e-05
Bm8017	WBGene00228278	Bm8017 is an ortholog of O. volvulus OVOC311; proteomic studies indicate that Bm8017 is enriched in the reproductive tract.	Upregulated in F120 (F30)	2.78659	7.89076	1.86154e-27	5.56856e-26
Bm8008	WBGene00228269	Bm8008 is an ortholog of the members of the C. elegans glct gene class including glct-6, glct-3 and glct-1; based on protein domain information, Bm8008 is predicted to have galactosylgalactosylxylosylprotein 3-beta-glucuronosyltransferase activity; based on protein domain information, Bm8008 is localized to the membrane.	Upregulated in F120 (F30)	1.40842	3.07855	0.0108093	0.0274233
Bm7991	WBGene00228252	Bm7991 is an ortholog of O. volvulus OVOC5459.	Upregulated in F120 (F30)	2.91463	4.14229	2.00336e-15	2.94188e-14
Bm7984	WBGene00228245	Uncharacterized protein	Upregulated in F120 (F30)	1.10676	4.83297	3.37541e-05	0.00015758
Bm798	WBGene00221059	Bm798 is an ortholog of O. volvulus OVOC9062.	Upregulated in F120 (F30)	2.41331	1.98289	1.64196e-05	8.13392e-05
Bm7974	WBGene00228235	Bm7974 is an ortholog of O. volvulus OVOC1910.	Upregulated in F120 (F30)	2.19326	1.28527	0.00226816	0.00714019
Bm7969	WBGene00228230	Bm7969 is an ortholog of C. elegans C09F9.2; proteomic studies indicate that Bm7969 is enriched in the reproductive tract.	Upregulated in F120 (F30)	2.33209	8.28226	1.91834e-23	4.63554e-22
Bm7956	WBGene00228217	Bma-col-164 is an ortholog of C. elegans col-164; based on protein domain information, Bma-col-164 is a structural constituent of cuticle.	Upregulated in F120 (F30)	7.34178	7.74943	3.93615e-39	1.996e-37
Bm7953	WBGene00228214	Bma-pdhb-1 is an ortholog of C. elegans pdhb-1; in C. elegans, pdhb-1, is involved in reproduction, determination of adult lifespan and embryo development; based on protein domain information, Bma-pdhb-1 is involved in acetyl-CoA biosynthetic process from pyruvate; based on protein domain information, Bma-pdhb-1 is predicted to have pyruvate dehydrogenase (acetyl-transferring) activity.	Upregulated in F120 (F30)	2.03688	1.12012	0.00959466	0.0247786
Bm7941	WBGene00228202	Bm7941 is an ortholog of O. volvulus OVOC7459; proteomic studies indicate that Bm7941 is enriched in the digestive tract.	Upregulated in F120 (F30)	1.52011	6.06334	2.72437e-11	2.84141e-10
Bm7934	WBGene00228195	Bm7934 is an ortholog of C. elegans F26A10.2; based on protein domain information, Bm7934 is predicted to have nucleic acid binding activity.	Upregulated in F120 (F30)	0.824134	5.72544	0.00317091	0.00955822
Bm7927	WBGene00228188	Uncharacterized protein	Upregulated in F120 (F30)	1.70605	4.31911	8.7232e-10	7.82883e-09
Bm7915	WBGene00228176	Bm7915 is an ortholog of C. elegans ZC101.1; proteomic studies indicate that Bm7915 is enriched in the reproductive tract.	Upregulated in F120 (F30)	2.48013	8.80348	1.10797e-22	2.58626e-21
Bm7896	WBGene00228157	Bm7896 is an ortholog of O. volvulus OVOC9003.	Upregulated in F120 (F30)	1.07019	4.77865	2.0906e-05	0.000101849
Bm7894	WBGene00228155	Bm7894 is an ortholog of O. volvulus OVOC7570; based on protein domain information, Bm7894 is a structural constituent of cuticle.	Upregulated in F120 (F30)	4.54175	6.43495	2.52764e-16	3.93044e-15
Bm7893	WBGene00228154	Bm7893 is an ortholog of O. volvulus OVOC10443; proteomic studies indicate that Bm7893 is enriched in the body wall.	Upregulated in F120 (F30)	1.52353	6.98921	2.20908e-12	2.56261e-11
Bm7891	WBGene00228152	Bm7891 is an ortholog of O. volvulus OVOC8893.	Upregulated in F120 (F30)	0.811461	4.43289	0.00726003	0.0195385
Bm7870	WBGene00228131	Bm7870 is an ortholog of O. volvulus OVOC2249.	Upregulated in F120 (F30)	4.57693	7.2863	1.6348e-72	3.00512e-70
Bm7867	WBGene00228128	Bm7867 is an ortholog of C. elegans cars-1; in C. elegans, cars-1, is involved in reproduction, nematode larval development, apoptotic process, embryo development and the molting cycle.	Upregulated in F120 (F30)	1.83178	2.29726	0.00046601	0.00171387
Bm7866	WBGene00228127	Bm7866 is an ortholog of C. elegans ZK742.4, ZK742.3, Y73C8C.10, W06H8.2, T10B5.8, F17A9.5, F17A9.4 and F56D5.3; based on protein domain information, Bm7866 is involved in oxidation-reduction process; based on protein domain information, Bm7866 is predicted to have FMN binding activity and oxidoreductase activity.	Upregulated in F120 (F30)	4.33473	7.39949	1.15634e-61	1.43415e-59
Bm7858	WBGene00228119	Bm7858 is an ortholog of O. volvulus OVOC1917.	Upregulated in F120 (F30)	0.926927	4.19906	0.00117996	0.0039903
Bm7841	WBGene00228102	Uncharacterized protein	Upregulated in F120 (F30)	3.3742	6.46975	4.92806e-37	2.25464e-35
Bm7835	WBGene00228096	Bm7835 is an ortholog of C. elegans ensh-1 and T15B7.1.	Upregulated in F120 (F30)	3.35156	5.08854	3.7622e-36	1.65505e-34
Bm7826	WBGene00228087	Bm7826 is an ortholog of O. volvulus OVOC241.	Upregulated in F120 (F30)	1.28048	4.85693	4.854e-07	3.1347e-06
Bm782	WBGene00221043	Uncharacterized protein	Upregulated in F120 (F30)	3.2136	3.73641	2.25535e-08	1.76283e-07
Bm7819	WBGene00228080	Bma-col-99 is an ortholog of C. elegans col-135; proteomic studies indicate that Bma-col-99 is enriched in the body wall.	Upregulated in F120 (F30)	0.755239	5.96701	0.000218709	0.000865586
Bm7815	WBGene00228076	Bm7815 is an ortholog of O. volvulus OVOC11951; proteomic studies indicate that Bm7815 is enriched in the body wall.	Upregulated in F120 (F30)	4.07397	4.21812	4.62651e-22	1.05366e-20
Bm7810	WBGene00228071	Uncharacterized protein	Upregulated in F120 (F30)	1.04827	4.41653	0.000131437	0.000544252
Bm7806	WBGene00228067	Uncharacterized protein	Upregulated in F120 (F30)	2.15826	4.20732	4.43282e-12	4.99338e-11
Bm7800	WBGene00228061	Bm7800 is an ortholog of O. volvulus OVOC3551.	Upregulated in F120 (F30)	1.69597	5.28759	1.80031e-05	8.87141e-05
Bm7799	WBGene00228060	Bm7799 is an ortholog of O. volvulus OVOC3551.	Upregulated in F120 (F30)	2.17798	6.40308	7.45227e-07	4.66628e-06
Bm7791	WBGene00228052	Bm7791 is an ortholog of O. volvulus OVOC10907.	Upregulated in F120 (F30)	1.42553	1.90738	0.00906012	0.0236114
Bm7789	WBGene00228050	Bma-glb-10 is an ortholog of C. elegans glb-10; in C. elegans, glb-10, is involved in striated muscle myosin thick filament assembly; based on protein domain information, Bma-glb-10 is predicted to have heme binding activity and oxygen binding activity.	Upregulated in F120 (F30)	4.10934	2.60409	5.48348e-17	9.01708e-16
Bm7783	WBGene00228044	Uncharacterized protein	Upregulated in F120 (F30)	1.74578	4.62026	4.08438e-08	3.04668e-07
Bm7780	WBGene00228041	Bm7780 is an ortholog of O. volvulus OVOC2331; proteomic studies indicate that Bm7780 is enriched in the digestive tract.	Upregulated in F120 (F30)	2.07566	5.82859	7.73479e-21	1.64508e-19
Bm7775	WBGene00228036	Uncharacterized protein	Upregulated in F120 (F30)	1.9521	4.24648	8.81965e-09	7.22847e-08
Bm7763	WBGene00228024	Bm7763 is an ortholog of C. elegans pan-1; in C. elegans, pan-1, is involved in nematode larval development, germ cell development, the molting cycle and locomotion.	Upregulated in F120 (F30)	1.85589	6.75062	1.72515e-18	3.14314e-17
Bm7746	WBGene00228007	Bm7746 is an ortholog of O. volvulus OVOC4406.	Upregulated in F120 (F30)	0.613173	8.97161	0.00423688	0.0122616
Bm7739	WBGene00228000	Bma-col-79 is an ortholog of C. elegans sqt-1; in C. elegans, sqt-1, is involved in embryo development, body morphogenesis, protein catabolic process, collagen and cuticulin-based cuticle development and oogenesis; based on protein domain information, Bma-col-79 is a structural constituent of cuticle.	Upregulated in F120 (F30)	2.61293	6.0703	1.14866e-33	4.46202e-32
Bm7731	WBGene00227992	Bma-fkb-1 is an ortholog of C. elegans fkb-1; based on protein domain information, Bma-fkb-1 is involved in protein folding.	Upregulated in F120 (F30)	0.725474	6.06805	0.000276485	0.00106917
Bm7726	WBGene00227987	Uncharacterized protein	Upregulated in F120 (F30)	2.7123	4.26206	2.09904e-14	2.83936e-13
Bm7714	WBGene00227975	Bm7714 is an ortholog of C. elegans gpa-2; in C. elegans, gpa-2, is involved in olfactory learning, dauer entry and G-protein coupled receptor signaling pathway involved in defense response to Gram-negative bacterium; based on protein domain information, Bm7714 is involved in adenylate cyclase-modulating G-protein coupled receptor signaling pathway; based on protein domain information, Bm7714 is …	Upregulated in F120 (F30)	2.45124	2.41673	1.54303e-05	7.67341e-05
Bm7673	WBGene00227934	Bm7673 is an ortholog of C. elegans ZK1321.4.	Upregulated in F120 (F30)	1.82399	5.68263	7.05195e-18	1.23457e-16
Bm7667	WBGene00227928	Bma-arc-1 is an ortholog of C. elegans arc-1; based on protein domain information, Bma-arc-1 is predicted to have GTP binding activity and zinc ion binding activity.	Upregulated in F120 (F30)	1.19876	4.99241	5.86568e-07	3.7411e-06
Bm7665	WBGene00227926	Bm7665 is an ortholog of C. elegans ZK1307.8; based on protein domain information, Bm7665 is involved in N-glycan processing; based on protein domain information, Bm7665 is predicted to have calcium ion binding activity.	Upregulated in F120 (F30)	0.665074	7.07325	0.00270052	0.00829826
Bm7662	WBGene00227923	Bm7662 is an ortholog of C. elegans ZK1290.10.	Upregulated in F120 (F30)	3.13484	5.18783	1.90879e-33	7.33174e-32
Bm7658	WBGene00227919	Bma-rol-8 is an ortholog of C. elegans rol-8; based on protein domain information, Bma-rol-8 is a structural constituent of cuticle.	Upregulated in F120 (F30)	2.33101	4.59409	7.65246e-18	1.33743e-16
Bm7657	WBGene00227918	Bm7657 is an ortholog of C. elegans rol-8; based on protein domain information, Bm7657 is a structural constituent of cuticle.	Upregulated in F120 (F30)	6.65581	7.63968	3.22066e-97	2.07209e-94
Bm7648	WBGene00227909	Bma-lec-5 is an ortholog of C. elegans lec-5; based on protein domain information, Bma-lec-5 is predicted to have carbohydrate binding activity.	Upregulated in F120 (F30)	3.80289	7.63909	1.51367e-51	1.23665e-49
Bm7646	WBGene00227907	Bm7646 is an ortholog of O. volvulus OVOC2883; based on protein domain information, Bm7646 is involved in double-strand break repair via homologous recombination; based on protein domain information, Bm7646 is predicted to have SUMO transferase activity and zinc ion binding activity; based on protein domain information, Bm7646 is localized to the Smc5-Smc6 complex.	Upregulated in F120 (F30)	0.903195	7.92407	0.000219952	0.000868837
Bm7642	WBGene00227903	Bm7642 is an ortholog of C. elegans ZK1236.9.	Upregulated in F120 (F30)	1.10547	7.10006	3.56416e-07	2.34288e-06
Bm7638	WBGene00227899	Bma-vps-29 is an ortholog of C. elegans vps-29; in C. elegans, vps-29, is involved in cell migration.	Upregulated in F120 (F30)	0.530808	5.56094	0.0140837	0.0344633
Bm7637	WBGene00227898	Bm7637 is an ortholog of C. elegans ZK1128.7.	Upregulated in F120 (F30)	1.78697	4.55104	1.06105e-10	1.04722e-09
Bm763	WBGene00221024	Uncharacterized protein	Upregulated in F120 (F30)	1.27193	5.74556	8.36589e-05	0.000361842
Bm7615	WBGene00227876	Bm7615 is an ortholog of C. elegans let-23; in C. elegans, let-23, is involved in nematode larval development, oviposition, sleep, male genitalia development, ovulation, positive regulation of vulval development and negative regulation of vulval development; based on protein domain information, Bm7615 is involved in protein phosphorylation and transmembrane receptor protein tyrosine kinase signal…	Upregulated in F120 (F30)	1.35706	7.06231	1.04597e-10	1.03431e-09
Bm7614	WBGene00227875	Bm7614 is an ortholog of C. elegans ZK1058.9; proteomic studies indicate that Bm7614 is enriched in the body wall.	Upregulated in F120 (F30)	2.86711	4.92232	6.77717e-27	1.95418e-25
Bm7611	WBGene00227872	Bma-pat-3 is an ortholog of C. elegans pat-3; in C. elegans, pat-3, is involved in reproduction, apoptotic process, embryo development, protein catabolic process, positive regulation of locomotion, inductive cell migration, striated muscle contraction involved in embryonic body morphogenesis and striated muscle myosin thick filament assembly.	Upregulated in F120 (F30)	0.700201	7.42846	0.000920938	0.00319519
Bm7610	WBGene00227871	Bm7610 is an ortholog of C. elegans nhr-38; based on protein domain information, Bm7610 is involved in regulation of transcription, DNA-templated; based on protein domain information, Bm7610 is predicted to have sequence-specific DNA binding activity, transcription factor activity, sequence-specific DNA binding, and zinc ion binding activity; based on protein domain information, Bm7610 is localiz…	Upregulated in F120 (F30)	2.30097	4.3936	5.43778e-14	7.11265e-13
Bm7608	WBGene00227869	Bma-col-97 is an ortholog of C. elegans col-97; in C. elegans, col-97, is involved in body morphogenesis and locomotion; based on protein domain information, Bma-col-97 is a structural constituent of cuticle.	Upregulated in F120 (F30)	1.83691	7.01506	4.15896e-07	2.71307e-06
Bm7605	WBGene00227866	Bm7605 is an ortholog of C. elegans pxn-1 and pxn-2; based on protein domain information, Bm7605 is involved in oxidation-reduction process and response to oxidative stress; based on protein domain information, Bm7605 is predicted to have heme binding activity and peroxidase activity.	Upregulated in F120 (F30)	2.24005	5.78001	6.2483e-24	1.55739e-22
Bm7602	WBGene00227863	Bm7602 is an ortholog of C. elegans ZK973.11; based on protein domain information, Bm7602 is involved in cell redox homeostasis.	Upregulated in F120 (F30)	0.5595	5.74908	0.0165224	0.0396423
Bm7600	WBGene00227861	Bm7600 is an ortholog of O. volvulus Ovo-anc-1; based on protein domain information, Bm7600 is an integral component of the membrane.	Upregulated in F120 (F30)	1.83244	7.91977	2.19937e-17	3.72986e-16
Bm7592	WBGene00227853	Bma-vab-23 is an ortholog of C. elegans vab-23; in C. elegans, vab-23, is involved in receptor-mediated endocytosis, embryo development, embryonic body morphogenesis, single organismal cell-cell adhesion, oviposition, locomotion, vulval development, hermaphrodite genitalia development and epidermis morphogenesis.	Upregulated in F120 (F30)	1.34918	5.33727	3.86484e-09	3.28799e-08
Bm7591	WBGene00227852	Bm7591 is an ortholog of C. elegans ZK930.2.	Upregulated in F120 (F30)	3.06473	4.46088	2.60979e-21	5.72819e-20
Bm7587	WBGene00227848	Bm7587 is an ortholog of C. elegans ZK909.3.	Upregulated in F120 (F30)	0.570148	5.26478	0.0134303	0.0330984
Bm7583	WBGene00227844	Bma-tba-8 is an ortholog of C. elegans tba-8; based on protein domain information, Bma-tba-8 is involved in microtubule-based process; based on protein domain information, Bma-tba-8 is predicted to have GTP binding activity, GTPase activity, and is a structural constituent of cytoskeleton; based on protein domain information, Bma-tba-8 is localized to the microtubule.	Upregulated in F120 (F30)	7.44955	8.08576	1.33988e-80	4.59757e-78
Bm7575	WBGene00227836	Bma-dpy-30 is an ortholog of C. elegans dpy-30; in C. elegans, dpy-30, is involved in nematode larval development, embryo development, post-embryonic morphogenesis, body morphogenesis, locomotion, regulation of growth, negative regulation of vulval development, dosage compensation by hypoactivation of X chromosome, nematode male tail tip morphogenesis and transdifferentiation.	Upregulated in F120 (F30)	0.62005	7.39257	0.00625647	0.0171698
Bm7573	WBGene00227834	Bm7573 is an ortholog of C. elegans ZK858.6; based on protein domain information, Bm7573 is an integral component of the membrane.	Upregulated in F120 (F30)	0.633545	7.00955	0.00363936	0.0107654
Bm7569	WBGene00227830	Bm7569 is an ortholog of O. volvulus OVOC3033 and OVOC3034; based on protein domain information, Bm7569 is predicted to have nucleotide binding activity.	Upregulated in F120 (F30)	1.8975	2.89731	6.86722e-06	3.63264e-05
Bm7565	WBGene00227826	Bm7565 is an ortholog of C. elegans chpf-1 and chpf-2; based on protein domain information, Bm7565 is predicted to have calcium ion binding activity.	Upregulated in F120 (F30)	1.01938	4.54352	0.000298076	0.00114706
Bm7562	WBGene00227823	Bma-gopc-1 is an ortholog of C. elegans gopc-1.	Upregulated in F120 (F30)	1.47223	4.69372	1.19063e-08	9.6128e-08
Bm7561	WBGene00227822	Bm7561 is an ortholog of C. elegans col-158, lon-3 and rol-6.	Upregulated in F120 (F30)	5.38659	7.70266	7.02169e-63	8.92362e-61
Bm7560	WBGene00227821	Bm7560 is an ortholog of C. elegans ZK829.7; based on protein domain information, Bm7560 is involved in oxidation-reduction process; based on protein domain information, Bm7560 is predicted to have oxidoreductase activity and zinc ion binding activity.	Upregulated in F120 (F30)	1.86719	7.61448	3.5722e-17	5.99874e-16
Bm7555	WBGene00227816	Uncharacterized protein	Upregulated in F120 (F30)	2.25273	2.75263	1.23434e-06	7.44803e-06
Bm7554	WBGene00227815	Bma-prx-2 is an ortholog of C. elegans prx-2; in C. elegans, prx-2, is involved in positive regulation of growth.	Upregulated in F120 (F30)	0.939979	5.02493	0.000168878	0.000683612
Bm7553	WBGene00227814	Bm7553 is an ortholog of C. elegans ZK809.3.	Upregulated in F120 (F30)	1.39724	5.51178	1.69819e-11	1.80777e-10
Bm7550	WBGene00227811	Bm7550 is an ortholog of C. elegans ZK792.4.	Upregulated in F120 (F30)	0.498239	6.38654	0.0117393	0.0293596
Bm7544	WBGene00227805	Bm7544 is an ortholog of C. elegans ZK757.2; based on protein domain information, Bm7544 is involved in protein dephosphorylation; based on protein domain information, Bm7544 is predicted to have protein tyrosine/serine/threonine phosphatase activity.	Upregulated in F120 (F30)	2.34366	3.08593	9.24934e-09	7.55057e-08
Bm7542	WBGene00227803	Bma-xpo-1 is an ortholog of C. elegans xpo-1; in C. elegans, xpo-1, is involved in reproduction, nematode larval development, embryo development, body morphogenesis, locomotion and cell division; based on protein domain information, Bma-xpo-1 is involved in intracellular protein transport; based on protein domain information, Bma-xpo-1 is predicted to have Ran GTPase binding activity.	Upregulated in F120 (F30)	0.952245	9.17543	1.29505e-05	6.5126e-05
Bm7540	WBGene00227801	Bm7540 is an ortholog of C. elegans tni-1, tni-3 and unc-27; in C. elegans, tni-1, tni-3 and unc-27, are involved in defecation and locomotion; based on protein domain information, Bm7540 is localized to the troponin complex.	Upregulated in F120 (F30)	3.08424	9.12364	2.12288e-40	1.12066e-38
Bm7531	WBGene00227792	Bm7531 is an ortholog of C. elegans slc-17.7; in C. elegans, slc-17.7, is involved in lipid storage; based on protein domain information, Bm7531 is involved in transmembrane transport; based on protein domain information, Bm7531 is an integral component of the membrane.	Upregulated in F120 (F30)	0.994268	3.92481	0.0079918	0.0211757
Bm7524	WBGene00227785	Bma-cuc-1 is an ortholog of C. elegans cuc-1; in C. elegans, cuc-1, is involved in copper ion import, lipid storage and striated muscle myosin thick filament assembly; based on protein domain information, Bma-cuc-1 is involved in metal ion transport; based on protein domain information, Bma-cuc-1 is predicted to have superoxide dismutase copper chaperone activity.	Upregulated in F120 (F30)	0.839779	3.86358	0.00876592	0.0229843
Bm7521	WBGene00227782	Bma-tag-277 is an ortholog of C. elegans ufm-1.	Upregulated in F120 (F30)	0.78417	5.58746	0.000226317	0.000891242
Bm7511	WBGene00227772	Bma-lnkn-1 is an ortholog of C. elegans lnkn-1; in C. elegans, lnkn-1, is involved in reproduction, nematode larval development and embryo development; proteomic studies indicate that Bma-lnkn-1 is enriched in the reproductive tract.	Upregulated in F120 (F30)	0.523219	5.64074	0.00945418	0.0244753
Bm7509	WBGene00227770	Bm7509 is an ortholog of C. elegans ZK632.12; based on protein domain information, Bm7509 is predicted to have metal ion binding activity.	Upregulated in F120 (F30)	0.637024	5.55987	0.00623378	0.0171213
Bm7502	WBGene00227763	Bma-unc-22 is an ortholog of C. elegans unc-22; in C. elegans, unc-22, is involved in reproduction, nematode larval development, peptidyl-serine phosphorylation, peptidyl-threonine phosphorylation, protein catabolic process, locomotion, positive regulation of growth and negative regulation of vulval development; based on protein domain information, Bma-unc-22 is involved in protein phosphorylatio…	Upregulated in F120 (F30)	2.78725	10.9386	2.23417e-38	1.06475e-36
Bm7478	WBGene00227739	Bma-nck-1 is an ortholog of C. elegans nck-1; in C. elegans, nck-1, is involved in nematode larval development and axon guidance.	Upregulated in F120 (F30)	0.836582	6.03018	4.03713e-05	0.000185736
Bm7477	WBGene00227738	Bm7477 is an ortholog of O. volvulus OVOC6541.	Upregulated in F120 (F30)	1.9044	7.4379	4.0433e-17	6.75678e-16
Bm7474	WBGene00227735	Bma-mlt-7 is an ortholog of C. elegans mlt-7; in C. elegans, mlt-7, is involved in reproduction, nematode larval development, peptide cross-linking, locomotion, post-embryonic body morphogenesis and cuticle development involved in collagen and cuticulin-based cuticle the molting cycle; based on protein domain information, Bma-mlt-7 is involved in oxidation-reduction process and response to oxidat…	Upregulated in F120 (F30)	2.84131	5.1369	2.51623e-27	7.42179e-26
Bm7468	WBGene00227729	Bm7468 is an ortholog of C. elegans ZK418.2.	Upregulated in F120 (F30)	0.664241	5.1326	0.00653772	0.0178324
Bm7455	WBGene00227716	Bma-lap-1 is an ortholog of C. elegans lap-1; in C. elegans, lap-1, is involved in regulation of growth rate and regulation of oviposition; based on protein domain information, Bma-lap-1 is involved in proteolysis; based on protein domain information, Bma-lap-1 is predicted to have aminopeptidase activity, manganese ion binding activity, and metalloexopeptidase activity; based on protein domain i…	Upregulated in F120 (F30)	0.77963	5.50249	0.000274276	0.00106183
Bm7446	WBGene00227707	Bma-ztf-9 is an ortholog of C. elegans ztf-9.	Upregulated in F120 (F30)	1.13632	4.04297	0.000221145	0.000873212
Bm7440	WBGene00227701	Bm7440 is an ortholog of C. elegans ZK265.7.	Upregulated in F120 (F30)	1.10743	2.5922	0.0184003	0.0435431
Bm7429	WBGene00227690	Bm7429 is an ortholog of O. volvulus OVOC3620.	Upregulated in F120 (F30)	1.75757	2.69621	0.000134242	0.000553864
Bm7418	WBGene00227679	Bm7418 is an ortholog of C. elegans rpn-12; in C. elegans, rpn-12, is involved in determination of adult lifespan, RNA interference and negative regulation of vulval development; based on protein domain information, Bm7418 is involved in proteolysis; based on protein domain information, Bm7418 is localized to the proteasome regulatory particle.	Upregulated in F120 (F30)	0.54084	6.19163	0.0137668	0.033782
Bm7417	WBGene00227678	Bm7417 is an ortholog of C. elegans ZK20.4.	Upregulated in F120 (F30)	0.548728	5.62256	0.0166525	0.0399117
Bm7415	WBGene00227676	Bm7415 is an ortholog of O. volvulus OVOC5859; based on protein domain information, Bm7415 is involved in lipid metabolic process; based on protein domain information, Bm7415 is predicted to have hydrolase activity, acting on ester bonds.	Upregulated in F120 (F30)	1.60883	2.42779	0.00103254	0.0035487
Bm7406	WBGene00227667	Bm7406 is an ortholog of C. elegans ZC513.5; based on protein domain information, Bm7406 is predicted to have transferase activity, transferring glycosyl groups.	Upregulated in F120 (F30)	0.879629	5.18542	9.01856e-05	0.000385856
Bm7401	WBGene00227662	Bm7401 is an ortholog of C. elegans ZC506.1; based on protein domain information, Bm7401 is predicted to have aspartic-type endopeptidase activity, calcium ion binding activity, and mannosyl-oligosaccharide 1,2-alpha-mannosidase activity; based on protein domain information, Bm7401 is an integral component of the membrane.	Upregulated in F120 (F30)	1.01272	6.74102	2.8506e-06	1.61675e-05
Bm74	WBGene00220335	Bma-elk-2 is an ortholog of O. volvulus OVOC5543; based on protein domain information, Bma-elk-2 is involved in regulation of transcription, DNA-templated; based on protein domain information, Bma-elk-2 is predicted to have sequence-specific DNA binding activity and transcription factor activity, sequence-specific DNA binding.	Upregulated in F120 (F30)	1.32886	2.62812	0.0042521	0.0122987
Bm7398	WBGene00227659	Bm7398 is an ortholog of C. elegans ZC487.1.	Upregulated in F120 (F30)	1.07662	2.56166	0.0172727	0.0412159
Bm7396	WBGene00227657	Bma-deb-1 is an ortholog of C. elegans deb-1; in C. elegans, deb-1, is involved in gonad development, embryo development, protein catabolic process, pharyngeal pumping and striated muscle contraction involved in embryonic body morphogenesis; based on protein domain information, Bma-deb-1 is involved in cell adhesion; based on protein domain information, Bma-deb-1 is predicted to have actin filame…	Upregulated in F120 (F30)	0.637464	8.6574	0.00324516	0.00974495
Bm7385	WBGene00227646	Bm7385 is an ortholog of C. elegans ZC412.3.	Upregulated in F120 (F30)	0.701471	6.50651	0.0013798	0.00457446
Bm7383	WBGene00227644	Bma-lpl-1 is an ortholog of C. elegans lpl-1; in C. elegans, lpl-1, is involved in reproduction, nematode larval development, receptor-mediated endocytosis, embryo development and positive regulation of growth.	Upregulated in F120 (F30)	0.487272	5.86502	0.0183992	0.0435431
Bm7369	WBGene00227630	Bma-cuti-1 is an ortholog of C. elegans cuti-1; in C. elegans, cuti-1, is involved in reproduction, nematode larval development, embryo development, body morphogenesis, the molting cycle, collagen and cuticulin-based cuticle development and locomotion.	Upregulated in F120 (F30)	1.98072	5.19376	6.56181e-18	1.15072e-16
Bm7365	WBGene00227626	Bma-iglr-2 is an ortholog of C. elegans iglr-2; in C. elegans, iglr-2, is involved in growth.	Upregulated in F120 (F30)	0.554765	6.7831	0.0126677	0.0314676
Bm735	WBGene00220996	Bm735 is an ortholog of C. elegans dkf-2; in C. elegans, dkf-2, is involved in peptidyl-serine phosphorylation, intracellular signal transduction, positive regulation of innate immune response, defense response to Gram-negative bacterium and defense response to Gram-positive bacterium; based on protein domain information, Bm735 is involved in protein phosphorylation; based on protein domain infor…	Upregulated in F120 (F30)	2.47749	6.61695	4.36841e-24	1.10217e-22
Bm7339	WBGene00227600	Bma-mab-7 is an ortholog of C. elegans mab-7; in C. elegans, mab-7, is involved in body morphogenesis and positive regulation of growth; proteomic studies indicate that Bma-mab-7 is enriched in the reproductive tract.	Upregulated in F120 (F30)	1.33515	3.26705	0.000345359	0.00131525
Bm7334	WBGene00227595	Bma-hcp-1 is an ortholog of C. elegans lfi-1; in C. elegans, lfi-1, is involved in embryo development.	Upregulated in F120 (F30)	2.87263	9.87056	1.83916e-35	7.69606e-34
Bm7325	WBGene00227586	Bma-gly-4 is an ortholog of C. elegans gly-4; in C. elegans, gly-4, is involved in protein O-linked glycosylation via threonine; proteomic studies indicate that Bma-gly-4 is enriched in the digestive tract.	Upregulated in F120 (F30)	0.946106	6.95185	5.88264e-06	3.15724e-05
Bm7300	WBGene00227561	Bma-ssu-1 is an ortholog of C. elegans ssu-1; in C. elegans, ssu-1, is involved in sulfur compound metabolic process; based on protein domain information, Bma-ssu-1 is predicted to have sulfotransferase activity.	Upregulated in F120 (F30)	1.14816	4.98972	1.65487e-06	9.77351e-06
Bm73	WBGene00220334	Uncharacterized protein	Upregulated in F120 (F30)	2.74	2.07358	2.93294e-06	1.65888e-05
Bm7294	WBGene00227555	Bma-hut-1 is an ortholog of C. elegans hut-1; in C. elegans, hut-1, is involved in reproduction, nematode larval development, endoplasmic reticulum organization and embryo development; based on protein domain information, Bma-hut-1 is involved in transmembrane transport.	Upregulated in F120 (F30)	0.63258	4.57985	0.0160472	0.0386408
Bm7290	WBGene00227551	Bma-tpst-1 is an ortholog of C. elegans tpst-1 and tpst-2; in C. elegans, tpst-1 and tpst-2, are involved in reproduction; based on protein domain information, Bma-tpst-1 is involved in peptidyl-tyrosine sulfation; based on protein domain information, Bma-tpst-1 is predicted to have protein-tyrosine sulfotransferase activity.	Upregulated in F120 (F30)	1.28711	6.36765	9.33883e-09	7.61156e-08
Bm7276	WBGene00227537	Bma-unc-63 is an ortholog of C. elegans unc-63; in C. elegans, unc-63, is involved in cholinergic synaptic transmission, determination of adult lifespan, post-embryonic development, locomotion, regulation of locomotion, regulation of oviposition and calcium ion import across plasma membrane; based on protein domain information, Bma-unc-63 is involved in ion transport; based on protein domain info…	Upregulated in F120 (F30)	2.01271	5.11833	5.63352e-18	9.94708e-17
Bm7267	WBGene00227528	Bm7267 is an ortholog of C. elegans Y106G6H.14.	Upregulated in F120 (F30)	1.06301	3.43511	0.00884882	0.023178
Bm7266	WBGene00227527	Bm7266 is an ortholog of C. elegans duo-1, duo-3 and C04E6.5; based on protein domain information, Bm7266 is involved in protein deubiquitination; based on protein domain information, Bm7266 is predicted to have thiol-dependent ubiquitinyl hydrolase activity.	Upregulated in F120 (F30)	0.645596	5.20562	0.00415666	0.0120701
Bm7265	WBGene00227526	Bm7265 is an ortholog of C. elegans Y106G6H.8.	Upregulated in F120 (F30)	0.836423	6.31987	0.00412081	0.011983
Bm7256	WBGene00227517	Bm7256 is an ortholog of C. elegans Y106G6D.6.	Upregulated in F120 (F30)	1.21068	3.08948	0.00603593	0.0166668
Bm7253	WBGene00227514	Bm7253 is an ortholog of C. elegans Y105E8B.9; based on protein domain information, Bm7253 is involved in carbohydrate metabolic process; based on protein domain information, Bm7253 is predicted to have hydrolase activity, hydrolyzing O-glycosyl compounds.	Upregulated in F120 (F30)	1.56071	4.27458	6.67067e-08	4.81261e-07
Bm7252	WBGene00227513	Bma-ero-1 is an ortholog of C. elegans ero-1; in C. elegans, ero-1, is involved in reproduction, nematode larval development, determination of adult lifespan, protein folding in endoplasmic reticulum and response to endoplasmic reticulum stress; based on protein domain information, Bma-ero-1 is involved in oxidation-reduction process; based on protein domain information, Bma-ero-1 is predicted to…	Upregulated in F120 (F30)	1.05352	6.77838	4.91142e-07	3.16781e-06
Bm7250	WBGene00227511	Bm7250 is an ortholog of C. elegans hprt-1; in C. elegans, hprt-1, is involved in lipid storage and secretion by cell; based on protein domain information, Bm7250 is involved in purine ribonucleoside salvage; based on protein domain information, Bm7250 is predicted to have hypoxanthine phosphoribosyltransferase activity; based on protein domain information, Bm7250 is localized to the cytoplasm.	Upregulated in F120 (F30)	0.804804	5.73123	0.000264141	0.00102723
Bm7246	WBGene00227507	Bma-lev-11 is an ortholog of O. volvulus OVOC1191; proteomic studies indicate that Bma-lev-11 is enriched in the body wall.	Upregulated in F120 (F30)	1.60268	7.81838	1.87846e-13	2.36104e-12
Bm7244	WBGene00227505	Bm7244 is an ortholog of C. elegans Y105E8A.25; based on protein domain information, Bm7244 is involved in regulation of Rho protein signal transduction; based on protein domain information, Bm7244 is predicted to have Rho guanyl-nucleotide exchange factor activity.	Upregulated in F120 (F30)	0.798723	6.50843	7.50927e-05	0.000327683
Bm7237	WBGene00227498	Bma-rps-20 is an ortholog of C. elegans rps-20; in C. elegans, rps-20, is involved in reproduction, nematode larval development, apoptotic process, embryo development and positive regulation of growth; based on protein domain information, Bma-rps-20 is involved in translation; based on protein domain information, Bma-rps-20 is a structural constituent of ribosome; based on protein domain informat…	Upregulated in F120 (F30)	0.972495	8.05547	8.13116e-06	4.24238e-05
Bm7231	WBGene00227492	Bm7231 is an ortholog of C. elegans Y105E8A.3; based on protein domain information, Bm7231 is involved in cation transport and transmembrane transport; based on protein domain information, Bm7231 is predicted to have cation transmembrane transporter activity; based on protein domain information, Bm7231 is an integral component of the membrane.	Upregulated in F120 (F30)	0.726628	5.52061	0.0004115	0.00153478
Bm7230	WBGene00227491	Bm7230 is an ortholog of C. elegans Y105E8A.2.	Upregulated in F120 (F30)	0.510214	6.37229	0.00926469	0.0240531
Bm7226	WBGene00227487	Bma-gnrr-8 is an ortholog of C. elegans daf-38; in C. elegans, daf-38, is involved in G-protein coupled receptor signaling pathway involved in dauer larval development; based on protein domain information, Bma-gnrr-8 is involved in G-protein coupled receptor signaling pathway; based on protein domain information, Bma-gnrr-8 is predicted to have G-protein coupled receptor activity; based on protei…	Upregulated in F120 (F30)	2.71153	4.6519	7.0955e-23	1.66761e-21
Bm7223	WBGene00227484	Bma-mdt-20 is an ortholog of C. elegans mdt-20; based on protein domain information, Bma-mdt-20 is involved in regulation of transcription from RNA polymerase II promoter; based on protein domain information, Bma-mdt-20 is predicted to have RNA polymerase II transcription cofactor activity; based on protein domain information, Bma-mdt-20 is localized to the mediator complex.	Upregulated in F120 (F30)	0.738873	4.10582	0.011603	0.0290836
Bm7214	WBGene00227475	Bm7214 is an ortholog of C. elegans Y102A11A.5.	Upregulated in F120 (F30)	8.51818	7.79758	1.60951e-124	8.28416e-121
Bm7210	WBGene00227471	Bm7210 is an ortholog of C. elegans Y97E10AR.6.	Upregulated in F120 (F30)	0.875241	6.5526	7.6268e-05	0.000332248
Bm7199	WBGene00227460	Bm7199 is an ortholog of C. elegans Y94H6A.8; based on protein domain information, Bm7199 is predicted to have NADH dehydrogenase (ubiquinone) activity and electron carrier activity; based on protein domain information, Bm7199 is localized to the membrane.	Upregulated in F120 (F30)	1.13402	5.89577	2.49549e-06	1.42532e-05
Bm7198	WBGene00227459	Bm7198 is an ortholog of C. elegans Y94H6A.7; based on protein domain information, Bm7198 is involved in protein dephosphorylation; based on protein domain information, Bm7198 is predicted to have protein tyrosine phosphatase activity.	Upregulated in F120 (F30)	0.755724	6.32955	0.00042789	0.00159014
Bm7194	WBGene00227455	Bma-mrpl-15 is an ortholog of C. elegans mrpl-15; in C. elegans, mrpl-15, is involved in nematode larval development and embryo development; based on protein domain information, Bma-mrpl-15 is involved in translation; based on protein domain information, Bma-mrpl-15 is a structural constituent of ribosome; based on protein domain information, Bma-mrpl-15 is localized to the large ribosomal subuni…	Upregulated in F120 (F30)	0.59366	6.16043	0.00276751	0.00846367
Bm7192	WBGene00227453	Bma-set-29 is an ortholog of C. elegans set-29.	Upregulated in F120 (F30)	1.10609	5.86052	1.23758e-06	7.46318e-06
Bm7191	WBGene00227452	Bm7191 is an ortholog of C. elegans Y92H12BR.3.	Upregulated in F120 (F30)	0.719021	6.8993	0.000568159	0.00205143
Bm7177	WBGene00227438	Bm7177 is an ortholog of C. elegans Y87G2A.17.	Upregulated in F120 (F30)	2.35893	5.56051	2.96158e-28	9.23835e-27
Bm7173	WBGene00227434	Bm7173 is an ortholog of O. volvulus OVOC11464.	Upregulated in F120 (F30)	0.592185	4.85895	0.0210978	0.0491136
Bm7164	WBGene00227425	Bm7164 is an ortholog of C. elegans Y82E9BR.3; based on protein domain information, Bm7164 is involved in ATP hydrolysis coupled proton transport and ATP synthesis coupled proton transport; based on protein domain information, Bm7164 is predicted to have hydrogen ion transmembrane transporter activity; based on protein domain information, Bm7164 is localized to the proton-transporting ATP synthas…	Upregulated in F120 (F30)	1.3451	6.40338	1.05503e-11	1.14804e-10
Bm7163	WBGene00227424	Bm7163 is an ortholog of C. elegans Y81G3A.4.	Upregulated in F120 (F30)	0.854137	5.05141	0.000401488	0.00150015
Bm7160	WBGene00227421	Bma-ptr-22 is an ortholog of C. elegans ptr-22; in C. elegans, ptr-22, is involved in the molting cycle, locomotion and positive regulation of growth; based on protein domain information, Bma-ptr-22 is an integral component of the membrane.	Upregulated in F120 (F30)	2.44277	4.88811	2.19166e-15	3.20924e-14
Bm7154	WBGene00227415	Bm7154 is an ortholog of C. elegans clp-1; in C. elegans, clp-1, is involved in positive regulation of necrotic cell death and necrotic cell death; based on protein domain information, Bm7154 is involved in proteolysis; based on protein domain information, Bm7154 is predicted to have calcium-dependent cysteine-type endopeptidase activity.	Upregulated in F120 (F30)	1.6384	7.72054	1.97932e-14	2.688e-13
Bm7153	WBGene00227414	Bma-jtr-1 is an ortholog of C. elegans jtr-1; based on protein domain information, Bma-jtr-1 is an integral component of the membrane.	Upregulated in F120 (F30)	0.96679	3.9143	0.00275902	0.00844022
Bm7150	WBGene00227411	Bm7150 is an ortholog of C. elegans Y76B12C.3; proteomic studies indicate that Bm7150 is enriched in the reproductive tract.	Upregulated in F120 (F30)	1.55649	6.15704	5.95468e-13	7.28864e-12
Bm7142	WBGene00227403	Bm7142 is an ortholog of C. elegans Y75B8A.31.	Upregulated in F120 (F30)	1.02071	6.1763	8.32725e-07	5.15768e-06
Bm714	WBGene00220975	Uncharacterized protein	Upregulated in F120 (F30)	1.49121	3.80026	3.61153e-06	2.01393e-05
Bm7136	WBGene00227397	Bma-gly-11 is an ortholog of C. elegans gly-11.	Upregulated in F120 (F30)	1.59283	7.1851	5.35385e-13	6.57668e-12
Bm7132	WBGene00227393	Bm7132 is an ortholog of C. elegans Y75B7AR.1.	Upregulated in F120 (F30)	2.56161	0.62231	0.00410186	0.0119312
Bm7129	WBGene00227390	Bma-lgc-27 is an ortholog of C. elegans lgc-27; based on protein domain information, Bma-lgc-27 is involved in ion transport; based on protein domain information, Bma-lgc-27 is predicted to have extracellular ligand-gated ion channel activity; based on protein domain information, Bma-lgc-27 is an integral component of the membrane.	Upregulated in F120 (F30)	1.21361	6.34425	1.69898e-08	1.34636e-07
Bm7126	WBGene00227387	Bm7126 is an ortholog of C. elegans Y74C10AL.2.	Upregulated in F120 (F30)	0.886737	5.18552	7.48989e-05	0.000327115
Bm7121	WBGene00227382	Bm7121 is an ortholog of C. elegans Y73F8A.26.	Upregulated in F120 (F30)	1.11041	5.75877	3.74864e-07	2.461e-06
Bm7118	WBGene00227379	Bma-ccg-1 is an ortholog of C. elegans ccg-1.	Upregulated in F120 (F30)	1.54381	7.94057	8.82873e-13	1.0642e-11
Bm7107	WBGene00227368	Bma-pqn-89 is an ortholog of C. elegans pqn-89.	Upregulated in F120 (F30)	0.864613	4.14222	0.00473007	0.0134655
Bm7099	WBGene00227360	Bm7099 is an ortholog of C. elegans acp-6 and acp-7; based on protein domain information, Bm7099 is predicted to have acid phosphatase activity.	Upregulated in F120 (F30)	1.75645	6.45942	1.27827e-18	2.35394e-17
Bm7097	WBGene00227358	Bma-shl-1 is an ortholog of C. elegans shl-1; based on protein domain information, Bma-shl-1 is involved in potassium ion transport, protein homooligomerization and transmembrane transport; based on protein domain information, Bma-shl-1 is predicted to have voltage-gated potassium channel activity; based on protein domain information, Bma-shl-1 is localized to the voltage-gated potassium channel …	Upregulated in F120 (F30)	1.23852	4.89661	3.63362e-06	2.02186e-05
Bm7090	WBGene00227351	Bma-fard-1 is an ortholog of C. elegans fard-1; based on protein domain information, Bma-fard-1 is predicted to have fatty-acyl-CoA reductase (alcohol-forming) activity.	Upregulated in F120 (F30)	0.807148	6.87667	0.000447586	0.00165271
Bm7088	WBGene00227349	Bm7088 is an ortholog of C. elegans pfk-1.2 and pfk-1.1; in C. elegans, pfk-1.2 and pfk-1.1, are involved in reproduction; based on protein domain information, Bm7088 is involved in fructose 6-phosphate metabolic process and glycolytic process; based on protein domain information, Bm7088 is predicted to have 6-phosphofructokinase activity and ATP binding activity; based on protein domain informat…	Upregulated in F120 (F30)	0.618465	7.42553	0.00452896	0.0129936
Bm7086	WBGene00227347	Bm7086 is an ortholog of C. elegans apb-1; in C. elegans, apb-1, is involved in reproduction, nematode larval development, receptor-mediated endocytosis, apoptotic process and embryo development; based on protein domain information, Bm7086 is involved in intracellular protein transport and vesicle-mediated transport; based on protein domain information, Bm7086 is predicted to have protein transpo…	Upregulated in F120 (F30)	0.561397	7.08404	0.00836988	0.0220413
Bm7084	WBGene00227345	Bm7084 is an ortholog of C. elegans ppfr-4; in C. elegans, ppfr-4, is involved in nematode larval development, embryo development, body morphogenesis, oviposition, locomotion, hermaphrodite genitalia development and protein localization to basolateral plasma membrane; based on protein domain information, Bm7084 is involved in regulation of signal transduction.	Upregulated in F120 (F30)	0.602214	5.08383	0.0111495	0.0281512
Bm7074	WBGene00227335	Bm7074 is an ortholog of C. elegans Y71H2AM.15; proteomic studies indicate that Bm7074 is enriched in the body wall.	Upregulated in F120 (F30)	2.05721	6.63469	1.46548e-20	3.03533e-19
Bm7072	WBGene00227333	Bm7072 is an ortholog of C. elegans Y71H2AM.10.	Upregulated in F120 (F30)	0.832505	4.2135	0.0112746	0.0283975
Bm7062	WBGene00227323	Bm7062 is an ortholog of C. elegans Y71G12B.25 and Y71G12B.26; based on protein domain information, Bm7062 is involved in transmembrane transport; based on protein domain information, Bm7062 is an integral component of the membrane.	Upregulated in F120 (F30)	1.80666	6.03868	1.47378e-13	1.87067e-12
Bm7059	WBGene00227320	Bma-drag-1 is an ortholog of C. elegans drag-1; in C. elegans, drag-1, is involved in reproduction, mesodermal cell fate specification, regulation of BMP signaling pathway, regulation of growth and regulation of dauer larval development.	Upregulated in F120 (F30)	2.11972	3.50169	8.90238e-09	7.29046e-08
Bm7054	WBGene00227315	Bma-tln-1 is an ortholog of C. elegans tln-1; in C. elegans, tln-1, is involved in nematode larval development, receptor-mediated endocytosis, germ cell development, embryo development, body morphogenesis, protein catabolic process, ovulation, hermaphrodite genitalia development and inductive cell migration; based on protein domain information, Bma-tln-1 is involved in cell adhesion and cytoskele…	Upregulated in F120 (F30)	0.67401	9.60487	0.00243918	0.00759955
Bm7053	WBGene00227314	Bm7053 is an ortholog of C. elegans ddx-27; in C. elegans, ddx-27, is involved in reproduction, nematode larval development and embryo development; based on protein domain information, Bm7053 is predicted to have ATP binding activity and nucleic acid binding activity.	Upregulated in F120 (F30)	1.41484	3.93505	9.2105e-06	4.75014e-05
Bm7043	WBGene00227304	Bma-yop-1 is an ortholog of C. elegans yop-1.	Upregulated in F120 (F30)	1.35264	6.12523	1.10649e-10	1.08893e-09
Bm7040	WBGene00227301	Bma-trap-1 is an ortholog of C. elegans trap-1; in C. elegans, trap-1, is involved in embryo development; based on protein domain information, Bma-trap-1 is localized to the endoplasmic reticulum membrane.	Upregulated in F120 (F30)	0.687228	7.28356	0.00110262	0.00374848
Bm7032	WBGene00227293	Bm7032 is an ortholog of C. elegans Y71F9AL.9.	Upregulated in F120 (F30)	1.11683	7.38997	1.0244e-07	7.23759e-07
Bm7025	WBGene00227286	Bm7025 is an ortholog of C. elegans Y70G10A.3; based on protein domain information, Bm7025 is involved in transport; based on protein domain information, Bm7025 is predicted to have transporter activity; based on protein domain information, Bm7025 is localized to the membrane.	Upregulated in F120 (F30)	2.86355	6.51709	1.98422e-40	1.05832e-38
Bm7024	WBGene00227285	Bm7024 is an ortholog of C. elegans Y69H2.15.	Upregulated in F120 (F30)	1.16161	3.81335	0.000480542	0.00176039
Bm7021	WBGene00227282	Bm7021 is an ortholog of C. elegans Y69E1A.5.	Upregulated in F120 (F30)	2.61242	5.15132	1.46257e-28	4.64681e-27
Bm7008	WBGene00227269	Bm7008 is an ortholog of C. elegans Y67H2A.5.	Upregulated in F120 (F30)	0.913361	6.24381	2.9946e-06	1.69097e-05
Bm7002	WBGene00227263	Bm7002 is an ortholog of C. elegans Y67D8A.2; based on protein domain information, Bm7002 is involved in glycogen metabolic process; based on protein domain information, Bm7002 is predicted to have calmodulin binding activity and catalytic activity.	Upregulated in F120 (F30)	1.05216	6.82334	1.49107e-06	8.84673e-06
Bm6994	WBGene00227255	Bma-paqr-3 is an ortholog of C. elegans paqr-3; based on protein domain information, Bma-paqr-3 is an integral component of the membrane.	Upregulated in F120 (F30)	4.07212	3.93092	3.65489e-29	1.17942e-27
Bm6993	WBGene00227254	Bm6993 is an ortholog of C. elegans Y67A10A.7.	Upregulated in F120 (F30)	2.01541	4.0684	7.68668e-11	7.70465e-10
Bm6990	WBGene00227251	Bm6990 is an ortholog of C. elegans fln-1; in C. elegans, fln-1, is involved in actin filament organization, meiotic nuclear division, axon guidance, embryo development, body morphogenesis, ovulation and uterus morphogenesis; based on protein domain information, Bm6990 is predicted to have actin filament binding activity.	Upregulated in F120 (F30)	1.60757	8.67251	1.30629e-13	1.66629e-12
Bm6987	WBGene00227248	Bma-dpm-1 is an ortholog of C. elegans dpm-1; in C. elegans, dpm-1, is involved in embryo development.	Upregulated in F120 (F30)	0.749204	6.12778	0.000159311	0.000649483
Bm6986	WBGene00227247	Bm6986 is an ortholog of C. elegans Y66D12A.24; based on protein domain information, Bm6986 is an integral component of the membrane.	Upregulated in F120 (F30)	2.47666	3.94319	1.65856e-14	2.27038e-13
Bm6978	WBGene00227239	Bm6978 is an ortholog of C. elegans gly-8.	Upregulated in F120 (F30)	2.49839	7.01133	8.49972e-25	2.19289e-23
Bm6977	WBGene00227238	Bma-grl-16 is an ortholog of C. elegans grl-16; proteomic studies indicate that Bma-grl-16 is enriched in the digestive tract.	Upregulated in F120 (F30)	1.62193	5.0463	0.0164556	0.0395133
Bm6974	WBGene00227235	Bma-lpr-1 is an ortholog of C. elegans lpr-1; in C. elegans, lpr-1, is involved in nematode larval development, lipid storage and tube development; proteomic studies indicate that Bma-lpr-1 is enriched in the digestive tract.	Upregulated in F120 (F30)	3.41856	5.94947	5.69797e-40	2.91816e-38
Bm6971	WBGene00227232	Bma-vps-20 is an ortholog of C. elegans vps-20; in C. elegans, vps-20, is involved in nematode larval development, determination of adult lifespan, body morphogenesis, secretion by cell and locomotion; based on protein domain information, Bma-vps-20 is involved in vacuolar transport.	Upregulated in F120 (F30)	0.754418	5.0959	0.002318	0.00726598
Bm6968	WBGene00227229	Bm6968 is an ortholog of C. elegans Y64H9A.2.	Upregulated in F120 (F30)	3.93246	4.40311	8.99459e-37	4.06098e-35
Bm6960	WBGene00227221	Bm6960 is an ortholog of C. elegans tfg-1 and Y71A12B.10; in C. elegans, tfg-1, is involved in regulation of cell growth, nematode larval development, ER to Golgi vesicle-mediated transport, receptor-mediated endocytosis, apoptotic process, regulation of cell size, protein secretion, embryo development, body morphogenesis, oviposition, the molting cycle, locomotion, positive regulation of growth,…	Upregulated in F120 (F30)	0.585269	7.14458	0.00802952	0.0212647
Bm6954	WBGene00227215	Bm6954 is an ortholog of C. elegans Y62E10A.13; based on protein domain information, Bm6954 is involved in L-serine biosynthetic process; based on protein domain information, Bm6954 is predicted to have phosphoserine phosphatase activity.	Upregulated in F120 (F30)	1.51423	4.09069	3.03013e-07	2.0137e-06
Bm6944	WBGene00227205	Bm6944 is an ortholog of C. elegans Y60A3A.21.	Upregulated in F120 (F30)	1.56385	2.20522	0.00872074	0.0228833
Bm6940	WBGene00227201	Bm6940 is an ortholog of C. elegans T08D2.1 and Y60A3A.9; based on protein domain information, Bm6940 is involved in transport; based on protein domain information, Bm6940 is an integral component of the membrane.	Upregulated in F120 (F30)	0.952288	5.56083	0.000218814	0.00086567
Bm6935	WBGene00227196	Bm6935 is an ortholog of C. elegans Y59C2A.1; based on protein domain information, Bm6935 is involved in proteolysis; based on protein domain information, Bm6935 is predicted to have metallocarboxypeptidase activity and zinc ion binding activity.	Upregulated in F120 (F30)	0.819083	5.06667	0.000462741	0.00170245
Bm6931	WBGene00227192	Bma-lon-8 is an ortholog of C. elegans lon-8; in C. elegans, lon-8, is involved in negative regulation of growth and nematode male tail tip morphogenesis.	Upregulated in F120 (F30)	1.96857	5.52027	2.45064e-20	4.98555e-19
Bm693	WBGene00220954	Uncharacterized protein	Upregulated in F120 (F30)	1.03305	3.16075	0.012409	0.0308995
Bm6922	WBGene00227183	Bma-npr-5 is an ortholog of C. elegans npr-5; in C. elegans, npr-5, is involved in reproduction; based on protein domain information, Bma-npr-5 is involved in G-protein coupled receptor signaling pathway; based on protein domain information, Bma-npr-5 is predicted to have G-protein coupled receptor activity; based on protein domain information, Bma-npr-5 is an integral component of the membrane.	Upregulated in F120 (F30)	2.15968	3.02081	8.93122e-08	6.36941e-07
Bm6920	WBGene00227181	Bm6920 is an ortholog of C. elegans Y58A7A.1; based on protein domain information, Bm6920 is involved in copper ion transmembrane transport; based on protein domain information, Bm6920 is predicted to have copper ion transmembrane transporter activity; based on protein domain information, Bm6920 is an integral component of the membrane.	Upregulated in F120 (F30)	1.83055	4.17328	6.20358e-10	5.67137e-09
Bm6919	WBGene00227180	Bm6919 is an ortholog of C. elegans Y57G11C.48; based on protein domain information, Bm6919 is predicted to have zinc ion binding activity.	Upregulated in F120 (F30)	3.32674	4.64912	2.65763e-32	9.7358e-31
Bm6918	WBGene00227179	Bm6918 is an ortholog of C. elegans egas-3, egas-1, egas-2 and egas-4; based on protein domain information, Bm6918 is involved in sodium ion transport; based on protein domain information, Bm6918 is predicted to have sodium channel activity; based on protein domain information, Bm6918 is localized to the membrane.	Upregulated in F120 (F30)	2.91286	0.336988	0.0105626	0.0268938
Bm6910	WBGene00227171	Bma-hhat-2 is an ortholog of C. elegans hhat-2; in C. elegans, hhat-2, is involved in nematode larval development and lipid storage.	Upregulated in F120 (F30)	3.11037	6.73062	1.01257e-41	5.69582e-40
Bm6909	WBGene00227170	Bma-arl-8 is an ortholog of C. elegans arl-8; in C. elegans, arl-8, is involved in reproduction, axo-dendritic transport, endosome to lysosome transport, determination of adult lifespan and embryo development; based on protein domain information, Bma-arl-8 is predicted to have GTP binding activity.	Upregulated in F120 (F30)	0.79548	5.81405	8.24451e-05	0.000357193
Bm6907	WBGene00227168	Bm6907 is an ortholog of O. volvulus OVOC3944; based on protein domain information, Bm6907 is involved in actin filament organization; based on protein domain information, Bm6907 is predicted to have protein complex binding activity; based on protein domain information, Bm6907 is localized to the SCAR complex.	Upregulated in F120 (F30)	0.671769	4.61538	0.0134523	0.0331446
Bm6906	WBGene00227167	Bma-coq-3 is an ortholog of C. elegans coq-3; in C. elegans, coq-3, is involved in nematode larval development, ubiquinone biosynthetic process and determination of adult lifespan; based on protein domain information, Bma-coq-3 is involved in ubiquinone biosynthetic process; based on protein domain information, Bma-coq-3 is predicted to have 2-polyprenyl-6-methoxy-1,4-benzoquinone methyltransfera…	Upregulated in F120 (F30)	0.864284	4.87326	0.000593207	0.00212843
Bm6904	WBGene00227165	Bma-vti-1 is an ortholog of C. elegans vti-1; based on protein domain information, Bma-vti-1 is involved in intracellular protein transport and vesicle-mediated transport; based on protein domain information, Bma-vti-1 is predicted to have SNAP receptor activity; based on protein domain information, Bma-vti-1 is localized to the Golgi apparatus and the membrane.	Upregulated in F120 (F30)	0.878742	5.33465	0.000109241	0.000460304
Bm6903	WBGene00227164	Bma-tag-273 is an ortholog of C. elegans tag-273; in C. elegans, tag-273, is involved in reproduction; based on protein domain information, Bma-tag-273 is predicted to have zinc ion binding activity.	Upregulated in F120 (F30)	1.72887	6.83111	2.53571e-16	3.93704e-15
Bm6900	WBGene00227161	Bm6900 is an ortholog of C. elegans Y57E12AM.1.	Upregulated in F120 (F30)	1.33125	3.98341	1.14357e-05	5.79324e-05
Bm6899	WBGene00227160	Bm6899 is an ortholog of C. elegans Y57E12AL.6.	Upregulated in F120 (F30)	0.936913	6.22861	8.00443e-05	0.000347816
Bm6897	WBGene00227158	Bm6897 is an ortholog of C. elegans R11H6.2 and Y57E12AL.1; based on protein domain information, Bm6897 is localized to the membrane.	Upregulated in F120 (F30)	1.18937	7.00848	2.06158e-08	1.61876e-07
Bm6896	WBGene00227157	Bma-daf-22 is an ortholog of C. elegans daf-22; in C. elegans, daf-22, is involved in lipid storage and dauer entry; based on protein domain information, Bma-daf-22 is involved in metabolic process; based on protein domain information, Bma-daf-22 is predicted to have transferase activity, transferring acyl groups other than amino-acyl groups.	Upregulated in F120 (F30)	2.51305	6.31863	2.77719e-34	1.11673e-32
Bm6891	WBGene00227152	Bm6891 is an ortholog of C. elegans Y57A10A.23 and F49H12.5.	Upregulated in F120 (F30)	3.64715	6.96295	3.82159e-54	3.57632e-52
Bm6886	WBGene00227147	Bm6886 is an ortholog of C. elegans Y57A10A.10 and Y57A10A.28; based on protein domain information, Bm6886 is involved in monovalent inorganic cation transport; based on protein domain information, Bm6886 is predicted to have cation channel activity; based on protein domain information, Bm6886 is localized to the membrane.	Upregulated in F120 (F30)	0.625383	5.58475	0.00583884	0.0161965
Bm6879	WBGene00227140	Bma-trap-4 is an ortholog of C. elegans trap-4; in C. elegans, trap-4, is involved in locomotion; based on protein domain information, Bma-trap-4 is localized to the endoplasmic reticulum and is an integral component of the membrane.	Upregulated in F120 (F30)	1.49444	6.34459	7.99348e-10	7.23702e-09
Bm6867	WBGene00227128	Bma-vha-19 is an ortholog of C. elegans vha-19; in C. elegans, vha-19, is involved in reproduction, nematode larval development, receptor-mediated endocytosis, apoptotic process and the molting cycle.	Upregulated in F120 (F30)	0.685756	7.11576	0.00145997	0.00480466
Bm6864	WBGene00227125	Bm6864 is an ortholog of C. elegans Y55F3BR.1; based on protein domain information, Bm6864 is predicted to have ATP binding activity and nucleic acid binding activity.	Upregulated in F120 (F30)	0.597557	6.29847	0.00618843	0.0170194
Bm6861	WBGene00227122	Bm6861 is an ortholog of C. elegans mrpl-46; in C. elegans, mrpl-46, is involved in determination of adult lifespan.	Upregulated in F120 (F30)	0.670395	5.48726	0.00256352	0.00792696
Bm6846	WBGene00227107	Bma-cutl-25 is an ortholog of O. volvulus OVOC7981.	Upregulated in F120 (F30)	6.20236	7.20032	1.85837e-91	1.06278e-88
Bm6825	WBGene00227086	Bm6825 is an ortholog of C. elegans ubc-13; in C. elegans, ubc-13, is involved in embryo development, protein ubiquitination and regulation of protein localization to cell surface.	Upregulated in F120 (F30)	0.755967	4.52414	0.00464358	0.0132633
Bm6823	WBGene00227084	Bm6823 is an ortholog of C. elegans Y54G2A.23; proteomic studies indicate that Bm6823 is enriched in the reproductive tract.	Upregulated in F120 (F30)	1.2767	5.98239	2.62404e-10	2.48957e-09
Bm6822	WBGene00227083	Bm6822 is an ortholog of C. elegans Y54G2A.18; based on protein domain information, Bm6822 is involved in intracellular protein transport; based on protein domain information, Bm6822 is localized to the endoplasmic reticulum and is an integral component of the membrane.	Upregulated in F120 (F30)	1.20155	6.54029	3.45959e-09	2.9579e-08
Bm6819	WBGene00227080	Bm6819 is an ortholog of O. volvulus OVOC10645; based on protein domain information, Bm6819 is predicted to have protein dimerization activity.	Upregulated in F120 (F30)	0.890885	3.53965	0.00909449	0.023677
Bm6817	WBGene00227078	Bm6817 is an ortholog of C. elegans Y54F10BM.13; based on protein domain information, Bm6817 is involved in protein dephosphorylation; based on protein domain information, Bm6817 is predicted to have protein tyrosine/serine/threonine phosphatase activity.	Upregulated in F120 (F30)	1.48438	5.09685	1.95285e-10	1.88051e-09
Bm6813	WBGene00227074	Bm6813 is an ortholog of C. elegans F09B12.3, Y37D8A.2 and Y54F10AM.8.	Upregulated in F120 (F30)	2.79609	3.42224	1.69467e-14	2.31672e-13
Bm6812	WBGene00227073	Bm6812 is an ortholog of C. elegans Y54F10AM.6.	Upregulated in F120 (F30)	1.99358	4.26139	4.75074e-12	5.32144e-11
Bm6804	WBGene00227065	Bm6804 is an ortholog of C. elegans Y54E10BR.5; based on protein domain information, Bm6804 is involved in signal peptide processing; based on protein domain information, Bm6804 is predicted to have peptidase activity; based on protein domain information, Bm6804 is localized to the membrane.	Upregulated in F120 (F30)	0.554186	6.84245	0.00998935	0.0256365
Bm680	WBGene00220941	Uncharacterized protein	Upregulated in F120 (F30)	1.37506	3.28279	0.000788639	0.0027679
Bm6797	WBGene00227058	Bma-rom-5 is an ortholog of C. elegans rom-5; based on protein domain information, Bma-rom-5 is involved in proteolysis; based on protein domain information, Bma-rom-5 is predicted to have serine-type endopeptidase activity; based on protein domain information, Bma-rom-5 is an integral component of the membrane.	Upregulated in F120 (F30)	0.971465	6.07272	6.65543e-07	4.19798e-06
Bm6783	WBGene00227044	Bma-eif-3.B is an ortholog of C. elegans eif-3.B; in C. elegans, eif-3.B, is involved in reproduction, nematode larval development, receptor-mediated endocytosis, apoptotic process, determination of adult lifespan, embryo development, body morphogenesis, lipid storage and locomotion; based on protein domain information, Bma-eif-3.B is involved in translational initiation; based on protein domain …	Upregulated in F120 (F30)	0.592829	7.25913	0.00520712	0.0146334
Bm678	WBGene00220939	Bm678 is an ortholog of O. volvulus OVOC12309, OVOC12310, OVOC12359 and OVOC12851.	Upregulated in F120 (F30)	1.5218	6.93564	1.56832e-12	1.84718e-11
Bm6778	WBGene00227039	Bm6778 is an ortholog of C. elegans lron-10 and Y53H1B.2.	Upregulated in F120 (F30)	0.809942	6.24513	0.000117193	0.00049
Bm6766	WBGene00227027	Bm6766 is an ortholog of C. elegans Y53G8AL.2; proteomic studies indicate that Bm6766 is enriched in the body wall.	Upregulated in F120 (F30)	0.815234	5.32413	0.000165598	0.00067192
Bm6764	WBGene00227025	Bm6764 is an ortholog of C. elegans Y53F4B.39.	Upregulated in F120 (F30)	1.23228	5.31944	2.28913e-07	1.54926e-06
Bm6762	WBGene00227023	Bm6762 is an ortholog of C. elegans Y53F4B.27.	Upregulated in F120 (F30)	3.1002	6.38437	6.59888e-27	1.90812e-25
Bm6745	WBGene00227006	Bm6745 is an ortholog of C. elegans Y53C10A.5.	Upregulated in F120 (F30)	2.11244	5.11963	4.37121e-18	7.78498e-17
Bm6744	WBGene00227005	Bma-rga-2 is an ortholog of C. elegans rga-2; in C. elegans, rga-2, is involved in reproduction and embryo development; based on protein domain information, Bma-rga-2 is involved in signal transduction.	Upregulated in F120 (F30)	1.21629	6.84675	6.56457e-09	5.44719e-08
Bm6733	WBGene00226994	Bma-cogc-4 is an ortholog of C. elegans cogc-4; in C. elegans, cogc-4, is involved in nematode larval development, apoptotic process, embryo development, body morphogenesis, oviposition, lipid storage, regulation of cell migration, gonad morphogenesis, hermaphrodite genitalia development, inductive cell migration and oogenesis.	Upregulated in F120 (F30)	1.00027	6.54962	3.22806e-06	1.81286e-05
Bm6729	WBGene00226990	Bma-sta-1 is an ortholog of C. elegans sta-1; in C. elegans, sta-1, is involved in dauer larval development and positive regulation of transcription from RNA polymerase II promoter; based on protein domain information, Bma-sta-1 is involved in regulation of transcription, DNA-templated and signal transduction; based on protein domain information, Bma-sta-1 is predicted to have DNA binding activit…	Upregulated in F120 (F30)	0.556945	7.0389	0.0181899	0.0431146
Bm6726	WBGene00226987	Bm6726 is an ortholog of C. elegans hda-10.	Upregulated in F120 (F30)	0.626854	4.53836	0.0182598	0.0432604
Bm6721	WBGene00226982	Bma-hex-4 is an ortholog of C. elegans hex-4; in C. elegans, hex-4, is involved in carbohydrate metabolic process; based on protein domain information, Bma-hex-4 is involved in carbohydrate metabolic process; based on protein domain information, Bma-hex-4 is predicted to have hydrolase activity, hydrolyzing O-glycosyl compounds.	Upregulated in F120 (F30)	2.70205	3.67135	2.40482e-15	3.50641e-14
Bm6715	WBGene00226976	Bma-unc-61 is an ortholog of C. elegans unc-61; in C. elegans, unc-61, is involved in nervous system development, embryo development, oviposition, protein catabolic process, locomotion and hermaphrodite genitalia development; based on protein domain information, Bma-unc-61 is predicted to have GTP binding activity.	Upregulated in F120 (F30)	0.896326	7.0792	2.31784e-05	0.000111808
Bm6700	WBGene00226961	Bm6700 is an ortholog of C. elegans Y49G5B.1.	Upregulated in F120 (F30)	1.11041	5.8288	1.27769e-06	7.68704e-06
Bm6686	WBGene00226947	Bma-vha-13 is an ortholog of C. elegans vha-13; in C. elegans, vha-13, is involved in reproduction, nematode larval development, receptor-mediated endocytosis, apoptotic process, embryo development and locomotion; based on protein domain information, Bma-vha-13 is involved in ATP hydrolysis coupled proton transport and ATP metabolic process; based on protein domain information, Bma-vha-13 is pred…	Upregulated in F120 (F30)	1.20701	7.21329	5.44121e-08	3.98094e-07
Bm6685	WBGene00226946	Bm6685 is an ortholog of C. elegans Y48G10A.3.	Upregulated in F120 (F30)	0.934163	4.77689	0.000543608	0.00197456
Bm6674	WBGene00226935	Bma-rpl-17 is an ortholog of C. elegans rpl-17; in C. elegans, rpl-17, is involved in reproduction, nematode larval development, apoptotic process, axonal fasciculation, embryo development and locomotion; based on protein domain information, Bma-rpl-17 is involved in translation; based on protein domain information, Bma-rpl-17 is a structural constituent of ribosome; based on protein domain infor…	Upregulated in F120 (F30)	0.597702	7.62348	0.00480529	0.0136457
Bm667	WBGene00220928	Bm667 is an ortholog of C. elegans W03F11.1 and Y48G1C.13; based on protein domain information, Bm667 is involved in chitin metabolic process; based on protein domain information, Bm667 is predicted to have chitin binding activity; based on protein domain information, Bm667 is localized to the extracellular region.	Upregulated in F120 (F30)	2.44385	3.96514	3.45948e-12	3.94374e-11
Bm6668	WBGene00226929	Bm6668 is an ortholog of C. elegans T27A3.5; based on protein domain information, Bm6668 is involved in protein dephosphorylation; based on protein domain information, Bm6668 is predicted to have protein tyrosine phosphatase activity.	Upregulated in F120 (F30)	1.12077	2.6991	0.0195951	0.0460213
Bm6652	WBGene00226913	Bm6652 is an ortholog of C. elegans Y48C3A.18; based on protein domain information, Bm6652 is predicted to have double-stranded RNA binding activity.	Upregulated in F120 (F30)	0.914013	4.64502	0.00137544	0.00456441
Bm6647	WBGene00226908	Bma-mrpl-20 is an ortholog of C. elegans mrpl-20; in C. elegans, mrpl-20, is involved in embryo development; based on protein domain information, Bma-mrpl-20 is involved in translation; based on protein domain information, Bma-mrpl-20 is predicted to have rRNA binding activity and is a structural constituent of ribosome; based on protein domain information, Bma-mrpl-20 is localized to the ribosom…	Upregulated in F120 (F30)	1.42956	7.67208	2.98038e-11	3.09587e-10
Bm6642	WBGene00226903	Bm6642 is an ortholog of O. volvulus OVOC10389; based on protein domain information, Bm6642 is involved in malate metabolic process and oxidation-reduction process; based on protein domain information, Bm6642 is predicted to have NAD binding activity and malate dehydrogenase (decarboxylating) (NAD+) activity.	Upregulated in F120 (F30)	1.84448	3.52578	4.64284e-07	3.00966e-06
Bm6638	WBGene00226899	Bm6638 is an ortholog of C. elegans efhd-1; based on protein domain information, Bm6638 is predicted to have calcium ion binding activity.	Upregulated in F120 (F30)	1.66458	5.58484	5.06303e-16	7.72131e-15
Bm6629	WBGene00226890	Bm6629 is an ortholog of C. elegans dnj-27; based on protein domain information, Bm6629 is involved in cell redox homeostasis.	Upregulated in F120 (F30)	0.980492	6.8937	5.13985e-06	2.79206e-05
Bm6614	WBGene00226875	Bm6614 is an ortholog of C. elegans Y47D9A.1; based on protein domain information, Bm6614 is involved in biosynthetic process; based on protein domain information, Bm6614 is predicted to have nucleotidyltransferase activity.	Upregulated in F120 (F30)	2.1251	6.04959	4.06691e-23	9.66853e-22
Bm6611	WBGene00226872	Bma-skr-2 is an ortholog of C. elegans skr-1 and skr-2; in C. elegans, skr-1 and skr-2, are involved in nematode larval development, apoptotic process, determination of adult lifespan, embryo development, locomotion, hermaphrodite genitalia development and meiotic chromosome segregation; based on protein domain information, Bma-skr-2 is involved in ubiquitin-dependent protein catabolic process.	Upregulated in F120 (F30)	0.90032	6.7708	5.89442e-05	0.000263356
Bm6608	WBGene00226869	Bm6608 is an ortholog of C. elegans Y47D3B.4.	Upregulated in F120 (F30)	0.856692	3.87746	0.0139556	0.0342128
Bm6607	WBGene00226868	Bm6607 is an ortholog of C. elegans Y47D3B.3.	Upregulated in F120 (F30)	2.17021	5.52047	1.61564e-12	1.90073e-11
Bm660	WBGene00220921	Bm660 is an ortholog of C. elegans F59A2.5.	Upregulated in F120 (F30)	0.60556	5.32103	0.00677242	0.0183751
Bm6599	WBGene00226860	Bma-mib-1 is an ortholog of C. elegans mib-1.	Upregulated in F120 (F30)	2.55534	1.35865	0.000410979	0.00153339
Bm6592	WBGene00226853	Bma-gly-7 is an ortholog of C. elegans gly-7.	Upregulated in F120 (F30)	0.629513	6.59713	0.00303147	0.00918093
Bm6588	WBGene00226849	Bm6588 is an ortholog of C. elegans gsy-1; in C. elegans, gsy-1, is involved in nematode larval development, embryo development, body morphogenesis and locomotion; based on protein domain information, Bm6588 is involved in glycogen biosynthetic process; based on protein domain information, Bm6588 is predicted to have glycogen (starch) synthase activity.	Upregulated in F120 (F30)	1.82225	3.01425	8.3426e-06	4.33731e-05
Bm6584	WBGene00226845	Bma-cpt-1 is an ortholog of C. elegans cpt-1; based on protein domain information, Bma-cpt-1 is predicted to have transferase activity, transferring acyl groups.	Upregulated in F120 (F30)	0.746103	6.63365	0.000736872	0.00260486
Bm6571	WBGene00226832	Bma-sorb-1 is an ortholog of C. elegans sorb-1; based on protein domain information, Bma-sorb-1 is involved in actin filament organization, cell adhesion and cell migration.	Upregulated in F120 (F30)	1.84628	6.30534	3.9744e-20	8.00636e-19
Bm6564	WBGene00226825	Bma-qui-1 is an ortholog of C. elegans qui-1; in C. elegans, qui-1, is involved in social behavior, response to alkaloid and sensory perception of bitter taste.	Upregulated in F120 (F30)	1.2517	2.28934	0.0130497	0.0322785
Bm6562	WBGene00226823	Bma-seld-1 is an ortholog of C. elegans seld-1; based on protein domain information, Bma-seld-1 is predicted to have ATP binding activity.	Upregulated in F120 (F30)	0.548316	6.22601	0.00566572	0.0157722
Bm6551	WBGene00226812	Bma-laat-1 is an ortholog of C. elegans laat-1; in C. elegans, laat-1, is involved in determination of adult lifespan.	Upregulated in F120 (F30)	0.675271	5.56961	0.00119778	0.00404129
Bm6548	WBGene00226809	Bm6548 is an ortholog of C. elegans Y43F8C.7; proteomic studies indicate that Bm6548 is enriched in the reproductive tract.	Upregulated in F120 (F30)	0.768503	4.63706	0.00617809	0.0170001
Bm6544	WBGene00226805	Bm6544 is an ortholog of C. elegans Y43F8B.1; proteomic studies indicate that Bm6544 is enriched in the body wall.	Upregulated in F120 (F30)	1.64364	7.60398	3.49828e-13	4.33349e-12
Bm6539	WBGene00226800	Bm6539 is an ortholog of C. elegans Y43F4B.5; based on protein domain information, Bm6539 is involved in carbohydrate metabolic process; based on protein domain information, Bm6539 is predicted to have intramolecular transferase activity, phosphotransferases.	Upregulated in F120 (F30)	1.41788	6.33802	7.30655e-10	6.63259e-09
Bm6535	WBGene00226796	Bm6535 is an ortholog of C. elegans Y43E12A.2; based on protein domain information, Bm6535 is predicted to have nucleic acid binding activity and zinc ion binding activity.	Upregulated in F120 (F30)	0.578862	5.98748	0.00376918	0.0111079
Bm6534	WBGene00226795	Based on protein domain information, Bm6534 is involved in neurotransmitter transport; based on protein domain information, Bm6534 is predicted to have neurotransmitter:sodium symporter activity; based on protein domain information, Bm6534 is an integral component of the membrane.	Upregulated in F120 (F30)	1.68022	3.51877	2.43044e-05	0.000116911
Bm6526	WBGene00226787	Bma-osm-5 is an ortholog of C. elegans osm-5; in C. elegans, osm-5, is involved in determination of adult lifespan, response to hermaphrodite contact, vulval location and nonmotile primary cilium assembly; proteomic studies indicate that Bma-osm-5 is enriched in the digestive tract.	Upregulated in F120 (F30)	2.06829	4.95037	8.7763e-17	1.41161e-15
Bm6519	WBGene00226780	Bm6519 is an ortholog of C. elegans Y41E3.1; based on protein domain information, Bm6519 is involved in metabolic process; based on protein domain information, Bm6519 is predicted to have catalytic activity.	Upregulated in F120 (F30)	1.09465	6.87588	1.37187e-07	9.53548e-07
Bm6514	WBGene00226775	Bm6514 is an ortholog of C. elegans Y41D4A.4; based on protein domain information, Bm6514 is an integral component of the membrane.	Upregulated in F120 (F30)	0.507284	6.48963	0.0101499	0.0260037
Bm6505	WBGene00226766	Bm6505 is an ortholog of C. elegans Y40B10A.9.	Upregulated in F120 (F30)	2.90478	3.53429	8.15665e-15	1.14863e-13
Bm6503	WBGene00226764	Bma-lbp-9 is an ortholog of C. elegans lbp-5, lbp-6, lbp-7, lbp-8 and lbp-9; in C. elegans, lbp-5, lbp-6, lbp-7, lbp-8 and lbp-9, are involved in determination of adult lifespan; based on protein domain information, Bma-lbp-9 is involved in transport; based on protein domain information, Bma-lbp-9 is predicted to have lipid binding activity and transporter activity.	Upregulated in F120 (F30)	0.883146	5.49521	0.00078335	0.00275283
Bm6457	WBGene00226718	Bma-pvf-1 is an ortholog of C. elegans pvf-1; in C. elegans, pvf-1, is involved in nematode male tail tip morphogenesis and negative regulation of netrin-activated signaling pathway; based on protein domain information, Bma-pvf-1 is predicted to have growth factor activity; based on protein domain information, Bma-pvf-1 is localized to the membrane.	Upregulated in F120 (F30)	1.80705	3.51067	1.94678e-07	1.32981e-06
Bm6447	WBGene00226708	Bm6447 is an ortholog of C. elegans Y39A1A.9.	Upregulated in F120 (F30)	1.16123	9.03802	1.47774e-07	1.02476e-06
Bm6446	WBGene00226707	Bma-swt-4 is an ortholog of C. elegans swt-4; based on protein domain information, Bma-swt-4 is an integral component of the membrane.	Upregulated in F120 (F30)	0.926777	4.59883	0.000806808	0.00282781
Bm6441	WBGene00226702	Bm6441 is an ortholog of C. elegans Y38H6C.16 and ZK84.2; based on protein domain information, Bm6441 is involved in sterol metabolic process; based on protein domain information, Bm6441 is predicted to have cholestenol delta-isomerase activity; based on protein domain information, Bm6441 is an integral component of the membrane.	Upregulated in F120 (F30)	2.97009	4.67095	1.4296e-23	3.49556e-22
Bm6440	WBGene00226701	Bm6440 is an ortholog of C. elegans Y38H6A.5.	Upregulated in F120 (F30)	2.8046	2.13836	1.58682e-07	1.09482e-06
Bm6435	WBGene00226696	Bma-trap-3 is an ortholog of C. elegans trap-3; based on protein domain information, Bma-trap-3 is involved in SRP-dependent cotranslational protein targeting to membrane; based on protein domain information, Bma-trap-3 is an integral component of the membrane.	Upregulated in F120 (F30)	0.541647	5.58741	0.0132002	0.0325936
Bm6434	WBGene00226695	Bm6434 is an ortholog of C. elegans vha-2 and vha-3; in C. elegans, vha-2 and vha-3, are involved in reproduction, nematode larval development and embryo development; based on protein domain information, Bm6434 is involved in ATP hydrolysis coupled proton transport; based on protein domain information, Bm6434 is predicted to have hydrogen ion transmembrane transporter activity; based on protein d…	Upregulated in F120 (F30)	1.20123	7.35415	4.19394e-06	2.30868e-05
Bm6432	WBGene00226693	Bma-nsy-4 is an ortholog of C. elegans nsy-4; in C. elegans, nsy-4, is involved in body morphogenesis, oviposition, determination of left/right asymmetry in nervous system, locomotion, inactivation of MAPKKK activity and negative regulation of cation channel activity; based on protein domain information, Bma-nsy-4 is an integral component of the membrane.	Upregulated in F120 (F30)	1.13063	5.41103	3.92122e-07	2.56775e-06
Bm6430	WBGene00226691	Bma-oig-2 is an ortholog of C. elegans oig-2; in C. elegans, oig-2, is involved in lipid storage.	Upregulated in F120 (F30)	2.79407	3.69588	1.64123e-15	2.43793e-14
Bm6429	WBGene00226690	Bm6429 is an ortholog of C. elegans Y38F1A.8.	Upregulated in F120 (F30)	2.2909	3.93662	1.81665e-12	2.12749e-11
Bm6424	WBGene00226685	Bm6424 is an ortholog of C. elegans Y38E10A.24.	Upregulated in F120 (F30)	1.13546	5.56707	4.68657e-08	3.47076e-07
Bm6421	WBGene00226682	Bma-col-109 is an ortholog of C. elegans col-109; in C. elegans, col-109, is involved in endoplasmic reticulum unfolded protein response; based on protein domain information, Bma-col-109 is a structural constituent of cuticle.	Upregulated in F120 (F30)	2.75263	8.35108	5.69187e-25	1.4947e-23
Bm6418	WBGene00226679	Bm6418 is an ortholog of C. elegans Y38C1AA.14.	Upregulated in F120 (F30)	0.874741	6.16318	8.46214e-05	0.000365238
Bm6417	WBGene00226678	Bma-prdx-6 is an ortholog of C. elegans prdx-6; based on protein domain information, Bma-prdx-6 is involved in oxidation-reduction process; based on protein domain information, Bma-prdx-6 is predicted to have peroxiredoxin activity.	Upregulated in F120 (F30)	1.00024	6.8102	1.6851e-06	9.93498e-06
Bm6416	WBGene00226677	Bm6416 is an ortholog of C. elegans R05G6.9 and Y38C1AA.9.	Upregulated in F120 (F30)	5.69007	7.17301	7.24041e-87	3.54918e-84
Bm6412	WBGene00226673	Bma-crt-1 is an ortholog of C. elegans crt-1; in C. elegans, crt-1, is involved in nematode larval development, response to heat, regulation of gene expression, programmed cell death, defecation, endoplasmic reticulum unfolded protein response, hemidesmosome assembly, locomotion, response to ethanol and multicellular organismal reproductive process; based on protein domain information, Bma-crt-1 …	Upregulated in F120 (F30)	1.73768	9.82989	3.27337e-15	4.72595e-14
Bm6399	WBGene00226660	Bm6399 is an ortholog of C. elegans T11F9.1; based on protein domain information, Bm6399 is involved in G-protein coupled receptor signaling pathway; based on protein domain information, Bm6399 is predicted to have G-protein coupled receptor activity; based on protein domain information, Bm6399 is an integral component of the membrane.	Upregulated in F120 (F30)	3.49364	1.28845	9.42048e-06	4.84872e-05
Bm6398	WBGene00226659	Bm6398 is an ortholog of C. elegans Y37E3.17; based on protein domain information, Bm6398 is involved in oxidation-reduction process; based on protein domain information, Bm6398 is predicted to have oxidoreductase activity.	Upregulated in F120 (F30)	0.596701	5.99877	0.00293472	0.00892994
Bm6394	WBGene00226655	Bma-rpb-10 is an ortholog of C. elegans rpb-10; in C. elegans, rpb-10, is involved in embryo development; based on protein domain information, Bma-rpb-10 is involved in transcription, DNA-templated; based on protein domain information, Bma-rpb-10 is predicted to have DNA binding activity and DNA-directed RNA polymerase activity.	Upregulated in F120 (F30)	1.26676	4.38435	5.28863e-06	2.86382e-05
Bm6389	WBGene00226650	Bm6389 is an ortholog of C. elegans Y37D8A.21; based on protein domain information, Bm6389 is predicted to have nucleic acid binding activity and nucleotide binding activity.	Upregulated in F120 (F30)	0.708033	4.77386	0.00869538	0.0228226
Bm6387	WBGene00226648	Bma-mrps-10 is an ortholog of C. elegans mrps-10; in C. elegans, mrps-10, is involved in reproduction, nematode larval development, apoptotic process and embryo development.	Upregulated in F120 (F30)	0.601627	5.31213	0.0103779	0.0264891
Bm6385	WBGene00226646	Bm6385 is an ortholog of C. elegans Y37D8A.16.	Upregulated in F120 (F30)	0.997964	5.02967	0.00103848	0.0035667
Bm6384	WBGene00226645	Bma-flp-14 is an ortholog of C. elegans flp-14; based on protein domain information, Bma-flp-14 is involved in neuropeptide signaling pathway.	Upregulated in F120 (F30)	2.85862	2.39191	1.41259e-06	8.43457e-06
Bm6381	WBGene00226642	Bma-hpo-21 is an ortholog of C. elegans hpo-21; in C. elegans, hpo-21, is involved in reproduction, nematode larval development, receptor-mediated endocytosis, embryo development, the molting cycle and locomotion; based on protein domain information, Bma-hpo-21 is involved in signal peptide processing; based on protein domain information, Bma-hpo-21 is predicted to have peptidase activity; based …	Upregulated in F120 (F30)	0.826624	5.33269	0.000837338	0.00292486
Bm6379	WBGene00226640	Bm6379 is an ortholog of C. elegans Y37D8A.3.	Upregulated in F120 (F30)	5.59179	5.67014	9.20838e-74	1.85865e-71
Bm6377	WBGene00226638	Bm6377 is an ortholog of C. elegans Y37B11A.2; based on protein domain information, Bm6377 is involved in translesion synthesis; based on protein domain information, Bm6377 is predicted to have 3'-5' exonuclease activity, DNA binding activity, DNA-directed DNA polymerase activity, and nucleotide binding activity; based on protein domain information, Bm6377 is localized to the zeta DNA polymerase …	Upregulated in F120 (F30)	0.620621	6.26955	0.0017785	0.00573015
Bm6373	WBGene00226634	Bm6373 is an ortholog of C. elegans Y37A1B.7.	Upregulated in F120 (F30)	1.35836	5.09682	9.56363e-08	6.78017e-07
Bm6370	WBGene00226631	Bma-mig-1 is an ortholog of C. elegans mig-1; in C. elegans, mig-1, is involved in nematode larval development, embryo development, oviposition and regulation of cell migration; based on protein domain information, Bma-mig-1 is involved in canonical Wnt signaling pathway; based on protein domain information, Bma-mig-1 is predicted to have Wnt-activated receptor activity; based on protein domain i…	Upregulated in F120 (F30)	1.21525	4.91647	1.11701e-06	6.79949e-06
Bm6366	WBGene00226627	Bm6366 is an ortholog of C. elegans glrx-10; based on protein domain information, Bm6366 is involved in cell redox homeostasis; based on protein domain information, Bm6366 is predicted to have electron carrier activity and protein disulfide oxidoreductase activity.	Upregulated in F120 (F30)	1.39045	4.49149	2.47841e-07	1.66968e-06
Bm6362	WBGene00226623	Bm6362 is an ortholog of C. elegans F52F12.9.	Upregulated in F120 (F30)	3.03949	2.79814	1.227e-11	1.32398e-10
Bm6361	WBGene00226622	Bm6361 is an ortholog of C. elegans Y34B4A.4; based on protein domain information, Bm6361 is involved in small GTPase mediated signal transduction; based on protein domain information, Bm6361 is predicted to have guanyl-nucleotide exchange factor activity.	Upregulated in F120 (F30)	1.48564	6.57229	3.90622e-13	4.8272e-12
Bm6356	WBGene00226617	Bma-paqr-2 is an ortholog of C. elegans paqr-2; in C. elegans, paqr-2, is involved in reproduction, lipid metabolic process, determination of adult lifespan, response to cold, positive regulation of fatty acid oxidation and tail spike morphogenesis; based on protein domain information, Bma-paqr-2 is an integral component of the membrane.	Upregulated in F120 (F30)	0.699765	5.59326	0.000946104	0.00327478
Bm6352	WBGene00226613	Bm6352 is an ortholog of C. elegans Y32G9B.1.	Upregulated in F120 (F30)	1.11054	4.56416	0.00977105	0.0251647
Bm6349	WBGene00226610	Bm6349 is an ortholog of C. elegans Y32F6A.4; proteomic studies indicate that Bm6349 is enriched in the body wall.	Upregulated in F120 (F30)	2.94684	4.84826	1.6107e-29	5.29731e-28
Bm6344	WBGene00226605	Bm6344 is an ortholog of C. elegans Y25C1A.7; based on protein domain information, Bm6344 is localized to the membrane.	Upregulated in F120 (F30)	0.638943	5.03132	0.00995157	0.0255529
Bm6328	WBGene00226589	Bm6328 is an ortholog of C. elegans Y22D7AL.6.	Upregulated in F120 (F30)	1.97779	4.95992	5.86141e-13	7.18302e-12
Bm6325	WBGene00226586	Bma-col-46 is an ortholog of C. elegans col-46.	Upregulated in F120 (F30)	4.43216	5.96258	8.76473e-76	2.20059e-73
Bm6320	WBGene00226581	Bm6320 is an ortholog of C. elegans Y18H1A.2.	Upregulated in F120 (F30)	0.628943	6.05473	0.00147708	0.0048594
Bm6316	WBGene00226577	Bm6316 is an ortholog of C. elegans Y18D10A.9.	Upregulated in F120 (F30)	0.835402	4.09346	0.00737185	0.019785
Bm6311	WBGene00226572	Bm6311 is an ortholog of C. elegans Y18D10A.3.	Upregulated in F120 (F30)	0.740233	4.39409	0.014071	0.0344464
Bm6305	WBGene00226566	Bm6305 is an ortholog of C. elegans ippk-1; in C. elegans, ippk-1, is involved in reproduction; based on protein domain information, Bm6305 is predicted to have ATP binding activity and inositol pentakisphosphate 2-kinase activity.	Upregulated in F120 (F30)	1.54817	4.67924	8.11897e-09	6.68079e-08
Bm630	WBGene00220891	Bm630 is an ortholog of C. elegans C01B10.3.	Upregulated in F120 (F30)	1.97	6.1348	3.55632e-21	7.7071e-20
Bm6295	WBGene00226556	Bma-nhr-91 is an ortholog of C. elegans nhr-91; in C. elegans, nhr-91, is involved in embryo development, lipid storage and positive regulation of vulval development; based on protein domain information, Bma-nhr-91 is involved in regulation of transcription, DNA-templated and steroid hormone mediated signaling pathway; based on protein domain information, Bma-nhr-91 is predicted to have sequence-…	Upregulated in F120 (F30)	1.71051	7.53362	1.21963e-14	1.68296e-13
Bm6283	WBGene00226544	Based on protein domain information, Bma-ttr-36 is localized to the extracellular space.	Upregulated in F120 (F30)	1.2536	5.64463	5.25629e-10	4.83541e-09
Bm6282	WBGene00226543	Bm6282 is an ortholog of C. elegans ttr-15, ttr-16 and ttr-17; based on protein domain information, Bm6282 is localized to the extracellular space.	Upregulated in F120 (F30)	1.10092	6.0552	1.02098e-05	5.21326e-05
Bm6281	WBGene00226542	Bma-gba-3 is an ortholog of C. elegans gba-3, gba-1, gba-2 and gba-4; based on protein domain information, Bma-gba-3 is involved in carbohydrate metabolic process and sphingolipid metabolic process; based on protein domain information, Bma-gba-3 is predicted to have glucosylceramidase activity.	Upregulated in F120 (F30)	2.6828	4.54674	2.63389e-20	5.34778e-19
Bm6276	WBGene00226537	Bma-lgc-45 is an ortholog of C. elegans lgc-45; based on protein domain information, Bma-lgc-45 is involved in ion transport; based on protein domain information, Bma-lgc-45 is predicted to have extracellular ligand-gated ion channel activity; based on protein domain information, Bma-lgc-45 is an integral component of the membrane.	Upregulated in F120 (F30)	0.905523	4.44783	0.00175514	0.00566553
Bm6271	WBGene00226532	Bma-nduf-7 is an ortholog of C. elegans nduf-7; in C. elegans, nduf-7, is involved in nematode larval development, embryo development, body morphogenesis, endoplasmic reticulum unfolded protein response, positive regulation of growth and hermaphrodite genitalia development; based on protein domain information, Bma-nduf-7 is involved in oxidation-reduction process; based on protein domain informat…	Upregulated in F120 (F30)	0.640565	5.63793	0.00185316	0.00595208
Bm6267	WBGene00226528	Bma-lec-1 is an ortholog of C. elegans lec-1; based on protein domain information, Bma-lec-1 is predicted to have carbohydrate binding activity.	Upregulated in F120 (F30)	1.5753	8.28338	8.1634e-13	9.87474e-12
Bm6266	WBGene00226527	Bm6266 is an ortholog of C. elegans W09G12.10.	Upregulated in F120 (F30)	4.37949	5.56984	2.576e-64	3.35663e-62
Bm6263	WBGene00226524	Bm6263 is an ortholog of C. elegans W09G3.8.	Upregulated in F120 (F30)	1.32843	3.05627	0.0160959	0.0387401
Bm6257	WBGene00226518	Bm6257 is an ortholog of C. elegans W09D10.5; based on protein domain information, Bm6257 is predicted to have transferase activity, transferring glycosyl groups; based on protein domain information, Bm6257 is localized to the membrane.	Upregulated in F120 (F30)	1.76528	3.73084	2.51736e-07	1.69482e-06
Bm6252	WBGene00226513	Bm6252 is an ortholog of C. elegans W09C5.8; based on protein domain information, Bm6252 is predicted to have cytochrome-c oxidase activity.	Upregulated in F120 (F30)	1.22967	6.10929	5.69108e-10	5.21674e-09
Bm6240	WBGene00226501	Bma-mlt-8 is an ortholog of C. elegans mlt-8; in C. elegans, mlt-8, is involved in nematode larval development, body morphogenesis, the molting cycle and locomotion; based on protein domain information, Bma-mlt-8 is involved in ganglioside catabolic process; based on protein domain information, Bma-mlt-8 is predicted to have enzyme activator activity.	Upregulated in F120 (F30)	1.00294	7.15852	1.42486e-06	8.498e-06
Bm6234	WBGene00226495	Bm6234 is an ortholog of C. elegans catp-6; based on protein domain information, Bm6234 is involved in cation transport; based on protein domain information, Bm6234 is predicted to have ATPase activity, metal ion binding activity, and nucleotide binding activity; based on protein domain information, Bm6234 is an integral component of the membrane.	Upregulated in F120 (F30)	1.24616	3.31156	0.00239767	0.00748609
Bm6228	WBGene00226489	Bma-zip-3 is an ortholog of C. elegans zip-3; based on protein domain information, Bma-zip-3 is involved in regulation of transcription, DNA-templated; based on protein domain information, Bma-zip-3 is predicted to have sequence-specific DNA binding activity and transcription factor activity, sequence-specific DNA binding; based on protein domain information, Bma-zip-3 is localized to the nucleus.	Upregulated in F120 (F30)	1.99305	3.65042	2.43989e-09	2.1053e-08
Bm6220	WBGene00226481	Bm6220 is an ortholog of C. elegans ttn-1; in C. elegans, ttn-1, is involved in reproduction and embryo development; based on protein domain information, Bm6220 is involved in protein phosphorylation; based on protein domain information, Bm6220 is predicted to have ATP binding activity and protein kinase activity.	Upregulated in F120 (F30)	2.08455	8.72793	1.59422e-21	3.55215e-20
Bm6219	WBGene00226480	Bma-ttn-1 is an ortholog of O. volvulus OVOC7180; proteomic studies indicate that Bma-ttn-1 is enriched in the body wall.	Upregulated in F120 (F30)	1.87792	10.9269	5.04937e-17	8.31651e-16
Bm6218	WBGene00226479	Bma-rme-1 is an ortholog of C. elegans rme-1; in C. elegans, rme-1, is involved in receptor-mediated endocytosis, meiotic nuclear division, embryo development, positive regulation of necrotic cell death, endocytic recycling and lipid tube assembly involved in organelle fission.	Upregulated in F120 (F30)	2.05168	8.28952	5.97154e-21	1.27269e-19
Bm6203	WBGene00226464	Bma-sma-5 is an ortholog of C. elegans sma-5; in C. elegans, sma-5, is involved in reproduction, growth, positive regulation of growth and dauer larval development; based on protein domain information, Bma-sma-5 is involved in protein phosphorylation; based on protein domain information, Bma-sma-5 is predicted to have ATP binding activity and protein kinase activity.	Upregulated in F120 (F30)	1.6613	5.42768	3.93695e-14	5.22314e-13
Bm6202	WBGene00226463	Bma-ret-1 is an ortholog of O. volvulus OVOC7381.	Upregulated in F120 (F30)	0.811947	6.89317	0.000877179	0.0030547
Bm6201	WBGene00226462	Bm6201 is an ortholog of C. elegans W06A7.2.	Upregulated in F120 (F30)	2.60401	4.92639	3.35404e-20	6.78319e-19
Bm6199	WBGene00226460	Bma-sedl-1 is an ortholog of C. elegans sedl-1; based on protein domain information, Bma-sedl-1 is involved in ER to Golgi vesicle-mediated transport.	Upregulated in F120 (F30)	0.802217	5.15597	0.00187726	0.00601448
Bm6196	WBGene00226457	Bm6196 is an ortholog of C. elegans W05F2.4; proteomic studies indicate that Bm6196 is enriched in the digestive tract and reproductive tract.	Upregulated in F120 (F30)	0.992305	6.46118	7.09031e-07	4.46135e-06
Bm6187	WBGene00226448	Bma-lpr-3 is an ortholog of C. elegans lpr-3; in C. elegans, lpr-3, is involved in nematode larval development and locomotion.	Upregulated in F120 (F30)	4.26401	9.44536	2.48831e-54	2.34997e-52
Bm6185	WBGene00226446	Bma-lpr-4 is an ortholog of C. elegans lpr-4; in C. elegans, lpr-4, is involved in locomotion.	Upregulated in F120 (F30)	4.0063	7.36521	9.17553e-59	9.83885e-57
Bm6184	WBGene00226445	Bma-lpr-5 is an ortholog of C. elegans lpr-5; in C. elegans, lpr-5, is involved in nematode larval development, receptor-mediated endocytosis, determination of adult lifespan, body morphogenesis and locomotion.	Upregulated in F120 (F30)	3.26662	9.3719	7.6851e-42	4.37074e-40
Bm6183	WBGene00226444	Bma-lpr-6 is an ortholog of C. elegans lpr-6.	Upregulated in F120 (F30)	2.94012	7.29785	3.24121e-30	1.08681e-28
Bm6180	WBGene00226441	Bma-atn-1 is an ortholog of C. elegans atn-1; in C. elegans, atn-1, is involved in mitotic nuclear division, embryo development and protein catabolic process.	Upregulated in F120 (F30)	1.95655	7.5363	5.29361e-19	9.94387e-18
Bm6173	WBGene00226434	Bm6173 is an ortholog of C. elegans W03G11.3; based on protein domain information, Bm6173 is involved in fucose metabolic process; based on protein domain information, Bm6173 is predicted to have alpha-L-fucosidase activity.	Upregulated in F120 (F30)	1.0158	6.13657	8.45522e-07	5.23065e-06
Bm6172	WBGene00226433	Bm6172 is an ortholog of C. elegans paf-1 and paf-2; based on protein domain information, Bm6172 is involved in lipid catabolic process; based on protein domain information, Bm6172 is predicted to have 1-alkyl-2-acetylglycerophosphocholine esterase activity.	Upregulated in F120 (F30)	0.546183	5.61419	0.0111693	0.0281875
Bm6163	WBGene00226424	Bma-lam-1 is an ortholog of C. elegans lam-1; in C. elegans, lam-1, is involved in nematode larval development, gonad development, embryo development, body morphogenesis, cell migration, positive regulation of locomotion and pharynx development.	Upregulated in F120 (F30)	0.638717	8.8976	0.00329064	0.0098585
Bm6154	WBGene00226415	Bma-lin-29 is an ortholog of C. elegans lin-29; in C. elegans, lin-29, is involved in oviposition, the molting cycle, locomotion, vulval development, positive regulation of vulval development, negative regulation of vulval development, regulation of development, heterochronic, hermaphrodite genitalia development, regulation of programmed cell death and negative regulation of dauer larval developm…	Upregulated in F120 (F30)	2.83183	5.76712	4.35633e-36	1.89433e-34
Bm6153	WBGene00226414	Bma-dnj-24 is an ortholog of C. elegans dnj-24; in C. elegans, dnj-24, is involved in reproduction.	Upregulated in F120 (F30)	3.55744	7.62812	1.69889e-50	1.35569e-48
Bm6151	WBGene00226412	Bm6151 is an ortholog of C. elegans W03A5.1; based on protein domain information, Bm6151 is involved in protein phosphorylation; based on protein domain information, Bm6151 is predicted to have protein kinase activity.	Upregulated in F120 (F30)	1.02095	5.15314	4.72421e-06	2.58127e-05
Bm6141	WBGene00226402	Bm6141 is an ortholog of C. elegans W02D9.2; based on protein domain information, Bm6141 is localized to the membrane.	Upregulated in F120 (F30)	0.765976	4.45129	0.014693	0.0357903
Bm6134	WBGene00226395	Bma-cytb-5.2 is an ortholog of C. elegans cytb-5.2; in C. elegans, cytb-5.2, is involved in nematode larval development and embryo development.	Upregulated in F120 (F30)	0.854933	4.45348	0.00731401	0.0196478
Bm6131	WBGene00226392	Bm6131 is an ortholog of C. elegans clec-78; based on protein domain information, Bm6131 is predicted to have calcium ion binding activity.	Upregulated in F120 (F30)	2.98771	8.21202	2.53752e-38	1.20375e-36
Bm6130	WBGene00226391	Bm6130 is an ortholog of C. elegans cisd-1; based on protein domain information, Bm6130 is predicted to have 2 iron, 2 sulfur cluster binding activity; based on protein domain information, Bm6130 is localized to the intracellular membrane-bounded organelle.	Upregulated in F120 (F30)	1.2163	4.46685	1.03673e-05	5.28586e-05
Bm6121	WBGene00226382	Bm6121 is an ortholog of C. elegans mltn-7, mltn-6 and mltn-8.	Upregulated in F120 (F30)	8.87386	8.24978	2.38263e-59	2.60923e-57
Bm6120	WBGene00226381	Bma-hot-3 is an ortholog of C. elegans hot-3.	Upregulated in F120 (F30)	2.08406	2.59237	5.733e-06	3.08981e-05
Bm6114	WBGene00226375	Bma-vps-25 is an ortholog of C. elegans vps-25.	Upregulated in F120 (F30)	0.88537	4.0002	0.00454385	0.0130327
Bm6113	WBGene00226374	Bm6113 is an ortholog of C. elegans W02A11.1; based on protein domain information, Bm6113 is involved in tRNA methylation; based on protein domain information, Bm6113 is predicted to have tRNA (adenine-N1-)-methyltransferase activity; based on protein domain information, Bm6113 is localized to the tRNA (m1A) methyltransferase complex.	Upregulated in F120 (F30)	1.05951	4.63708	4.0398e-05	0.000185736
Bm6109	WBGene00226370	Bma-mlt-11 is an ortholog of C. elegans mlt-11; in C. elegans, mlt-11, is involved in nematode larval development, embryo development, the molting cycle and locomotion; based on protein domain information, Bma-mlt-11 is predicted to have serine-type endopeptidase inhibitor activity.	Upregulated in F120 (F30)	1.97162	8.44294	4.33607e-17	7.22258e-16
Bm6107	WBGene00226368	Bma-osta-3 is an ortholog of C. elegans osta-3.	Upregulated in F120 (F30)	0.80603	4.22166	0.00601365	0.0166187
Bm6106	WBGene00226367	Bma-pqn-73 is an ortholog of C. elegans pqn-73.	Upregulated in F120 (F30)	0.760247	6.83323	0.000294986	0.00113602
Bm6104	WBGene00226365	Bm6104 is an ortholog of C. elegans H06A10.1 and W01C8.5.	Upregulated in F120 (F30)	1.44914	6.65981	2.58833e-10	2.46023e-09
Bm6099	WBGene00226360	Bm6099 is an ortholog of O. volvulus OVOC5971.	Upregulated in F120 (F30)	2.85352	1.72234	1.05284e-05	5.36265e-05
Bm6098	WBGene00226359	Bma-moc-2 is an ortholog of C. elegans moc-2.	Upregulated in F120 (F30)	1.35169	3.33548	0.000365996	0.00138462
Bm6097	WBGene00226358	Bma-cpt-6 is an ortholog of C. elegans cpt-5, cpt-4, cpt-6 and cpt-3; based on protein domain information, Bma-cpt-6 is predicted to have transferase activity, transferring acyl groups.	Upregulated in F120 (F30)	2.1514	6.67982	2.53572e-19	4.85181e-18
Bm6096	WBGene00226357	Bm6096 is an ortholog of C. elegans unc-83; in C. elegans, unc-83, is involved in nervous system development, determination of adult lifespan, oviposition, regulation of cell migration, pronuclear migration, locomotion, vulval development and male mating behavior.	Upregulated in F120 (F30)	1.13148	5.47513	2.3577e-07	1.59358e-06
Bm6095	WBGene00226356	Bm6095 is an ortholog of C. elegans W01A11.1 and C45B11.6; based on protein domain information, Bm6095 is predicted to have catalytic activity.	Upregulated in F120 (F30)	2.93053	7.25171	2.74613e-25	7.32349e-24
Bm6093	WBGene00226354	Bma-nuo-6 is an ortholog of C. elegans nuo-6; in C. elegans, nuo-6, is involved in nematode larval development, receptor-mediated endocytosis, determination of adult lifespan, response to heat, embryo development, body morphogenesis, hermaphrodite genitalia development and engulfment of apoptotic cell; based on protein domain information, Bma-nuo-6 is predicted to have NADH dehydrogenase (ubiquin…	Upregulated in F120 (F30)	0.576871	5.66336	0.0175465	0.0418015
Bm6091	WBGene00226352	Bma-mdt-28 is an ortholog of C. elegans plin-1; in C. elegans, plin-1, is involved in embryo development.	Upregulated in F120 (F30)	1.48608	5.93354	9.72351e-13	1.16796e-11
Bm6090	WBGene00226351	Bm6090 is an ortholog of C. elegans fat-5, fat-6 and fat-7; in C. elegans, fat-5, fat-6 and fat-7, are involved in multicellular organism development and positive regulation of growth; based on protein domain information, Bm6090 is involved in oxidation-reduction process; based on protein domain information, Bm6090 is predicted to have oxidoreductase activity, acting on paired donors, with oxidat…	Upregulated in F120 (F30)	1.16342	4.90552	2.16324e-05	0.000105139
Bm6077	WBGene00226338	Bma-ifta-2 is an ortholog of C. elegans ifta-2; in C. elegans, ifta-2, is involved in protein localization, determination of adult lifespan, dauer larval development and insulin-like growth factor receptor signaling pathway; based on protein domain information, Bma-ifta-2 is involved in small GTPase mediated signal transduction; based on protein domain information, Bma-ifta-2 is predicted to have…	Upregulated in F120 (F30)	3.36461	3.90465	2.53641e-23	6.07205e-22
Bm6076	WBGene00226337	Bm6076 is an ortholog of C. elegans slc-17.2; in C. elegans, slc-17.2, is involved in embryo development; based on protein domain information, Bm6076 is involved in transmembrane transport; based on protein domain information, Bm6076 is an integral component of the membrane.	Upregulated in F120 (F30)	6.33314	7.60866	3.65132e-103	3.41697e-100
Bm6071	WBGene00226332	Bma-del-10 is an ortholog of C. elegans del-10; based on protein domain information, Bma-del-10 is involved in sodium ion transport; based on protein domain information, Bma-del-10 is predicted to have sodium channel activity; based on protein domain information, Bma-del-10 is localized to the membrane.	Upregulated in F120 (F30)	3.15151	5.65212	5.00004e-37	2.27745e-35
Bm6069	WBGene00226330	Bma-pen-2 is an ortholog of C. elegans pen-2; in C. elegans, pen-2, is involved in Notch signaling pathway, germ cell development, embryo development, oviposition, cell fate commitment, embryonic morphogenesis and pharynx development.	Upregulated in F120 (F30)	0.736951	5.0501	0.00329672	0.00987098
Bm6063	WBGene00226324	Bm6063 is an ortholog of C. elegans T28B8.3 and T28B8.4.	Upregulated in F120 (F30)	1.74118	4.32123	6.73422e-05	0.000297392
Bm6061	WBGene00226322	Bm6061 is an ortholog of C. elegans ttr-5, ttr-3, ttr-2, ttr-1 and ttr-6; based on protein domain information, Bm6061 is localized to the extracellular space.	Upregulated in F120 (F30)	0.668085	6.36864	0.00187067	0.00599897
Bm6060	WBGene00226321	Bm6060 is an ortholog of C. elegans T28B4.1.	Upregulated in F120 (F30)	1.43447	5.97829	6.22356e-13	7.60871e-12
Bm6053	WBGene00226314	Bm6053 is an ortholog of C. elegans T14B4.9, R07C3.3, H41C03.3, ZK1225.2, Y51H4A.25, T28F3.9, T27F6.1, T09E11.9, T09E11.6, R07B7.6, F30A10.4 and F26D2.3; based on protein domain information, Bm6053 is predicted to have acetylglucosaminyltransferase activity; based on protein domain information, Bm6053 is localized to the membrane.	Upregulated in F120 (F30)	0.813286	3.83933	0.0113859	0.0286149
Bm6049	WBGene00226310	Bma-kel-3 is an ortholog of C. elegans kel-3; in C. elegans, kel-3, is involved in reproduction and embryo development.	Upregulated in F120 (F30)	0.797578	6.4616	5.97466e-05	0.000266478
Bm6047	WBGene00226308	Bm6047 is an ortholog of C. elegans T27E9.2; based on protein domain information, Bm6047 is involved in mitochondrial electron transport, ubiquinol to cytochrome c; based on protein domain information, Bm6047 is predicted to have ubiquinol-cytochrome-c reductase activity.	Upregulated in F120 (F30)	1.22305	5.91415	2.35125e-09	2.03564e-08
Bm6046	WBGene00226307	Bm6046 is an ortholog of C. elegans ant-1.1, ant-1.2, ant-1.3 and ant-1.4; based on protein domain information, Bm6046 is involved in transmembrane transport; based on protein domain information, Bm6046 is predicted to have transporter activity; based on protein domain information, Bm6046 is localized to the mitochondrial inner membrane.	Upregulated in F120 (F30)	2.63183	6.54996	8.43417e-31	2.95311e-29
Bm6040	WBGene00226301	Bm6040 is an ortholog of C. elegans T27C4.1.	Upregulated in F120 (F30)	1.36804	4.22419	5.24337e-06	2.8423e-05
Bm604	WBGene00220865	Bm604 is an ortholog of O. volvulus OVOC8296.	Upregulated in F120 (F30)	2.56027	5.29978	8.77275e-26	2.40818e-24
Bm6038	WBGene00226299	Bm6038 is an ortholog of C. elegans cgr-1; in C. elegans, cgr-1, is involved in nematode larval development; based on protein domain information, Bm6038 is involved in transport; based on protein domain information, Bm6038 is an integral component of the membrane.	Upregulated in F120 (F30)	1.57613	2.34333	0.00180905	0.00582314
Bm6037	WBGene00226298	Bm6037 is an ortholog of C. elegans T27A10.6.	Upregulated in F120 (F30)	3.00615	6.96357	2.07163e-40	1.09924e-38
Bm6033	WBGene00226294	Bm6033 is an ortholog of C. elegans trak-1.	Upregulated in F120 (F30)	2.00569	3.57559	9.31488e-09	7.59805e-08
Bm6031	WBGene00226292	Bma-lgc-34 is an ortholog of C. elegans lgc-34; based on protein domain information, Bma-lgc-34 is involved in ion transport; based on protein domain information, Bma-lgc-34 is predicted to have extracellular ligand-gated ion channel activity; based on protein domain information, Bma-lgc-34 is an integral component of the membrane.	Upregulated in F120 (F30)	1.83053	4.47574	3.83688e-11	3.93787e-10
Bm6026	WBGene00226287	Bm6026 is an ortholog of C. elegans B0334.3 and T26C12.1; based on protein domain information, Bm6026 is predicted to have catalytic activity, magnesium ion binding activity, and thiamine pyrophosphate binding activity.	Upregulated in F120 (F30)	0.542611	6.81567	0.0126939	0.0315177
Bm6018	WBGene00226279	Bm6018 is an ortholog of C. elegans T26A5.6; proteomic studies indicate that Bm6018 is enriched in the body wall.	Upregulated in F120 (F30)	1.00118	5.45394	7.49655e-06	3.93321e-05
Bm6014	WBGene00226275	Bma-acdh-7 is an ortholog of C. elegans acdh-7; based on protein domain information, Bma-acdh-7 is involved in oxidation-reduction process; based on protein domain information, Bma-acdh-7 is predicted to have acyl-CoA dehydrogenase activity and flavin adenine dinucleotide binding activity.	Upregulated in F120 (F30)	2.81875	6.31392	3.40413e-37	1.5714e-35
Bm5998	WBGene00226259	Bm5998 is an ortholog of C. elegans T25B9.1; based on protein domain information, Bm5998 is involved in biosynthetic process and threonine catabolic process; based on protein domain information, Bm5998 is predicted to have glycine C-acetyltransferase activity and pyridoxal phosphate binding activity.	Upregulated in F120 (F30)	0.927947	3.84062	0.00607655	0.0167655
Bm5997	WBGene00226258	Bma-jun-1 is an ortholog of C. elegans jun-1; in C. elegans, jun-1, is involved in reproduction, nematode larval development, response to heat, embryo development and body morphogenesis; based on protein domain information, Bma-jun-1 is involved in regulation of transcription, DNA-templated; based on protein domain information, Bma-jun-1 is predicted to have sequence-specific DNA binding activity…	Upregulated in F120 (F30)	0.512051	6.72541	0.0156208	0.037791
Bm5992	WBGene00226253	Bm5992 is an ortholog of C. elegans T14G8.3 and T24H7.2.	Upregulated in F120 (F30)	0.539226	7.18678	0.0131551	0.0324978
Bm599	WBGene00220860	Bm599 is an ortholog of C. elegans best-5 and best-7; proteomic studies indicate that Bm599 is enriched in the reproductive tract.	Upregulated in F120 (F30)	2.81406	2.32502	1.62913e-07	1.12176e-06
Bm5987	WBGene00226248	Uncharacterized protein	Upregulated in F120 (F30)	0.789882	4.18114	0.0100251	0.0257161
Bm5986	WBGene00226247	Bma-tag-179 is an ortholog of C. elegans tag-179; in C. elegans, tag-179, is involved in locomotion; based on protein domain information, Bma-tag-179 is involved in dolichol-linked oligosaccharide biosynthetic process; based on protein domain information, Bma-tag-179 is predicted to have dolichyl-phosphate-glucose-glycolipid alpha-glucosyltransferase activity; based on protein domain information,…	Upregulated in F120 (F30)	0.719547	4.60365	0.00611968	0.0168709
Bm5984	WBGene00226245	Bma-gap-1 is an ortholog of C. elegans gap-1; in C. elegans, gap-1, is involved in short-term memory, long-term memory, chemosensory behavior and associative learning; based on protein domain information, Bma-gap-1 is involved in regulation of GTPase activity and signal transduction.	Upregulated in F120 (F30)	0.90825	7.53383	2.73366e-05	0.000130098
Bm5978	WBGene00226239	Uncharacterized protein	Upregulated in F120 (F30)	2.45132	4.31609	7.59351e-16	1.15122e-14
Bm5959	WBGene00226220	Bm5959 is an ortholog of C. elegans T23G5.3; based on protein domain information, Bm5959 is involved in protein homooligomerization.	Upregulated in F120 (F30)	3.89726	0.421132	0.000160505	0.000653319
Bm5950	WBGene00226211	Bm5950 is an ortholog of C. elegans T23E7.2.	Upregulated in F120 (F30)	2.12098	6.39934	6.40864e-26	1.76865e-24
Bm5943	WBGene00226204	Bm5943 is an ortholog of C. elegans T23B12.8; based on protein domain information, Bm5943 is predicted to have hormone activity; based on protein domain information, Bm5943 is localized to the extracellular region.	Upregulated in F120 (F30)	2.1543	2.48591	1.08774e-05	5.52402e-05
Bm5941	WBGene00226202	Bma-mrps-2 is an ortholog of C. elegans mrps-2; in C. elegans, mrps-2, is involved in nematode larval development, receptor-mediated endocytosis and embryo development; based on protein domain information, Bma-mrps-2 is involved in translation; based on protein domain information, Bma-mrps-2 is a structural constituent of ribosome; based on protein domain information, Bma-mrps-2 is localized to t…	Upregulated in F120 (F30)	0.959058	4.79805	0.000104886	0.000443771
Bm5940	WBGene00226201	Bma-mrpl-4 is an ortholog of C. elegans mrpl-4; in C. elegans, mrpl-4, is involved in reproduction, nematode larval development, receptor-mediated endocytosis, embryo development and locomotion; based on protein domain information, Bma-mrpl-4 is involved in translation; based on protein domain information, Bma-mrpl-4 is a structural constituent of ribosome; based on protein domain information, Bm…	Upregulated in F120 (F30)	0.717358	5.26929	0.00324746	0.00974901
Bm5934	WBGene00226195	Bma-gei-3 is an ortholog of C. elegans gei-3.	Upregulated in F120 (F30)	2.22542	8.764	3.51958e-24	8.94581e-23
Bm5933	WBGene00226194	Bm5933 is an ortholog of C. elegans T22H6.1 and C44B12.6; based on protein domain information, Bm5933 is involved in inflammatory response; based on protein domain information, Bm5933 is predicted to have cytokine activity; based on protein domain information, Bm5933 is localized to the extracellular region.	Upregulated in F120 (F30)	2.03538	1.67398	0.002435	0.00759341
Bm5931	WBGene00226192	Bm5931 is an ortholog of C. elegans T22F3.3; based on protein domain information, Bm5931 is involved in carbohydrate metabolic process; based on protein domain information, Bm5931 is predicted to have glycogen phosphorylase activity and pyridoxal phosphate binding activity.	Upregulated in F120 (F30)	1.54528	7.55153	6.38469e-13	7.79644e-12
Bm5930	WBGene00226191	Bm5930 is an ortholog of C. elegans lron-8.	Upregulated in F120 (F30)	1.30636	4.57776	7.93869e-07	4.93484e-06
Bm5929	WBGene00226190	Bma-igdb-3 is an ortholog of C. elegans igdb-3.	Upregulated in F120 (F30)	4.65866	6.45414	2.83263e-84	1.21496e-81
Bm5925	WBGene00226186	Bma-ribo-1 is an ortholog of C. elegans ribo-1; in C. elegans, ribo-1, is involved in reproduction, cytokinesis, nematode larval development, embryo development, lipid storage, locomotion and positive regulation of growth; based on protein domain information, Bma-ribo-1 is involved in protein glycosylation; based on protein domain information, Bma-ribo-1 is predicted to have dolichyl-diphosphooli…	Upregulated in F120 (F30)	0.870901	7.18307	4.57111e-05	0.000207474
Bm5923	WBGene00226184	Bma-vab-9 is an ortholog of C. elegans vab-9; in C. elegans, vab-9, is involved in body morphogenesis, single organismal cell-cell adhesion, oviposition, innate immune response and defense response to Gram-negative bacterium; based on protein domain information, Bma-vab-9 is an integral component of the membrane.	Upregulated in F120 (F30)	1.306	6.77803	4.72349e-10	4.3805e-09
Bm5921	WBGene00226182	Bma-chhy-1 is an ortholog of C. elegans chhy-1; in C. elegans, chhy-1, is involved in chondroitin sulfate catabolic process; based on protein domain information, Bma-chhy-1 is involved in carbohydrate metabolic process; based on protein domain information, Bma-chhy-1 is predicted to have hyalurononglucosaminidase activity.	Upregulated in F120 (F30)	2.42399	1.91485	1.61486e-05	8.00742e-05
Bm5917	WBGene00226178	Bm5917 is an ortholog of C. elegans T22C1.6; based on protein domain information, Bm5917 is predicted to have syntaxin binding activity.	Upregulated in F120 (F30)	0.681226	5.439	0.00235572	0.00737328
Bm5909	WBGene00226170	Bma-sup-12 is an ortholog of C. elegans sup-12; in C. elegans, sup-12, is involved in alternative mRNA splicing, via spliceosome, regulation of alternative mRNA splicing, via spliceosome, regulation of actin cytoskeleton organization and regulation of locomotion; based on protein domain information, Bma-sup-12 is predicted to have nucleic acid binding activity and nucleotide binding activity.	Upregulated in F120 (F30)	0.533956	5.94233	0.00981764	0.0252531
Bm5908	WBGene00226169	Bma-lam-3 is an ortholog of C. elegans lam-3; in C. elegans, lam-3, is involved in nematode larval development, embryo development, body morphogenesis, cell migration and positive regulation of growth; based on protein domain information, Bma-lam-3 is involved in cell adhesion.	Upregulated in F120 (F30)	1.60064	8.3929	1.59055e-13	2.01144e-12
Bm5897	WBGene00226158	Bma-dhc-1 is an ortholog of C. elegans dhc-1; in C. elegans, dhc-1, is involved in cytokinesis, nematode larval development, mitotic spindle organization, retrograde axonal transport, embryo development, pronuclear migration, centrosomal and pronuclear rotation, regulation of meiotic nuclear division, regulation of cell proliferation, meiotic chromosome segregation, synaptic vesicle transport, oo…	Upregulated in F120 (F30)	0.701534	10.4826	0.000570825	0.00205889
Bm5893	WBGene00226154	Bma-pat-6 is an ortholog of C. elegans pat-6; in C. elegans, pat-6, is involved in reproduction, nematode larval development, determination of adult lifespan, embryo development, protein catabolic process, locomotion, striated muscle contraction involved in embryonic body morphogenesis and striated muscle myosin thick filament assembly; based on protein domain information, Bma-pat-6 is involved i…	Upregulated in F120 (F30)	1.71032	6.5679	1.29591e-15	1.9418e-14
Bm5891	WBGene00226152	Bm5891 is an ortholog of C. elegans zmp-6 and Y50D7A.13; based on protein domain information, Bm5891 is involved in proteolysis; based on protein domain information, Bm5891 is predicted to have metalloendopeptidase activity and zinc ion binding activity; based on protein domain information, Bm5891 is localized to the extracellular matrix.	Upregulated in F120 (F30)	2.3443	2.71547	0.0011838	0.00400067
Bm5888	WBGene00226149	Bm5888 is an ortholog of C. elegans scpl-4; in C. elegans, scpl-4, is involved in reproduction and embryo development; based on protein domain information, Bm5888 is involved in protein transport; based on protein domain information, Bm5888 is localized to the mitochondrial inner membrane presequence translocase complex.	Upregulated in F120 (F30)	0.743318	6.6644	0.000434003	0.00160938
Bm5881	WBGene00226142	Bma-cutl-15 is an ortholog of C. elegans cutl-15.	Upregulated in F120 (F30)	0.820356	4.47586	0.00325563	0.00976783
Bm5880	WBGene00226141	Bma-set-17 is an ortholog of C. elegans set-17; in C. elegans, set-17, is involved in apoptotic process and determination of adult lifespan.	Upregulated in F120 (F30)	1.02997	4.75901	0.000106218	0.000448852
Bm5878	WBGene00226139	Bm5878 is an ortholog of C. elegans T21B6.3.	Upregulated in F120 (F30)	5.74454	8.48392	3.56537e-70	5.91967e-68
Bm5850	WBGene00226111	Bma-bec-1 is an ortholog of C. elegans bec-1; in C. elegans, bec-1, is involved in lipid metabolic process, autophagy, defense response, determination of adult lifespan, cellular response to starvation, embryo development, programmed cell death, lipid storage, protein catabolic process, growth, locomotion, positive regulation of growth, dauer larval development, negative regulation of vulval deve…	Upregulated in F120 (F30)	0.460501	5.99045	0.0204332	0.0477394
Bm5848	WBGene00226109	Bm5848 is an ortholog of C. elegans C03C10.2, ZK666.8, T19D12.5 and ZC581.2; based on protein domain information, Bm5848 is involved in protein phosphorylation; based on protein domain information, Bm5848 is predicted to have ATP binding activity and protein kinase activity.	Upregulated in F120 (F30)	3.14387	2.61259	3.41432e-10	3.21859e-09
Bm5843	WBGene00226104	Bm5843 is an ortholog of C. elegans T19C3.5; based on protein domain information, Bm5843 is predicted to have lipid binding activity.	Upregulated in F120 (F30)	0.953283	4.28901	0.00107991	0.00368194
Bm5840	WBGene00226101	Bm5840 is an ortholog of C. elegans T19C3.2.	Upregulated in F120 (F30)	0.929086	6.30837	1.65249e-05	8.18217e-05
Bm5839	WBGene00226100	Bma-mxl-1 is an ortholog of C. elegans mxl-1; in C. elegans, mxl-1, is involved in positive regulation of growth; based on protein domain information, Bma-mxl-1 is predicted to have protein dimerization activity.	Upregulated in F120 (F30)	1.25465	4.11004	4.15072e-05	0.000190323
Bm5834	WBGene00226095	Bm5834 is an ortholog of C. elegans T19B10.2.	Upregulated in F120 (F30)	3.83359	8.21877	2.53212e-53	2.26881e-51
Bm5832	WBGene00226093	Bma-dnj-21 is an ortholog of C. elegans dnj-21; in C. elegans, dnj-21, is involved in reproduction, nematode larval development, receptor-mediated endocytosis and embryo development.	Upregulated in F120 (F30)	0.988071	4.97378	0.000656845	0.00234126
Bm5828	WBGene00226089	Bm5828 is an ortholog of C. elegans T19A6.1.	Upregulated in F120 (F30)	1.30465	4.86358	1.61949e-07	1.11587e-06
Bm5826	WBGene00226087	Bma-gck-1 is an ortholog of C. elegans gck-1; in C. elegans, gck-1, is involved in apoptotic process, mitotic nuclear division, meiotic nuclear division, gamete generation, negative regulation of apoptotic process, negative regulation of MAP kinase activity and regulation of oocyte development; based on protein domain information, Bma-gck-1 is involved in protein phosphorylation; based on protein…	Upregulated in F120 (F30)	0.496404	6.14434	0.0107476	0.0272771
Bm5823	WBGene00226084	Bma-inx-10 is an ortholog of C. elegans inx-10; based on protein domain information, Bma-inx-10 is localized to the gap junction.	Upregulated in F120 (F30)	1.63063	5.97076	7.73203e-15	1.09182e-13
Bm5821	WBGene00226082	Bm5821 is an ortholog of C. elegans T18D3.7 and Y48C3A.12; based on protein domain information, Bm5821 is involved in regulation of transcription, DNA-templated; based on protein domain information, Bm5821 is predicted to have transcription factor activity, sequence-specific DNA binding.	Upregulated in F120 (F30)	1.10414	7.17329	1.57282e-06	9.31031e-06
Bm5820	WBGene00226081	Bm5820 is an ortholog of C. elegans pat-12; in C. elegans, pat-12, is involved in reproduction, nematode larval development, embryo development, the molting cycle, hemidesmosome assembly, pharyngeal pumping and striated muscle contraction involved in embryonic body morphogenesis.	Upregulated in F120 (F30)	1.47988	7.45582	9.70569e-12	1.06175e-10
Bm5812	WBGene00226073	Bma-pqn-68 is an ortholog of C. elegans pqn-68; based on protein domain information, Bma-pqn-68 is involved in D-amino acid catabolic process; based on protein domain information, Bma-pqn-68 is predicted to have hydrolase activity, acting on ester bonds; based on protein domain information, Bma-pqn-68 is localized to the cytoplasm.	Upregulated in F120 (F30)	0.867029	3.42588	0.0161067	0.038757
Bm5809	WBGene00226070	Bm5809 is an ortholog of C. elegans T16G1.2.	Upregulated in F120 (F30)	2.36853	4.73585	1.52391e-16	2.4134e-15
Bm5806	WBGene00226067	Bma-dnj-20 is an ortholog of C. elegans dnj-20; based on protein domain information, Bma-dnj-20 is involved in protein folding; based on protein domain information, Bma-dnj-20 is predicted to have unfolded protein binding activity.	Upregulated in F120 (F30)	0.8818	5.88938	2.29654e-05	0.000110936
Bm5801	WBGene00226062	Bma-tag-18 is an ortholog of C. elegans tag-18.	Upregulated in F120 (F30)	1.37228	4.32141	9.13034e-07	5.63476e-06
Bm5799	WBGene00226060	Bm5799 is an ortholog of C. elegans T14G11.1.	Upregulated in F120 (F30)	0.523875	5.57066	0.0125316	0.031182
Bm5798	WBGene00226059	Bma-hpo-5 is an ortholog of C. elegans hpo-5; in C. elegans, hpo-5, is involved in receptor-mediated endocytosis; based on protein domain information, Bma-hpo-5 is involved in attachment of GPI anchor to protein; based on protein domain information, Bma-hpo-5 is localized to the GPI-anchor transamidase complex.	Upregulated in F120 (F30)	0.945067	5.2646	2.15674e-05	0.000104872
Bm5797	WBGene00226058	Bma-tsp-12 is an ortholog of O. volvulus Ovo-tsp-12; based on protein domain information, Bma-tsp-12 is an integral component of the membrane.	Upregulated in F120 (F30)	1.03076	5.28457	3.88243e-06	2.1487e-05
Bm5796	WBGene00226057	Bma-ttr-53 is an ortholog of C. elegans ttr-53 and ttr-54; based on protein domain information, Bma-ttr-53 is localized to the extracellular space.	Upregulated in F120 (F30)	0.689632	5.37307	0.00132617	0.00441942
Bm5792	WBGene00226053	Bma-hex-1 is an ortholog of C. elegans hex-1; in C. elegans, hex-1, is involved in carbohydrate metabolic process; based on protein domain information, Bma-hex-1 is involved in carbohydrate metabolic process; based on protein domain information, Bma-hex-1 is predicted to have beta-N-acetylhexosaminidase activity.	Upregulated in F120 (F30)	2.15231	3.61196	4.58213e-10	4.26092e-09
Bm5789	WBGene00226050	Bma-svh-2 is an ortholog of C. elegans svh-2; in C. elegans, svh-2, is involved in axon regeneration and positive regulation of MAPK cascade; based on protein domain information, Bma-svh-2 is involved in protein phosphorylation; based on protein domain information, Bma-svh-2 is predicted to have protein tyrosine kinase activity.	Upregulated in F120 (F30)	1.87091	6.6196	1.3771e-14	1.89517e-13
Bm5785	WBGene00226046	Bma-dpy-10 is an ortholog of C. elegans dpy-10; in C. elegans, dpy-10, is involved in mRNA splicing, via spliceosome, nematode larval development, protein catabolic process, locomotion and post-embryonic body morphogenesis; based on protein domain information, Bma-dpy-10 is a structural constituent of cuticle.	Upregulated in F120 (F30)	4.20252	8.24183	3.89348e-55	3.78108e-53
Bm5784	WBGene00226045	Bm5784 is an ortholog of C. elegans T14B4.5.	Upregulated in F120 (F30)	3.03641	5.00285	9.16344e-31	3.19396e-29
Bm578	WBGene00220839	Bm578 is an ortholog of O. volvulus OVOC5974.	Upregulated in F120 (F30)	1.25859	3.16173	0.00243824	0.00759893
Bm5779	WBGene00226040	Bm5779 is an ortholog of C. elegans T13H5.6.	Upregulated in F120 (F30)	1.84882	3.61455	3.92717e-06	2.17112e-05
Bm5766	WBGene00226027	Bm5766 is an ortholog of C. elegans T13C5.6.	Upregulated in F120 (F30)	0.858898	5.22843	0.000297905	0.00114684
Bm5763	WBGene00226024	Bm5763 is an ortholog of C. elegans T13C2.3.	Upregulated in F120 (F30)	2.10863	2.26176	2.63169e-05	0.000125652
Bm5760	WBGene00226021	Bm5760 is an ortholog of O. volvulus OVOC2648; based on protein domain information, Bm5760 is predicted to have hydrolase activity.	Upregulated in F120 (F30)	1.70372	4.10043	4.68153e-08	3.46953e-07
Bm5759	WBGene00226020	Bma-pho-14 is an ortholog of C. elegans pho-14; based on protein domain information, Bma-pho-14 is predicted to have acid phosphatase activity.	Upregulated in F120 (F30)	1.5538	2.25453	0.00219622	0.0069392
Bm5758	WBGene00226019	Bma-snf-3 is an ortholog of C. elegans snf-3; in C. elegans, snf-3, is involved in amino-acid betaine transport; based on protein domain information, Bma-snf-3 is involved in neurotransmitter transport; based on protein domain information, Bma-snf-3 is predicted to have neurotransmitter:sodium symporter activity; based on protein domain information, Bma-snf-3 is an integral component of the membr…	Upregulated in F120 (F30)	1.9641	4.69608	3.25524e-13	4.03728e-12
Bm5757	WBGene00226018	Bma-bre-5 is an ortholog of C. elegans bre-5; in C. elegans, bre-5, is involved in response to toxic substance, carbohydrate biosynthetic process and positive regulation of Notch signaling pathway; based on protein domain information, Bma-bre-5 is involved in protein glycosylation; based on protein domain information, Bma-bre-5 is predicted to have galactosyltransferase activity; based on protein…	Upregulated in F120 (F30)	1.55154	5.65263	2.34202e-12	2.7119e-11
Bm5745	WBGene00226006	Bma-mlc-5 is an ortholog of C. elegans mlc-5; in C. elegans, mlc-5, is involved in mitotic cytokinesis and embryo development.	Upregulated in F120 (F30)	1.13562	5.4914	4.78368e-08	3.54013e-07
Bm574	WBGene00220835	Bm574 is an ortholog of O. volvulus OVOC10310.	Upregulated in F120 (F30)	1.06243	5.29584	1.2917e-06	7.75774e-06
Bm5728	WBGene00225989	Bm5728 is an ortholog of C. elegans T11F9.12.	Upregulated in F120 (F30)	3.47848	5.41077	2.83407e-30	9.5967e-29
Bm5726	WBGene00225987	Bm5726 is an ortholog of C. elegans R10D12.10, M04F3.3, T11F8.4 and W09C3.1; based on protein domain information, Bm5726 is involved in protein phosphorylation; based on protein domain information, Bm5726 is predicted to have ATP binding activity and protein kinase activity.	Upregulated in F120 (F30)	1.10697	3.61396	0.00361785	0.0107141
Bm5725	WBGene00225986	Bma-alp-1 is an ortholog of C. elegans alp-1; in C. elegans, alp-1, is involved in determination of adult lifespan, locomotion and pharyngeal pumping; based on protein domain information, Bma-alp-1 is predicted to have zinc ion binding activity.	Upregulated in F120 (F30)	2.83716	7.95021	4.36133e-36	1.89433e-34
Bm5723	WBGene00225984	Bma-hum-6 is an ortholog of C. elegans hum-6; based on protein domain information, Bma-hum-6 is predicted to have ATP binding activity and motor activity; based on protein domain information, Bma-hum-6 is localized to the myosin complex.	Upregulated in F120 (F30)	1.82886	9.18663	8.59334e-17	1.38435e-15
Bm5717	WBGene00225978	Bm5717 is an ortholog of C. elegans T10G3.1.	Upregulated in F120 (F30)	0.712456	4.74914	0.00681353	0.018477
Bm5711	WBGene00225972	Bma-nuo-2 is an ortholog of C. elegans nuo-2; in C. elegans, nuo-2, is involved in reproduction, nematode larval development, receptor-mediated endocytosis, determination of adult lifespan and embryo development; based on protein domain information, Bma-nuo-2 is involved in oxidation-reduction process; based on protein domain information, Bma-nuo-2 is predicted to have NADH dehydrogenase (ubiquin…	Upregulated in F120 (F30)	0.609713	5.63168	0.00516764	0.0145304
Bm5706	WBGene00225967	Bma-pcbd-1 is an ortholog of C. elegans pcbd-1; in C. elegans, pcbd-1, is involved in striated muscle myosin thick filament assembly; based on protein domain information, Bma-pcbd-1 is involved in tetrahydrobiopterin biosynthetic process; based on protein domain information, Bma-pcbd-1 is predicted to have 4-alpha-hydroxytetrahydrobiopterin dehydratase activity.	Upregulated in F120 (F30)	0.919886	5.62552	3.63162e-05	0.000168852
Bm5705	WBGene00225966	Bm5705 is an ortholog of C. elegans T10B10.4; based on protein domain information, Bm5705 is predicted to have glycine N-acyltransferase activity; based on protein domain information, Bm5705 is localized to the mitochondrion.	Upregulated in F120 (F30)	1.21655	2.80571	0.0108377	0.0274788
Bm5699	WBGene00225960	Bm5699 is an ortholog of C. elegans gpd-1, gpd-2, gpd-3 and gpd-4; based on protein domain information, Bm5699 is involved in glucose metabolic process and oxidation-reduction process; based on protein domain information, Bm5699 is predicted to have NAD binding activity, NADP binding activity, and oxidoreductase activity, acting on the aldehyde or oxo group of donors.	Upregulated in F120 (F30)	1.49316	9.93971	6.06069e-11	6.12254e-10
Bm5695	WBGene00225956	Bma-chn-1 is an ortholog of C. elegans chn-1; in C. elegans, chn-1, is involved in protein polyubiquitination, nematode larval development, oviposition, locomotion, sarcomere organization and protein autoubiquitination; based on protein domain information, Bma-chn-1 is involved in protein ubiquitination; based on protein domain information, Bma-chn-1 is predicted to have ubiquitin-protein transfe…	Upregulated in F120 (F30)	0.928695	5.29352	7.19573e-05	0.000315472
Bm5693	WBGene00225954	Bm5693 is an ortholog of C. elegans T09B4.4.	Upregulated in F120 (F30)	3.08786	4.86078	1.31738e-18	2.42163e-17
Bm5686	WBGene00225947	Bma-mdt-10 is an ortholog of C. elegans mdt-10; in C. elegans, mdt-10, is involved in nematode larval development, embryo development, growth, hermaphrodite genitalia development and inductive cell migration; based on protein domain information, Bma-mdt-10 is involved in regulation of transcription from RNA polymerase II promoter; based on protein domain information, Bma-mdt-10 is predicted to ha…	Upregulated in F120 (F30)	0.680714	4.89066	0.0111977	0.0282315
Bm5685	WBGene00225946	Bm5685 is an ortholog of C. elegans T09A5.5; proteomic studies indicate that Bm5685 is enriched in the body wall.	Upregulated in F120 (F30)	0.965279	5.33759	7.18073e-05	0.000315083
Bm5680	WBGene00225941	Bma-unc-29 is an ortholog of C. elegans unc-29; in C. elegans, unc-29, is involved in neuromuscular synaptic transmission, locomotion, regulation of pharyngeal pumping and regulation of oviposition; based on protein domain information, Bma-unc-29 is involved in ion transport; based on protein domain information, Bma-unc-29 is predicted to have acetylcholine-activated cation-selective channel acti…	Upregulated in F120 (F30)	1.1902	4.31169	2.25551e-05	0.000109159
Bm5678	WBGene00225939	Bm5678 is an ortholog of C. elegans T08G11.1.	Upregulated in F120 (F30)	0.803187	9.03418	0.00017763	0.000715665
Bm5677	WBGene00225938	Bma-vps-39 is an ortholog of C. elegans vps-39; in C. elegans, vps-39, is involved in reproduction, cell death, embryo development, body morphogenesis and lipid storage; based on protein domain information, Bma-vps-39 is involved in intracellular protein transport, vacuole fusion and vesicle-mediated transport; based on protein domain information, Bma-vps-39 is localized to the HOPS complex.	Upregulated in F120 (F30)	0.496933	5.58182	0.0165403	0.0396612
Bm5674	WBGene00225935	Bma-mrpl-23 is an ortholog of C. elegans mrpl-23; in C. elegans, mrpl-23, is involved in nematode larval development, receptor-mediated endocytosis, embryo development, growth and hermaphrodite genitalia development; based on protein domain information, Bma-mrpl-23 is involved in translation; based on protein domain information, Bma-mrpl-23 is predicted to have nucleotide binding activity and is …	Upregulated in F120 (F30)	0.681311	5.15212	0.00426199	0.0123239
Bm567	WBGene00220828	Bm567 is an ortholog of O. volvulus OVOC10031 and OVOC11076.	Upregulated in F120 (F30)	1.10567	4.58735	0.000273741	0.00106016
Bm5669	WBGene00225930	Bma-sng-1 is an ortholog of C. elegans sng-1; in C. elegans, sng-1, is involved in regulation of exocytosis and synaptic vesicle transport; based on protein domain information, Bma-sng-1 is localized to the membrane.	Upregulated in F120 (F30)	1.23764	4.7142	0.000261491	0.00101769
Bm5667	WBGene00225928	Bma-ptr-15 is an ortholog of C. elegans ptr-15; in C. elegans, ptr-15, is involved in the molting cycle; based on protein domain information, Bma-ptr-15 is an integral component of the membrane.	Upregulated in F120 (F30)	0.981441	6.36333	9.27438e-07	5.71857e-06
Bm5665	WBGene00225926	Bma-lev-9 is an ortholog of C. elegans lev-9, C54G4.4 and T07H6.4; in C. elegans, lev-9, is involved in locomotion.	Upregulated in F120 (F30)	0.550639	6.89157	0.00819381	0.0216219
Bm5663	WBGene00225924	Bm5663 is an ortholog of the members of the C. elegans col gene class including col-186, col-180 and col-174; based on protein domain information, Bm5663 is a structural constituent of cuticle.	Upregulated in F120 (F30)	5.20282	6.59373	5.11582e-46	3.53438e-44
Bm5661	WBGene00225922	Bm5661 is an ortholog of C. elegans T07H6.1.	Upregulated in F120 (F30)	1.33662	5.40999	5.10715e-09	4.28468e-08
Bm5660	WBGene00225921	Bm5660 is an ortholog of C. elegans K03A11.4, R03G8.1, R03G8.3, T07G12.3 and Y73F8A.35; based on protein domain information, Bm5660 is involved in metabolic process; based on protein domain information, Bm5660 is predicted to have catalytic activity.	Upregulated in F120 (F30)	1.70894	3.71964	1.15422e-05	5.84147e-05
Bm5654	WBGene00225915	Bm5654 is an ortholog of C. elegans T07F10.1; based on protein domain information, Bm5654 is involved in proteolysis; based on protein domain information, Bm5654 is predicted to have metallopeptidase activity and zinc ion binding activity.	Upregulated in F120 (F30)	5.04451	9.78303	8.51645e-84	3.50673e-81
Bm5649	WBGene00225910	Bm5649 is an ortholog of C. elegans T07D4.2; based on protein domain information, Bm5649 is predicted to have hydrolase activity.	Upregulated in F120 (F30)	1.70084	3.79849	1.12363e-07	7.88455e-07
Bm5641	WBGene00225902	Bma-nex-2 is an ortholog of C. elegans nex-2; in C. elegans, nex-2, is involved in mitotic spindle organization, meiotic nuclear division, embryo development and engulfment of apoptotic cell; based on protein domain information, Bma-nex-2 is predicted to have calcium ion binding activity and calcium-dependent phospholipid binding activity.	Upregulated in F120 (F30)	1.29681	5.22635	1.80557e-06	1.06148e-05
Bm5639	WBGene00225900	Bma-mev-1 is an ortholog of C. elegans mev-1; in C. elegans, mev-1, is involved in reproduction, mitochondrial electron transport, succinate to ubiquinone, receptor-mediated endocytosis, apoptotic process, response to oxidative stress, determination of adult lifespan, embryo development, innate immune response, defense response to Gram-negative bacterium and response to hyperoxia; based on protei…	Upregulated in F120 (F30)	0.865649	6.22294	3.82687e-05	0.000176813
Bm5638	WBGene00225899	Bm5638 is an ortholog of C. elegans ttr-15, ttr-16 and ttr-17; based on protein domain information, Bm5638 is localized to the extracellular space.	Upregulated in F120 (F30)	0.697901	5.83786	0.00492572	0.0139415
Bm5636	WBGene00225897	Bma-umps-1 is an ortholog of C. elegans umps-1 and R12E2.11; in C. elegans, umps-1, is involved in reproduction, UMP biosynthetic process, DNA recombination, lysosome organization, response to UV, embryo development, response to X-ray, body morphogenesis and pyrimidine nucleobase biosynthetic process; based on protein domain information, Bma-umps-1 is involved in 'de novo' UMP biosynthetic proces…	Upregulated in F120 (F30)	1.17791	6.47303	5.15921e-08	3.78539e-07
Bm5635	WBGene00225896	Bm5635 is an ortholog of C. elegans T07A9.12.	Upregulated in F120 (F30)	1.17035	5.96124	9.55638e-09	7.7827e-08
Bm5623	WBGene00225884	Bm5623 is an ortholog of C. elegans T06G6.6.	Upregulated in F120 (F30)	2.47303	4.85136	1.37487e-18	2.52281e-17
Bm5616	WBGene00225877	Uncharacterized protein	Upregulated in F120 (F30)	1.12082	4.13105	0.000147806	0.000604975
Bm5612	WBGene00225873	Bm5612 is an ortholog of C. elegans T06D8.3; proteomic studies indicate that Bm5612 is enriched in the reproductive tract.	Upregulated in F120 (F30)	1.06461	3.1809	0.0056917	0.0158352
Bm5611	WBGene00225872	Bma-srap-1 is an ortholog of C. elegans srap-1.	Upregulated in F120 (F30)	2.24472	7.6012	1.35269e-12	1.60422e-11
Bm5607	WBGene00225868	Bm5607 is an ortholog of C. elegans T06A4.3; based on protein domain information, Bm5607 is involved in proteolysis; based on protein domain information, Bm5607 is predicted to have metallocarboxypeptidase activity and zinc ion binding activity.	Upregulated in F120 (F30)	2.04969	4.26849	8.58097e-09	7.04968e-08
Bm56	WBGene00220317	Bm56 is an ortholog of O. volvulus OVOC11070; based on protein domain information, Bm56 is localized to the extracellular space.	Upregulated in F120 (F30)	2.56191	2.74719	4.678e-08	3.4694e-07
Bm5593	WBGene00225854	Bma-ech-6 is an ortholog of C. elegans ech-6 and ech-7; based on protein domain information, Bma-ech-6 is involved in metabolic process; based on protein domain information, Bma-ech-6 is predicted to have catalytic activity.	Upregulated in F120 (F30)	0.665703	5.1437	0.0131113	0.0324053
Bm5592	WBGene00225853	Bm5592 is an ortholog of C. elegans T05G5.5; based on protein domain information, Bm5592 is involved in coenzyme A biosynthetic process; based on protein domain information, Bm5592 is predicted to have ATP binding activity and dephospho-CoA kinase activity.	Upregulated in F120 (F30)	1.28563	3.85833	6.5272e-05	0.000289242
Bm5589	WBGene00225850	Bm5589 is an ortholog of C. elegans T05G5.1.	Upregulated in F120 (F30)	1.30884	2.40759	0.00899496	0.0234653
Bm5586	WBGene00225847	Bma-imp-2 is an ortholog of C. elegans imp-2; in C. elegans, imp-2, is involved in nematode larval development, embryo development, body morphogenesis, oviposition, the molting cycle, locomotion and positive regulation of growth; based on protein domain information, Bma-imp-2 is predicted to have aspartic-type endopeptidase activity; based on protein domain information, Bma-imp-2 is an integral c…	Upregulated in F120 (F30)	0.832978	6.89036	0.000106492	0.000449829
Bm5584	WBGene00225845	Bma-enpl-1 is an ortholog of C. elegans enpl-1; in C. elegans, enpl-1, is involved in reproduction, nematode larval development, receptor-mediated endocytosis, embryo development, lipid storage and locomotion; based on protein domain information, Bma-enpl-1 is involved in protein folding and response to stress; based on protein domain information, Bma-enpl-1 is predicted to have ATP binding activ…	Upregulated in F120 (F30)	1.54714	9.86104	1.08541e-12	1.29921e-11
Bm5580	WBGene00225841	Bma-aldo-1 is an ortholog of C. elegans aldo-1; in C. elegans, aldo-1, is involved in determination of adult lifespan; based on protein domain information, Bma-aldo-1 is involved in glycolytic process; based on protein domain information, Bma-aldo-1 is predicted to have fructose-bisphosphate aldolase activity.	Upregulated in F120 (F30)	1.82072	9.36051	3.50033e-16	5.38601e-15
Bm5579	WBGene00225840	Bma-qua-1 is an ortholog of C. elegans qua-1; in C. elegans, qua-1, is involved in reproduction, nematode larval development, embryo development, the molting cycle, locomotion and positive regulation of growth; based on protein domain information, Bma-qua-1 is involved in proteolysis; based on protein domain information, Bma-qua-1 is predicted to have peptidase activity and is a structural consti…	Upregulated in F120 (F30)	3.89879	8.27843	6.14043e-39	3.08339e-37
Bm5575	WBGene00225836	Bm5575 is an ortholog of C. elegans T05C3.6; based on protein domain information, Bm5575 is predicted to have catalytic activity.	Upregulated in F120 (F30)	0.890773	4.46964	0.00149061	0.00489456
Bm5573	WBGene00225834	Bm5573 is an ortholog of C. elegans T05C1.3.	Upregulated in F120 (F30)	2.20221	6.23109	9.91223e-27	2.81092e-25
Bm5566	WBGene00225827	Bm5566 is an ortholog of C. elegans T05A7.7.	Upregulated in F120 (F30)	2.45048	1.79046	7.29782e-05	0.000319268
Bm5560	WBGene00225821	Bma-trap-2 is an ortholog of C. elegans K08F4.3 and trap-2; in C. elegans, trap-2, is involved in embryo development; based on protein domain information, Bma-trap-2 is localized to the endoplasmic reticulum and is an integral component of the membrane.	Upregulated in F120 (F30)	0.790326	6.46175	0.000806787	0.00282781
Bm5559	WBGene00225820	Bm5559 is an ortholog of C. elegans T28H10.1 and T04G9.4; based on protein domain information, Bm5559 is predicted to have holo-[acyl-carrier-protein] synthase activity and magnesium ion binding activity.	Upregulated in F120 (F30)	1.22301	4.85185	4.17055e-06	2.29704e-05
Bm5555	WBGene00225816	Bma-cutl-11 is an ortholog of C. elegans cutl-11.	Upregulated in F120 (F30)	1.40135	4.00244	1.33489e-05	6.69331e-05
Bm5554	WBGene00225815	Bm5554 is an ortholog of C. elegans T04F8.2; based on protein domain information, Bm5554 is involved in G-protein coupled receptor signaling pathway and response to pheromone.	Upregulated in F120 (F30)	0.611567	5.50062	0.00351333	0.0104466
Bm5553	WBGene00225814	Bma-sfxn-1.5 is an ortholog of C. elegans sfxn-1.5; based on protein domain information, Bma-sfxn-1.5 is involved in ion transport and transmembrane transport; based on protein domain information, Bma-sfxn-1.5 is predicted to have ion transmembrane transporter activity; based on protein domain information, Bma-sfxn-1.5 is localized to the membrane.	Upregulated in F120 (F30)	1.60848	5.50246	1.43567e-12	1.69481e-11
Bm5549	WBGene00225810	Bm5549 is an ortholog of C. elegans T04F3.2; based on protein domain information, Bm5549 is involved in signal transduction; based on protein domain information, Bm5549 is predicted to have calcium ion binding activity; based on protein domain information, Bm5549 is localized to the proteinaceous extracellular matrix.	Upregulated in F120 (F30)	1.72769	4.40503	1.04734e-09	9.3588e-09
Bm5543	WBGene00225804	Bma-epn-1 is an ortholog of C. elegans epn-1; in C. elegans, epn-1, is involved in reproduction, nematode larval development, receptor-mediated endocytosis, embryo development, lipid storage, locomotion and germline cell cycle switching, mitotic to meiotic cell cycle.	Upregulated in F120 (F30)	0.770583	7.53373	0.000319963	0.00122442
Bm5542	WBGene00225803	Bma-mbk-1 is an ortholog of C. elegans mbk-1; in C. elegans, mbk-1, is involved in locomotion; based on protein domain information, Bma-mbk-1 is involved in protein phosphorylation; based on protein domain information, Bma-mbk-1 is predicted to have ATP binding activity and protein kinase activity.	Upregulated in F120 (F30)	0.613708	7.97587	0.00406226	0.0118361
Bm5540	WBGene00225801	Bma-mlp-1 is an ortholog of C. elegans mlp-1; based on protein domain information, Bma-mlp-1 is predicted to have zinc ion binding activity.	Upregulated in F120 (F30)	2.00453	4.39685	8.08541e-12	8.88273e-11
Bm5537	WBGene00225798	Bm5537 is an ortholog of C. elegans T04B8.5; based on protein domain information, Bm5537 is involved in ion transport and transmembrane transport; based on protein domain information, Bm5537 is predicted to have transporter activity; based on protein domain information, Bm5537 is localized to the membrane.	Upregulated in F120 (F30)	0.626705	6.86995	0.00249215	0.00774117
Bm5531	WBGene00225792	Bm5531 is an ortholog of C. elegans sel-13; in C. elegans, sel-13, is involved in embryo development.	Upregulated in F120 (F30)	0.475009	5.99993	0.0208727	0.0486116
Bm5528	WBGene00225789	Bm5528 is an ortholog of C. elegans T04A8.7; based on protein domain information, Bm5528 is involved in carbohydrate metabolic process; based on protein domain information, Bm5528 is predicted to have cation binding activity and hydrolase activity, hydrolyzing O-glycosyl compounds.	Upregulated in F120 (F30)	1.7556	7.00959	2.07988e-16	3.25384e-15
Bm5524	WBGene00225785	Bma-mans-3 is an ortholog of C. elegans mans-3; based on protein domain information, Bma-mans-3 is predicted to have calcium ion binding activity and mannosyl-oligosaccharide 1,2-alpha-mannosidase activity; based on protein domain information, Bma-mans-3 is localized to the membrane.	Upregulated in F120 (F30)	0.919357	5.75193	1.07711e-05	5.47817e-05
Bm5515	WBGene00225776	Bma-lis-1 is an ortholog of C. elegans lis-1; in C. elegans, lis-1, is involved in establishment of mitotic spindle orientation, microtubule-based movement, mitotic spindle organization, mitotic centrosome separation, embryo development, pronuclear migration, locomotion, vulval development, engulfment of apoptotic cell, synaptic vesicle transport, chiasma assembly, spindle assembly and GABAergic …	Upregulated in F120 (F30)	0.885662	7.36388	2.59396e-05	0.000124024
Bm5510	WBGene00225771	Bma-guk-1 is an ortholog of C. elegans guk-1; in C. elegans, guk-1, is involved in receptor-mediated endocytosis, locomotion and hermaphrodite genitalia development; based on protein domain information, Bma-guk-1 is involved in purine nucleotide metabolic process; based on protein domain information, Bma-guk-1 is predicted to have guanylate kinase activity.	Upregulated in F120 (F30)	0.631292	5.02602	0.00756265	0.0202009
Bm551	WBGene00220812	Bm551 is an ortholog of C. elegans F32H2.11, ZK1055.4, ZK1055.2, T08G2.2, F46F5.14, F31F4.1, T26E4.7, F41D3.11, F32H2.8, F25H2.7 and C54C8.4.	Upregulated in F120 (F30)	2.44041	1.38731	0.000360431	0.00136558
Bm5506	WBGene00225767	Bma-uba-5 is an ortholog of C. elegans uba-5; based on protein domain information, Bma-uba-5 is predicted to have small protein activating enzyme activity.	Upregulated in F120 (F30)	0.458735	6.35883	0.0196535	0.046148
Bm5505	WBGene00225766	Bm5505 is an ortholog of C. elegans T03D8.6; based on protein domain information, Bm5505 is involved in glutathione metabolic process; based on protein domain information, Bm5505 is predicted to have gamma-glutamyltransferase activity.	Upregulated in F120 (F30)	1.37055	7.68131	7.55716e-09	6.23345e-08
Bm5503	WBGene00225764	Bma-sbt-1 is an ortholog of C. elegans sbt-1; in C. elegans, sbt-1, is involved in negative regulation of peptidase activity and positive regulation of hydrolase activity; based on protein domain information, Bma-sbt-1 is involved in neuropeptide signaling pathway; based on protein domain information, Bma-sbt-1 is localized to the secretory granule.	Upregulated in F120 (F30)	1.4993	5.05077	5.14411e-08	3.777e-07
Bm5493	WBGene00225754	Bma-unc-2 is an ortholog of C. elegans unc-2; in C. elegans, unc-2, is involved in regulation of neurotransmitter levels, locomotory behavior, response to heat, defecation, negative regulation of transforming growth factor beta receptor signaling pathway, determination of left/right asymmetry in nervous system, locomotion, response to starvation and pharyngeal pumping; based on protein domain inf…	Upregulated in F120 (F30)	2.34717	4.91653	1.01556e-18	1.88703e-17
Bm5489	WBGene00225750	Bm5489 is an ortholog of C. elegans T01H3.3; based on protein domain information, Bm5489 is involved in transmembrane transport; based on protein domain information, Bm5489 is an integral component of the membrane.	Upregulated in F120 (F30)	1.8348	6.00991	1.38296e-19	2.69115e-18
Bm5474	WBGene00225735	Bm5474 is an ortholog of C. elegans T01D3.5; based on protein domain information, Bm5474 is involved in metal ion transport and transmembrane transport; based on protein domain information, Bm5474 is predicted to have metal ion transmembrane transporter activity; based on protein domain information, Bm5474 is localized to the membrane.	Upregulated in F120 (F30)	1.36736	5.53708	3.31727e-11	3.42851e-10
Bm5470	WBGene00225731	Bm5470 is an ortholog of C. elegans T01D1.8.	Upregulated in F120 (F30)	1.25811	3.04704	0.00153414	0.00502144
Bm5469	WBGene00225730	Bm5469 is an ortholog of C. elegans T01D1.4; based on protein domain information, Bm5469 is involved in oxidation-reduction process; based on protein domain information, Bm5469 is predicted to have acireductone dioxygenase [iron(II)-requiring] activity.	Upregulated in F120 (F30)	5.17855	5.72533	2.3549e-44	1.44294e-42
Bm5457	WBGene00225718	Bma-nhr-14 is an ortholog of C. elegans nhr-14; in C. elegans, nhr-14, is involved in determination of adult lifespan; based on protein domain information, Bma-nhr-14 is involved in regulation of transcription, DNA-templated and steroid hormone mediated signaling pathway; based on protein domain information, Bma-nhr-14 is predicted to have sequence-specific DNA binding activity, steroid hormone r…	Upregulated in F120 (F30)	2.28993	4.90696	2.11532e-20	4.33767e-19
Bm5451	WBGene00225712	Bm5451 is an ortholog of C. elegans T01B6.1.	Upregulated in F120 (F30)	1.09562	5.29834	2.43417e-06	1.3944e-05
Bm5447	WBGene00225708	Bma-mpst-7 is an ortholog of C. elegans mpst-7.	Upregulated in F120 (F30)	3.0655	4.82665	1.05475e-22	2.46764e-21
Bm5446	WBGene00225707	Bm5446 is an ortholog of C. elegans R186.3.	Upregulated in F120 (F30)	0.765625	5.51341	0.000500037	0.00182856
Bm5443	WBGene00225704	Bma-mnk-1 is an ortholog of C. elegans mnk-1; in C. elegans, mnk-1, is involved in regulation of cullin deneddylation; based on protein domain information, Bma-mnk-1 is involved in protein phosphorylation; based on protein domain information, Bma-mnk-1 is predicted to have ATP binding activity and protein kinase activity.	Upregulated in F120 (F30)	0.9769	8.18928	6.13584e-06	3.27096e-05
Bm5440	WBGene00225701	Bma-mab-10 is an ortholog of C. elegans mab-10; in C. elegans, mab-10, is involved in hermaphrodite genitalia development; based on protein domain information, Bma-mab-10 is involved in negative regulation of transcription, DNA-templated; based on protein domain information, Bma-mab-10 is localized to the nucleus.	Upregulated in F120 (F30)	3.00357	7.43457	8.21279e-38	3.86039e-36
Bm5436	WBGene00225697	Bm5436 is an ortholog of C. elegans R151.10; based on protein domain information, Bm5436 is involved in metabolic process; based on protein domain information, Bm5436 is predicted to have hydrolase activity.	Upregulated in F120 (F30)	0.750752	4.58734	0.00684701	0.0185531
Bm5433	WBGene00225694	Bm5433 is an ortholog of C. elegans R151.6.	Upregulated in F120 (F30)	0.933322	3.64281	0.00697284	0.0188395
Bm5422	WBGene00225683	Bm5422 is an ortholog of C. elegans R144.6; proteomic studies indicate that Bm5422 is enriched in the digestive tract.	Upregulated in F120 (F30)	5.16798	6.19982	1.45235e-80	4.82273e-78
Bm5414	WBGene00225675	Bma-gst-1 is an ortholog of the members of the C. elegans gst gene class including gst-41, gst-25 and gst-23, and Y45G12C.3, F56A4.4 and F56A4.3; based on protein domain information, Bma-gst-1 is involved in metabolic process; based on protein domain information, Bma-gst-1 is predicted to have glutathione transferase activity.	Upregulated in F120 (F30)	2.21962	7.05015	1.95999e-23	4.71405e-22
Bm5412	WBGene00225673	Uncharacterized protein	Upregulated in F120 (F30)	0.690649	5.01086	0.00381505	0.0112078
Bm5409	WBGene00225670	Bma-xbp-1 is an ortholog of C. elegans xbp-1; in C. elegans, xbp-1, is involved in nematode larval development, positive regulation of transcription from RNA polymerase II promoter involved in unfolded protein response, determination of adult lifespan and locomotion; based on protein domain information, Bma-xbp-1 is involved in regulation of transcription, DNA-templated; based on protein domain i…	Upregulated in F120 (F30)	0.6987	8.29753	0.00284646	0.00868077
Bm5407	WBGene00225668	Bm5407 is an ortholog of C. elegans R57.2.	Upregulated in F120 (F30)	3.59445	6.06229	9.75546e-37	4.3662e-35
Bm5400	WBGene00225661	Bma-flad-1 is an ortholog of C. elegans flad-1; based on protein domain information, Bma-flad-1 is involved in metabolic process; based on protein domain information, Bma-flad-1 is predicted to have catalytic activity.	Upregulated in F120 (F30)	1.88294	5.4928	6.14717e-15	8.72814e-14
Bm5398	WBGene00225659	Bm5398 is an ortholog of C. elegans R31.2.	Upregulated in F120 (F30)	0.915827	5.76858	5.20393e-05	0.000234541
Bm5389	WBGene00225650	Bm5389 is an ortholog of C. elegans pho-8, pho-7 and pho-6; based on protein domain information, Bm5389 is predicted to have acid phosphatase activity.	Upregulated in F120 (F30)	2.15105	4.91242	5.80216e-18	1.02273e-16
Bm5388	WBGene00225649	Bm5388 is an ortholog of C. elegans R13H4.2.	Upregulated in F120 (F30)	1.5053	3.51137	2.03021e-05	9.90942e-05
Bm5376	WBGene00225637	Bma-cup-5 is an ortholog of C. elegans cup-5; in C. elegans, cup-5, is involved in lysosome organization, lysosomal transport, determination of adult lifespan, lipid transport involved in lipid storage and negative regulation of endocytosis.	Upregulated in F120 (F30)	1.23943	5.32776	2.67268e-06	1.51919e-05
Bm5371	WBGene00225632	Bma-unc-9 is an ortholog of C. elegans unc-9; in C. elegans, unc-9, is involved in protein catabolic process, ion transmembrane transport and locomotion; based on protein domain information, Bma-unc-9 is localized to the gap junction.	Upregulated in F120 (F30)	1.10179	4.68691	7.32795e-05	0.00032045
Bm5370	WBGene00225631	Bm5370 is an ortholog of C. elegans R12E2.13; based on protein domain information, Bm5370 is localized to the membrane.	Upregulated in F120 (F30)	1.12228	5.93996	7.84313e-08	5.61846e-07
Bm5369	WBGene00225630	Bma-mrps-6 is an ortholog of C. elegans mrps-6; in C. elegans, mrps-6, is involved in nematode larval development; based on protein domain information, Bma-mrps-6 is involved in translation; based on protein domain information, Bma-mrps-6 is predicted to have rRNA binding activity and is a structural constituent of ribosome; based on protein domain information, Bma-mrps-6 is localized to the ribo…	Upregulated in F120 (F30)	0.674166	4.6528	0.0111565	0.0281622
Bm5365	WBGene00225626	Bm5365 is an ortholog of C. elegans R12C12.6; based on protein domain information, Bm5365 is an integral component of the membrane.	Upregulated in F120 (F30)	0.630021	5.96477	0.00375159	0.0110592
Bm5362	WBGene00225623	Bma-mdt-15 is an ortholog of C. elegans mdt-15; in C. elegans, mdt-15, is involved in nematode larval development, lipid metabolic process, receptor-mediated endocytosis, apoptotic process, determination of adult lifespan, embryo development, regulation of fatty acid metabolic process, sequestering of triglyceride, locomotion, positive regulation of growth, response to starvation, positive regula…	Upregulated in F120 (F30)	0.951581	8.5421	9.6623e-05	0.000411177
Bm5356	WBGene00225617	Bm5356 is an ortholog of the members of the C. elegans lipl gene class including lipl-5, lipl-6 and lipl-3; based on protein domain information, Bm5356 is involved in lipid metabolic process.	Upregulated in F120 (F30)	4.1568	6.60018	4.40457e-49	3.35857e-47
Bm5355	WBGene00225616	Bm5355 is an ortholog of C. elegans R11G1.6; based on protein domain information, Bm5355 is involved in intracellular signal transduction.	Upregulated in F120 (F30)	1.64073	5.00156	5.36722e-10	4.92865e-09
Bm5339	WBGene00225600	Bm5339 is an ortholog of C. elegans apb-3; in C. elegans, apb-3, is involved in nematode larval development, lysosome organization, embryo development, body morphogenesis and lipid storage; based on protein domain information, Bm5339 is involved in intracellular protein transport and vesicle-mediated transport; based on protein domain information, Bm5339 is localized to the AP-3 adaptor complex.	Upregulated in F120 (F30)	0.5167	7.80887	0.0138464	0.0339611
Bm5332	WBGene00225593	Bma-vha-1 is an ortholog of C. elegans vha-1; in C. elegans, vha-1, is involved in nematode larval development, receptor-mediated endocytosis, apoptotic process, embryo development, ovulation and regulation of syncytium formation by plasma membrane fusion; based on protein domain information, Bma-vha-1 is involved in ATP hydrolysis coupled proton transport; based on protein domain information, Bm…	Upregulated in F120 (F30)	0.67298	6.32494	0.00157706	0.00514393
Bm533	WBGene00220794	Bm533 is an ortholog of O. volvulus OVOC11461.	Upregulated in F120 (F30)	1.39537	3.54109	7.90155e-05	0.000343636
Bm5323	WBGene00225584	Bma-sao-1 is an ortholog of C. elegans sao-1; in C. elegans, sao-1, is involved in embryo development, meiotic chromosome segregation, negative regulation of Notch signaling pathway and regulation of cullin deneddylation.	Upregulated in F120 (F30)	0.809659	5.02486	0.00135662	0.00450775
Bm532	WBGene00220793	Uncharacterized protein	Upregulated in F120 (F30)	2.08305	2.82792	7.98245e-06	4.16902e-05
Bm5318	WBGene00225579	Bma-inx-5 is an ortholog of C. elegans inx-5; based on protein domain information, Bma-inx-5 is localized to the gap junction.	Upregulated in F120 (F30)	1.13497	7.10648	1.08152e-07	7.59945e-07
Bm5314	WBGene00225575	Bm5314 is an ortholog of the members of the C. elegans kin, old and ver gene classes including kin-30 and old-2 and ver-4, and Y50D4B.6, W04G5.10, T01G5.1, R09D1.13 and R09D1.12; based on protein domain information, Bm5314 is involved in protein phosphorylation; based on protein domain information, Bm5314 is predicted to have protein tyrosine kinase activity.	Upregulated in F120 (F30)	1.3681	8.07813	4.66984e-10	4.33856e-09
Bm5307	WBGene00225568	Bma-ztf-16 is an ortholog of C. elegans ehn-3, C46E10.9, sdz-12 and ztf-16; based on protein domain information, Bma-ztf-16 is predicted to have nucleic acid binding activity.	Upregulated in F120 (F30)	0.941267	6.81659	0.00148554	0.0048853
Bm5300	WBGene00225561	Bm5300 is an ortholog of C. elegans R08C7.12.	Upregulated in F120 (F30)	1.03107	3.88495	0.00163906	0.0053259
Bm5297	WBGene00225558	Bm5297 is an ortholog of C. elegans R08B4.3.	Upregulated in F120 (F30)	1.06889	5.25544	2.09206e-06	1.21602e-05
Bm5291	WBGene00225552	Bma-oig-4 is an ortholog of C. elegans oig-1 and oig-4.	Upregulated in F120 (F30)	1.11846	2.91355	0.0146361	0.035677
Bm5286	WBGene00225547	Bm5286 is an ortholog of C. elegans cdc-42; in C. elegans, cdc-42, is involved in establishment of mitotic spindle orientation, cytokinesis, nematode larval development, receptor-mediated endocytosis, cell death, embryo development, body morphogenesis, protein catabolic process, regulation of actin filament-based process, collagen and cuticulin-based cuticle development, negative regulation of vu…	Upregulated in F120 (F30)	0.620109	6.53055	0.00684356	0.0185486
Bm5284	WBGene00225545	Bm5284 is an ortholog of C. elegans R07E5.13; based on protein domain information, Bm5284 is involved in mitochondrial pyruvate transport; based on protein domain information, Bm5284 is localized to the mitochondrial inner membrane.	Upregulated in F120 (F30)	1.17122	5.017	6.97619e-06	3.6846e-05
Bm5281	WBGene00225542	Bm5281 is an ortholog of C. elegans R07E5.4.	Upregulated in F120 (F30)	4.70222	5.1208	5.96564e-65	8.41238e-63
Bm5276	WBGene00225537	Bma-mig-23 is an ortholog of C. elegans mig-23, uda-1 and ntp-1; based on protein domain information, Bma-mig-23 is predicted to have hydrolase activity.	Upregulated in F120 (F30)	0.603365	6.1018	0.00338292	0.0100939
Bm5273	WBGene00225534	Bm5273 is an ortholog of C. elegans cut-1; in C. elegans, cut-1, is involved in body morphogenesis; proteomic studies indicate that Bm5273 is enriched in the body wall.	Upregulated in F120 (F30)	4.98268	7.38128	0.000126072	0.000524571
Bm5264	WBGene00225525	Bma-glo-1 is an ortholog of C. elegans glo-1; in C. elegans, glo-1, is involved in nematode larval development, lysosome organization, embryo development and lipid storage; based on protein domain information, Bma-glo-1 is involved in small GTPase mediated signal transduction; based on protein domain information, Bma-glo-1 is predicted to have GTP binding activity.	Upregulated in F120 (F30)	1.16873	3.33029	0.00216807	0.00685656
Bm5241	WBGene00225502	Bm5241 is an ortholog of C. elegans agl-1; in C. elegans, agl-1, is involved in embryo development; based on protein domain information, Bm5241 is involved in glycogen biosynthetic process and glycogen catabolic process; based on protein domain information, Bm5241 is predicted to have 4-alpha-glucanotransferase activity and amylo-alpha-1,6-glucosidase activity.	Upregulated in F120 (F30)	1.93049	5.59805	1.27433e-20	2.65009e-19
Bm5238	WBGene00225499	Bma-cdh-7 is an ortholog of C. elegans cdh-7; based on protein domain information, Bma-cdh-7 is involved in homophilic cell adhesion via plasma membrane adhesion molecules; based on protein domain information, Bma-cdh-7 is predicted to have calcium ion binding activity; based on protein domain information, Bma-cdh-7 is localized to the membrane.	Upregulated in F120 (F30)	6.98436	7.65794	6.44991e-115	1.10659e-111
Bm5237	WBGene00225498	Bm5237 is an ortholog of C. elegans gpx-1, gpx-2 and gpx-8; based on protein domain information, Bm5237 is involved in oxidation-reduction process and response to oxidative stress; based on protein domain information, Bm5237 is predicted to have glutathione peroxidase activity.	Upregulated in F120 (F30)	1.22791	5.33373	1.39495e-07	9.68938e-07
Bm5235	WBGene00225496	Bm5235 is an ortholog of C. elegans zig-12.	Upregulated in F120 (F30)	1.24161	8.08811	6.09585e-09	5.07281e-08
Bm5234	WBGene00225495	Bm5234 is an ortholog of C. elegans R05G6.10; based on protein domain information, Bm5234 is involved in small GTPase mediated signal transduction; based on protein domain information, Bm5234 is predicted to have guanyl-nucleotide exchange factor activity.	Upregulated in F120 (F30)	1.46358	3.10713	0.000473928	0.00173926
Bm5230	WBGene00225491	Bm5230 is an ortholog of C. elegans R05G6.1.	Upregulated in F120 (F30)	2.2034	1.49451	0.000772218	0.00271954
Bm5229	WBGene00225490	Bma-aagr-2 is an ortholog of C. elegans aagr-2; in C. elegans, aagr-2, is involved in glycogen catabolic process; based on protein domain information, Bma-aagr-2 is involved in carbohydrate metabolic process; based on protein domain information, Bma-aagr-2 is predicted to have carbohydrate binding activity and hydrolase activity, hydrolyzing O-glycosyl compounds.	Upregulated in F120 (F30)	2.2855	6.01321	2.53229e-27	7.42662e-26
Bm5220	WBGene00225481	Bm5220 is an ortholog of C. elegans R05D7.5.	Upregulated in F120 (F30)	1.18729	4.29512	3.79539e-05	0.000175515
Bm5215	WBGene00225476	Bm5215 is an ortholog of C. elegans R05D3.9.	Upregulated in F120 (F30)	2.37809	4.64097	5.48591e-19	1.02863e-17
Bm5210	WBGene00225471	Bma-mca-2 is an ortholog of C. elegans mca-2; in C. elegans, mca-2, is involved in reproduction, locomotion and positive regulation of growth; based on protein domain information, Bma-mca-2 is involved in calcium ion transmembrane transport; based on protein domain information, Bma-mca-2 is predicted to have ATP binding activity, calcium-transporting ATPase activity, and metal ion binding activit…	Upregulated in F120 (F30)	0.670791	6.93478	0.00157133	0.00513011
Bm5209	WBGene00225470	Bma-arrd-26 is an ortholog of C. elegans arrd-26.	Upregulated in F120 (F30)	0.736586	6.8528	0.000580905	0.00208866
Bm5204	WBGene00225465	Bm5204 is an ortholog of C. elegans R04B5.5 and R04B5.6; based on protein domain information, Bm5204 is involved in oxidation-reduction process; based on protein domain information, Bm5204 is predicted to have oxidoreductase activity and zinc ion binding activity.	Upregulated in F120 (F30)	3.46133	2.7164	4.44064e-14	5.86051e-13
Bm5199	WBGene00225460	Bm5199 is an ortholog of C. elegans R03H10.2.	Upregulated in F120 (F30)	1.5517	6.99086	5.6448e-13	6.92581e-12
Bm5196	WBGene00225457	Bm5196 is an ortholog of C. elegans eef-1A.1 and eef-1A.2; in C. elegans, eef-1A.1 and eef-1A.2, are involved in reproduction, nematode larval development, embryo development and growth; based on protein domain information, Bm5196 is involved in translational elongation; based on protein domain information, Bm5196 is predicted to have GTP binding activity, GTPase activity, and translation elongat…	Upregulated in F120 (F30)	2.70542	6.18857	1.50783e-32	5.62376e-31
Bm5195	WBGene00225456	Bm5195 is an ortholog of C. elegans eef-1A.1 and eef-1A.2; in C. elegans, eef-1A.1 and eef-1A.2, are involved in reproduction, nematode larval development, embryo development and growth; based on protein domain information, Bm5195 is involved in translational elongation; based on protein domain information, Bm5195 is predicted to have GTP binding activity, GTPase activity, and translation elongat…	Upregulated in F120 (F30)	0.796532	11.2524	8.3399e-05	0.000361021
Bm5193	WBGene00225454	Bma-mdl-1 is an ortholog of C. elegans mdl-1; in C. elegans, mdl-1, is involved in determination of adult lifespan and embryo development; based on protein domain information, Bma-mdl-1 is predicted to have protein dimerization activity.	Upregulated in F120 (F30)	0.962253	6.6464	9.01301e-06	4.65529e-05
Bm5192	WBGene00225453	Bm5192 is an ortholog of C. elegans vha-20 and T14B4.3; in C. elegans, vha-20, is involved in nematode larval development, embryo development and locomotion; based on protein domain information, Bm5192 is predicted to have receptor activity; based on protein domain information, Bm5192 is an integral component of the membrane.	Upregulated in F120 (F30)	1.10455	6.01047	4.68222e-07	3.02946e-06
Bm5188	WBGene00225449	Bma-cog-1 is an ortholog of C. elegans cog-1; in C. elegans, cog-1, is involved in determination of left/right symmetry, body morphogenesis, oviposition, positive regulation of vulval development and hermaphrodite genitalia development; based on protein domain information, Bma-cog-1 is predicted to have DNA binding activity.	Upregulated in F120 (F30)	1.14316	4.08436	0.000102263	0.000433745
Bm5182	WBGene00225443	Bma-hrg-1 is an ortholog of C. elegans hrg-4, hrg-5, hrg-6 and hrg-1; based on protein domain information, Bma-hrg-1 is involved in heme transport; based on protein domain information, Bma-hrg-1 is predicted to have heme transporter activity.	Upregulated in F120 (F30)	1.3603	2.99825	0.00104398	0.00357866
Bm5180	WBGene00225441	Bm5180 is an ortholog of C. elegans R02D5.8.	Upregulated in F120 (F30)	0.80498	3.94267	0.0163412	0.0392754
Bm5166	WBGene00225427	Bm5166 is an ortholog of C. elegans R01E6.5.	Upregulated in F120 (F30)	2.28321	1.80511	7.2123e-05	0.000316064
Bm5164	WBGene00225425	Bma-cah-4 is an ortholog of C. elegans cah-4; in C. elegans, cah-4, is involved in reproduction, body morphogenesis, locomotion and small molecule metabolic process.	Upregulated in F120 (F30)	1.59012	1.72628	0.00776959	0.0206667
Bm5161	WBGene00225422	Bm5161 is an ortholog of C. elegans R01B10.4.	Upregulated in F120 (F30)	1.89201	5.08798	3.73713e-14	4.98317e-13
Bm5160	WBGene00225421	Bma-cpi-2 is an ortholog of C. elegans cpi-2 and cpi-1; based on protein domain information, Bma-cpi-2 is predicted to have cysteine-type endopeptidase inhibitor activity.	Upregulated in F120 (F30)	1.77153	3.54285	8.28871e-05	0.000358957
Bm5149	WBGene00225410	Bma-amt-3 is an ortholog of C. elegans amt-1, amt-2, amt-3 and amt-4; based on protein domain information, Bma-amt-3 is involved in ammonium transmembrane transport; based on protein domain information, Bma-amt-3 is predicted to have ammonium transmembrane transporter activity; based on protein domain information, Bma-amt-3 is localized to the membrane.	Upregulated in F120 (F30)	4.05113	5.67362	8.01987e-61	9.48926e-59
Bm5148	WBGene00225409	Uncharacterized protein	Upregulated in F120 (F30)	3.03466	2.01114	1.70211e-07	1.16966e-06
Bm5145	WBGene00225406	Bma-gss-1 is an ortholog of C. elegans gss-1; in C. elegans, gss-1, is involved in reproduction, nematode larval development and embryo development; based on protein domain information, Bma-gss-1 is involved in glutathione biosynthetic process; based on protein domain information, Bma-gss-1 is predicted to have ATP binding activity and glutathione synthase activity.	Upregulated in F120 (F30)	0.937559	6.05781	7.13806e-06	3.76045e-05
Bm5139	WBGene00225400	Bma-cut-6 is an ortholog of C. elegans cut-6; in C. elegans, cut-6, is involved in body morphogenesis.	Upregulated in F120 (F30)	2.04092	7.3219	4.34891e-21	9.38526e-20
Bm5136	WBGene00225397	Bma-dab-1 is an ortholog of C. elegans dab-1; in C. elegans, dab-1, is involved in nematode larval development, receptor-mediated endocytosis, protein secretion, embryo development, cell migration, oviposition, positive regulation of growth rate, positive regulation of locomotion, ecdysis, collagen and cuticulin-based cuticle and oocyte development; based on protein domain information, Bma-dab-1 …	Upregulated in F120 (F30)	0.974766	8.03663	1.36022e-05	6.81036e-05
Bm5109	WBGene00225370	Bma-bcc-1 is an ortholog of C. elegans bcc-1; in C. elegans, bcc-1, is involved in embryo development and hermaphrodite genitalia development; based on protein domain information, Bma-bcc-1 is predicted to have RNA binding activity.	Upregulated in F120 (F30)	1.20422	5.70082	2.59038e-08	2.00368e-07
Bm5102	WBGene00225363	Bm5102 is an ortholog of C. elegans M05B5.4; based on protein domain information, Bm5102 is involved in lipid metabolic process; based on protein domain information, Bm5102 is predicted to have O-acyltransferase activity.	Upregulated in F120 (F30)	0.845081	4.67307	0.00163705	0.00532273
Bm5101	WBGene00225362	Bm5101 is an ortholog of C. elegans let-522 and F28B4.4; in C. elegans, let-522, is involved in reproduction, nematode larval development, determination of adult lifespan, growth, locomotion and positive regulation of growth.	Upregulated in F120 (F30)	1.21001	2.35923	0.0136685	0.0335808
Bm5089	WBGene00225350	Bma-calu-1 is an ortholog of C. elegans calu-1; in C. elegans, calu-1, is involved in nematode larval development, determination of adult lifespan, body morphogenesis, the molting cycle, locomotion and cuticle development; based on protein domain information, Bma-calu-1 is predicted to have calcium ion binding activity.	Upregulated in F120 (F30)	1.96823	8.35761	2.0097e-18	3.64222e-17
Bm5088	WBGene00225349	Bm5088 is an ortholog of C. elegans M03F4.6.	Upregulated in F120 (F30)	1.70064	5.43002	2.87802e-14	3.86262e-13
Bm5077	WBGene00225338	Bm5077 is an ortholog of C. elegans mct-3, mct-2 and mct-1; based on protein domain information, Bm5077 is involved in transmembrane transport; based on protein domain information, Bm5077 is an integral component of the membrane.	Upregulated in F120 (F30)	2.38327	4.21734	2.67512e-15	3.88951e-14
Bm5076	WBGene00225337	Bma-gei-15 is an ortholog of C. elegans gei-15; in C. elegans, gei-15, is involved in determination of adult lifespan.	Upregulated in F120 (F30)	1.50628	6.36747	4.62988e-14	6.09087e-13
Bm5075	WBGene00225336	Bm5075 is an ortholog of C. elegans M03A8.3.	Upregulated in F120 (F30)	1.98324	5.97093	1.92027e-20	3.95345e-19
Bm5071	WBGene00225332	Bma-vab-1 is an ortholog of C. elegans vab-1; in C. elegans, vab-1, is involved in oocyte maturation, nematode larval development, axon guidance, determination of adult lifespan, embryo development, embryonic body morphogenesis, peptidyl-tyrosine phosphorylation, ovulation, inductive cell migration, axon extension and negative regulation of ovulation; based on protein domain information, Bma-vab-…	Upregulated in F120 (F30)	0.907449	6.94107	4.24851e-05	0.000194547
Bm5069	WBGene00225330	Bma-aqp-7 is an ortholog of C. elegans aqp-7; in C. elegans, aqp-7, is involved in water transport and glycerol transport; based on protein domain information, Bma-aqp-7 is involved in transport; based on protein domain information, Bma-aqp-7 is predicted to have transporter activity; based on protein domain information, Bma-aqp-7 is localized to the membrane.	Upregulated in F120 (F30)	2.50574	9.21206	7.01381e-25	1.82034e-23
Bm5053	WBGene00225314	Bm5053 is an ortholog of C. elegans hmit-1.3; based on protein domain information, Bm5053 is involved in transmembrane transport; based on protein domain information, Bm5053 is predicted to have substrate-specific transmembrane transporter activity; based on protein domain information, Bm5053 is an integral component of the membrane.	Upregulated in F120 (F30)	4.35121	8.02622	8.21717e-59	8.90395e-57
Bm5049	WBGene00225310	Bma-tag-163 is an ortholog of O. volvulus OVOC1448 and OVOC1450.	Upregulated in F120 (F30)	1.62837	4.67931	3.50312e-08	2.65546e-07
Bm5046	WBGene00225307	Bma-pqn-52 is an ortholog of C. elegans pqn-52; proteomic studies indicate that Bma-pqn-52 is enriched in the digestive tract.	Upregulated in F120 (F30)	2.04428	2.56763	2.40378e-05	0.000115738
Bm5031	WBGene00225292	Bma-ostd-1 is an ortholog of C. elegans ostd-1; in C. elegans, ostd-1, is involved in reproduction, cytokinesis, nematode larval development, receptor-mediated endocytosis, endoplasmic reticulum organization, embryo development, locomotion and regulation of cell division; based on protein domain information, Bma-ostd-1 is involved in protein N-linked glycosylation; based on protein domain informa…	Upregulated in F120 (F30)	0.567702	7.23135	0.00776951	0.0206667
Bm5028	WBGene00225289	Bma-tra-3 is an ortholog of C. elegans tra-3; in C. elegans, tra-3, is involved in protein autoprocessing, membrane protein intracellular domain proteolysis, feminization of hermaphroditic germ-line, hermaphrodite somatic sex determination and necrotic cell death; based on protein domain information, Bma-tra-3 is involved in proteolysis; based on protein domain information, Bma-tra-3 is predicted…	Upregulated in F120 (F30)	0.664978	6.14561	0.000898212	0.00312266
Bm5025	WBGene00225286	Bm5025 is an ortholog of O. volvulus OVOC2685.	Upregulated in F120 (F30)	0.995234	6.05608	9.27727e-07	5.71857e-06
Bm5018	WBGene00225279	Bma-dapk-1 is an ortholog of C. elegans dapk-1; in C. elegans, dapk-1, is involved in apoptotic process, defense response, embryo development and gene expression; based on protein domain information, Bma-dapk-1 is involved in protein phosphorylation and signal transduction; based on protein domain information, Bma-dapk-1 is predicted to have ATP binding activity and protein kinase activity.	Upregulated in F120 (F30)	0.715792	8.36959	0.00109672	0.00373087
Bm5011	WBGene00225272	Bma-mrpl-36 is an ortholog of C. elegans mrpl-36; based on protein domain information, Bma-mrpl-36 is involved in translation; based on protein domain information, Bma-mrpl-36 is a structural constituent of ribosome; based on protein domain information, Bma-mrpl-36 is localized to the ribosome.	Upregulated in F120 (F30)	0.795708	4.74152	0.0108418	0.0274822
Bm5005	WBGene00225266	Bm5005 is an ortholog of C. elegans swt-6 and swt-7; based on protein domain information, Bm5005 is an integral component of the membrane.	Upregulated in F120 (F30)	2.22573	3.6748	1.54786e-09	1.36185e-08
Bm5003	WBGene00225264	Bma-sca-1 is an ortholog of C. elegans sca-1; in C. elegans, sca-1, is involved in cellular calcium ion homeostasis, receptor-mediated endocytosis, apoptotic process, determination of adult lifespan, embryo development, the molting cycle, water homeostasis, endoplasmic reticulum unfolded protein response, dauer larval development, response to starvation, oogenesis, calcium ion import and striated…	Upregulated in F120 (F30)	1.9097	9.42847	1.13692e-17	1.96367e-16
Bm4999	WBGene00225260	Bma-unc-68 is an ortholog of C. elegans unc-68; in C. elegans, unc-68, is involved in protein localization to organelle, locomotion, positive regulation of growth and positive regulation of programmed cell death; based on protein domain information, Bma-unc-68 is involved in calcium ion transmembrane transport and cellular calcium ion homeostasis; based on protein domain information, Bma-unc-68 i…	Upregulated in F120 (F30)	0.796788	9.71622	0.000242981	0.000950684
Bm4998	WBGene00225259	Bm4998 is an ortholog of C. elegans odc-1 and F53F10.2; based on protein domain information, Bm4998 is involved in polyamine biosynthetic process; based on protein domain information, Bm4998 is predicted to have catalytic activity.	Upregulated in F120 (F30)	0.89215	5.40941	4.90305e-05	0.00022166
Bm4996	WBGene00225257	Bm4996 is an ortholog of C. elegans blos-9.	Upregulated in F120 (F30)	2.25263	6.1299	1.80065e-25	4.89073e-24
Bm4995	WBGene00225256	Bm4995 is an ortholog of C. elegans K11B4.1; proteomic studies indicate that Bm4995 is enriched in the digestive tract.	Upregulated in F120 (F30)	1.39901	6.75418	2.34926e-11	2.46768e-10
Bm4994	WBGene00225255	Bma-vnut-1 is an ortholog of C. elegans vnut-1; based on protein domain information, Bma-vnut-1 is involved in transmembrane transport; based on protein domain information, Bma-vnut-1 is an integral component of the membrane.	Upregulated in F120 (F30)	0.707847	7.07657	0.000789368	0.00276951
Bm4993	WBGene00225254	Bma-pad-2 is an ortholog of C. elegans pad-2; in C. elegans, pad-2, is involved in spermatogenesis, embryo development, body morphogenesis, oviposition and vulval development.	Upregulated in F120 (F30)	0.599289	5.85352	0.00448082	0.0128914
Bm4977	WBGene00225238	Bma-zig-1 is an ortholog of C. elegans zig-1.	Upregulated in F120 (F30)	0.813634	5.05801	0.000434835	0.00161188
Bm4974	WBGene00225235	Bma-cwn-1 is an ortholog of C. elegans cwn-1; in C. elegans, cwn-1, is involved in cell fate specification, embryo development and regulation of vulval development; based on protein domain information, Bma-cwn-1 is involved in Wnt signaling pathway and multicellular organism development; based on protein domain information, Bma-cwn-1 is predicted to have receptor binding activity; based on protei…	Upregulated in F120 (F30)	0.826768	5.19165	0.000276785	0.00106993
Bm4973	WBGene00225234	Bm4973 is an ortholog of C. elegans K10B4.3.	Upregulated in F120 (F30)	1.87769	6.89189	4.73677e-17	7.8519e-16
Bm4971	WBGene00225232	Bm4971 is an ortholog of C. elegans gpd-1, gpd-2, gpd-3 and gpd-4; based on protein domain information, Bm4971 is involved in oxidation-reduction process; based on protein domain information, Bm4971 is predicted to have oxidoreductase activity, acting on the aldehyde or oxo group of donors.	Upregulated in F120 (F30)	2.28647	3.48144	1.26048e-10	1.23106e-09
Bm4970	WBGene00225231	Bm4970 is an ortholog of C. elegans K10B3.1.	Upregulated in F120 (F30)	1.17796	4.62345	1.14151e-05	5.78566e-05
Bm4969	WBGene00225230	Bm4969 is an ortholog of C. elegans C01F6.9.	Upregulated in F120 (F30)	0.674478	4.89978	0.00756307	0.0202009
Bm4962	WBGene00225223	Bm4962 is an ortholog of C. elegans K09G1.1.	Upregulated in F120 (F30)	2.09308	6.9062	1.73761e-15	2.57737e-14
Bm496	WBGene00220757	Bm496 is an ortholog of C. elegans T02H6.11; based on protein domain information, Bm496 is involved in mitochondrial electron transport, ubiquinol to cytochrome c; based on protein domain information, Bm496 is localized to the mitochondrial respiratory chain complex III.	Upregulated in F120 (F30)	0.893412	6.53617	8.2313e-06	4.28811e-05
Bm4955	WBGene00225216	Bma-rig-1 is an ortholog of C. elegans rig-1; in C. elegans, rig-1, is involved in reproduction and embryo development.	Upregulated in F120 (F30)	0.88468	7.31687	2.78363e-05	0.000132354
Bm4954	WBGene00225215	Bm4954 is an ortholog of C. elegans K09E2.1.	Upregulated in F120 (F30)	6.25096	8.39312	6.01866e-44	3.62316e-42
Bm4944	WBGene00225205	Bm4944 is an ortholog of C. elegans K09A9.6; based on protein domain information, Bm4944 is involved in peptidyl-amino acid modification.	Upregulated in F120 (F30)	1.70801	6.64531	1.43141e-15	2.13549e-14
Bm4941	WBGene00225202	Bm4941 is an ortholog of the members of the C. elegans ent gene class including ent-5, ent-2 and ent-3; based on protein domain information, Bm4941 is involved in transport; based on protein domain information, Bm4941 is predicted to have nucleoside transmembrane transporter activity; based on protein domain information, Bm4941 is an integral component of the membrane.	Upregulated in F120 (F30)	1.6588	7.84579	6.62369e-12	7.35537e-11
Bm4924	WBGene00225185	Bm4924 is an ortholog of C. elegans K08E7.8.	Upregulated in F120 (F30)	2.23353	3.15415	1.51591e-08	1.20874e-07
Bm4922	WBGene00225183	Bma-hsb-1 is an ortholog of C. elegans hsb-1; in C. elegans, hsb-1, is involved in determination of adult lifespan and response to heat; based on protein domain information, Bma-hsb-1 is predicted to have transcription corepressor activity.	Upregulated in F120 (F30)	0.938979	5.48582	1.38791e-05	6.94223e-05
Bm4913	WBGene00225174	Bm4913 is an ortholog of C. elegans tyr-2; in C. elegans, tyr-2, is involved in apoptotic process and cellular metabolic process; based on protein domain information, Bm4913 is involved in metabolic process; based on protein domain information, Bm4913 is predicted to have oxidoreductase activity.	Upregulated in F120 (F30)	3.19689	5.06993	6.02448e-29	1.93196e-27
Bm4912	WBGene00225173	Bm4912 is an ortholog of O. volvulus OVOC6896 and OVOC12653.	Upregulated in F120 (F30)	3.09341	6.04807	1.19799e-06	7.23713e-06
Bm4910	WBGene00225171	Bm4910 is an ortholog of C. elegans K08D12.3; based on protein domain information, Bm4910 is predicted to have nucleic acid binding activity and zinc ion binding activity.	Upregulated in F120 (F30)	1.06045	8.77699	1.01007e-06	6.20015e-06
Bm4905	WBGene00225166	Bm4905 is an ortholog of C. elegans Y73C8B.3, Y73C8B.2, Y73C8B.1, K08D9.4, F35H12.5, F10D2.10 and C31H5.1.	Upregulated in F120 (F30)	1.59506	2.38944	0.00104104	0.00356978
Bm4904	WBGene00225165	Bma-col-182 is an ortholog of C. elegans col-72; proteomic studies indicate that Bma-col-182 is enriched in the digestive tract.	Upregulated in F120 (F30)	2.6546	6.03491	8.27748e-14	1.07315e-12
Bm4899	WBGene00225160	Bm4899 is an ortholog of C. elegans K08B12.1; based on protein domain information, Bm4899 is involved in lipid metabolic process.	Upregulated in F120 (F30)	2.99218	6.79051	1.08266e-39	5.51725e-38
Bm4876	WBGene00225137	Bma-tag-218 is an ortholog of C. elegans ephx-1; in C. elegans, ephx-1, is involved in reproduction; based on protein domain information, Bma-tag-218 is involved in regulation of Rho protein signal transduction; based on protein domain information, Bma-tag-218 is predicted to have Rho guanyl-nucleotide exchange factor activity.	Upregulated in F120 (F30)	1.16469	6.52745	5.7406e-09	4.79268e-08
Bm4859	WBGene00225120	Bm4859 is an ortholog of C. elegans asg-1 and asg-2; in C. elegans, asg-1 and asg-2, are involved in reproduction and embryo development; based on protein domain information, Bm4859 is involved in ATP synthesis coupled proton transport; based on protein domain information, Bm4859 is predicted to have hydrogen ion transmembrane transporter activity; based on protein domain information, Bm4859 is l…	Upregulated in F120 (F30)	1.04385	6.53463	1.03562e-06	6.34185e-06
Bm4854	WBGene00225115	Bma-ptr-14 is an ortholog of C. elegans ptr-14; in C. elegans, ptr-14, is involved in the molting cycle, locomotion and positive regulation of growth; based on protein domain information, Bma-ptr-14 is involved in transport; based on protein domain information, Bma-ptr-14 is predicted to have transporter activity; based on protein domain information, Bma-ptr-14 is an integral component of the mem…	Upregulated in F120 (F30)	3.24406	7.6377	2.03894e-44	1.26439e-42
Bm4853	WBGene00225114	Bma-aqp-9 is an ortholog of C. elegans aqp-9.	Upregulated in F120 (F30)	3.60886	3.49879	1.76364e-17	3.01076e-16
Bm4849	WBGene00225110	Bma-ile-1 is an ortholog of C. elegans ile-1; based on protein domain information, Bma-ile-1 is localized to the membrane.	Upregulated in F120 (F30)	1.81276	6.48068	7.90554e-20	1.56199e-18
Bm4847	WBGene00225108	Bm4847 is an ortholog of C. elegans K07A1.3.	Upregulated in F120 (F30)	1.27598	5.54849	2.67284e-09	2.29668e-08
Bm4840	WBGene00225101	Bma-nmtn-1 is an ortholog of C. elegans nmtn-1.	Upregulated in F120 (F30)	0.552603	6.92457	0.0092135	0.0239327
Bm4837	WBGene00225098	Bma-swt-5 is an ortholog of C. elegans swt-5; in C. elegans, swt-5, is involved in reproduction; based on protein domain information, Bma-swt-5 is an integral component of the membrane.	Upregulated in F120 (F30)	2.44016	3.07806	7.20507e-10	6.54625e-09
Bm4836	WBGene00225097	Bma-gsnl-1 is an ortholog of C. elegans gsnl-1; in C. elegans, gsnl-1, is involved in actin filament severing and barbed-end actin filament capping; based on protein domain information, Bma-gsnl-1 is involved in actin filament severing, actin nucleation and barbed-end actin filament capping; based on protein domain information, Bma-gsnl-1 is predicted to have actin binding activity and calcium io…	Upregulated in F120 (F30)	1.80855	6.36077	2.49256e-19	4.77811e-18
Bm4835	WBGene00225096	Bma-dgk-5 is an ortholog of C. elegans dgk-5; in C. elegans, dgk-5, is involved in reproduction and determination of adult lifespan; based on protein domain information, Bma-dgk-5 is involved in protein kinase C-activating G-protein coupled receptor signaling pathway; based on protein domain information, Bma-dgk-5 is predicted to have diacylglycerol kinase activity.	Upregulated in F120 (F30)	1.42967	6.83605	2.72159e-11	2.84139e-10
Bm4831	WBGene00225092	Bma-cah-3 is an ortholog of C. elegans cah-3.	Upregulated in F120 (F30)	1.28683	5.69381	3.07757e-09	2.63565e-08
Bm4826	WBGene00225087	Bm4826 is an ortholog of C. elegans K05C4.2; based on protein domain information, Bm4826 is involved in endoplasmic reticulum organization; based on protein domain information, Bm4826 is localized to the endoplasmic reticulum membrane.	Upregulated in F120 (F30)	0.755153	4.8107	0.00715544	0.0192772
Bm482	WBGene00220743	Based on protein domain information, Bm482 is predicted to have nucleic acid binding activity and nucleotide binding activity.	Upregulated in F120 (F30)	1.00084	4.21629	0.000423315	0.00157542
Bm4813	WBGene00225074	Bm4813 is an ortholog of O. volvulus OVOC926; based on protein domain information, Bm4813 is predicted to have sequence-specific DNA binding activity.	Upregulated in F120 (F30)	1.17652	6.32669	1.14024e-06	6.92442e-06
Bm4808	WBGene00225069	Bma-iftb-1 is an ortholog of C. elegans iftb-1; in C. elegans, iftb-1, is involved in nematode larval development, translation, apoptotic process, determination of adult lifespan, embryo development, body morphogenesis, growth, positive regulation of growth and hermaphrodite genitalia development; based on protein domain information, Bma-iftb-1 is involved in translational initiation; based on pr…	Upregulated in F120 (F30)	0.628602	5.75866	0.00283782	0.0086607
Bm4805	WBGene00225066	Bm4805 is an ortholog of C. elegans K04F10.2.	Upregulated in F120 (F30)	0.58655	6.73961	0.00535475	0.0150032
Bm4803	WBGene00225064	Bm4803 is an ortholog of C. elegans argk-1, F32B5.1 and W10C8.5; based on protein domain information, Bm4803 is predicted to have kinase activity.	Upregulated in F120 (F30)	0.624624	5.94906	0.00432152	0.012475
Bm4801	WBGene00225062	Bma-let-805 is an ortholog of C. elegans let-805 and C53A5.13; in C. elegans, let-805, is involved in reproduction, nematode larval development, receptor-mediated endocytosis, embryo development, the molting cycle, hemidesmosome assembly and locomotion.	Upregulated in F120 (F30)	2.14461	10.7954	1.43908e-23	3.51041e-22
Bm4797	WBGene00225058	Uncharacterized protein	Upregulated in F120 (F30)	2.5499	4.20195	1.32945e-12	1.57847e-11
Bm479	WBGene00220740	Uncharacterized protein	Upregulated in F120 (F30)	1.21277	5.38263	1.16454e-06	7.05166e-06
Bm4786	WBGene00225047	Bm4786 is an ortholog of C. elegans K03E5.2.	Upregulated in F120 (F30)	1.7355	4.16069	5.47617e-08	4.00367e-07
Bm4781	WBGene00225042	Bm4781 is an ortholog of C. elegans K03B8.6.	Upregulated in F120 (F30)	5.87557	3.87345	8.7242e-35	3.56377e-33
Bm4775	WBGene00225036	Bma-mbl-1 is an ortholog of C. elegans mbl-1; based on protein domain information, Bma-mbl-1 is predicted to have metal ion binding activity.	Upregulated in F120 (F30)	1.38614	6.73819	8.51268e-11	8.49947e-10
Bm4758	WBGene00225019	Bm4758 is an ortholog of C. elegans swt-2 and swt-1; based on protein domain information, Bm4758 is an integral component of the membrane.	Upregulated in F120 (F30)	1.88554	2.61624	3.51698e-05	0.000163966
Bm4757	WBGene00225018	Bma-dsc-4 is an ortholog of C. elegans dsc-4; in C. elegans, dsc-4, is involved in germ cell development, endoplasmic reticulum unfolded protein response and locomotion; based on protein domain information, Bma-dsc-4 is involved in lipid transport; based on protein domain information, Bma-dsc-4 is predicted to have lipid transporter activity.	Upregulated in F120 (F30)	1.66996	3.51112	3.68881e-06	2.05147e-05
Bm4756	WBGene00225017	Bm4756 is an ortholog of C. elegans K02D7.1; based on protein domain information, Bm4756 is involved in nucleoside metabolic process; based on protein domain information, Bm4756 is predicted to have purine-nucleoside phosphorylase activity.	Upregulated in F120 (F30)	1.63248	7.12848	4.2724e-10	3.98731e-09
Bm4753	WBGene00225014	Bm4753 is an ortholog of C. elegans K02B12.7; based on protein domain information, Bm4753 is predicted to have GTPase activator activity.	Upregulated in F120 (F30)	0.527602	6.24517	0.0103059	0.0263379
Bm4750	WBGene00225011	Bma-sec-12 is an ortholog of C. elegans sec-12; in C. elegans, sec-12, is involved in reproduction, nematode larval development, embryo development and locomotion.	Upregulated in F120 (F30)	0.601478	7.00906	0.00395994	0.011597
Bm4747	WBGene00225008	Bm4747 is an ortholog of C. elegans rps-25; in C. elegans, rps-25, is involved in embryo development.	Upregulated in F120 (F30)	0.560678	7.34233	0.00740241	0.0198387
Bm4743	WBGene00225004	Bm4743 is an ortholog of C. elegans F55A4.7.	Upregulated in F120 (F30)	0.851741	4.67887	0.00126318	0.00423556
Bm4737	WBGene00224998	Bma-dph-3 is an ortholog of C. elegans dph-3; in C. elegans, dph-3, is involved in embryo development.	Upregulated in F120 (F30)	0.932898	6.2169	8.20928e-06	4.2788e-05
Bm4734	WBGene00224995	Bm4734 is an ortholog of C. elegans K01G5.8.	Upregulated in F120 (F30)	0.708369	5.2674	0.00913949	0.0237761
Bm4733	WBGene00224994	Bm4733 is an ortholog of C. elegans ben-1; in C. elegans, ben-1, is involved in nematode larval development, chemosensory behavior, embryo development, pronuclear migration, positive regulation of growth and hermaphrodite genitalia development; based on protein domain information, Bm4733 is involved in microtubule-based process; based on protein domain information, Bm4733 is predicted to have GTP…	Upregulated in F120 (F30)	0.675775	9.36571	0.00378357	0.0111376
Bm473	WBGene00220734	Uncharacterized protein	Upregulated in F120 (F30)	1.53847	5.79094	1.70738e-12	2.0018e-11
Bm4722	WBGene00224983	Bm4722 is an ortholog of C. elegans K01B6.3.	Upregulated in F120 (F30)	2.38952	3.75908	2.96563e-12	3.40717e-11
[truncated: 5,055 more rows]
