# Supplementary material for: Defining Brugia malayi and Wolbachia symbiosis by stage-specific dual RNA-seq
Source: PLoS Negl Trop Dis. 2017 Mar 30;11(3):e0005357. doi: 10.1371/journal.pntd.0005357 (PMC5373514; doi:10.1371/journal.pntd.0005357)
Supplement: S2 Table — Table showing results of pair-wise differential expression analyses between female stages. (XLSX) [file pntd.0005357.s004.xlsx]

## Sheet: S2_Table_Brugia_DE_Male
S2 Table: B. malayi differentially expressed genes during male development. Table showing results of pair-wise differential expression analyses between male stages.
Gene	WormBase GeneID	Description	Differential Expression	logFC	logCPM	PValue	FDR
Bm10094	WBGene00230355	Uncharacterized protein	Downregulated in M30 (L4)	-2.70009	2.17158	0.00342952	0.0365672
Bm10114	WBGene00230375	Based on protein domain information, Bm10114 is predicted to have metal ion binding activity and nucleic acid binding activity.	Downregulated in M30 (L4)	-5.65853	1.50204	0.00307374	0.0340105
Bm10321	WBGene00230582	Bm10321 is an ortholog of O. volvulus OVOC8104.	Downregulated in M30 (L4)	-0.840692	4.97517	0.00447843	0.0444667
Bm10359	WBGene00230620	Bma-rsp-5 is an ortholog of C. elegans rsp-5; in C. elegans, rsp-5, is involved in embryo development, locomotion, hermaphrodite genitalia development and oogenesis; based on protein domain information, Bma-rsp-5 is predicted to have nucleic acid binding activity and nucleotide binding activity.	Downregulated in M30 (L4)	-1.20686	10.6393	2.86e-05	0.000821754
Bm10403	WBGene00230664	Bm10403 is an ortholog of O. volvulus OVOC10018.	Downregulated in M30 (L4)	-1.74332	3.76259	4.27e-05	0.00116817
Bm10425	WBGene00230686	Uncharacterized protein	Downregulated in M30 (L4)	-1.10538	4.74582	0.000776273	0.0119996
Bm10580	WBGene00230841	Bm10580 is an ortholog of O. volvulus OVOC6940.	Downregulated in M30 (L4)	-1.01673	8.84079	0.000172843	0.00371968
Bm10606	WBGene00230867	Bm10606 is an ortholog of O. volvulus OVOC6355; based on protein domain information, Bm10606 is predicted to have metal ion binding activity.	Downregulated in M30 (L4)	-3.20843	1.83605	0.00397704	0.0406499
Bm10613	WBGene00230874	Bm10613 is an ortholog of O. volvulus OVOC4889, OVOC6462 and OVOC6470.	Downregulated in M30 (L4)	-1.17714	4.57754	0.0013215	0.018208
Bm10635	WBGene00230896	Bm10635 is an ortholog of O. volvulus OVOC7590; based on protein domain information, Bm10635 is predicted to have protein dimerization activity.	Downregulated in M30 (L4)	-2.0538	3.0121	0.000495927	0.00849138
Bm10729	WBGene00230990	Uncharacterized protein	Downregulated in M30 (L4)	-0.851942	5.67844	0.000878821	0.0131996
Bm10911	WBGene00231172	Bma-grl-15 is an ortholog of O. volvulus Ovo-grl-15.	Downregulated in M30 (L4)	-2.45693	4.48498	1.03e-06	4.69e-05
Bm10949	WBGene00231210	Bm10949 is an ortholog of C. elegans K09F5.6.	Downregulated in M30 (L4)	-1.24214	5.23649	1.38e-05	0.000439227
Bm10959	WBGene00231220	Bm10959 is an ortholog of C. elegans F21G4.6.	Downregulated in M30 (L4)	-0.819687	7.49343	0.00290813	0.0328341
Bm11030	WBGene00231291	Bm11030 is an ortholog of C. elegans lin-25; in C. elegans, lin-25, is involved in cell fate specification, defense response, defecation, vulval development, positive regulation of vulval development and hermaphrodite genitalia development.	Downregulated in M30 (L4)	-0.955017	7.07315	0.00105418	0.0153355
Bm11036	WBGene00231297	Bm11036 is an ortholog of C. elegans rsp-4; in C. elegans, rsp-4, is involved in embryo development, body morphogenesis, locomotion, regulation of meiotic nuclear division and regulation of cell proliferation; based on protein domain information, Bm11036 is predicted to have nucleic acid binding activity and nucleotide binding activity.	Downregulated in M30 (L4)	-1.1775	4.94832	0.00314689	0.0346158
Bm11112	WBGene00231373	Bm11112 is an ortholog of O. volvulus OVOC261.	Downregulated in M30 (L4)	-2.8911	2.6311	0.000564303	0.00933837
Bm11186	WBGene00231447	Bma-myo-3 is an ortholog of C. elegans myo-3; in C. elegans, myo-3, is involved in reproduction, nematode larval development, receptor-mediated endocytosis, embryo development, locomotion, striated muscle contraction involved in embryonic body morphogenesis and striated muscle myosin thick filament assembly.	Downregulated in M30 (L4)	-1.03438	11.3273	0.000396033	0.0072015
Bm11231	WBGene00231492	Bma-hum-7 is an ortholog of C. elegans hum-7; in C. elegans, hum-7, is involved in actin-myosin filament sliding; based on protein domain information, Bma-hum-7 is involved in intracellular signal transduction; based on protein domain information, Bma-hum-7 is predicted to have ATP binding activity and motor activity; based on protein domain information, Bma-hum-7 is localized to the myosin compl…	Downregulated in M30 (L4)	-1.44054	6.73183	1.79e-06	7.57e-05
Bm11290	WBGene00231551	Bm11290 is an ortholog of O. volvulus OVOC10460.	Downregulated in M30 (L4)	-0.961739	6.03287	0.00509138	0.0485492
Bm11304	WBGene00231565	Bm11304 is an ortholog of C. elegans C12D8.1, C06G4.1, C36E6.1, M01A10.1 and ZK418.9; based on protein domain information, Bm11304 is predicted to have RNA binding activity.	Downregulated in M30 (L4)	-0.79578	8.56697	0.00277936	0.031649
Bm11314	WBGene00231575	Bma-ketn-1 is an ortholog of C. elegans ketn-1; in C. elegans, ketn-1, is involved in reproduction; proteomic studies indicate that Bma-ketn-1 is enriched in the body wall.	Downregulated in M30 (L4)	-0.840307	10.7508	0.00140959	0.0191406
Bm11366	WBGene00231627	Bma-anc-1 is an ortholog of C. elegans anc-1; in C. elegans, anc-1, is involved in nematode larval development, nucleus organization, cytoskeleton organization, embryo development, the molting cycle and pronuclear migration.	Downregulated in M30 (L4)	-0.988268	10.2599	0.000631467	0.0101805
Bm11439	WBGene00231700	Bma-ahr-1 is an ortholog of C. elegans ahr-1; in C. elegans, ahr-1, is involved in synapse assembly, response to xenobiotic stimulus, intracellular receptor signaling pathway and negative regulation of locomotion; based on protein domain information, Bma-ahr-1 is involved in regulation of transcription, DNA-templated; based on protein domain information, Bma-ahr-1 is predicted to have protein dim…	Downregulated in M30 (L4)	-3.23026	3.16636	5.92e-08	4.08e-06
Bm11564	WBGene00231825	Bma-twk-2 is an ortholog of C. elegans twk-2; in C. elegans, twk-2, is involved in reproduction; based on protein domain information, Bma-twk-2 is involved in potassium ion transmembrane transport; based on protein domain information, Bma-twk-2 is predicted to have potassium channel activity; based on protein domain information, Bma-twk-2 is localized to the membrane.	Downregulated in M30 (L4)	-2.90057	2.02373	0.00165076	0.0215425
Bm11652	WBGene00231913	Based on protein domain information, Bma-fbl-1 is predicted to have calcium ion binding activity.	Downregulated in M30 (L4)	-0.956283	7.11904	0.000438557	0.00773492
Bm11680	WBGene00231941	Bm11680 is an ortholog of O. volvulus OVOC1189.	Downregulated in M30 (L4)	-1.69808	3.50226	0.000502696	0.00851408
Bm11719	WBGene00231980	Bma-nlg-1 is an ortholog of C. elegans nlg-1; in C. elegans, nlg-1, is involved in cellular protein modification process, determination of adult lifespan, negative regulation of neurotransmitter secretion and gamma-aminobutyric acid receptor clustering.	Downregulated in M30 (L4)	-1.00475	4.93294	0.0013416	0.0184307
Bm12002	WBGene00232263	Uncharacterized protein	Downregulated in M30 (L4)	-0.86306	7.84707	0.00116938	0.0166599
Bm12166	WBGene00232427	Bm12166 is an ortholog of C. elegans ZC455.1.	Downregulated in M30 (L4)	-2.6836	2.80632	0.00073877	0.0115724
Bm12376	WBGene00232637	Uncharacterized protein	Downregulated in M30 (L4)	-1.58901	5.17721	2.37e-08	1.86e-06
Bm12412	WBGene00232673	Bm12412 is an ortholog of C. elegans lin-2; in C. elegans, lin-2, is involved in oviposition, vulval development, positive regulation of vulval development, negative regulation of vulval development, gamma-aminobutyric acid receptor clustering and protein localization to basolateral plasma membrane.	Downregulated in M30 (L4)	-1.41422	6.16642	8.34e-08	5.52e-06
Bm126	WBGene00220387	Bm126 is an ortholog of C. elegans ctc-1; based on protein domain information, Bm126 is involved in aerobic respiration; based on protein domain information, Bm126 is predicted to have cytochrome-c oxidase activity, heme binding activity, and iron ion binding activity; based on protein domain information, Bm126 is an integral component of the membrane.	Downregulated in M30 (L4)	-1.23222	11.1159	4.37e-05	0.00118718
Bm12828	WBGene00233089	Bm12828 is an ortholog of C. elegans K07A12.1.	Downregulated in M30 (L4)	-1.99148	2.63597	0.00222752	0.0266932
Bm12849	WBGene00233110	Bm12849 is an ortholog of O. volvulus OVOC1113.	Downregulated in M30 (L4)	-0.748191	5.52866	0.00394482	0.0404086
Bm12892	WBGene00233153	Bm12892 is an ortholog of C. elegans duo-1, duo-3 and C04E6.5; based on protein domain information, Bm12892 is involved in protein deubiquitination; based on protein domain information, Bm12892 is predicted to have thiol-dependent ubiquitinyl hydrolase activity.	Downregulated in M30 (L4)	-0.757893	5.42232	0.00362797	0.0382842
Bm12896	WBGene00233157	Bma-nas-13 is an ortholog of C. elegans nas-13; based on protein domain information, Bma-nas-13 is involved in proteolysis; based on protein domain information, Bma-nas-13 is predicted to have metalloendopeptidase activity and zinc ion binding activity.	Downregulated in M30 (L4)	-1.62834	3.03526	0.00487036	0.0469185
Bm12900	WBGene00233161	Bm12900 is an ortholog of O. volvulus OVOC874.	Downregulated in M30 (L4)	-0.899021	6.77818	0.00104667	0.0152736
Bm12909	WBGene00233170	Bm12909 is an ortholog of C. elegans timm-23; in C. elegans, timm-23, is involved in embryo development and hermaphrodite genitalia development.	Downregulated in M30 (L4)	-1.77675	3.039	0.0026539	0.0305541
Bm12919	WBGene00233180	Bm12919 is an ortholog of C. elegans M01B12.4.	Downregulated in M30 (L4)	-0.906374	6.75338	0.00117706	0.0167338
Bm12947	WBGene00233208	Bm12947 is an ortholog of O. volvulus OVOC712; based on protein domain information, Bm12947 is predicted to have metal ion binding activity.	Downregulated in M30 (L4)	-0.883493	7.12115	0.00105701	0.0153528
Bm1362	WBGene00221623	Bm1362 is an ortholog of O. volvulus OVOC10723.	Downregulated in M30 (L4)	-1.124	4.60672	0.00111029	0.0160028
Bm13728	WBGene00233989	Bma-ogdh-1 is an ortholog of C. elegans ZK836.2 and ogdh-1; in C. elegans, ogdh-1, is involved in reproduction, nematode larval development, determination of adult lifespan, embryo development and positive regulation of growth; based on protein domain information, Bma-ogdh-1 is involved in tricarboxylic acid cycle; based on protein domain information, Bma-ogdh-1 is predicted to have oxoglutarate …	Downregulated in M30 (L4)	-1.18883	7.65425	1.52e-05	0.000477121
Bm13742	WBGene00234003	Bma-dlst-1 is an ortholog of C. elegans dlst-1; in C. elegans, dlst-1, is involved in reproduction, nematode larval development, receptor-mediated endocytosis, embryo development and locomotion; based on protein domain information, Bma-dlst-1 is involved in metabolic process; based on protein domain information, Bma-dlst-1 is predicted to have transferase activity, transferring acyl groups.	Downregulated in M30 (L4)	-1.7115	3.08514	0.0045623	0.0448918
Bm13768	WBGene00234029	Bma-rla-0 is an ortholog of C. elegans rla-0; in C. elegans, rla-0, is involved in reproduction, nematode larval development, apoptotic process and embryo development; based on protein domain information, Bma-rla-0 is involved in ribosome biogenesis.	Downregulated in M30 (L4)	-0.817154	9.67708	0.00179036	0.0227632
Bm13855	WBGene00234116	Bma-mdh-2 is an ortholog of C. elegans mdh-2; in C. elegans, mdh-2, is involved in nematode larval development, receptor-mediated endocytosis, determination of adult lifespan, embryo development and striated muscle myosin thick filament assembly; based on protein domain information, Bma-mdh-2 is involved in carbohydrate metabolic process, malate metabolic process and oxidation-reduction process; …	Downregulated in M30 (L4)	-0.864808	7.02579	0.00195493	0.0242828
Bm1388	WBGene00221649	Bma-clh-3 is an ortholog of C. elegans clh-3; based on protein domain information, Bma-clh-3 is involved in chloride transport and transmembrane transport; based on protein domain information, Bma-clh-3 is predicted to have catalytic activity and voltage-gated chloride channel activity; based on protein domain information, Bma-clh-3 is localized to the membrane.	Downregulated in M30 (L4)	-1.1069	7.24873	0.00135565	0.0185966
Bm13942	WBGene00234203	Bm13942 is an ortholog of C. elegans mtcu-2; based on protein domain information, Bm13942 is involved in oxidation-reduction process and tRNA wobble uridine modification; based on protein domain information, Bm13942 is predicted to have flavin adenine dinucleotide binding activity and oxidoreductase activity.	Downregulated in M30 (L4)	-1.04641	5.5997	0.000119099	0.00275928
Bm13963	WBGene00234224	Bm13963 is an ortholog of C. elegans K08E3.5; based on protein domain information, Bm13963 is involved in UDP-glucose metabolic process; based on protein domain information, Bm13963 is predicted to have UTP:glucose-1-phosphate uridylyltransferase activity.	Downregulated in M30 (L4)	-0.9597	7.58719	0.000398554	0.00723333
Bm13970	WBGene00234231	Bm13970 is an ortholog of C. elegans gpdh-1 and gpdh-2; based on protein domain information, Bm13970 is involved in carbohydrate metabolic process, glycerol-3-phosphate catabolic process and oxidation-reduction process; based on protein domain information, Bm13970 is predicted to have NAD binding activity, glycerol-3-phosphate dehydrogenase [NAD+] activity, and protein homodimerization activity; …	Downregulated in M30 (L4)	-0.738618	5.92195	0.00410721	0.0414387
Bm14074	WBGene00234335	Bm14074 is an ortholog of C. elegans rpl-37 and W01D2.1; in C. elegans, rpl-37, is involved in nematode larval development, embryo development, positive regulation of growth and hermaphrodite genitalia development; based on protein domain information, Bm14074 is involved in translation; based on protein domain information, Bm14074 is a structural constituent of ribosome; based on protein domain i…	Downregulated in M30 (L4)	-0.990701	5.86998	0.00199257	0.0245036
Bm14712	WBGene00235047	Bm14712 is an ortholog of C. elegans dpy-5 and members of the C. elegans col gene class including col-184, col-175 and col-140; based on protein domain information, Bm14712 is a structural constituent of cuticle.	Downregulated in M30 (L4)	-2.10205	6.56365	1.35e-12	2.48e-10
Bm14722	WBGene00235057	Bma-pak-1 is an ortholog of C. elegans pak-1; in C. elegans, pak-1, is involved in nematode larval development, axon guidance, determination of adult lifespan, embryo development, embryonic body morphogenesis, hemidesmosome assembly, gonad morphogenesis and inductive cell migration; based on protein domain information, Bma-pak-1 is involved in actin filament organization and protein phosphorylati…	Downregulated in M30 (L4)	-0.901067	6.43442	0.00202841	0.0247819
Bm14771	WBGene00234956	Bma-abts-3 is an ortholog of C. elegans abts-3; based on protein domain information, Bma-abts-3 is involved in anion transport; based on protein domain information, Bma-abts-3 is predicted to have inorganic anion exchanger activity; based on protein domain information, Bma-abts-3 is an integral component of the membrane.	Downregulated in M30 (L4)	-1.35022	6.70061	1.31e-06	5.73e-05
Bm1580	WBGene00221841	Bm1580 is an ortholog of C. elegans C32E12.4.	Downregulated in M30 (L4)	-0.815861	5.52102	0.00225029	0.0268631
Bm164	WBGene00220425	Bm164 is an ortholog of O. volvulus OVOC7216.	Downregulated in M30 (L4)	-2.01685	14.7379	0.000115851	0.00270406
Bm1702	WBGene00221963	Bma-xnp-1 is an ortholog of C. elegans xnp-1; in C. elegans, xnp-1, is involved in morphogenesis of an epithelium, apoptotic process, embryo development, vulval development and hermaphrodite genitalia development; based on protein domain information, Bma-xnp-1 is predicted to have ATP binding activity.	Downregulated in M30 (L4)	-0.770961	7.00332	0.00441708	0.0439041
Bm1735	WBGene00221996	Bma-cdtl-7 is an ortholog of C. elegans cdk-12; in C. elegans, cdk-12, is involved in nematode larval development, receptor-mediated endocytosis, embryo development, body morphogenesis, locomotion and hermaphrodite genitalia development; based on protein domain information, Bma-cdtl-7 is involved in protein phosphorylation; based on protein domain information, Bma-cdtl-7 is predicted to have ATP …	Downregulated in M30 (L4)	-0.773538	6.60654	0.00484782	0.0467974
Bm1750	WBGene00222011	Bma-hlh-1 is an ortholog of C. elegans hlh-1; in C. elegans, hlh-1, is involved in reproduction, nematode larval development, transcription from RNA polymerase II promoter, embryo development, locomotion, positive regulation of transcription from RNA polymerase II promoter, striated muscle cell differentiation and striated muscle contraction involved in embryonic body morphogenesis; based on prot…	Downregulated in M30 (L4)	-1.36812	5.90461	1.92e-07	1.12e-05
Bm1768	WBGene00222029	Bma-egl-8 is an ortholog of C. elegans egl-8; in C. elegans, egl-8, is involved in chemotaxis, dopamine receptor signaling pathway, insemination, determination of adult lifespan, gonad development, embryo development, positive regulation of acetylcholine secretion, neurotransmission, RNA interference, oviposition, protein catabolic process, defecation, spicule insertion, protein localization to s…	Downregulated in M30 (L4)	-0.922352	8.19542	0.000747559	0.0116517
Bm1770	WBGene00222031	Bma-unc-44 is an ortholog of C. elegans unc-44; in C. elegans, unc-44, is involved in meiotic nuclear division, body morphogenesis, dendrite development, dorsal/ventral axon guidance, positive regulation of growth and axon extension; based on protein domain information, Bma-unc-44 is involved in signal transduction.	Downregulated in M30 (L4)	-1.22085	10.0231	4.67e-06	0.000169292
Bm1797	WBGene00222058	Bma-daf-7 is an ortholog of C. elegans daf-7; in C. elegans, daf-7, is involved in oviposition, lipid storage, response to food, social behavior, regulation of pharyngeal pumping, dauer entry, positive regulation of transcription from RNA polymerase II promoter, defense response to Gram-negative bacterium and negative regulation of dauer larval development; based on protein domain information, Bm…	Downregulated in M30 (L4)	-1.1791	9.70308	1.33e-05	0.000425887
Bm1802	WBGene00222063	Bma-tmc-2 is an ortholog of C. elegans tmc-2; based on protein domain information, Bma-tmc-2 is an integral component of the membrane.	Downregulated in M30 (L4)	-1.14335	5.95216	6.8e-06	0.000236174
Bm1813	WBGene00222074	Bm1813 is an ortholog of C. elegans ctr-9; in C. elegans, ctr-9, is involved in reproduction, nematode larval development and embryo development.	Downregulated in M30 (L4)	-0.881121	6.39975	0.00202595	0.0247819
Bm182	WBGene00220443	Bm182 is an ortholog of O. volvulus OVOC4106 and OVOC4107.	Downregulated in M30 (L4)	-1.06028	6.42835	0.000155023	0.00337792
Bm1829	WBGene00222090	Bm1829 is an ortholog of C. elegans B0495.8; based on protein domain information, Bm1829 is involved in mRNA splice site selection; based on protein domain information, Bm1829 is predicted to have mRNA binding activity; based on protein domain information, Bm1829 is localized to the U1 snRNP.	Downregulated in M30 (L4)	-0.996126	6.62754	0.00157851	0.0208314
Bm1853	WBGene00222114	Bma-exos-4.1 is an ortholog of C. elegans exos-4.1; in C. elegans, exos-4.1, is involved in nematode larval development, germ cell development, gonad development, embryo development, body morphogenesis and positive regulation of growth.	Downregulated in M30 (L4)	-1.02167	5.17234	0.00189468	0.0237648
Bm1880	WBGene00222141	Uncharacterized protein	Downregulated in M30 (L4)	-0.818284	5.43044	0.00179076	0.0227632
Bm1908	WBGene00222169	Bm1908 is an ortholog of C. elegans dyn-1; in C. elegans, dyn-1, is involved in nematode larval development, receptor-mediated endocytosis, apoptotic process, germ cell development, asymmetric cell division, embryo development, positive regulation of necrotic cell death, the molting cycle, protein catabolic process, inductive cell migration, engulfment of apoptotic cell and phagosome maturation i…	Downregulated in M30 (L4)	-1.13892	6.59075	0.000259005	0.0051163
Bm1910	WBGene00222171	Bm1910 is an ortholog of C. elegans lron-3.	Downregulated in M30 (L4)	-0.993834	4.58202	0.00301184	0.0335724
Bm1924	WBGene00222185	Bma-tag-278 is an ortholog of C. elegans tag-278.	Downregulated in M30 (L4)	-1.36894	8.10053	8.32e-06	0.000281893
Bm1980	WBGene00222241	Bma-let-756 is an ortholog of C. elegans let-756; in C. elegans, let-756, is involved in reproduction, nematode larval development, fibroblast growth factor receptor signaling pathway, negative regulation of cell projection organization and regulation of axon extension involved in axon guidance; based on protein domain information, Bma-let-756 is predicted to have growth factor activity.	Downregulated in M30 (L4)	-1.18618	5.1743	9.91e-05	0.0023672
Bm2006	WBGene00222267	Bma-mel-11 is an ortholog of C. elegans mel-11; in C. elegans, mel-11, is involved in reproduction, receptor-mediated endocytosis, embryo development and embryonic body morphogenesis; based on protein domain information, Bma-mel-11 is predicted to have protein kinase binding activity.	Downregulated in M30 (L4)	-1.03351	6.44958	0.00238241	0.0280479
Bm2018	WBGene00222279	Bma-prk-1 is an ortholog of C. elegans prk-1; based on protein domain information, Bma-prk-1 is involved in protein phosphorylation; based on protein domain information, Bma-prk-1 is predicted to have ATP binding activity and protein kinase activity.	Downregulated in M30 (L4)	-1.20023	5.13364	2.37e-05	0.000702125
Bm2057	WBGene00222318	Bm2057 is an ortholog of C. elegans C07H6.4; based on protein domain information, Bm2057 is involved in RNA processing; based on protein domain information, Bm2057 is predicted to have RNA binding activity and nucleotide binding activity.	Downregulated in M30 (L4)	-0.902727	7.41321	0.0027894	0.0317247
Bm2073	WBGene00222334	Bma-tmd-2 is an ortholog of C. elegans tmd-2; based on protein domain information, Bma-tmd-2 is involved in pointed-end actin filament capping; based on protein domain information, Bma-tmd-2 is predicted to have tropomyosin binding activity.	Downregulated in M30 (L4)	-0.840699	5.375	0.00166412	0.0215967
Bm2092	WBGene00222353	Bma-unc-89 is an ortholog of C. elegans unc-89; in C. elegans, unc-89, is involved in body morphogenesis, skeletal muscle myosin thick filament assembly, locomotion and positive regulation of growth; based on protein domain information, Bma-unc-89 is involved in protein phosphorylation and regulation of Rho protein signal transduction; based on protein domain information, Bma-unc-89 is predicted …	Downregulated in M30 (L4)	-1.30799	11.0749	1.99e-06	8.24e-05
Bm2130	WBGene00222391	Bm2130 is an ortholog of C. elegans C10E2.2; based on protein domain information, Bm2130 is predicted to have ubiquitin protein ligase activity and zinc ion binding activity.	Downregulated in M30 (L4)	-1.34667	3.89011	0.00315957	0.0346311
Bm2150	WBGene00222411	Bma-cgef-2 is an ortholog of O. volvulus OVOC216; based on protein domain information, Bma-cgef-2 is involved in regulation of Rho protein signal transduction; based on protein domain information, Bma-cgef-2 is predicted to have Rho guanyl-nucleotide exchange factor activity.	Downregulated in M30 (L4)	-1.40557	4.04129	0.00048325	0.0083535
Bm2153	WBGene00222414	Bm2153 is an ortholog of C. elegans C11E4.6.	Downregulated in M30 (L4)	-0.889697	8.18125	0.00145265	0.0194717
Bm2203	WBGene00222464	Bm2203 is an ortholog of C. elegans tnt-3 and tnt-4; based on protein domain information, Bm2203 is involved in regulation of muscle contraction; based on protein domain information, Bm2203 is localized to the troponin complex.	Downregulated in M30 (L4)	-1.40384	6.835	8.04e-07	3.81e-05
Bm2210	WBGene00222471	Bm2210 is an ortholog of C. elegans C14H10.3.	Downregulated in M30 (L4)	-0.800116	5.62677	0.00461706	0.0451877
Bm2238	WBGene00222499	Bma-nfx-1 is an ortholog of C. elegans nfx-1; based on protein domain information, Bma-nfx-1 is involved in regulation of transcription, DNA-templated; based on protein domain information, Bma-nfx-1 is predicted to have nucleic acid binding activity, transcription factor activity, sequence-specific DNA binding, and zinc ion binding activity; based on protein domain information, Bma-nfx-1 is local…	Downregulated in M30 (L4)	-0.794411	7.26646	0.00515243	0.0489461
Bm2259	WBGene00222520	Bma-inx-1 is an ortholog of C. elegans inx-1; based on protein domain information, Bma-inx-1 is localized to the gap junction.	Downregulated in M30 (L4)	-1.21825	6.04364	3.03e-06	0.000116485
Bm2262	WBGene00222523	Bm2262 is an ortholog of C. elegans unc-75; in C. elegans, unc-75, is involved in regulation of alternative mRNA splicing, via spliceosome, cholinergic synaptic transmission, positive regulation of cholinergic synaptic transmission, positive regulation of GABAergic synaptic transmission, locomotion and regulation of neuron differentiation; based on protein domain information, Bm2262 is predicted …	Downregulated in M30 (L4)	-2.90677	3.9767	5.11e-07	2.6e-05
Bm2315	WBGene00222576	Bma-inx-18 is an ortholog of C. elegans inx-18; based on protein domain information, Bma-inx-18 is localized to the gap junction.	Downregulated in M30 (L4)	-1.62328	4.06032	5e-05	0.0013254
Bm2318	WBGene00222579	Bma-rpy-1 is an ortholog of C. elegans rpy-1; in C. elegans, rpy-1, is involved in lipid storage; based on protein domain information, Bma-rpy-1 is involved in chemical synaptic transmission; based on protein domain information, Bma-rpy-1 is predicted to have acetylcholine receptor binding activity and protein anchor; based on protein domain information, Bma-rpy-1 is localized to the synapse.	Downregulated in M30 (L4)	-1.12742	4.6576	0.000414415	0.00744491
Bm2331	WBGene00222592	Bm2331 is an ortholog of C. elegans C24A1.3; based on protein domain information, Bm2331 is involved in protein phosphorylation; based on protein domain information, Bm2331 is predicted to have protein kinase activity.	Downregulated in M30 (L4)	-1.2269	4.31315	0.00136218	0.0186585
Bm2363	WBGene00222624	Bma-ajm-1 is an ortholog of C. elegans ajm-1; in C. elegans, ajm-1, is involved in gonad development, embryo development, locomotion, negative regulation of vulval development and cell-cell junction organization.	Downregulated in M30 (L4)	-1.16886	9.36286	8.31e-05	0.00203556
Bm2413	WBGene00222674	Bma-syg-2 is an ortholog of C. elegans syg-2; in C. elegans, syg-2, is involved in cell-cell signaling, synaptic target recognition and synapse organization.	Downregulated in M30 (L4)	-0.938535	5.44101	0.000494156	0.00847654
Bm2415	WBGene00222676	Bma-wdfy-3 is an ortholog of C. elegans wdfy-3; based on protein domain information, Bma-wdfy-3 is predicted to have metal ion binding activity.	Downregulated in M30 (L4)	-0.748588	8.55382	0.00448697	0.0445045
Bm2418	WBGene00222679	Bm2418 is an ortholog of the members of the C. elegans pho gene class including pho-12, pho-13 and pho-11, and C27A2.12 and F26C11.1; based on protein domain information, Bm2418 is predicted to have acid phosphatase activity.	Downregulated in M30 (L4)	-2.91733	3.72435	1.15e-09	1.19e-07
Bm2433	WBGene00222694	Bma-egl-45 is an ortholog of C. elegans egl-45; in C. elegans, egl-45, is involved in nematode larval development, receptor-mediated endocytosis, determination of adult lifespan, embryo development, body morphogenesis, oviposition, locomotion and axon extension; based on protein domain information, Bma-egl-45 is localized to the eukaryotic translation initiation factor 3 complex.	Downregulated in M30 (L4)	-0.763711	7.08296	0.0050591	0.0483397
Bm2434	WBGene00222695	Bma-nca-2 is an ortholog of C. elegans unc-77; in C. elegans, unc-77, is involved in protein catabolic process, positive regulation of cholinergic synaptic transmission, positive regulation of GABAergic synaptic transmission, locomotion, positive regulation of locomotion and hermaphrodite genitalia development; based on protein domain information, Bma-nca-2 is involved in ion transport and transm…	Downregulated in M30 (L4)	-1.3004	6.30661	4.19e-06	0.000154063
Bm2498	WBGene00222759	Bma-tbc-19 is an ortholog of C. elegans tbc-19.	Downregulated in M30 (L4)	-2.16817	3.09182	0.00167614	0.0216772
Bm2507	WBGene00222768	Bma-sma-6 is an ortholog of C. elegans sma-6; in C. elegans, sma-6, is involved in body morphogenesis, regulation of cell morphogenesis, regulation of cell adhesion, positive regulation of growth, dauer larval development, innate immune response, nematode male tail tip morphogenesis, positive regulation of protein catabolic process, positive regulation of transcription from RNA polymerase II prom…	Downregulated in M30 (L4)	-1.07781	5.20599	0.000136297	0.00306135
Bm2534	WBGene00222795	Bma-exc-5 is an ortholog of C. elegans exc-5 and tag-52; based on protein domain information, Bma-exc-5 is involved in regulation of Rho protein signal transduction; based on protein domain information, Bma-exc-5 is predicted to have Rho guanyl-nucleotide exchange factor activity and metal ion binding activity.	Downregulated in M30 (L4)	-1.13171	6.24681	3.19e-05	0.000904118
Bm256	WBGene00220517	Uncharacterized protein	Downregulated in M30 (L4)	-1.22003	9.44924	1.24e-05	0.000402361
Bm2567	WBGene00222828	Bma-dmd-10 is an ortholog of C. elegans dmd-10; based on protein domain information, Bma-dmd-10 is involved in regulation of transcription, DNA-templated; based on protein domain information, Bma-dmd-10 is predicted to have sequence-specific DNA binding activity and transcription factor activity, sequence-specific DNA binding; based on protein domain information, Bma-dmd-10 is localized to the nu…	Downregulated in M30 (L4)	-1.64898	3.47519	0.000552529	0.00919216
Bm2597	WBGene00222858	Bma-tag-275 is an ortholog of C. elegans tag-275 and F27D9.7; based on protein domain information, Bma-tag-275 is involved in proteolysis; based on protein domain information, Bma-tag-275 is predicted to have metalloendopeptidase activity.	Downregulated in M30 (L4)	-1.67761	3.66696	0.000366006	0.00677364
Bm2608	WBGene00222869	Bm2608 is an ortholog of O. volvulus OVOC3734.	Downregulated in M30 (L4)	-1.42577	4.89519	5.29e-06	0.000187295
Bm2643	WBGene00222904	Bm2643 is an ortholog of O. volvulus OVOC4753.	Downregulated in M30 (L4)	-1.05609	5.26528	0.000241843	0.00481787
Bm27	WBGene00220288	Uncharacterized protein	Downregulated in M30 (L4)	-2.83101	6.93413	7.63e-10	8.32e-08
Bm2715	WBGene00222976	Bma-acin-1 is an ortholog of C. elegans acin-1; in C. elegans, acin-1, is involved in embryo development, regulation of cell migration and gonad morphogenesis; based on protein domain information, Bma-acin-1 is predicted to have nucleotide binding activity.	Downregulated in M30 (L4)	-0.751453	7.7982	0.00498627	0.0478876
Bm2740	WBGene00223001	Bma-aff-1 is an ortholog of O. volvulus Ovo-aff-1.	Downregulated in M30 (L4)	-2.08438	3.46347	9.53e-05	0.00229307
Bm2768	WBGene00223029	Bma-acy-3 is an ortholog of C. elegans acy-3; in C. elegans, acy-3, is involved in lipid storage, negative regulation of protein kinase C signaling and regulation of establishment of cell polarity; based on protein domain information, Bma-acy-3 is involved in cyclic nucleotide biosynthetic process and intracellular signal transduction; based on protein domain information, Bma-acy-3 is predicted t…	Downregulated in M30 (L4)	-1.57514	6.42208	5.76e-08	4.04e-06
Bm2802	WBGene00223063	Bm2802 is an ortholog of O. volvulus OVOC9504.	Downregulated in M30 (L4)	-2.25205	3.86754	3.42e-07	1.86e-05
Bm2810	WBGene00223071	Bma-trr-1 is an ortholog of C. elegans trr-1; in C. elegans, trr-1, is involved in nematode larval development, receptor-mediated endocytosis, embryo development, body morphogenesis, lipid storage, positive regulation of growth rate, locomotion, negative regulation of vulval development and hermaphrodite genitalia development; based on protein domain information, Bma-trr-1 is involved in histone …	Downregulated in M30 (L4)	-0.883152	8.43842	0.00130692	0.0180335
Bm2822	WBGene00223083	Bma-unc-130 is an ortholog of C. elegans unc-130; in C. elegans, unc-130, is involved in negative regulation of transcription from RNA polymerase II promoter, embryo development, nematode male tail tip morphogenesis, maintenance of protein location and axon extension involved in axon guidance; based on protein domain information, Bma-unc-130 is involved in regulation of transcription, DNA-templat…	Downregulated in M30 (L4)	-1.25956	4.00221	0.00172114	0.0220923
Bm2825	WBGene00223086	Bma-egl-19 is an ortholog of C. elegans egl-19; in C. elegans, egl-19, is involved in embryo development, oviposition, spicule insertion, determination of left/right asymmetry in nervous system, hermaphrodite genitalia development, regulation of pharyngeal pumping, striated muscle contraction involved in embryonic body morphogenesis and calcium ion transmembrane transport; based on protein domain…	Downregulated in M30 (L4)	-1.19894	8.18889	1.29e-05	0.000414743
Bm2836	WBGene00223097	Bma-ptp-1 is an ortholog of C. elegans ptp-1; based on protein domain information, Bma-ptp-1 is involved in protein dephosphorylation; based on protein domain information, Bma-ptp-1 is predicted to have protein tyrosine phosphatase activity.	Downregulated in M30 (L4)	-1.14503	6.47573	4.67e-05	0.00124733
Bm2855	WBGene00223116	Bm2855 is an ortholog of O. volvulus OVOC10858; based on protein domain information, Bm2855 is predicted to have nucleic acid binding activity and nucleotide binding activity.	Downregulated in M30 (L4)	-1.34517	7.74371	8.77e-07	4.05e-05
Bm2861	WBGene00223122	Bma-unc-36 is an ortholog of C. elegans unc-36 and tag-180.	Downregulated in M30 (L4)	-0.864779	6.74548	0.00149237	0.0198995
Bm2872	WBGene00223133	Bma-magu-3 is an ortholog of C. elegans magu-3.	Downregulated in M30 (L4)	-1.5713	5.98455	5.85e-08	4.06e-06
Bm2886	WBGene00223147	Bma-egl-3 is an ortholog of C. elegans egl-3; in C. elegans, egl-3, is involved in chemosensory behavior, determination of adult lifespan, oviposition, insulin processing, protein catabolic process, negative chemotaxis, negative regulation of turning behavior involved in mating and regulation of locomotion involved in locomotory behavior; based on protein domain information, Bma-egl-3 is involved…	Downregulated in M30 (L4)	-1.00615	5.72665	0.000535418	0.00897112
Bm2900	WBGene00223161	Bma-unc-104 is an ortholog of C. elegans unc-104; in C. elegans, unc-104, is involved in reproduction, nematode larval development, regulation of striated muscle contraction, neuron-neuron synaptic transmission, cholinergic synaptic transmission, axon guidance, feeding behavior, determination of adult lifespan, body morphogenesis, positive regulation of necrotic cell death, the molting cycle, def…	Downregulated in M30 (L4)	-1.21114	7.73541	2.28e-05	0.000678241
Bm2910	WBGene00223171	Bm2910 is an ortholog of C. elegans C53C9.2.	Downregulated in M30 (L4)	-3.05469	4.03756	1.08e-05	0.000356232
Bm2926	WBGene00223187	Bma-ist-1 is an ortholog of C. elegans ist-1; in C. elegans, ist-1, is involved in short-term memory, insulin receptor signaling pathway and dauer larval development.	Downregulated in M30 (L4)	-1.17167	6.76032	2.48e-05	0.000730752
Bm2979	WBGene00223240	Bma-lron-15 is an ortholog of C. elegans lron-15; proteomic studies indicate that Bma-lron-15 is enriched in the reproductive tract.	Downregulated in M30 (L4)	-1.00766	5.78768	0.000189687	0.00404509
Bm2988	WBGene00223249	Bma-nlp-14 is an ortholog of C. elegans nlp-14 and nlp-15.	Downregulated in M30 (L4)	-2.55905	5.34296	4.93e-08	3.59e-06
Bm300	WBGene00220561	Uncharacterized protein	Downregulated in M30 (L4)	-2.01693	4.3854	0.000142682	0.00318001
Bm3024	WBGene00223285	Bm3024 is an ortholog of C. elegans cdc-5L; in C. elegans, cdc-5L, is involved in nematode larval development, cellular response to DNA damage stimulus, germ cell development, embryo development and the molting cycle; based on protein domain information, Bm3024 is predicted to have DNA binding activity.	Downregulated in M30 (L4)	-0.766018	6.24784	0.0033388	0.0359678
Bm3039	WBGene00223300	Bma-elo-3 is an ortholog of C. elegans elo-3; based on protein domain information, Bma-elo-3 is an integral component of the membrane.	Downregulated in M30 (L4)	-0.905648	5.4616	0.000460581	0.00804773
Bm3092	WBGene00223353	Bma-gpa-3 is an ortholog of C. elegans gpa-3; in C. elegans, gpa-3, is involved in dauer entry, sensory perception of bitter taste and G-protein coupled receptor signaling pathway involved in defense response to Gram-negative bacterium; based on protein domain information, Bma-gpa-3 is involved in adenylate cyclase-modulating G-protein coupled receptor signaling pathway; based on protein domain i…	Downregulated in M30 (L4)	-1.83194	4.36106	8.24e-07	3.88e-05
Bm3102	WBGene00223363	Bma-tag-172 is an ortholog of C. elegans madd-3; in C. elegans, madd-3, is involved in reproduction; based on protein domain information, Bma-tag-172 is involved in protein phosphorylation; based on protein domain information, Bma-tag-172 is predicted to have ATP binding activity and protein kinase activity.	Downregulated in M30 (L4)	-1.31006	7.844	1.77e-06	7.53e-05
Bm3112	WBGene00223373	Bma-acdh-12 is an ortholog of C. elegans acdh-12; in C. elegans, acdh-12, is involved in determination of adult lifespan and embryo development; based on protein domain information, Bma-acdh-12 is involved in oxidation-reduction process; based on protein domain information, Bma-acdh-12 is predicted to have acyl-CoA dehydrogenase activity and flavin adenine dinucleotide binding activity.	Downregulated in M30 (L4)	-0.956807	5.97925	0.00180818	0.0229272
Bm3114	WBGene00223375	Based on protein domain information, Bma-rsp-4 is predicted to have nucleic acid binding activity and nucleotide binding activity.	Downregulated in M30 (L4)	-1.24413	5.10465	2.07e-05	0.00062529
Bm3120	WBGene00223381	Bma-egl-21 is an ortholog of C. elegans egl-21; in C. elegans, egl-21, is involved in acetylcholine secretion, neurotransmission and protein processing; based on protein domain information, Bma-egl-21 is involved in proteolysis; based on protein domain information, Bma-egl-21 is predicted to have metallocarboxypeptidase activity and zinc ion binding activity.	Downregulated in M30 (L4)	-1.21154	6.09134	2.85e-05	0.000820208
Bm3144	WBGene00223405	Bma-let-2 is an ortholog of C. elegans let-2; in C. elegans, let-2, is involved in reproduction, nematode larval development, embryo development, positive regulation of growth and inductive cell migration; based on protein domain information, Bma-let-2 is a extracellular matrix is a structural constituent; based on protein domain information, Bma-let-2 is localized to the collagen trimer.	Downregulated in M30 (L4)	-1.39777	12.7894	2.41e-06	9.54e-05
Bm3151	WBGene00223412	Bm3151 is an ortholog of C. elegans ncr-1 and ncr-2; in C. elegans, ncr-1 and ncr-2, are involved in dauer larval development; based on protein domain information, Bm3151 is predicted to have lipid transporter activity; based on protein domain information, Bm3151 is an integral component of the membrane.	Downregulated in M30 (L4)	-0.879189	6.70343	0.00514533	0.0489461
Bm3162	WBGene00223423	Bm3162 is an ortholog of C. elegans unc-15; in C. elegans, unc-15, is involved in nematode larval development, receptor-mediated endocytosis, embryo development, body morphogenesis, oviposition, skeletal muscle myosin thick filament assembly, growth, locomotion, hermaphrodite genitalia development and regulation of cytoskeleton organization; based on protein domain information, Bm3162 is predicte…	Downregulated in M30 (L4)	-1.61153	10.6141	3.39e-08	2.59e-06
Bm3213	WBGene00223474	Bma-unc-115 is an ortholog of C. elegans unc-115; in C. elegans, unc-115, is involved in regulation of lamellipodium assembly, dendrite development, locomotion, neuron projection morphogenesis and regulation of filopodium assembly; based on protein domain information, Bma-unc-115 is involved in cytoskeleton organization; based on protein domain information, Bma-unc-115 is predicted to have actin …	Downregulated in M30 (L4)	-0.776166	7.8745	0.00321039	0.0350268
Bm3277	WBGene00223538	Bm3277 is an ortholog of C. elegans F10E9.10 and F37C12.18.	Downregulated in M30 (L4)	-2.47154	2.7895	0.000317988	0.00603985
Bm3289	WBGene00223550	Bm3289 is an ortholog of O. volvulus OVOC271.	Downregulated in M30 (L4)	-0.978328	6.18264	0.00223687	0.0267369
Bm3303	WBGene00223564	Bm3303 is an ortholog of C. elegans nhr-25; in C. elegans, nhr-25, is involved in nematode larval development, apoptotic process, defense response, gonad development, embryo development, body morphogenesis, oviposition, the molting cycle, lipid storage, positive regulation of growth, positive regulation of vulval development and inductive cell migration; based on protein domain information, Bm330…	Downregulated in M30 (L4)	-2.62771	5.4652	2.83e-19	9.16e-17
Bm3307	WBGene00223568	Bm3307 is an ortholog of O. volvulus OVOC10147; based on protein domain information, Bm3307 is predicted to have ATP binding activity and motor activity; based on protein domain information, Bm3307 is localized to the myosin complex.	Downregulated in M30 (L4)	-1.35016	10.7978	2.15e-06	8.73e-05
Bm3330	WBGene00223591	Bma-tir-1 is an ortholog of C. elegans tir-1; in C. elegans, tir-1, is involved in reproduction, activation of MAPK activity, nematode larval development, receptor-mediated endocytosis, axon guidance, protein localization, determination of adult lifespan, embryo development, cellular response to stress, growth, cell-cell signaling involved in cell fate commitment, defense response to fungus and p…	Downregulated in M30 (L4)	-0.850236	7.10586	0.00192699	0.0240438
Bm3334	WBGene00223595	Bma-unc-96 is an ortholog of C. elegans unc-96; in C. elegans, unc-96, is involved in oviposition, lipid storage, protein catabolic process, locomotion, regulation of cytoskeleton organization and striated muscle myosin thick filament assembly.	Downregulated in M30 (L4)	-1.1691	4.42316	0.00136414	0.0186585
Bm3336	WBGene00223597	Bma-hbl-1 is an ortholog of C. elegans hbl-1; in C. elegans, hbl-1, is involved in negative regulation of transcription from RNA polymerase II promoter, embryo development, body morphogenesis, oviposition, locomotion, vulval development, regulation of development, heterochronic, hermaphrodite genitalia development and multicellular organismal protein metabolic process; based on protein domain inf…	Downregulated in M30 (L4)	-1.17194	4.5986	0.00122646	0.0171023
Bm3347	WBGene00223608	Bm3347 is an ortholog of C. elegans F13E9.11; proteomic studies indicate that Bm3347 is enriched in the reproductive tract.	Downregulated in M30 (L4)	-0.963861	5.37848	0.00044697	0.00786852
Bm3367	WBGene00223628	Bm3367 is an ortholog of C. elegans sto-4 and sto-6; based on protein domain information, Bm3367 is localized to the membrane.	Downregulated in M30 (L4)	-2.75671	2.21533	0.00156346	0.0206911
Bm3388	WBGene00223649	Bma-sem-4 is an ortholog of C. elegans sem-4; in C. elegans, sem-4, is involved in negative regulation of transcription from RNA polymerase II promoter, neuroblast differentiation, cell migration, oviposition, hermaphrodite genitalia development, muscle cell differentiation, mesodermal cell differentiation, axon extension and transdifferentiation; based on protein domain information, Bma-sem-4 is…	Downregulated in M30 (L4)	-1.34459	6.36738	2.46e-06	9.71e-05
Bm3391	WBGene00223652	Bma-dys-1 is an ortholog of C. elegans dys-1; in C. elegans, dys-1, is involved in locomotory behavior, positive regulation of cholinergic synaptic transmission, negative regulation of locomotion, forward locomotion and sarcomere organization; based on protein domain information, Bma-dys-1 is predicted to have zinc ion binding activity.	Downregulated in M30 (L4)	-0.797578	9.42218	0.00470635	0.0457613
Bm3397	WBGene00223658	Bm3397 is an ortholog of C. elegans set-24, set-26, set-9 and Y73B3A.1; based on protein domain information, Bm3397 is predicted to have zinc ion binding activity.	Downregulated in M30 (L4)	-0.774398	7.93139	0.00529604	0.0499927
Bm3398	WBGene00223659	Bma-rig-6 is an ortholog of C. elegans him-4; in C. elegans, him-4, is involved in oviposition, locomotion, hermaphrodite genitalia development, meiotic chromosome segregation, cell development and basement membrane organization.	Downregulated in M30 (L4)	-0.963676	6.38789	0.00053716	0.00898426
Bm3399	WBGene00223660	Bm3399 is an ortholog of C. elegans F15G9.5.	Downregulated in M30 (L4)	-1.86652	4.9068	2.08e-08	1.67e-06
Bm3405	WBGene00223666	Bm3405 is an ortholog of C. elegans F16B3.3.	Downregulated in M30 (L4)	-1.44592	3.57754	0.00364154	0.0383355
Bm3406	WBGene00223667	Bma-cdc-25.4 is an ortholog of O. volvulus OVOC6463 and OVOC6471; based on protein domain information, Bma-cdc-25.4 is involved in mitotic M phase and protein dephosphorylation; based on protein domain information, Bma-cdc-25.4 is predicted to have protein tyrosine phosphatase activity.	Downregulated in M30 (L4)	-1.29112	5.36019	4.97e-06	0.000177882
Bm3423	WBGene00223684	Based on protein domain information, Bm3423 is involved in protein phosphorylation; based on protein domain information, Bm3423 is predicted to have ATP binding activity and protein tyrosine kinase activity.	Downregulated in M30 (L4)	-1.37612	4.95033	0.000241587	0.00481787
Bm3449	WBGene00223710	Bm3449 is an ortholog of C. elegans F19C7.8.	Downregulated in M30 (L4)	-0.905285	4.66916	0.00398297	0.0406662
Bm3460	WBGene00223721	Bma-klp-11 is an ortholog of C. elegans klp-11; in C. elegans, klp-11, is involved in microtubule-based movement, response to hermaphrodite contact and vulval location; based on protein domain information, Bma-klp-11 is involved in microtubule-based movement; based on protein domain information, Bma-klp-11 is predicted to have ATP binding activity, microtubule binding activity, and microtubule mo…	Downregulated in M30 (L4)	-1.09437	5.0729	0.000476163	0.00825848
Bm3485	WBGene00223746	Bm3485 is an ortholog of C. elegans F21C10.7.	Downregulated in M30 (L4)	-1.45054	8.33306	2.45e-07	1.38e-05
Bm3490	WBGene00223751	Bm3490 is an ortholog of C. elegans unc-38; in C. elegans, unc-38, is involved in cholinergic synaptic transmission, neuromuscular synaptic transmission, body morphogenesis, oviposition, locomotion, regulation of oviposition and calcium ion import across plasma membrane; based on protein domain information, Bm3490 is involved in ion transport; based on protein domain information, Bm3490 is predic…	Downregulated in M30 (L4)	-0.867133	5.54954	0.00273495	0.0312571
Bm3498	WBGene00223759	Bma-tbx-2 is an ortholog of C. elegans tbx-2; in C. elegans, tbx-2, is involved in reproduction, nematode larval development, regulation of protein localization, locomotion, olfactory behavior, muscle cell fate specification, pharyngeal muscle development and neuron development; based on protein domain information, Bma-tbx-2 is involved in regulation of transcription, DNA-templated; based on prot…	Downregulated in M30 (L4)	-1.27923	4.33395	0.000880629	0.0131996
Bm352	WBGene00220613	Uncharacterized protein	Downregulated in M30 (L4)	-2.65016	1.88986	0.00496217	0.047705
Bm3568	WBGene00223829	Bma-unc-80 is an ortholog of C. elegans unc-80; in C. elegans, unc-80, is involved in positive regulation of locomotion and response to drug; proteomic studies indicate that Bma-unc-80 is enriched in the digestive tract.	Downregulated in M30 (L4)	-2.1536	3.32604	0.000213528	0.00445229
Bm3569	WBGene00223830	Bma-acs-12 is an ortholog of C. elegans acs-12; based on protein domain information, Bma-acs-12 is involved in metabolic process; based on protein domain information, Bma-acs-12 is predicted to have catalytic activity.	Downregulated in M30 (L4)	-1.04764	4.81106	0.000713572	0.0113099
Bm3594	WBGene00223855	Bma-gon-1 is an ortholog of C. elegans gon-1; in C. elegans, gon-1, is involved in ER to Golgi vesicle-mediated transport, germ cell development, determination of adult lifespan, protein secretion, embryo development, endoplasmic reticulum unfolded protein response, hermaphrodite genitalia development, inductive cell migration and germline cell cycle switching, mitotic to meiotic cell cycle; base…	Downregulated in M30 (L4)	-0.807066	8.76021	0.0019565	0.0242828
Bm3641	WBGene00223902	Bm3641 is an ortholog of C. elegans nurf-1; in C. elegans, nurf-1, is involved in reproduction, negative regulation of vulval development and positive regulation of transcription from RNA polymerase II promoter; based on protein domain information, Bm3641 is predicted to have zinc ion binding activity.	Downregulated in M30 (L4)	-0.784741	7.94823	0.00287736	0.0325673
Bm3665	WBGene00223926	Bm3665 is an ortholog of C. elegans F28C1.1.	Downregulated in M30 (L4)	-0.793383	6.20695	0.00242874	0.0284505
Bm3681	WBGene00223942	Bma-zag-1 is an ortholog of C. elegans zag-1; in C. elegans, zag-1, is involved in axon guidance and positive regulation of axon extension; based on protein domain information, Bma-zag-1 is predicted to have DNA binding activity and metal ion binding activity.	Downregulated in M30 (L4)	-1.23915	6.13323	2.27e-06	9.09e-05
Bm3698	WBGene00223959	Bma-ceh-22 is an ortholog of C. elegans ceh-22; in C. elegans, ceh-22, is involved in reproduction, nematode larval development, receptor-mediated endocytosis, pharyngeal muscle development and positive regulation of transcription from RNA polymerase II promoter; based on protein domain information, Bma-ceh-22 is predicted to have DNA binding activity.	Downregulated in M30 (L4)	-2.76812	2.83063	2.06e-05	0.000624751
Bm3753	WBGene00224014	Bm3753 is an ortholog of C. elegans F32B5.7.	Downregulated in M30 (L4)	-0.979566	5.40702	0.000277249	0.00537485
Bm3781	WBGene00224042	Bma-cey-1 is an ortholog of C. elegans cey-1; based on protein domain information, Bma-cey-1 is involved in regulation of transcription, DNA-templated; based on protein domain information, Bma-cey-1 is predicted to have DNA binding activity.	Downregulated in M30 (L4)	-1.20687	11.4303	6.95e-06	0.000239758
Bm3817	WBGene00224078	Bm3817 is an ortholog of C. elegans F35A5.1.	Downregulated in M30 (L4)	-1.24497	7.18364	5.64e-06	0.000198852
Bm3820	WBGene00224081	Bm3820 is an ortholog of C. elegans F35B3.7.	Downregulated in M30 (L4)	-1.29746	8.40689	3.15e-06	0.000120798
Bm3838	WBGene00224099	Bma-dyf-14 is an ortholog of C. elegans che-10; in C. elegans, che-10, is involved in embryo development, cilium assembly and dauer entry.	Downregulated in M30 (L4)	-1.14105	5.91641	0.000393228	0.00716438
Bm3841	WBGene00224102	Bm3841 is an ortholog of C. elegans F35G2.1; based on protein domain information, Bm3841 is involved in cell redox homeostasis and oxidation-reduction process; based on protein domain information, Bm3841 is predicted to have thiol oxidase activity.	Downregulated in M30 (L4)	-1.49348	7.2024	2.19e-06	8.83e-05
Bm3864	WBGene00224125	Bma-ama-1 is an ortholog of C. elegans ama-1; in C. elegans, ama-1, is involved in reproduction, nematode larval development, protein methylation, mitotic spindle organization, gastrulation, asymmetric cell division, embryo development, exit from mitosis and mRNA transcription from RNA polymerase II promoter; based on protein domain information, Bma-ama-1 is involved in transcription from RNA pol…	Downregulated in M30 (L4)	-0.889207	7.11653	0.0016063	0.0210986
Bm3871	WBGene00224132	Bma-tag-214 is an ortholog of C. elegans rbpl-1; in C. elegans, rbpl-1, is involved in reproduction and embryo development; based on protein domain information, Bma-tag-214 is predicted to have nucleic acid binding activity and zinc ion binding activity; based on protein domain information, Bma-tag-214 is localized to the nucleus.	Downregulated in M30 (L4)	-1.03036	7.70311	0.000319054	0.00604725
Bm3884	WBGene00224145	Bma-rbf-1 is an ortholog of C. elegans rbf-1; in C. elegans, rbf-1, is involved in positive regulation of locomotion, hermaphrodite genitalia development and dense core granule exocytosis; based on protein domain information, Bma-rbf-1 is involved in exocytosis; based on protein domain information, Bma-rbf-1 is predicted to have Rab GTPase binding activity; based on protein domain information, Bm…	Downregulated in M30 (L4)	-1.91766	3.20847	0.00376874	0.0391607
Bm3899	WBGene00224160	Bma-tag-68 is an ortholog of C. elegans tag-68; based on protein domain information, Bma-tag-68 is involved in regulation of transcription, DNA-templated and transforming growth factor beta receptor signaling pathway; based on protein domain information, Bma-tag-68 is predicted to have transcription factor activity, sequence-specific DNA binding; based on protein domain information, Bma-tag-68 is…	Downregulated in M30 (L4)	-1.08835	5.32197	0.0012045	0.0169952
Bm3919	WBGene00224180	Bma-cutl-17 is an ortholog of C. elegans cutl-17.	Downregulated in M30 (L4)	-1.36758	5.54042	1.86e-06	7.84e-05
Bm3941	WBGene00224202	Bma-unc-129 is an ortholog of C. elegans unc-129; in C. elegans, unc-129, is involved in motor neuron axon guidance, dorsal/ventral axon guidance, inductive cell migration, backward locomotion, nematode male tail tip morphogenesis and axon extension; based on protein domain information, Bma-unc-129 is predicted to have growth factor activity; based on protein domain information, Bma-unc-129 is lo…	Downregulated in M30 (L4)	-1.20135	4.5788	0.000863315	0.013103
Bm3988	WBGene00224249	Bma-unc-6 is an ortholog of C. elegans unc-6; in C. elegans, unc-6, is involved in motor neuron axon guidance, mesodermal cell migration, dendrite development, protein catabolic process, regulation of cell migration, dorsal/ventral axon guidance, gonad morphogenesis, netrin-activated signaling pathway, nematode male tail tip morphogenesis, axon extension and negative regulation of synapse assembl…	Downregulated in M30 (L4)	-1.76254	3.77731	0.000876562	0.0131996
Bm4006	WBGene00224267	Bma-sto-5 is an ortholog of C. elegans sto-5; based on protein domain information, Bma-sto-5 is localized to the membrane.	Downregulated in M30 (L4)	-1.68702	6.05487	1.49e-10	1.95e-08
Bm4013	WBGene00224274	Bma-elks-1 is an ortholog of C. elegans elks-1; in C. elegans, elks-1, is involved in protein localization and regulation of cullin deneddylation; based on protein domain information, Bma-elks-1 is localized to the presynaptic active zone.	Downregulated in M30 (L4)	-1.07264	6.85726	0.000104068	0.00245962
Bm4072	WBGene00224333	Bm4072 is an ortholog of C. elegans F43G9.12; based on protein domain information, Bm4072 is involved in regulation of transcription, DNA-templated; based on protein domain information, Bm4072 is predicted to have DNA binding activity and transcription factor activity, sequence-specific DNA binding; based on protein domain information, Bm4072 is localized to the nucleus.	Downregulated in M30 (L4)	-0.87474	5.99926	0.003389	0.0363002
Bm4116	WBGene00224377	Bma-unc-54 is an ortholog of C. elegans myo-1, myo-2 and unc-54; based on protein domain information, Bma-unc-54 is predicted to have ATP binding activity and motor activity; based on protein domain information, Bma-unc-54 is localized to the myosin complex.	Downregulated in M30 (L4)	-1.67792	12.4769	1.81e-07	1.07e-05
Bm4139	WBGene00224400	Bm4139 is an ortholog of C. elegans F46C5.6.	Downregulated in M30 (L4)	-1.73049	3.25155	0.00110501	0.0159758
Bm4142	WBGene00224403	Bma-ceh-14 is an ortholog of C. elegans ceh-14; in C. elegans, ceh-14, is involved in thermosensory behavior, positive regulation of transcription from RNA polymerase II promoter and neuron development; based on protein domain information, Bma-ceh-14 is predicted to have DNA binding activity and zinc ion binding activity.	Downregulated in M30 (L4)	-1.45162	3.77989	0.000879854	0.0131996
Bm4145	WBGene00224406	Bma-acs-1 is an ortholog of C. elegans acs-1; in C. elegans, acs-1, is involved in reproduction, nematode larval development, apoptotic process, embryo development, lipid storage, growth and locomotion; based on protein domain information, Bma-acs-1 is involved in metabolic process; based on protein domain information, Bma-acs-1 is predicted to have catalytic activity.	Downregulated in M30 (L4)	-0.79772	5.73006	0.00364809	0.0383355
Bm4152	WBGene00224413	Bma-pkn-1 is an ortholog of C. elegans pkn-1; based on protein domain information, Bma-pkn-1 is involved in protein phosphorylation and signal transduction; based on protein domain information, Bma-pkn-1 is predicted to have ATP binding activity and protein serine/threonine kinase activity.	Downregulated in M30 (L4)	-0.987399	7.35436	0.000384054	0.00703823
Bm4170	WBGene00224431	Bma-dpy-22 is an ortholog of C. elegans dpy-22; in C. elegans, dpy-22, is involved in nematode larval development, embryo development, body morphogenesis, oviposition, the molting cycle, locomotion, positive regulation of growth, positive regulation of vulval development, negative regulation of vulval development, hermaphrodite genitalia development and negative regulation of epidermal growth fac…	Downregulated in M30 (L4)	-0.902297	8.07801	0.000675667	0.010782
Bm4192	WBGene00224453	Bm4192 is an ortholog of C. elegans F47G9.4; based on protein domain information, Bm4192 is predicted to have zinc ion binding activity.	Downregulated in M30 (L4)	-0.841872	6.94285	0.00366772	0.0383659
Bm4213	WBGene00224474	Bm4213 is an ortholog of C. elegans alg-1 and alg-2; in C. elegans, alg-1 and alg-2, are involved in reproduction, nematode larval development, embryo development, production of miRNAs involved in gene silencing by miRNA, mRNA cleavage involved in gene silencing by miRNA and small RNA loading onto RISC; based on protein domain information, Bm4213 is predicted to have nucleic acid binding activity.	Downregulated in M30 (L4)	-0.939295	6.90048	0.000546256	0.00910394
Bm4231	WBGene00224492	Bma-ctbp-1 is an ortholog of C. elegans ctbp-1; in C. elegans, ctbp-1, is involved in reproduction; based on protein domain information, Bma-ctbp-1 is involved in oxidation-reduction process; based on protein domain information, Bma-ctbp-1 is predicted to have NAD binding activity, nucleic acid binding activity, and oxidoreductase activity, acting on the CH-OH group of donors.	Downregulated in M30 (L4)	-1.17883	7.1078	3.78e-05	0.0010526
Bm4233	WBGene00224494	Bm4233 is an ortholog of the members of the C. elegans scl and vap gene classes including scl-17 and vap-2.	Downregulated in M30 (L4)	-0.895427	7.54014	0.00114538	0.0164077
Bm4244	WBGene00224505	Bma-nmy-1 is an ortholog of C. elegans nmy-1; in C. elegans, nmy-1, is involved in reproduction, nematode larval development, protein localization, embryo development, body morphogenesis, regulation of embryonic cell shape, collagen and cuticulin-based cuticle development and locomotion; based on protein domain information, Bma-nmy-1 is predicted to have ATP binding activity and motor activity; b…	Downregulated in M30 (L4)	-0.915392	9.10892	0.000947509	0.0140228
Bm4253	WBGene00224514	Bma-denn-4 is an ortholog of C. elegans denn-4; in C. elegans, denn-4, is involved in reproduction, nematode larval development, embryo development, locomotion and negative regulation of locomotion.	Downregulated in M30 (L4)	-0.832282	6.32573	0.00308117	0.0340228
Bm4272	WBGene00224533	Bm4272 is an ortholog of C. elegans F52G3.1.	Downregulated in M30 (L4)	-0.866622	9.58587	0.00116275	0.0166059
Bm4284	WBGene00224545	Bm4284 is an ortholog of C. elegans mup-2 and tnt-2; in C. elegans, mup-2 and tnt-2, are involved in locomotion; based on protein domain information, Bm4284 is involved in regulation of muscle contraction; based on protein domain information, Bm4284 is localized to the troponin complex.	Downregulated in M30 (L4)	-0.922045	11.3002	0.00200344	0.0245729
Bm4295	WBGene00224556	Bm4295 is an ortholog of C. elegans madd-4; in C. elegans, madd-4, is involved in dorsal/ventral axon guidance and synapse organization; based on protein domain information, Bm4295 is predicted to have metallopeptidase activity and zinc ion binding activity; based on protein domain information, Bm4295 is localized to the proteinaceous extracellular matrix.	Downregulated in M30 (L4)	-1.6408	6.27655	1.6e-09	1.65e-07
Bm4315	WBGene00224576	Bm4315 is an ortholog of C. elegans F53F10.1.	Downregulated in M30 (L4)	-0.931856	6.05872	0.000800232	0.012289
Bm4337	WBGene00224598	Bma-atad-3 is an ortholog of C. elegans atad-3; in C. elegans, atad-3, is involved in nematode larval development, receptor-mediated endocytosis, apoptotic process, mitochondrion organization, embryo development, the molting cycle and pronuclear migration; based on protein domain information, Bma-atad-3 is predicted to have ATP binding activity.	Downregulated in M30 (L4)	-0.926931	4.56927	0.00478704	0.0463059
Bm4376	WBGene00224637	Bma-rcan-1 is an ortholog of C. elegans rcan-1; in C. elegans, rcan-1, is involved in calcium-mediated signaling, negative regulation of protein phosphatase type 2B activity, response to hermaphrodite contact, vulval location and thermosensory behavior; based on protein domain information, Bma-rcan-1 is involved in calcium-mediated signaling; based on protein domain information, Bma-rcan-1 is pre…	Downregulated in M30 (L4)	-0.906295	5.37876	0.00418913	0.0420842
Bm4379	WBGene00224640	Bma-zfp-1 is an ortholog of C. elegans zfp-1; in C. elegans, zfp-1, is involved in nematode larval development, embryo development, RNA interference, locomotion, negative regulation of vulval development and hermaphrodite genitalia development; based on protein domain information, Bma-zfp-1 is predicted to have zinc ion binding activity.	Downregulated in M30 (L4)	-0.841209	8.77453	0.00121291	0.017037
Bm4386	WBGene00224647	Bma-nhl-1 is an ortholog of C. elegans nhl-1; in C. elegans, nhl-1, is involved in apoptotic process and protein ubiquitination; based on protein domain information, Bma-nhl-1 is predicted to have zinc ion binding activity.	Downregulated in M30 (L4)	-1.1938	7.53088	9.43e-06	0.000317033
Bm4391	WBGene00224652	Bma-nlf-1 is an ortholog of C. elegans nlf-1.	Downregulated in M30 (L4)	-1.15331	5.46367	3.28e-05	0.000921816
Bm4396	WBGene00224657	Bma-pkg-1 is an ortholog of C. elegans egl-4; in C. elegans, egl-4, is involved in insulin receptor signaling pathway, determination of adult lifespan, positive regulation of cGMP-mediated signaling, peptidyl-serine phosphorylation, oviposition, protein catabolic process, negative regulation of cell growth, sleep, negative regulation of transforming growth factor beta receptor signaling pathway, …	Downregulated in M30 (L4)	-0.851765	8.53234	0.00160775	0.0210986
Bm4417	WBGene00224678	Bm4417 is an ortholog of C. elegans bnc-1.	Downregulated in M30 (L4)	-0.913945	5.30785	0.000899014	0.0134363
Bm4418	WBGene00224679	Bm4418 is an ortholog of C. elegans unc-73; in C. elegans, unc-73, is involved in cytokinesis, neuron migration, nematode larval development, axon guidance, axonal fasciculation, mesodermal cell migration, protein secretion, embryo development, body morphogenesis, positive regulation of acetylcholine secretion, neurotransmission, dendrite development, Rac protein signal transduction, oviposition,…	Downregulated in M30 (L4)	-0.846193	6.58757	0.00388541	0.0399745
Bm4424	WBGene00224685	Bma-aman-1 is an ortholog of C. elegans aman-1; in C. elegans, aman-1, is involved in striated muscle myosin thick filament assembly; based on protein domain information, Bma-aman-1 is involved in mannose metabolic process; based on protein domain information, Bma-aman-1 is predicted to have alpha-mannosidase activity, carbohydrate binding activity, and zinc ion binding activity.	Downregulated in M30 (L4)	-1.34566	5.62031	2.33e-05	0.000690694
Bm4482	WBGene00224743	Bma-vig-1 is an ortholog of C. elegans vig-1; in C. elegans, vig-1, is involved in embryo development.	Downregulated in M30 (L4)	-0.930614	8.22905	0.000415766	0.00744491
Bm4484	WBGene00224745	Bma-klp-4 is an ortholog of C. elegans klp-4; based on protein domain information, Bma-klp-4 is involved in plus-end-directed vesicle transport along microtubule; based on protein domain information, Bma-klp-4 is predicted to have ATP binding activity, microtubule binding activity, and microtubule motor activity.	Downregulated in M30 (L4)	-1.06508	6.21981	4.43e-05	0.00119877
Bm4487	WBGene00224748	Bma-ifet-1 is an ortholog of C. elegans ifet-1; in C. elegans, ifet-1, is involved in embryo development, negative regulation of translation and oogenesis.	Downregulated in M30 (L4)	-0.760967	5.70202	0.0037684	0.0391607
Bm4501	WBGene00224762	Bm4501 is an ortholog of C. elegans fbl-1; in C. elegans, fbl-1, is involved in reproduction, extracellular matrix organization and positive regulation of locomotion; based on protein domain information, Bm4501 is predicted to have calcium ion binding activity.	Downregulated in M30 (L4)	-1.00453	6.52196	0.000555743	0.00922927
Bm4523	WBGene00224784	Bm4523 is an ortholog of C. elegans bet-2, F13C5.2 and bet-1.	Downregulated in M30 (L4)	-1.0172	7.9115	0.000214193	0.00445626
Bm4560	WBGene00224821	Bma-myo-5 is an ortholog of C. elegans myo-5; based on protein domain information, Bma-myo-5 is predicted to have ATP binding activity and motor activity; based on protein domain information, Bma-myo-5 is localized to the myosin complex.	Downregulated in M30 (L4)	-2.32937	5.56465	1.17e-11	1.77e-09
Bm4606	WBGene00224867	Bma-syd-2 is an ortholog of C. elegans syd-2; in C. elegans, syd-2, is involved in neuromuscular synaptic transmission, locomotory behavior, axo-dendritic transport, protein localization, oviposition, locomotion, regulation of synapse structure or activity, synapse organization, positive regulation of anterograde synaptic vesicle transport and positive regulation of ATP-dependent microtubule moto…	Downregulated in M30 (L4)	-1.00408	7.87485	0.000271429	0.00529484
Bm4617	WBGene00224878	Bm4617 is an ortholog of C. elegans H03A11.1; proteomic studies indicate that Bm4617 is enriched in the digestive tract.	Downregulated in M30 (L4)	-1.14313	5.39461	4.09e-05	0.00112783
Bm4622	WBGene00224883	Bma-frm-3 is an ortholog of C. elegans frm-3; in C. elegans, frm-3, is involved in gamma-aminobutyric acid receptor clustering; based on protein domain information, Bma-frm-3 is predicted to have cytoskeletal protein binding activity; based on protein domain information, Bma-frm-3 is localized to the cytoplasm and the extrinsic component of membrane.	Downregulated in M30 (L4)	-1.17217	5.99219	7.99e-06	0.00027167
Bm4670	WBGene00224931	Bma-sgca-1 is an ortholog of C. elegans sgca-1; based on protein domain information, Bma-sgca-1 is predicted to have calcium ion binding activity; based on protein domain information, Bma-sgca-1 is localized to the sarcoglycan complex.	Downregulated in M30 (L4)	-1.41009	6.30172	1.62e-07	9.72e-06
Bm4684	WBGene00224945	Bma-mtm-5 is an ortholog of C. elegans mtm-5; based on protein domain information, Bma-mtm-5 is involved in intracellular signal transduction.	Downregulated in M30 (L4)	-1.0845	5.69062	0.000198484	0.00417572
Bm4721	WBGene00224982	Bma-fozi-1 is an ortholog of C. elegans fozi-1; in C. elegans, fozi-1, is involved in mesodermal cell fate specification.	Downregulated in M30 (L4)	-1.00074	4.57156	0.00315075	0.0346176
Bm4732	WBGene00224993	Bma-rib-2 is an ortholog of C. elegans rib-2; in C. elegans, rib-2, is involved in determination of adult lifespan, embryo development, heparan sulfate proteoglycan biosynthetic process, oviposition, growth, embryonic morphogenesis and pharynx development; based on protein domain information, Bma-rib-2 is involved in glycosaminoglycan biosynthetic process and heparan sulfate proteoglycan biosynth…	Downregulated in M30 (L4)	-1.44952	10.6171	0.00129957	0.0179586
Bm4741	WBGene00225002	Bm4741 is an ortholog of C. elegans K02A6.3.	Downregulated in M30 (L4)	-2.07492	2.80668	0.000879745	0.0131996
Bm4758	WBGene00225019	Bm4758 is an ortholog of C. elegans swt-2 and swt-1; based on protein domain information, Bm4758 is an integral component of the membrane.	Downregulated in M30 (L4)	-0.97827	4.71224	0.00473291	0.0459244
Bm4764	WBGene00225025	Bma-syg-1 is an ortholog of C. elegans syg-1; in C. elegans, syg-1, is involved in cell-cell signaling, synaptic target recognition, branching morphogenesis of a nerve and synapse organization.	Downregulated in M30 (L4)	-0.949869	5.43068	0.00033651	0.00633862
Bm4783	WBGene00225044	Bm4783 is an ortholog of C. elegans fkh-9; in C. elegans, fkh-9, is involved in learning, short-term memory, determination of adult lifespan and axon regeneration; based on protein domain information, Bm4783 is involved in regulation of transcription, DNA-templated; based on protein domain information, Bm4783 is predicted to have sequence-specific DNA binding activity and transcription factor act…	Downregulated in M30 (L4)	-1.21138	5.36375	4.56e-05	0.00122583
Bm4836	WBGene00225097	Bma-gsnl-1 is an ortholog of C. elegans gsnl-1; in C. elegans, gsnl-1, is involved in actin filament severing and barbed-end actin filament capping; based on protein domain information, Bma-gsnl-1 is involved in actin filament severing, actin nucleation and barbed-end actin filament capping; based on protein domain information, Bma-gsnl-1 is predicted to have actin binding activity and calcium io…	Downregulated in M30 (L4)	-1.0929	7.07295	0.000308612	0.0059096
Bm4902	WBGene00225163	Bma-mrck-1 is an ortholog of C. elegans mrck-1; in C. elegans, mrck-1, is involved in nematode larval development, embryo development, embryonic body morphogenesis and locomotion; based on protein domain information, Bma-mrck-1 is involved in intracellular signal transduction and protein phosphorylation; based on protein domain information, Bma-mrck-1 is predicted to have ATP binding activity and…	Downregulated in M30 (L4)	-1.16664	7.5671	2.01e-05	0.000610887
Bm4903	WBGene00225164	Bma-epi-1 is an ortholog of C. elegans epi-1; in C. elegans, epi-1, is involved in neuron migration, nematode larval development, receptor-mediated endocytosis, apoptotic process, axonal defasciculation, response to heat, embryo development, body morphogenesis, positive regulation of endopeptidase activity, positive regulation of locomotion, negative regulation of vulval development, hermaphrodit…	Downregulated in M30 (L4)	-1.39484	7.66599	2.59e-06	0.000101144
Bm4917	WBGene00225178	Bma-spt-5 is an ortholog of C. elegans spt-5; in C. elegans, spt-5, is involved in nematode larval development, embryo development, hermaphrodite genitalia development and cell development; based on protein domain information, Bma-spt-5 is involved in regulation of DNA-templated transcription, elongation and regulation of transcription from RNA polymerase II promoter.	Downregulated in M30 (L4)	-0.819866	7.03491	0.00409616	0.0413716
Bm492	WBGene00220753	Bm492 is an ortholog of O. volvulus OVOC6668; based on protein domain information, Bm492 is predicted to have ATP binding activity and nucleic acid binding activity.	Downregulated in M30 (L4)	-1.35237	9.67173	0.0011155	0.0160286
Bm4928	WBGene00225189	Bma-atf-2 is an ortholog of C. elegans atf-2; in C. elegans, atf-2, is involved in negative regulation of transcription from RNA polymerase II promoter and lipid storage; based on protein domain information, Bma-atf-2 is involved in regulation of transcription, DNA-templated; based on protein domain information, Bma-atf-2 is predicted to have sequence-specific DNA binding activity and transcripti…	Downregulated in M30 (L4)	-1.51403	4.36108	9.31e-05	0.00225661
Bm4941	WBGene00225202	Bm4941 is an ortholog of the members of the C. elegans ent gene class including ent-5, ent-2 and ent-3; based on protein domain information, Bm4941 is involved in transport; based on protein domain information, Bm4941 is predicted to have nucleoside transmembrane transporter activity; based on protein domain information, Bm4941 is an integral component of the membrane.	Downregulated in M30 (L4)	-0.844715	7.87463	0.00221664	0.0266651
Bm4944	WBGene00225205	Bm4944 is an ortholog of C. elegans K09A9.6; based on protein domain information, Bm4944 is involved in peptidyl-amino acid modification.	Downregulated in M30 (L4)	-1.22324	7.8107	5.72e-05	0.00147844
Bm4963	WBGene00225224	Bma-dop-2 is an ortholog of C. elegans dop-2; in C. elegans, dop-2, is involved in dopamine receptor signaling pathway and response to food; based on protein domain information, Bma-dop-2 is involved in G-protein coupled receptor signaling pathway; based on protein domain information, Bma-dop-2 is predicted to have G-protein coupled receptor activity; based on protein domain information, Bma-dop-…	Downregulated in M30 (L4)	-2.53536	2.64319	0.000516379	0.00871436
Bm4972	WBGene00225233	Bma-spc-1 is an ortholog of C. elegans spc-1; in C. elegans, spc-1, is involved in nematode larval development, mitotic nuclear division, embryo development, embryonic body morphogenesis, locomotion, regulation of locomotion and positive regulation of growth; based on protein domain information, Bma-spc-1 is predicted to have calcium ion binding activity.	Downregulated in M30 (L4)	-0.894348	9.93501	0.000629397	0.0101646
Bm4997	WBGene00225258	Bma-unc-70 is an ortholog of C. elegans unc-70; in C. elegans, unc-70, is involved in nematode larval development, axon guidance, axonal fasciculation, determination of adult lifespan, embryo development, embryonic body morphogenesis, dendrite development, oviposition, regulation of locomotion, response to starvation and muscle cell cellular homeostasis; based on protein domain information, Bma-u…	Downregulated in M30 (L4)	-0.931624	9.63583	0.000502436	0.00851408
Bm4999	WBGene00225260	Bma-unc-68 is an ortholog of C. elegans unc-68; in C. elegans, unc-68, is involved in protein localization to organelle, locomotion, positive regulation of growth and positive regulation of programmed cell death; based on protein domain information, Bma-unc-68 is involved in calcium ion transmembrane transport and cellular calcium ion homeostasis; based on protein domain information, Bma-unc-68 i…	Downregulated in M30 (L4)	-1.56724	10.5582	5.46e-08	3.91e-06
Bm5003	WBGene00225264	Bma-sca-1 is an ortholog of C. elegans sca-1; in C. elegans, sca-1, is involved in cellular calcium ion homeostasis, receptor-mediated endocytosis, apoptotic process, determination of adult lifespan, embryo development, the molting cycle, water homeostasis, endoplasmic reticulum unfolded protein response, dauer larval development, response to starvation, oogenesis, calcium ion import and striated…	Downregulated in M30 (L4)	-0.893681	10.0672	0.000518335	0.00873166
Bm5022	WBGene00225283	Bm5022 is an ortholog of C. elegans vab-8; in C. elegans, vab-8, is involved in neuron migration, axon guidance, mesodermal cell migration, oviposition, regulation of cell migration, growth and vulval development; based on protein domain information, Bm5022 is involved in microtubule-based movement; based on protein domain information, Bm5022 is predicted to have ATP binding activity, microtubule…	Downregulated in M30 (L4)	-1.55945	5.41268	8.36e-08	5.52e-06
Bm5030	WBGene00225291	Bma-tom-1 is an ortholog of C. elegans tom-1; in C. elegans, tom-1, is involved in nematode larval development, receptor-mediated endocytosis, embryo development, synaptic vesicle priming, locomotion and habituation.	Downregulated in M30 (L4)	-1.2268	4.53754	0.000310528	0.00593419
Bm5071	WBGene00225332	Bma-vab-1 is an ortholog of C. elegans vab-1; in C. elegans, vab-1, is involved in oocyte maturation, nematode larval development, axon guidance, determination of adult lifespan, embryo development, embryonic body morphogenesis, peptidyl-tyrosine phosphorylation, ovulation, inductive cell migration, axon extension and negative regulation of ovulation; based on protein domain information, Bma-vab-…	Downregulated in M30 (L4)	-1.9533	5.97647	2.63e-12	4.48e-10
Bm5084	WBGene00225345	Bm5084 is an ortholog of C. elegans M03D4.4; based on protein domain information, Bm5084 is predicted to have nucleic acid binding activity.	Downregulated in M30 (L4)	-1.63492	4.82258	3.7e-07	2.01e-05
Bm5124	WBGene00225385	Bma-abl-1 is an ortholog of C. elegans abl-1; in C. elegans, abl-1, is involved in DNA damage checkpoint, apoptotic process, spermatogenesis, response to ionizing radiation, negative regulation of cell migration, negative regulation of apoptotic process, negative regulation of DNA damage response, signal transduction by p53 class mediator, defense response to Gram-negative bacterium, defense resp…	Downregulated in M30 (L4)	-1.05125	7.81485	0.000241564	0.00481787
Bm5183	WBGene00225444	Bm5183 is an ortholog of C. elegans osg-1; in C. elegans, osg-1, is involved in apoptotic process and response to oxidative stress; based on protein domain information, Bm5183 is involved in regulation of Rho protein signal transduction; based on protein domain information, Bm5183 is predicted to have Rho guanyl-nucleotide exchange factor activity.	Downregulated in M30 (L4)	-1.19917	6.1284	1.76e-05	0.000543929
Bm5196	WBGene00225457	Bm5196 is an ortholog of C. elegans eef-1A.1 and eef-1A.2; in C. elegans, eef-1A.1 and eef-1A.2, are involved in reproduction, nematode larval development, embryo development and growth; based on protein domain information, Bm5196 is involved in translational elongation; based on protein domain information, Bm5196 is predicted to have GTP binding activity, GTPase activity, and translation elongat…	Downregulated in M30 (L4)	-0.866868	6.6914	0.00300199	0.0335329
Bm5241	WBGene00225502	Bm5241 is an ortholog of C. elegans agl-1; in C. elegans, agl-1, is involved in embryo development; based on protein domain information, Bm5241 is involved in glycogen biosynthetic process and glycogen catabolic process; based on protein domain information, Bm5241 is predicted to have 4-alpha-glucanotransferase activity and amylo-alpha-1,6-glucosidase activity.	Downregulated in M30 (L4)	-0.901953	6.90538	0.00121107	0.0170367
Bm5288	WBGene00225549	Bm5288 is an ortholog of C. elegans npp-21; in C. elegans, npp-21, is involved in reproduction, nematode larval development, embryo development and locomotion.	Downregulated in M30 (L4)	-0.92545	8.66217	0.000721251	0.0113785
Bm5309	WBGene00225570	Bma-tag-147 is an ortholog of C. elegans tag-147.	Downregulated in M30 (L4)	-0.959961	7.56447	0.00272904	0.0312571
Bm5315	WBGene00225576	Bma-pqn-55 is an ortholog of C. elegans ebax-1; in C. elegans, ebax-1, is involved in positive regulation of locomotion, hermaphrodite genitalia development, striated muscle myosin thick filament assembly, positive regulation of oviposition, regulation of male mating behavior and regulation of axon guidance.	Downregulated in M30 (L4)	-0.837757	8.63086	0.00156277	0.0206911
Bm5327	WBGene00225588	Bma-cbp-1 is an ortholog of C. elegans cbp-1, F40F12.7 and cbp-2; in C. elegans, cbp-1 and cbp-2, are involved in reproduction and embryo development; based on protein domain information, Bma-cbp-1 is involved in histone acetylation and regulation of transcription, DNA-templated; based on protein domain information, Bma-cbp-1 is predicted to have histone acetyltransferase activity, transcription …	Downregulated in M30 (L4)	-0.937185	8.32362	0.000337772	0.00633862
Bm5355	WBGene00225616	Bm5355 is an ortholog of C. elegans R11G1.6; based on protein domain information, Bm5355 is involved in intracellular signal transduction.	Downregulated in M30 (L4)	-1.42522	6.71368	2.69e-06	0.000104317
Bm5381	WBGene00225642	Bma-ten-1 is an ortholog of C. elegans ten-1; in C. elegans, ten-1, is involved in nematode larval development, axon guidance, axonal fasciculation, gonad development, embryo development, embryonic body morphogenesis, defecation, ovulation, post-embryonic body morphogenesis, inductive cell migration, post-embryonic organ morphogenesis and basement membrane organization.	Downregulated in M30 (L4)	-1.14278	8.82452	2.09e-05	0.000630998
Bm5397	WBGene00225658	Bma-sma-1 is an ortholog of C. elegans sma-1; in C. elegans, sma-1, is involved in epithelial cell development, nematode larval development, embryonic body morphogenesis, oviposition, regulation of tube size, collagen and cuticulin-based cuticle development, locomotion, regulation of locomotion, positive regulation of growth, positive regulation of cell size, positive regulation of organ growth a…	Downregulated in M30 (L4)	-0.858434	10.5227	0.00145587	0.0194871
Bm5436	WBGene00225697	Bm5436 is an ortholog of C. elegans R151.10; based on protein domain information, Bm5436 is involved in metabolic process; based on protein domain information, Bm5436 is predicted to have hydrolase activity.	Downregulated in M30 (L4)	-1.0103	5.36449	0.000175601	0.0037704
Bm5493	WBGene00225754	Bma-unc-2 is an ortholog of C. elegans unc-2; in C. elegans, unc-2, is involved in regulation of neurotransmitter levels, locomotory behavior, response to heat, defecation, negative regulation of transforming growth factor beta receptor signaling pathway, determination of left/right asymmetry in nervous system, locomotion, response to starvation and pharyngeal pumping; based on protein domain inf…	Downregulated in M30 (L4)	-1.34273	4.71804	0.000427936	0.00760911
Bm5522	WBGene00225783	Bma-pqn-62 is an ortholog of C. elegans pqn-62.	Downregulated in M30 (L4)	-0.972914	7.88742	0.000245096	0.00487231
Bm5562	WBGene00225823	Bma-rad-50 is an ortholog of C. elegans rad-50; in C. elegans, rad-50, is involved in apoptotic process, embryo development and meiotic chromosome segregation; based on protein domain information, Bma-rad-50 is involved in DNA repair and telomere maintenance; based on protein domain information, Bma-rad-50 is predicted to have ATPase activity; based on protein domain information, Bma-rad-50 is lo…	Downregulated in M30 (L4)	-1.06924	7.43222	0.00183994	0.0232357
Bm5605	WBGene00225866	Bm5605 is an ortholog of C. elegans gpcp-2 and gpcp-1; based on protein domain information, Bm5605 is involved in lipid metabolic process; based on protein domain information, Bm5605 is predicted to have phosphoric diester hydrolase activity and starch binding activity.	Downregulated in M30 (L4)	-0.957027	6.93626	0.000488467	0.0084097
Bm5645	WBGene00225906	Bma-madf-9 is an ortholog of O. volvulus OVOC8829.	Downregulated in M30 (L4)	-0.833081	6.70591	0.00233356	0.0277162
Bm5665	WBGene00225926	Bma-lev-9 is an ortholog of C. elegans lev-9, C54G4.4 and T07H6.4; in C. elegans, lev-9, is involved in locomotion.	Downregulated in M30 (L4)	-1.27199	7.05015	1.45e-05	0.000458167
Bm5671	WBGene00225932	Bm5671 is an ortholog of C. elegans sftb-1.	Downregulated in M30 (L4)	-0.892107	8.74031	0.00174352	0.0223184
Bm5720	WBGene00225981	Bma-scd-2 is an ortholog of C. elegans scd-2; in C. elegans, scd-2, is involved in dauer larval development; based on protein domain information, Bma-scd-2 is involved in protein phosphorylation; based on protein domain information, Bma-scd-2 is predicted to have protein tyrosine kinase activity; based on protein domain information, Bma-scd-2 is localized to the membrane.	Downregulated in M30 (L4)	-1.07039	6.12122	5.67e-05	0.00147049
Bm5723	WBGene00225984	Bma-hum-6 is an ortholog of C. elegans hum-6; based on protein domain information, Bma-hum-6 is predicted to have ATP binding activity and motor activity; based on protein domain information, Bma-hum-6 is localized to the myosin complex.	Downregulated in M30 (L4)	-1.69123	8.39792	7.54e-09	6.55e-07
Bm5725	WBGene00225986	Bma-alp-1 is an ortholog of C. elegans alp-1; in C. elegans, alp-1, is involved in determination of adult lifespan, locomotion and pharyngeal pumping; based on protein domain information, Bma-alp-1 is predicted to have zinc ion binding activity.	Downregulated in M30 (L4)	-0.892775	7.94996	0.000941588	0.0139793
Bm5736	WBGene00225997	Bm5736 is an ortholog of C. elegans gem-4 and nra-1; in C. elegans, gem-4 and nra-1, are involved in gonad development.	Downregulated in M30 (L4)	-1.39837	4.64785	2.57e-05	0.000748785
Bm5744	WBGene00226005	Bma-arrd-17 is an ortholog of the members of the C. elegans arrd gene class including arrd-22, arrd-1 and arrd-19; based on protein domain information, Bma-arrd-17 is involved in signal transduction.	Downregulated in M30 (L4)	-2.62566	2.76648	0.000872516	0.0131996
Bm5779	WBGene00226040	Bm5779 is an ortholog of C. elegans T13H5.6.	Downregulated in M30 (L4)	-1.47326	3.31194	0.00381267	0.0394424
Bm5805	WBGene00226066	Bma-hlh-6 is an ortholog of C. elegans hlh-6; in C. elegans, hlh-6, is involved in reproduction, nematode larval development, transcription from RNA polymerase II promoter, feeding behavior, determination of adult lifespan, regulation of gene expression, lipid storage, growth, positive regulation of growth and pharynx development; based on protein domain information, Bma-hlh-6 is predicted to hav…	Downregulated in M30 (L4)	-2.32939	2.19675	0.00468495	0.0456479
Bm5808	WBGene00226069	Bma-nep-21 is an ortholog of C. elegans nep-21; based on protein domain information, Bma-nep-21 is involved in proteolysis; based on protein domain information, Bma-nep-21 is predicted to have metalloendopeptidase activity.	Downregulated in M30 (L4)	-1.35542	4.55369	5.57e-05	0.00145421
Bm5820	WBGene00226081	Bm5820 is an ortholog of C. elegans pat-12; in C. elegans, pat-12, is involved in reproduction, nematode larval development, embryo development, the molting cycle, hemidesmosome assembly, pharyngeal pumping and striated muscle contraction involved in embryonic body morphogenesis.	Downregulated in M30 (L4)	-0.811491	8.27099	0.00306147	0.0339147
Bm5824	WBGene00226085	Bma-tag-232 is an ortholog of C. elegans tag-232.	Downregulated in M30 (L4)	-1.0777	4.99823	0.000924776	0.0137542
Bm5890	WBGene00226151	Bma-unc-49 is an ortholog of C. elegans unc-49; in C. elegans, unc-49, is involved in gamma-aminobutyric acid signaling pathway, locomotory behavior, locomotion, positive regulation of growth and regulation of backward locomotion; based on protein domain information, Bma-unc-49 is involved in ion transport; based on protein domain information, Bma-unc-49 is predicted to have extracellular ligand-…	Downregulated in M30 (L4)	-1.10218	5.08115	0.000236769	0.00478794
Bm5893	WBGene00226154	Bma-pat-6 is an ortholog of C. elegans pat-6; in C. elegans, pat-6, is involved in reproduction, nematode larval development, determination of adult lifespan, embryo development, protein catabolic process, locomotion, striated muscle contraction involved in embryonic body morphogenesis and striated muscle myosin thick filament assembly; based on protein domain information, Bma-pat-6 is involved i…	Downregulated in M30 (L4)	-0.895487	6.88181	0.00186849	0.0235329
Bm5897	WBGene00226158	Bma-dhc-1 is an ortholog of C. elegans dhc-1; in C. elegans, dhc-1, is involved in cytokinesis, nematode larval development, mitotic spindle organization, retrograde axonal transport, embryo development, pronuclear migration, centrosomal and pronuclear rotation, regulation of meiotic nuclear division, regulation of cell proliferation, meiotic chromosome segregation, synaptic vesicle transport, oo…	Downregulated in M30 (L4)	-0.988365	10.6456	0.000301667	0.00578842
Bm5912	WBGene00226173	Bma-egl-13 is an ortholog of C. elegans egl-13; in C. elegans, egl-13, is involved in cell fate specification, anatomical structure morphogenesis, cell migration, oviposition, protein catabolic process, vulval development, hermaphrodite genitalia development, plasma membrane fusion and cell division.	Downregulated in M30 (L4)	-0.837099	5.46929	0.00263243	0.030344
Bm5918	WBGene00226179	Bm5918 is an ortholog of C. elegans jph-1; in C. elegans, jph-1, is involved in muscle contraction, locomotion, engulfment of apoptotic cell and positive regulation of engulfment of apoptotic cell.	Downregulated in M30 (L4)	-0.736612	8.08724	0.00502413	0.0481286
Bm5928	WBGene00226189	Bma-vab-19 is an ortholog of C. elegans vab-19; in C. elegans, vab-19, is involved in protein localization, embryo development, the molting cycle, actin cytoskeleton organization, hermaphrodite genitalia development, cell-cell junction maintenance and striated muscle contraction involved in embryonic body morphogenesis.	Downregulated in M30 (L4)	-1.73714	6.83168	7.89e-10	8.51e-08
Bm5934	WBGene00226195	Bma-gei-3 is an ortholog of C. elegans gei-3.	Downregulated in M30 (L4)	-1.435	9.74765	1.75e-06	7.5e-05
Bm5950	WBGene00226211	Bm5950 is an ortholog of C. elegans T23E7.2.	Downregulated in M30 (L4)	-0.879798	7.5948	0.00141703	0.0192078
Bm5971	WBGene00226232	Bm5971 is an ortholog of C. elegans snt-4; based on protein domain information, Bm5971 is localized to the membrane.	Downregulated in M30 (L4)	-1.44675	3.58473	0.00262493	0.030344
Bm5984	WBGene00226245	Bma-gap-1 is an ortholog of C. elegans gap-1; in C. elegans, gap-1, is involved in short-term memory, long-term memory, chemosensory behavior and associative learning; based on protein domain information, Bma-gap-1 is involved in regulation of GTPase activity and signal transduction.	Downregulated in M30 (L4)	-0.776551	7.68297	0.00401446	0.0407697
Bm6040	WBGene00226301	Bm6040 is an ortholog of C. elegans T27C4.1.	Downregulated in M30 (L4)	-1.04917	5.01856	0.00159416	0.0210084
Bm6052	WBGene00226313	Bma-sipa-1 is an ortholog of C. elegans sipa-1; based on protein domain information, Bma-sipa-1 is involved in regulation of small GTPase mediated signal transduction; based on protein domain information, Bma-sipa-1 is predicted to have GTPase activator activity.	Downregulated in M30 (L4)	-0.920736	6.45302	0.00165839	0.0215521
Bm6067	WBGene00226328	Bm6067 is an ortholog of C. elegans T28D6.5.	Downregulated in M30 (L4)	-1.10409	4.60765	0.00200155	0.0245729
Bm6071	WBGene00226332	Bma-del-10 is an ortholog of C. elegans del-10; based on protein domain information, Bma-del-10 is involved in sodium ion transport; based on protein domain information, Bma-del-10 is predicted to have sodium channel activity; based on protein domain information, Bma-del-10 is localized to the membrane.	Downregulated in M30 (L4)	-0.942128	6.77408	0.000626036	0.0101277
Bm6096	WBGene00226357	Bm6096 is an ortholog of C. elegans unc-83; in C. elegans, unc-83, is involved in nervous system development, determination of adult lifespan, oviposition, regulation of cell migration, pronuclear migration, locomotion, vulval development and male mating behavior.	Downregulated in M30 (L4)	-1.3512	5.79352	7.84e-07	3.73e-05
Bm6122	WBGene00226383	Based on protein domain information, Bm6122 is involved in homophilic cell adhesion via plasma membrane adhesion molecules; based on protein domain information, Bm6122 is predicted to have calcium ion binding activity; based on protein domain information, Bm6122 is localized to the membrane.	Downregulated in M30 (L4)	-1.67236	3.81332	0.00207233	0.0251548
Bm6124	WBGene00226385	Bma-rsp-1 is an ortholog of C. elegans rsp-1 and rsp-2; in C. elegans, rsp-1 and rsp-2, are involved in nematode larval development, spermatogenesis and embryo development; based on protein domain information, Bma-rsp-1 is predicted to have nucleic acid binding activity and nucleotide binding activity.	Downregulated in M30 (L4)	-0.970222	7.73547	0.000313531	0.00597939
Bm6174	WBGene00226435	Bma-cacn-1 is an ortholog of C. elegans cacn-1; in C. elegans, cacn-1, is involved in nematode larval development, germ cell development, determination of adult lifespan, embryo development, the molting cycle, regulation of Wnt signaling pathway, regulation of cell migration, positive regulation of growth, regulation of meiotic nuclear division, feminization of hermaphroditic germ-line, hermaphro…	Downregulated in M30 (L4)	-0.910952	5.18724	0.00214078	0.0258853
Bm6180	WBGene00226441	Bma-atn-1 is an ortholog of C. elegans atn-1; in C. elegans, atn-1, is involved in mitotic nuclear division, embryo development and protein catabolic process.	Downregulated in M30 (L4)	-1.10417	8.62232	8.9e-05	0.00217014
Bm6182	WBGene00226443	Bm6182 is an ortholog of C. elegans W04D2.6; based on protein domain information, Bm6182 is involved in mRNA processing; based on protein domain information, Bm6182 is predicted to have nucleic acid binding activity and nucleotide binding activity.	Downregulated in M30 (L4)	-0.906656	6.72773	0.00474122	0.0459576
Bm6190	WBGene00226451	Bm6190 is an ortholog of C. elegans nhr-85; in C. elegans, nhr-85, is involved in reproduction and dauer entry; based on protein domain information, Bm6190 is involved in regulation of transcription, DNA-templated and steroid hormone mediated signaling pathway; based on protein domain information, Bm6190 is predicted to have sequence-specific DNA binding activity, steroid hormone receptor activit…	Downregulated in M30 (L4)	-2.24372	6.17748	3.22e-17	9.16e-15
Bm6192	WBGene00226453	Bma-ceh-32 is an ortholog of C. elegans ceh-32; in C. elegans, ceh-32, is involved in reproduction, nematode larval development, regulation of transcription, DNA-templated, embryo development, post-embryonic morphogenesis, body morphogenesis and locomotion; based on protein domain information, Bma-ceh-32 is predicted to have DNA binding activity.	Downregulated in M30 (L4)	-2.78675	2.4509	0.000339907	0.00636596
Bm6196	WBGene00226457	Bm6196 is an ortholog of C. elegans W05F2.4; proteomic studies indicate that Bm6196 is enriched in the digestive tract and reproductive tract.	Downregulated in M30 (L4)	-0.916402	7.65805	0.00153501	0.020372
Bm6200	WBGene00226461	Bm6200 is an ortholog of C. elegans W05H12.1.	Downregulated in M30 (L4)	-1.12649	5.18031	0.00104265	0.0152386
Bm6219	WBGene00226480	Bma-ttn-1 is an ortholog of O. volvulus OVOC7180; proteomic studies indicate that Bma-ttn-1 is enriched in the body wall.	Downregulated in M30 (L4)	-1.49515	12.3503	3.75e-06	0.000140236
Bm6220	WBGene00226481	Bm6220 is an ortholog of C. elegans ttn-1; in C. elegans, ttn-1, is involved in reproduction and embryo development; based on protein domain information, Bm6220 is involved in protein phosphorylation; based on protein domain information, Bm6220 is predicted to have ATP binding activity and protein kinase activity.	Downregulated in M30 (L4)	-1.111	10.0287	4.39e-05	0.00119181
Bm6248	WBGene00226509	Bma-unc-59 is an ortholog of C. elegans unc-59; in C. elegans, unc-59, is involved in cytokinesis, nematode larval development, mitotic nuclear division, embryo development, oviposition, protein catabolic process, locomotion and hermaphrodite genitalia development; based on protein domain information, Bma-unc-59 is predicted to have GTP binding activity.	Downregulated in M30 (L4)	-0.741215	5.44054	0.00517322	0.0490802
Bm6331	WBGene00226592	Bm6331 is an ortholog of C. elegans Y22D7AL.16.	Downregulated in M30 (L4)	-0.872214	6.32082	0.0013714	0.0187164
Bm6382	WBGene00226643	Bma-unc-71 is an ortholog of C. elegans unc-71; in C. elegans, unc-71, is involved in axon guidance, axonal fasciculation, single organismal cell-cell adhesion, plasma membrane fusion, meiotic chromosome segregation and axon extension; based on protein domain information, Bma-unc-71 is involved in proteolysis; based on protein domain information, Bma-unc-71 is predicted to have metalloendopeptida…	Downregulated in M30 (L4)	-1.26957	4.59189	0.000215441	0.00447231
Bm6455	WBGene00226716	Bma-ckr-2 is an ortholog of C. elegans ckr-2; in C. elegans, ckr-2, is involved in neuropeptide signaling pathway, determination of adult lifespan and lipid storage; based on protein domain information, Bma-ckr-2 is involved in G-protein coupled receptor signaling pathway; based on protein domain information, Bma-ckr-2 is predicted to have G-protein coupled receptor activity; based on protein dom…	Downregulated in M30 (L4)	-1.38175	3.73966	0.00262703	0.030344
Bm6510	WBGene00226771	Bma-crh-1 is an ortholog of C. elegans crh-1; in C. elegans, crh-1, is involved in determination of adult lifespan, intracellular signal transduction, thermosensory behavior, positive regulation of transcription from RNA polymerase II promoter and habituation; based on protein domain information, Bma-crh-1 is involved in regulation of transcription from RNA polymerase II promoter; based on protei…	Downregulated in M30 (L4)	-0.826085	7.01108	0.0036164	0.0382125
Bm6526	WBGene00226787	Bma-osm-5 is an ortholog of C. elegans osm-5; in C. elegans, osm-5, is involved in determination of adult lifespan, response to hermaphrodite contact, vulval location and nonmotile primary cilium assembly; proteomic studies indicate that Bma-osm-5 is enriched in the digestive tract.	Downregulated in M30 (L4)	-1.19999	5.23448	0.000136052	0.00306135
Bm6540	WBGene00226801	Bm6540 is an ortholog of C. elegans klp-19; in C. elegans, klp-19, is involved in nematode larval development, receptor-mediated endocytosis, mitotic spindle organization, mitotic nuclear division, embryo development and hermaphrodite genitalia development; based on protein domain information, Bm6540 is involved in microtubule-based movement; based on protein domain information, Bm6540 is predict…	Downregulated in M30 (L4)	-1.06709	5.39384	8.28e-05	0.00203483
Bm6544	WBGene00226805	Bm6544 is an ortholog of C. elegans Y43F8B.1; proteomic studies indicate that Bm6544 is enriched in the body wall.	Downregulated in M30 (L4)	-1.27812	8.74515	1.97e-06	8.22e-05
Bm6572	WBGene00226833	Bm6572 is an ortholog of C. elegans F59F5.5 and Y45G5AM.6.	Downregulated in M30 (L4)	-2.57353	2.52857	0.000786447	0.012117
Bm6626	WBGene00226887	Bm6626 is an ortholog of O. volvulus OVOC1564.	Downregulated in M30 (L4)	-0.80229	8.22176	0.00340457	0.036397
Bm6674	WBGene00226935	Bma-rpl-17 is an ortholog of C. elegans rpl-17; in C. elegans, rpl-17, is involved in reproduction, nematode larval development, apoptotic process, axonal fasciculation, embryo development and locomotion; based on protein domain information, Bma-rpl-17 is involved in translation; based on protein domain information, Bma-rpl-17 is a structural constituent of ribosome; based on protein domain infor…	Downregulated in M30 (L4)	-0.945924	7.66966	0.00222404	0.0266857
Bm6700	WBGene00226961	Bm6700 is an ortholog of C. elegans Y49G5B.1.	Downregulated in M30 (L4)	-0.9031	6.48902	0.00399744	0.0406811
Bm6717	WBGene00226978	Bma-grdn-1 is an ortholog of C. elegans grdn-1; in C. elegans, grdn-1, is involved in receptor-mediated endocytosis, body morphogenesis, oviposition, locomotion and hermaphrodite genitalia development.	Downregulated in M30 (L4)	-1.14465	7.28299	8.21e-05	0.00202415
Bm6719	WBGene00226980	Bma-slo-1 is an ortholog of C. elegans slo-1; in C. elegans, slo-1, is involved in potassium ion transport, determination of adult lifespan, locomotion, response to drug, pharyngeal pumping, sarcomere organization, regulation of neurotransmitter secretion and behavioral response to ethanol; based on protein domain information, Bma-slo-1 is involved in potassium ion transport and transmembrane tra…	Downregulated in M30 (L4)	-1.13113	5.81678	1.27e-05	0.000410998
Bm6775	WBGene00227036	Bma-rsy-1 is an ortholog of C. elegans rsy-1; in C. elegans, rsy-1, is involved in negative regulation of synapse assembly; proteomic studies indicate that Bma-rsy-1 is enriched in the reproductive tract.	Downregulated in M30 (L4)	-0.823859	5.97139	0.00156731	0.0207128
Bm6810	WBGene00227071	Bma-ceh-44 is an ortholog of C. elegans ceh-44; based on protein domain information, Bma-ceh-44 is predicted to have DNA binding activity.	Downregulated in M30 (L4)	-0.853234	6.74085	0.00314327	0.0346158
Bm6844	WBGene00227105	Bm6844 is an ortholog of C. elegans Y55D5A.4.	Downregulated in M30 (L4)	-1.01548	4.7496	0.00234759	0.0278476
Bm6851	WBGene00227112	Bm6851 is an ortholog of C. elegans Y55F3AM.3; based on protein domain information, Bm6851 is involved in mRNA processing; based on protein domain information, Bm6851 is predicted to have RNA binding activity and nucleotide binding activity; based on protein domain information, Bm6851 is localized to the nucleus.	Downregulated in M30 (L4)	-1.11985	7.82551	0.000115609	0.00270406
Bm6886	WBGene00227147	Bm6886 is an ortholog of C. elegans Y57A10A.10 and Y57A10A.28; based on protein domain information, Bm6886 is involved in monovalent inorganic cation transport; based on protein domain information, Bm6886 is predicted to have cation channel activity; based on protein domain information, Bm6886 is localized to the membrane.	Downregulated in M30 (L4)	-0.823193	6.22728	0.00189703	0.0237648
Bm6890	WBGene00227151	Bma-rsr-2 is an ortholog of C. elegans rsr-2; in C. elegans, rsr-2, is involved in nematode larval development, determination of adult lifespan, embryo development, feminization of hermaphroditic germ-line, negative regulation of vulval development and hermaphrodite genitalia development.	Downregulated in M30 (L4)	-0.837181	6.15251	0.00108979	0.0158045
Bm6903	WBGene00227164	Bma-tag-273 is an ortholog of C. elegans tag-273; in C. elegans, tag-273, is involved in reproduction; based on protein domain information, Bma-tag-273 is predicted to have zinc ion binding activity.	Downregulated in M30 (L4)	-1.2942	8.12916	0.000149245	0.00327357
Bm6925	WBGene00227186	Bm6925 is an ortholog of C. elegans dpy-21; in C. elegans, dpy-21, is involved in body morphogenesis and gene expression; based on protein domain information, Bm6925 is localized to the nucleus.	Downregulated in M30 (L4)	-1.57057	6.12693	4.07e-06	0.000151006
Bm6935	WBGene00227196	Bm6935 is an ortholog of C. elegans Y59C2A.1; based on protein domain information, Bm6935 is involved in proteolysis; based on protein domain information, Bm6935 is predicted to have metallocarboxypeptidase activity and zinc ion binding activity.	Downregulated in M30 (L4)	-0.823975	5.24966	0.00432599	0.0432737
Bm6965	WBGene00227226	Bm6965 is an ortholog of C. elegans Y64G10A.7; based on protein domain information, Bm6965 is predicted to have calcium ion binding activity.	Downregulated in M30 (L4)	-1.39096	5.3007	2.09e-06	8.53e-05
Bm7024	WBGene00227285	Bm7024 is an ortholog of C. elegans Y69H2.15.	Downregulated in M30 (L4)	-1.35502	5.32943	8.66e-07	4.02e-05
Bm7044	WBGene00227305	Bma-lin-17 is an ortholog of C. elegans lin-17; in C. elegans, lin-17, is involved in morphogenesis of an epithelium, establishment or maintenance of cell polarity, regulation of asymmetric cell division, polarity specification of anterior/posterior axis, polarity specification of proximal/distal axis, regulation of cell migration, anterior/posterior axon guidance, vulval development, negative re…	Downregulated in M30 (L4)	-0.97842	5.47206	0.00283746	0.0321579
Bm7052	WBGene00227313	Bma-pghm-1 is an ortholog of C. elegans pghm-1; in C. elegans, pghm-1, is involved in determination of adult lifespan; based on protein domain information, Bma-pghm-1 is involved in oxidation-reduction process and peptide metabolic process; based on protein domain information, Bma-pghm-1 is predicted to have copper ion binding activity and oxidoreductase activity, acting on paired donors, with in…	Downregulated in M30 (L4)	-1.0127	5.63807	0.000219306	0.00450335
Bm7054	WBGene00227315	Bma-tln-1 is an ortholog of C. elegans tln-1; in C. elegans, tln-1, is involved in nematode larval development, receptor-mediated endocytosis, germ cell development, embryo development, body morphogenesis, protein catabolic process, ovulation, hermaphrodite genitalia development and inductive cell migration; based on protein domain information, Bma-tln-1 is involved in cell adhesion and cytoskele…	Downregulated in M30 (L4)	-1.13321	10.0299	1.67e-05	0.000518735
Bm7075	WBGene00227336	Bm7075 is an ortholog of C. elegans pho-8, pho-7 and pho-6; based on protein domain information, Bm7075 is predicted to have acid phosphatase activity.	Downregulated in M30 (L4)	-2.4087	3.01851	0.000153237	0.00335156
Bm7095	WBGene00227356	Bma-sqd-1 is an ortholog of C. elegans sqd-1; in C. elegans, sqd-1, is involved in reproduction; based on protein domain information, Bma-sqd-1 is predicted to have nucleic acid binding activity and nucleotide binding activity.	Downregulated in M30 (L4)	-0.890324	8.79764	0.000622438	0.0100869
Bm7096	WBGene00227357	Bma-smg-3 is an ortholog of C. elegans smg-3; in C. elegans, smg-3, is involved in nuclear-transcribed mRNA catabolic process, nonsense-mediated decay and hermaphrodite genitalia development; based on protein domain information, Bma-smg-3 is predicted to have RNA binding activity.	Downregulated in M30 (L4)	-0.805605	6.76115	0.00324024	0.0353115
Bm7097	WBGene00227358	Bma-shl-1 is an ortholog of C. elegans shl-1; based on protein domain information, Bma-shl-1 is involved in potassium ion transport, protein homooligomerization and transmembrane transport; based on protein domain information, Bma-shl-1 is predicted to have voltage-gated potassium channel activity; based on protein domain information, Bma-shl-1 is localized to the voltage-gated potassium channel …	Downregulated in M30 (L4)	-1.05312	5.00489	0.000824362	0.0126182
Bm7102	WBGene00227363	Bm7102 is an ortholog of C. elegans blos-2 and Y73B6BL.289.	Downregulated in M30 (L4)	-0.93352	5.89552	0.000833221	0.0127331
Bm7103	WBGene00227364	Bm7103 is an ortholog of C. elegans hrpf-2; in C. elegans, hrpf-2, is involved in embryo development and positive regulation of growth; based on protein domain information, Bm7103 is predicted to have nucleic acid binding activity and nucleotide binding activity.	Downregulated in M30 (L4)	-0.745214	6.04847	0.0048639	0.0469044
Bm7171	WBGene00227432	Bma-vars-2 is an ortholog of C. elegans glp-4; in C. elegans, glp-4, is involved in nematode larval development, receptor-mediated endocytosis, apoptotic process, germ cell development, embryo development, the molting cycle, lipid storage, positive regulation of growth and germline cell cycle switching, mitotic to meiotic cell cycle; based on protein domain information, Bma-vars-2 is involved in …	Downregulated in M30 (L4)	-0.857896	7.27216	0.00168165	0.0216772
Bm7226	WBGene00227487	Bma-gnrr-8 is an ortholog of C. elegans daf-38; in C. elegans, daf-38, is involved in G-protein coupled receptor signaling pathway involved in dauer larval development; based on protein domain information, Bma-gnrr-8 is involved in G-protein coupled receptor signaling pathway; based on protein domain information, Bma-gnrr-8 is predicted to have G-protein coupled receptor activity; based on protei…	Downregulated in M30 (L4)	-0.867497	5.17695	0.00290019	0.0327862
Bm7245	WBGene00227506	Bm7245 is an ortholog of C. elegans zoo-1; in C. elegans, zoo-1, is involved in actin filament organization, embryo development and embryonic morphogenesis.	Downregulated in M30 (L4)	-0.934836	6.08658	0.000722751	0.0113785
Bm7261	WBGene00227522	Bm7261 is an ortholog of C. elegans pab-1; in C. elegans, pab-1, is involved in nematode larval development, receptor-mediated endocytosis, gamete generation, determination of adult lifespan, embryo development, body morphogenesis, mRNA metabolic process, growth, hermaphrodite genitalia development and germline cell cycle switching, mitotic to meiotic cell cycle; based on protein domain informati…	Downregulated in M30 (L4)	-1.04203	8.84678	9.68e-05	0.00232363
Bm7368	WBGene00227629	Bma-gld-2 is an ortholog of C. elegans gld-2; in C. elegans, gld-2, is involved in receptor-mediated endocytosis, apoptotic process, nucleus organization, spermatogenesis, embryo development, growth, regulation of meiotic nuclear division, hermaphrodite genitalia development, regulation of cell proliferation, RNA polyadenylation, regulation of cell division and germline cell cycle switching, mito…	Downregulated in M30 (L4)	-1.06912	7.12113	0.000241354	0.00481787
Bm7372	WBGene00227633	Bm7372 is an ortholog of C. elegans ZC373.4; based on protein domain information, Bm7372 is involved in protein phosphorylation; based on protein domain information, Bm7372 is predicted to have ATP binding activity and protein kinase activity.	Downregulated in M30 (L4)	-1.29164	6.61867	6.73e-06	0.000234794
Bm7384	WBGene00227645	Bm7382 encodes for a conserved microfilariae surface associated protein.	Downregulated in M30 (L4)	-4.05857	2.22332	6.04e-05	0.00154368
Bm7396	WBGene00227657	Bma-deb-1 is an ortholog of C. elegans deb-1; in C. elegans, deb-1, is involved in gonad development, embryo development, protein catabolic process, pharyngeal pumping and striated muscle contraction involved in embryonic body morphogenesis; based on protein domain information, Bma-deb-1 is involved in cell adhesion; based on protein domain information, Bma-deb-1 is predicted to have actin filame…	Downregulated in M30 (L4)	-1.33021	9.06601	7.52e-07	3.63e-05
Bm7399	WBGene00227660	Bma-acr-8 is an ortholog of C. elegans acr-8; based on protein domain information, Bma-acr-8 is involved in ion transport; based on protein domain information, Bma-acr-8 is predicted to have acetylcholine-activated cation-selective channel activity; based on protein domain information, Bma-acr-8 is an integral component of the membrane and is localized to the postsynaptic membrane.	Downregulated in M30 (L4)	-2.03132	3.84491	5.09e-06	0.00018096
Bm7432	WBGene00227693	Bma-gbb-2 is an ortholog of C. elegans gbb-2; based on protein domain information, Bma-gbb-2 is involved in G-protein coupled receptor signaling pathway; based on protein domain information, Bma-gbb-2 is predicted to have G-protein coupled GABA receptor activity; based on protein domain information, Bma-gbb-2 is an integral component of the membrane.	Downregulated in M30 (L4)	-1.39852	4.14395	0.000485313	0.00837076
Bm7461	WBGene00227722	Bm7461 is an ortholog of C. elegans M110.7 and ZK370.4; based on protein domain information, Bm7461 is involved in lipid metabolic process.	Downregulated in M30 (L4)	-1.24951	6.03729	4.24e-06	0.000155265
Bm7502	WBGene00227763	Bma-unc-22 is an ortholog of C. elegans unc-22; in C. elegans, unc-22, is involved in reproduction, nematode larval development, peptidyl-serine phosphorylation, peptidyl-threonine phosphorylation, protein catabolic process, locomotion, positive regulation of growth and negative regulation of vulval development; based on protein domain information, Bma-unc-22 is involved in protein phosphorylatio…	Downregulated in M30 (L4)	-0.935655	12.1313	0.00042818	0.00760911
Bm7527	WBGene00227788	Bma-tnc-2 is an ortholog of C. elegans tnc-2; in C. elegans, tnc-2, is involved in reproduction and nematode larval development; based on protein domain information, Bma-tnc-2 is predicted to have calcium ion binding activity.	Downregulated in M30 (L4)	-2.29567	4.48633	7.76e-07	3.73e-05
Bm7562	WBGene00227823	Bma-gopc-1 is an ortholog of C. elegans gopc-1.	Downregulated in M30 (L4)	-0.824391	5.29934	0.00319459	0.0349357
Bm7600	WBGene00227861	Bm7600 is an ortholog of O. volvulus Ovo-anc-1; based on protein domain information, Bm7600 is an integral component of the membrane.	Downregulated in M30 (L4)	-1.10966	8.23459	0.000190445	0.00404535
Bm7624	WBGene00227885	Bma-unc-16 is an ortholog of C. elegans unc-16; in C. elegans, unc-16, is involved in oviposition, defecation, locomotion, positive regulation of growth and synaptic vesicle transport.	Downregulated in M30 (L4)	-0.787741	8.02109	0.00328414	0.0356482
Bm763	WBGene00221024	Uncharacterized protein	Downregulated in M30 (L4)	-2.74894	7.30589	1.24e-06	5.49e-05
Bm7662	WBGene00227923	Bm7662 is an ortholog of C. elegans ZK1290.10.	Downregulated in M30 (L4)	-1.1642	6.21015	0.000138748	0.00309969
Bm7671	WBGene00227932	Bma-shk-1 is an ortholog of C. elegans shk-1; in C. elegans, shk-1, is involved in determination of adult lifespan and potassium ion transmembrane transport; based on protein domain information, Bma-shk-1 is involved in potassium ion transport, protein homooligomerization and transmembrane transport; based on protein domain information, Bma-shk-1 is predicted to have voltage-gated potassium chann…	Downregulated in M30 (L4)	-1.23155	4.12159	0.00128228	0.017772
Bm7673	WBGene00227934	Bm7673 is an ortholog of C. elegans ZK1321.4.	Downregulated in M30 (L4)	-1.0977	6.70756	0.00067189	0.0107541
Bm7739	WBGene00228000	Bma-col-79 is an ortholog of C. elegans sqt-1; in C. elegans, sqt-1, is involved in embryo development, body morphogenesis, protein catabolic process, collagen and cuticulin-based cuticle development and oogenesis; based on protein domain information, Bma-col-79 is a structural constituent of cuticle.	Downregulated in M30 (L4)	-1.95205	6.89039	6.26e-05	0.0015956
Bm7746	WBGene00228007	Bm7746 is an ortholog of O. volvulus OVOC4406.	Downregulated in M30 (L4)	-1.28293	9.04902	1.67e-05	0.000518735
Bm7799	WBGene00228060	Bm7799 is an ortholog of O. volvulus OVOC3551.	Downregulated in M30 (L4)	-2.24218	6.49829	7.39e-05	0.00185876
Bm7800	WBGene00228061	Bm7800 is an ortholog of O. volvulus OVOC3551.	Downregulated in M30 (L4)	-1.6768	6.96482	0.000742467	0.0116109
Bm7810	WBGene00228071	Uncharacterized protein	Downregulated in M30 (L4)	-1.70325	7.20853	3.24e-05	0.000913739
Bm7819	WBGene00228080	Bma-col-99 is an ortholog of C. elegans col-135; proteomic studies indicate that Bma-col-99 is enriched in the body wall.	Downregulated in M30 (L4)	-1.07721	5.73074	0.000496974	0.00849382
Bm7866	WBGene00228127	Bm7866 is an ortholog of C. elegans ZK742.4, ZK742.3, Y73C8C.10, W06H8.2, T10B5.8, F17A9.5, F17A9.4 and F56D5.3; based on protein domain information, Bm7866 is involved in oxidation-reduction process; based on protein domain information, Bm7866 is predicted to have FMN binding activity and oxidoreductase activity.	Downregulated in M30 (L4)	-1.87318	8.02994	1.94e-09	1.96e-07
Bm7901	WBGene00228162	Bm7901 is an ortholog of O. volvulus OVOC3214; based on protein domain information, Bm7901 is predicted to have ubiquitin-protein transferase activity and zinc ion binding activity.	Downregulated in M30 (L4)	-0.896595	8.66869	0.00101322	0.0148781
Bm8037	WBGene00228298	Bma-unc-82 is an ortholog of C. elegans unc-82; in C. elegans, unc-82, is involved in protein catabolic process, locomotion, striated muscle paramyosin thick filament assembly and striated muscle myosin thick filament assembly; based on protein domain information, Bma-unc-82 is involved in protein phosphorylation; based on protein domain information, Bma-unc-82 is predicted to have ATP binding ac…	Downregulated in M30 (L4)	-1.15886	7.74913	2.16e-05	0.000650902
Bm8068	WBGene00228329	Bm8068 is an ortholog of C. elegans pgal-1; based on protein domain information, Bm8068 is involved in peptide metabolic process; based on protein domain information, Bm8068 is predicted to have catalytic activity; based on protein domain information, Bm8068 is localized to the membrane.	Downregulated in M30 (L4)	-1.21739	3.8271	0.0049973	0.0479445
Bm8082	WBGene00228343	Bm8082 is an ortholog of O. volvulus OVOC9521; based on protein domain information, Bm8082 is predicted to have heme binding activity and oxygen binding activity.	Downregulated in M30 (L4)	-3.45585	2.62356	1.02e-05	0.000339154
Bm8092	WBGene00228353	Bm8092 is an ortholog of C. elegans cle-1; in C. elegans, cle-1, is involved in neuron migration, cholinergic synaptic transmission, axon guidance, protein localization to synapse, hermaphrodite genitalia development, inductive cell migration and synapse organization; based on protein domain information, Bm8092 is involved in cell adhesion; based on protein domain information, Bm8092 is predicted…	Downregulated in M30 (L4)	-1.3956	7.9067	3.45e-06	0.000131041
Bm8115	WBGene00228376	Bm8115 is an ortholog of O. volvulus OVOC3151 and OVOC3157.	Downregulated in M30 (L4)	-0.898975	5.2407	0.00143231	0.0193094
Bm8116	WBGene00228377	Bm8116 is an ortholog of O. volvulus OVOC3151 and OVOC3157.	Downregulated in M30 (L4)	-1.63738	6.59168	1.24e-07	7.68e-06
Bm8201	WBGene00228462	Bma-magu-2 is an ortholog of C. elegans magu-2; in C. elegans, magu-2, is involved in embryo development; based on protein domain information, Bma-magu-2 is involved in bicellular tight junction assembly and establishment of epithelial cell polarity.	Downregulated in M30 (L4)	-1.49171	4.84328	1.3e-05	0.000418899
Bm8220	WBGene00228481	Bm8220 is an ortholog of C. elegans Y39A3CL.7.	Downregulated in M30 (L4)	-0.770685	7.02596	0.00426597	0.0427189
Bm8320	WBGene00228581	Bm8320 is an ortholog of O. volvulus OVOC11232.	Downregulated in M30 (L4)	-0.782245	8.19026	0.00401484	0.0407697
Bm8349	WBGene00228610	Bm8349 is an ortholog of C. elegans cyl-1; in C. elegans, cyl-1, is involved in nematode larval development, germ cell development, gonad development, embryo development and locomotion; based on protein domain information, Bm8349 is involved in regulation of cyclin-dependent protein serine/threonine kinase activity and regulation of transcription, DNA-templated; based on protein domain informatio…	Downregulated in M30 (L4)	-1.85575	6.42676	5.5e-08	3.91e-06
Bm8397	WBGene00228658	Bm8397 is an ortholog of C. elegans lrch-1.	Downregulated in M30 (L4)	-1.41792	3.85724	0.000685568	0.0109214
Bm8458	WBGene00228719	Uncharacterized protein	Downregulated in M30 (L4)	-1.92384	4.45787	2.08e-06	8.53e-05
Bm8470	WBGene00228731	Bm8470 is an ortholog of C. elegans twk-31; in C. elegans, twk-31, is involved in embryo development, body morphogenesis and locomotion; based on protein domain information, Bm8470 is involved in potassium ion transmembrane transport; based on protein domain information, Bm8470 is predicted to have potassium channel activity; based on protein domain information, Bm8470 is localized to the membran…	Downregulated in M30 (L4)	-1.72402	6.55637	9.93e-08	6.42e-06
Bm8476	WBGene00228737	Bm8476 is an ortholog of C. elegans cdh-1; in C. elegans, cdh-1, is involved in nematode larval development and locomotion; based on protein domain information, Bm8476 is involved in homophilic cell adhesion via plasma membrane adhesion molecules; based on protein domain information, Bm8476 is predicted to have calcium ion binding activity; based on protein domain information, Bm8476 is localized…	Downregulated in M30 (L4)	-1.91485	4.60509	2.36e-08	1.86e-06
Bm8492	WBGene00228753	Uncharacterized protein	Downregulated in M30 (L4)	-2.08276	6.53962	8.26e-07	3.88e-05
Bm8494	WBGene00228755	Bma-unc-52 is an ortholog of C. elegans unc-52; in C. elegans, unc-52, is involved in nematode larval development, receptor-mediated endocytosis, determination of adult lifespan, fibroblast growth factor receptor signaling pathway, embryo development, dendrite development, oviposition, the molting cycle, protein catabolic process, hemidesmosome assembly, positive regulation of locomotion, inducti…	Downregulated in M30 (L4)	-0.954259	11.4644	0.00022402	0.00456952
Bm8508	WBGene00228769	Uncharacterized protein	Downregulated in M30 (L4)	-1.82296	4.14674	1.74e-05	0.000539795
Bm8557	WBGene00228818	Bm8557 is an ortholog of C. elegans pfk-1.2 and pfk-1.1; in C. elegans, pfk-1.2 and pfk-1.1, are involved in reproduction; based on protein domain information, Bm8557 is involved in fructose 6-phosphate metabolic process and glycolytic process; based on protein domain information, Bm8557 is predicted to have 6-phosphofructokinase activity and ATP binding activity; based on protein domain informat…	Downregulated in M30 (L4)	-0.747753	7.83219	0.00470067	0.0457535
Bm8675	WBGene00228936	Bm8675 is an ortholog of O. volvulus OVOC9341.	Downregulated in M30 (L4)	-0.943985	4.77605	0.00291143	0.0328341
Bm8824	WBGene00229085	Bma-abu-10 is an ortholog of O. volvulus OVOC3587 and OVOC11515.	Downregulated in M30 (L4)	-1.14907	5.68836	0.000231186	0.00469528
Bm8891	WBGene00229152	Bma-snrp-27 is an ortholog of C. elegans snrp-27; in C. elegans, snrp-27, is involved in oviposition.	Downregulated in M30 (L4)	-1.09976	4.3661	0.00263202	0.030344
Bm890	WBGene00221151	Uncharacterized protein	Downregulated in M30 (L4)	-3.67729	6.74902	4.42e-07	2.29e-05
Bm8955	WBGene00229216	Uncharacterized protein	Downregulated in M30 (L4)	-1.37685	4.06707	0.00326737	0.0355246
Bm9169	WBGene00229430	Bm9169 is an ortholog of O. volvulus OVOC4622.	Downregulated in M30 (L4)	-0.946867	5.95534	0.000448017	0.00787219
Bm9173	WBGene00229434	Bma-daf-14 is an ortholog of O. volvulus OVOC4602; based on protein domain information, Bma-daf-14 is involved in regulation of transcription, DNA-templated.	Downregulated in M30 (L4)	-1.17585	6.46578	0.000136379	0.00306135
Bm9204	WBGene00229465	Bm9204 is an ortholog of O. volvulus OVOC1903.	Downregulated in M30 (L4)	-1.17342	10.7458	0.000131668	0.00300784
Bm9238	WBGene00229499	Bm9238 is an ortholog of C. elegans act-1, act-2, act-3 and act-4; in C. elegans, act-1, act-2, act-3 and act-4, are involved in cytokinesis, nematode larval development, embryo development, hermaphrodite genitalia development and inductive cell migration; proteomic studies indicate that Bm9238 is enriched in the body wall.	Downregulated in M30 (L4)	-0.761677	8.77082	0.00503165	0.0481286
Bm9245	WBGene00229506	Uncharacterized protein	Downregulated in M30 (L4)	-2.55124	2.09676	0.00463434	0.0452488
Bm9249	WBGene00229510	Bm9249 is an ortholog of O. volvulus OVOC2771; based on protein domain information, Bm9249 is predicted to have RNA binding activity.	Downregulated in M30 (L4)	-0.751626	8.10782	0.00434272	0.0433948
Bm9291	WBGene00229552	Bm9291 is an ortholog of O. volvulus OVOC3340.	Downregulated in M30 (L4)	-0.818504	6.19868	0.00139145	0.0189217
Bm9294	WBGene00229555	Bm9294 is an ortholog of C. elegans T22F3.2; based on protein domain information, Bm9294 is involved in protein deubiquitination; based on protein domain information, Bm9294 is predicted to have thiol-dependent ubiquitinyl hydrolase activity.	Downregulated in M30 (L4)	-0.822816	6.27493	0.00146615	0.0195966
Bm9363	WBGene00229624	Bm9363 is an ortholog of C. elegans F46H5.7.	Downregulated in M30 (L4)	-1.22791	10.0771	1.4e-05	0.000444373
Bm9460	WBGene00229721	Bm9460 is an ortholog of C. elegans K11D2.4; based on protein domain information, Bm9460 is predicted to have nucleic acid binding activity.	Downregulated in M30 (L4)	-1.0685	6.67597	0.000119747	0.00276745
Bm9537	WBGene00229798	Bm9537 is an ortholog of C. elegans npp-14; in C. elegans, npp-14, is involved in embryo development.	Downregulated in M30 (L4)	-1.07125	8.61733	0.00033764	0.00633862
Bm9539	WBGene00229800	Bm9539 is an ortholog of O. volvulus OVOC3028.	Downregulated in M30 (L4)	-0.816606	5.82938	0.00335652	0.0360758
Bm9669	WBGene00229930	Bm9669 is an ortholog of O. volvulus OVOC4380; based on protein domain information, Bm9669 is predicted to have zinc ion binding activity.	Downregulated in M30 (L4)	-0.823076	6.66434	0.00316304	0.0346311
Bm97	WBGene00220358	Bm97 is an ortholog of O. volvulus Ovo-alt-2, Ovo-alt-1.2 and Ovo-alt-1.1.	Downregulated in M30 (L4)	-2.90415	6.71753	2.23e-17	6.53e-15
Bm9969	WBGene00230230	Bm9969 is an ortholog of C. elegans Y47A7.2.	Downregulated in M30 (L4)	-0.941977	5.87931	0.000291282	0.00560062
Bm10023	WBGene00230284	Uncharacterized protein	Upregulated in M120 (M30)	2.41049	1.00374	0.00476283	0.0154994
Bm10031	WBGene00230292	Bm10031 is an ortholog of O. volvulus OVOC1972; based on protein domain information, Bm10031 is predicted to have catalytic activity and coenzyme binding activity.	Upregulated in M120 (M30)	1.29375	5.27629	1.38897e-05	8.20467e-05
Bm10055	WBGene00230316	Uncharacterized protein	Upregulated in M120 (M30)	2.6149	5.01612	2.4145e-07	1.85064e-06
Bm10058	WBGene00230319	Bma-pqn-35 is an ortholog of O. volvulus OVOC10579.	Upregulated in M120 (M30)	1.2241	8.80374	9.9679e-06	6.00451e-05
Bm10060	WBGene00230321	Bm10060 is an ortholog of O. volvulus OVOC10584; based on protein domain information, Bm10060 is involved in oxidation-reduction process; based on protein domain information, Bm10060 is predicted to have oxidoreductase activity and zinc ion binding activity.	Upregulated in M120 (M30)	1.06611	7.54238	7.02563e-05	0.000365372
Bm10063	WBGene00230324	Bm10063 is an ortholog of O. volvulus OVOC10601; based on protein domain information, Bm10063 is predicted to have acid phosphatase activity.	Upregulated in M120 (M30)	1.25962	4.93981	0.00188947	0.00692664
Bm10067	WBGene00230328	Bm10067 is an ortholog of O. volvulus OVOC10618.	Upregulated in M120 (M30)	2.04328	1.14708	0.0112452	0.0325899
Bm10068	WBGene00230329	Bm10068 is an ortholog of O. volvulus OVOC10620; based on protein domain information, Bm10068 is predicted to have transferase activity, transferring acyl groups other than amino-acyl groups.	Upregulated in M120 (M30)	1.89875	3.40032	0.00010283	0.000516396
Bm10079	WBGene00230340	Bm10079 is an ortholog of C. elegans T02G5.3.	Upregulated in M120 (M30)	1.89722	1.78459	0.0107963	0.0314475
Bm10088	WBGene00230349	Bm10088 is an ortholog of O. volvulus OVOC10704.	Upregulated in M120 (M30)	6.7371	4.92499	1.11908e-41	8.77887e-40
Bm10093	WBGene00230354	Bma-col-36 is an ortholog of C. elegans col-36 and sqt-2.	Upregulated in M120 (M30)	2.29872	4.67505	8.33645e-06	5.07191e-05
Bm10095	WBGene00230356	Bm10095 is an ortholog of O. volvulus OVOC10729.	Upregulated in M120 (M30)	7.84318	4.87359	1.28991e-26	4.5125e-25
Bm10108	WBGene00230369	Bma-npax-1 is an ortholog of C. elegans npax-1; based on protein domain information, Bma-npax-1 is involved in regulation of transcription, DNA-templated; based on protein domain information, Bma-npax-1 is predicted to have DNA binding activity.	Upregulated in M120 (M30)	2.43091	3.41355	0.0001123	0.00055773
Bm10123	WBGene00230384	Bma-psa-3 is an ortholog of C. elegans psa-3; in C. elegans, psa-3, is involved in regulation of asymmetric cell division and lipid storage; based on protein domain information, Bma-psa-3 is involved in regulation of transcription, DNA-templated; based on protein domain information, Bma-psa-3 is predicted to have DNA binding activity.	Upregulated in M120 (M30)	1.99432	3.57882	1.47076e-05	8.65327e-05
Bm10127	WBGene00230388	Uncharacterized protein	Upregulated in M120 (M30)	5.75743	0.641482	3.92496e-05	0.000214929
Bm10131	WBGene00230392	Uncharacterized protein	Upregulated in M120 (M30)	3.44485	0.0666999	0.00823782	0.024871
Bm10132	WBGene00230393	Bm10132 is an ortholog of C. elegans F14D12.1.	Upregulated in M120 (M30)	0.766029	5.55028	0.00315792	0.0108243
Bm10143	WBGene00230404	Bm10143 is an ortholog of C. elegans H35B03.1; proteomic studies indicate that Bm10143 is enriched in the body wall.	Upregulated in M120 (M30)	0.952459	4.59966	0.00782087	0.0238402
Bm10145	WBGene00230406	Bm10145 is an ortholog of C. elegans C45G7.13; based on protein domain information, Bm10145 is involved in homophilic cell adhesion via plasma membrane adhesion molecules; based on protein domain information, Bm10145 is predicted to have calcium ion binding activity; based on protein domain information, Bm10145 is localized to the membrane.	Upregulated in M120 (M30)	1.52697	5.46965	1.42113e-06	9.76497e-06
Bm10156	WBGene00230417	Bm10156 is an ortholog of C. elegans F22B5.4 and F36A2.7.	Upregulated in M120 (M30)	0.537483	6.3991	0.0162683	0.0442495
Bm10177	WBGene00230438	Bma-daf-4 is an ortholog of C. elegans daf-4; in C. elegans, daf-4, is involved in oviposition, lipid storage, regulation of cell morphogenesis, BMP signaling pathway, positive regulation of BMP signaling pathway, negative regulation of BMP signaling pathway, positive regulation of growth, dauer larval development, innate immune response, positive regulation of transcription from RNA polymerase I…	Upregulated in M120 (M30)	0.94296	7.20036	0.000523843	0.00222494
Bm10189	WBGene00230450	Bma-dpy-3 is an ortholog of C. elegans dpy-3; in C. elegans, dpy-3, is involved in body morphogenesis, locomotion and cuticle development involved in collagen and cuticulin-based cuticle the molting cycle; based on protein domain information, Bma-dpy-3 is a structural constituent of cuticle.	Upregulated in M120 (M30)	1.97896	4.1438	0.000446763	0.00193972
Bm10195	WBGene00230456	Bm10195 is an ortholog of O. volvulus OVOC1399; based on protein domain information, Bm10195 is involved in protein folding.	Upregulated in M120 (M30)	0.984129	5.55315	0.00022556	0.0010488
Bm10235	WBGene00230496	Uncharacterized protein	Upregulated in M120 (M30)	1.23425	4.40655	0.000800628	0.00325245
Bm10246	WBGene00230507	Bma-heh-1 is an ortholog of C. elegans heh-1.	Upregulated in M120 (M30)	2.6632	6.8049	1.41928e-21	3.60213e-20
Bm10252	WBGene00230513	Uncharacterized protein	Upregulated in M120 (M30)	6.8444	9.02419	6.12366e-38	3.66535e-36
Bm10265	WBGene00230526	Bm10265 is an ortholog of C. elegans C39E9.8 and Y105C5A.8.	Upregulated in M120 (M30)	0.857574	5.87017	0.00100493	0.00396573
Bm10269	WBGene00230530	Based on protein domain information, Bm10269 is involved in phospholipid biosynthetic process; based on protein domain information, Bm10269 is predicted to have phosphotransferase activity, for other substituted phosphate groups; based on protein domain information, Bm10269 is localized to the membrane.	Upregulated in M120 (M30)	0.892565	5.30573	0.00232666	0.00829918
Bm10270	WBGene00230531	Bma-uri-1 is an ortholog of O. volvulus OVOC1744.	Upregulated in M120 (M30)	1.69551	3.38369	0.00267373	0.00936301
Bm10271	WBGene00230532	Bm10271 is an ortholog of C. elegans Y71G12B.6.	Upregulated in M120 (M30)	0.937368	5.10316	0.00236095	0.00840125
Bm10281	WBGene00230542	Bm10281 is an ortholog of O. volvulus OVOC9662 and OVOC9663.	Upregulated in M120 (M30)	2.75288	2.27054	8.57697e-06	5.20601e-05
Bm10296	WBGene00230557	Bm10296 is an ortholog of O. volvulus OVOC2678.	Upregulated in M120 (M30)	5.00478	1.12765	2.37214e-06	1.58168e-05
Bm10297	WBGene00230558	Bm10297 is an ortholog of C. elegans lon-1; in C. elegans, lon-1, is involved in reproduction, nematode larval development, embryo development, negative regulation of DNA endoreduplication, positive regulation of growth rate and negative regulation of growth.	Upregulated in M120 (M30)	3.76655	2.06162	2.02471e-06	1.3623e-05
Bm10314	WBGene00230575	Uncharacterized protein	Upregulated in M120 (M30)	1.90679	6.55394	1.18037e-16	2.10013e-15
Bm10315	WBGene00230576	Bm10315 is an ortholog of O. volvulus OVOC2100.	Upregulated in M120 (M30)	2.38508	5.84765	7.82924e-21	1.88539e-19
Bm10329	WBGene00230590	Bm10329 is an ortholog of O. volvulus OVOC10880; proteomic studies indicate that Bm10329 is enriched in the reproductive tract.	Upregulated in M120 (M30)	2.38265	3.70474	2.15694e-07	1.66184e-06
Bm10335	WBGene00230596	Bm10335 is an ortholog of O. volvulus OVOC10955.	Upregulated in M120 (M30)	2.42378	2.57335	0.000419832	0.00183201
Bm10339	WBGene00230600	Bm10339 is an ortholog of O. volvulus OVOC10939; proteomic studies indicate that Bm10339 is enriched in the reproductive tract.	Upregulated in M120 (M30)	1.77079	5.09386	0.000623757	0.00260129
Bm10358	WBGene00230619	Bm10358 is an ortholog of O. volvulus OVOC11218.	Upregulated in M120 (M30)	0.88329	7.03748	0.000551368	0.00232847
Bm1036	WBGene00221297	Bm1036 is an ortholog of O. volvulus OVOC928.	Upregulated in M120 (M30)	2.96417	7.10327	1.14639e-25	3.69808e-24
Bm10365	WBGene00230626	Uncharacterized protein	Upregulated in M120 (M30)	4.20361	1.15199	1.30382e-06	9.01874e-06
Bm10371	WBGene00230632	Uncharacterized protein	Upregulated in M120 (M30)	0.807967	5.78889	0.000966404	0.00382974
Bm10375	WBGene00230636	Uncharacterized protein	Upregulated in M120 (M30)	9.20134	2.42123	4.00236e-12	5.01749e-11
Bm10376	WBGene00230637	Proteomic studies indicate that Bm10376 is enriched in the digestive tract.	Upregulated in M120 (M30)	7.76743	4.38103	1.21127e-21	3.10462e-20
Bm10377	WBGene00230638	Bm10377 is an ortholog of O. volvulus OVOC11633.	Upregulated in M120 (M30)	6.28217	5.22843	2.35482e-46	2.3906e-44
Bm10391	WBGene00230652	Bm10391 is an ortholog of C. elegans cnnm-2.	Upregulated in M120 (M30)	1.21491	5.63259	2.88088e-06	1.89889e-05
Bm10407	WBGene00230668	Bm10407 is an ortholog of O. volvulus OVOC10030.	Upregulated in M120 (M30)	2.55583	7.3645	3.88813e-13	5.32561e-12
Bm10410	WBGene00230671	Bm10410 is an ortholog of O. volvulus OVOC10037.	Upregulated in M120 (M30)	6.32311	6.6057	9.38376e-82	1.38813e-78
Bm10414	WBGene00230675	Bm10414 is an ortholog of C. elegans col-40 and col-85; based on protein domain information, Bm10414 is a structural constituent of cuticle.	Upregulated in M120 (M30)	2.0545	4.93534	1.1666e-06	8.12724e-06
Bm10417	WBGene00230678	Bm10417 is an ortholog of O. volvulus OVOC10049.	Upregulated in M120 (M30)	1.54159	2.24319	0.0103064	0.0301819
Bm10419	WBGene00230680	Bma-ptr-3 is an ortholog of C. elegans ptr-3; in C. elegans, ptr-3, is involved in the molting cycle, lipid storage, collagen and cuticulin-based cuticle development, positive regulation of growth and vulval development; based on protein domain information, Bma-ptr-3 is an integral component of the membrane.	Upregulated in M120 (M30)	4.50809	6.3368	4.93185e-58	1.13487e-55
Bm10424	WBGene00230685	Bm10424 is an ortholog of O. volvulus OVOC10340.	Upregulated in M120 (M30)	1.7538	3.90815	2.7295e-05	0.00015326
Bm10425	WBGene00230686	Uncharacterized protein	Upregulated in M120 (M30)	1.76629	3.8999	2.32604e-05	0.000132196
Bm10438	WBGene00230699	Bm10438 is an ortholog of O. volvulus OVOC10004.	Upregulated in M120 (M30)	0.677309	6.69302	0.00298087	0.0103199
Bm10443	WBGene00230704	Bm10443 is an ortholog of C. elegans ZK970.7 and C06A8.3.	Upregulated in M120 (M30)	1.88876	5.41369	1.7968e-11	2.1143e-10
Bm10444	WBGene00230705	Uncharacterized protein	Upregulated in M120 (M30)	2.26423	4.64587	6.5145e-11	7.34833e-10
Bm10455	WBGene00230716	Based on protein domain information, Bm10455 is involved in protein phosphorylation; based on protein domain information, Bm10455 is predicted to have ATP binding activity and protein kinase activity.	Upregulated in M120 (M30)	0.936406	4.34394	0.0151275	0.0416943
Bm10478	WBGene00230739	Bm10478 is an ortholog of O. volvulus OVOC6168; based on protein domain information, Bm10478 is involved in protein dephosphorylation; based on protein domain information, Bm10478 is predicted to have protein tyrosine phosphatase activity.	Upregulated in M120 (M30)	1.56607	5.27788	7.89016e-08	6.34337e-07
Bm10483	WBGene00230744	Bm10483 is an ortholog of C. elegans T04B2.3.	Upregulated in M120 (M30)	1.02187	4.9135	0.00102514	0.00404239
Bm10487	WBGene00230748	Bm10487 is an ortholog of C. elegans B0310.2; based on protein domain information, Bm10487 is predicted to have nucleic acid binding activity.	Upregulated in M120 (M30)	1.22968	6.93511	7.28856e-06	4.47911e-05
Bm10502	WBGene00230763	Bm10502 is an ortholog of C. elegans C18C4.5; proteomic studies indicate that Bm10502 is enriched in the digestive tract.	Upregulated in M120 (M30)	1.60222	8.45523	7.74145e-06	4.74055e-05
Bm10505	WBGene00230766	Bm10505 is an ortholog of O. volvulus OVOC7380; proteomic studies indicate that Bm10505 is enriched in the digestive tract.	Upregulated in M120 (M30)	2.57033	0.953945	0.00675332	0.0209561
Bm1051	WBGene00221312	Bm1051 is an ortholog of O. volvulus OVOC659.	Upregulated in M120 (M30)	0.971123	9.81575	0.000407464	0.0017833
Bm10514	WBGene00230775	Bm10514 is an ortholog of O. volvulus OVOC7320.	Upregulated in M120 (M30)	0.752643	5.67094	0.0121982	0.034816
Bm10523	WBGene00230784	Bm10523 is an ortholog of C. elegans Y39B6A.9.	Upregulated in M120 (M30)	4.65155	6.10144	1.26892e-54	2.02149e-52
Bm10532	WBGene00230793	Bm10532 is an ortholog of O. volvulus OVOC7087.	Upregulated in M120 (M30)	0.969288	5.83844	0.000109012	0.000543226
Bm10533	WBGene00230794	Bm10533 is an ortholog of O. volvulus OVOC7088.	Upregulated in M120 (M30)	1.53221	5.45249	3.18485e-08	2.6639e-07
Bm10546	WBGene00230807	Bm10546 is an ortholog of O. volvulus OVOC7123.	Upregulated in M120 (M30)	2.84635	4.06193	1.76675e-10	1.90372e-09
Bm10548	WBGene00230809	Bm10548 is an ortholog of O. volvulus OVOC7115.	Upregulated in M120 (M30)	0.828476	5.6473	0.00917594	0.0272177
Bm10581	WBGene00230842	Bm10581 is an ortholog of O. volvulus OVOC6936.	Upregulated in M120 (M30)	2.59069	3.45128	4.64244e-08	3.80621e-07
Bm10594	WBGene00230855	Bm10594 is an ortholog of O. volvulus OVOC5849; based on protein domain information, Bm10594 is predicted to have heme binding activity.	Upregulated in M120 (M30)	1.51318	4.01621	0.00135773	0.00518029
Bm10597	WBGene00230858	Bma-hsp-17 is an ortholog of C. elegans hsp-17; proteomic studies indicate that Bma-hsp-17 is enriched in the body wall.	Upregulated in M120 (M30)	1.29907	8.00669	5.70531e-06	3.55894e-05
Bm10600	WBGene00230861	Uncharacterized protein	Upregulated in M120 (M30)	1.33545	3.59096	0.00247796	0.00874848
Bm10623	WBGene00230884	Bm10623 is an ortholog of O. volvulus OVOC6217.	Upregulated in M120 (M30)	1.02187	4.73146	0.00236928	0.00841933
Bm10641	WBGene00230902	Uncharacterized protein	Upregulated in M120 (M30)	3.53421	1.10537	0.000117021	0.000579231
Bm10675	WBGene00230936	Bm10675 is an ortholog of C. elegans C05B5.4 and R10E12.2.	Upregulated in M120 (M30)	1.97589	1.91388	0.0029932	0.0103453
Bm10716	WBGene00230977	Uncharacterized protein	Upregulated in M120 (M30)	1.89415	3.46447	4.6306e-05	0.000250784
Bm10729	WBGene00230990	Uncharacterized protein	Upregulated in M120 (M30)	1.01445	5.33547	0.000296444	0.00134458
Bm10731	WBGene00230992	Bm10731 is an ortholog of O. volvulus OVOC9317.	Upregulated in M120 (M30)	0.723038	6.19541	0.00248754	0.00877631
Bm10763	WBGene00231024	Bm10763 is an ortholog of O. volvulus OVOC2147.	Upregulated in M120 (M30)	1.92843	5.10346	8.51414e-09	7.58073e-08
Bm10767	WBGene00231028	Uncharacterized protein	Upregulated in M120 (M30)	1.2982	8.08849	0.000413685	0.00180747
Bm10775	WBGene00231036	Bm10775 is an ortholog of O. volvulus OVOC2191.	Upregulated in M120 (M30)	2.35224	6.57098	2.15024e-23	6.21949e-22
Bm10777	WBGene00231038	Uncharacterized protein	Upregulated in M120 (M30)	1.58524	7.60515	5.94213e-09	5.41168e-08
Bm10800	WBGene00231061	Bm10800 is an ortholog of O. volvulus OVOC8600.	Upregulated in M120 (M30)	1.6694	4.2138	0.000377989	0.00167125
Bm10805	WBGene00231066	Bm10805 is an ortholog of O. volvulus OVOC8328.	Upregulated in M120 (M30)	0.62523	7.04844	0.014933	0.0412792
Bm10822	WBGene00231083	Bma-dig-1 is an ortholog of C. elegans dig-1; in C. elegans, dig-1, is involved in axonal fasciculation, hermaphrodite genitalia development and inductive cell migration; based on protein domain information, Bma-dig-1 is predicted to have calcium ion binding activity.	Upregulated in M120 (M30)	2.19397	10.3396	7.64445e-15	1.20219e-13
Bm10824	WBGene00231085	Bma-phy-2 is an ortholog of O. volvulus OVOC12472 and OVOC12476; based on protein domain information, Bma-phy-2 is involved in oxidation-reduction process; based on protein domain information, Bma-phy-2 is predicted to have L-ascorbic acid binding activity, iron ion binding activity, oxidoreductase activity, acting on single donors with incorporation of molecular oxygen, incorporation of two atom…	Upregulated in M120 (M30)	0.891689	5.52423	0.000780906	0.00318358
Bm10827	WBGene00231088	Uncharacterized protein	Upregulated in M120 (M30)	3.36642	1.47681	3.57448e-05	0.000196673
Bm10843	WBGene00231104	Bma-pqn-83 is an ortholog of C. elegans pqn-83; in C. elegans, pqn-83, is involved in reproduction, nematode larval development and locomotion.	Upregulated in M120 (M30)	1.59774	6.84313	7.69273e-10	7.72191e-09
Bm1085	WBGene00221346	Uncharacterized protein	Upregulated in M120 (M30)	1.32568	3.09472	0.0144263	0.0401616
Bm10850	WBGene00231111	Bm10850 is an ortholog of O. volvulus OVOC8491; based on protein domain information, Bm10850 is predicted to have lipid binding activity.	Upregulated in M120 (M30)	0.83903	5.52927	0.00149873	0.00564134
Bm10858	WBGene00231119	Bm10858 is an ortholog of O. volvulus OVOC8540.	Upregulated in M120 (M30)	0.959549	4.20168	0.0144279	0.0401616
Bm10861	WBGene00231122	Bm10861 is an ortholog of O. volvulus OVOC8558.	Upregulated in M120 (M30)	5.28149	2.21015	1.62234e-11	1.91993e-10
Bm10868	WBGene00231129	Bm10868 is an ortholog of O. volvulus OVOC10373.	Upregulated in M120 (M30)	1.75487	4.91637	1.08685e-07	8.61741e-07
Bm10872	WBGene00231133	Bm10872 is an ortholog of O. volvulus OVOC8701.	Upregulated in M120 (M30)	2.94168	4.24911	1.26389e-10	1.38055e-09
Bm10883	WBGene00231144	Uncharacterized protein	Upregulated in M120 (M30)	2.38093	2.496	0.00053103	0.00225269
Bm10894	WBGene00231155	Bm10894 is an ortholog of C. elegans F43C9.2; based on protein domain information, Bm10894 is predicted to have calcium ion binding activity.	Upregulated in M120 (M30)	0.657663	5.7369	0.0119316	0.0342059
Bm10902	WBGene00231163	Bm10902 is an ortholog of C. elegans K02E10.4.	Upregulated in M120 (M30)	1.2384	3.40331	0.0141291	0.0394359
Bm10907	WBGene00231168	Bm10907 is an ortholog of O. volvulus OVOC5395 and OVOC12994; based on protein domain information, Bm10907 is involved in protein targeting to Golgi.	Upregulated in M120 (M30)	1.18914	5.69554	5.19901e-06	3.26872e-05
Bm10909	WBGene00231170	Bm10909 is an ortholog of O. volvulus OVOC5387; based on protein domain information, Bm10909 is involved in cyanate metabolic process; based on protein domain information, Bm10909 is predicted to have DNA binding activity and cyanate hydratase activity.	Upregulated in M120 (M30)	1.81563	6.52498	2.25388e-14	3.37756e-13
Bm10911	WBGene00231172	Bma-grl-15 is an ortholog of O. volvulus Ovo-grl-15.	Upregulated in M120 (M30)	4.49046	1.8625	6.67113e-10	6.78581e-09
Bm10919	WBGene00231180	Bm10919 is an ortholog of C. elegans Y55F3AM.14; based on protein domain information, Bm10919 is predicted to have metal ion binding activity and nucleic acid binding activity.	Upregulated in M120 (M30)	2.06996	5.46763	4.04939e-12	5.07031e-11
Bm10924	WBGene00231185	Bm10924 is an ortholog of O. volvulus OVOC5331; based on protein domain information, Bm10924 is predicted to have calcium ion binding activity.	Upregulated in M120 (M30)	0.887622	6.74922	0.000390102	0.00171675
Bm10925	WBGene00231186	Bm10925 is an ortholog of O. volvulus OVOC5326.	Upregulated in M120 (M30)	1.64429	4.54301	2.74362e-06	1.81651e-05
Bm10947	WBGene00231208	Bm10947 is an ortholog of O. volvulus OVOC5218.	Upregulated in M120 (M30)	0.751056	6.87776	0.00329156	0.0112229
Bm10949	WBGene00231210	Bm10949 is an ortholog of C. elegans K09F5.6.	Upregulated in M120 (M30)	1.0106	4.65203	0.00997585	0.029305
Bm10959	WBGene00231220	Bm10959 is an ortholog of C. elegans F21G4.6.	Upregulated in M120 (M30)	0.871602	7.24773	0.000817038	0.00331003
Bm1096	WBGene00221357	Uncharacterized protein	Upregulated in M120 (M30)	4.58485	3.89008	4.21468e-15	6.74543e-14
Bm10977	WBGene00231238	Bm10977 is an ortholog of O. volvulus OVOC5126.	Upregulated in M120 (M30)	0.632006	6.03575	0.00948132	0.0280191
Bm1098	WBGene00221359	Bma-nhr-120 is an ortholog of C. elegans nhr-120; based on protein domain information, Bma-nhr-120 is involved in regulation of transcription, DNA-templated and steroid hormone mediated signaling pathway; based on protein domain information, Bma-nhr-120 is predicted to have sequence-specific DNA binding activity, steroid hormone receptor activity, transcription factor activity, sequence-specific …	Upregulated in M120 (M30)	1.62918	2.273	0.00758052	0.0231986
Bm10988	WBGene00231249	Bma-mig-38 is an ortholog of O. volvulus OVOC5039.	Upregulated in M120 (M30)	0.672975	6.99571	0.012925	0.0366179
Bm10991	WBGene00231252	Bm10991 is an ortholog of C. elegans Y55F3BR.6.	Upregulated in M120 (M30)	1.11057	5.85459	9.86152e-06	5.94389e-05
Bm10999	WBGene00231260	Bm10999 is an ortholog of O. volvulus OVOC4947; based on protein domain information, Bm10999 is involved in negative regulation of transcription, DNA-templated; based on protein domain information, Bm10999 is localized to the nucleus.	Upregulated in M120 (M30)	0.795527	6.33073	0.0040129	0.0133466
Bm11012	WBGene00231273	Bm11012 is an ortholog of C. elegans pxn-1 and pxn-2; based on protein domain information, Bm11012 is involved in oxidation-reduction process and response to oxidative stress; based on protein domain information, Bm11012 is predicted to have heme binding activity and peroxidase activity.	Upregulated in M120 (M30)	2.05578	6.98447	1.28679e-12	1.68667e-11
Bm11031	WBGene00231292	Bm11031 is an ortholog of O. volvulus OVOC2599.	Upregulated in M120 (M30)	3.55537	1.79654	2.1647e-05	0.000123638
Bm11032	WBGene00231293	Bm11032 is an ortholog of O. volvulus OVOC2598.	Upregulated in M120 (M30)	4.74925	4.62697	5.74267e-27	2.07196e-25
Bm11057	WBGene00231318	Bm11057 is an ortholog of C. elegans mel-28; in C. elegans, mel-28, is involved in mitotic spindle organization, embryo development, pronuclear migration, locomotion and cell division; proteomic studies indicate that Bm11057 is enriched in the reproductive tract.	Upregulated in M120 (M30)	0.931396	7.40953	0.000352292	0.00156903
Bm11069	WBGene00231330	Bm11069 is an ortholog of O. volvulus OVOC12235.	Upregulated in M120 (M30)	1.62692	2.57119	0.00362557	0.0121892
Bm11071	WBGene00231332	Bm11071 is an ortholog of the members of the C. elegans col gene class including col-181, col-179 and col-178; based on protein domain information, Bm11071 is a structural constituent of cuticle.	Upregulated in M120 (M30)	6.42647	12.7027	4.63088e-52	6.56887e-50
Bm11073	WBGene00231334	Bm11073 is an ortholog of O. volvulus OVOC10221.	Upregulated in M120 (M30)	2.62978	0.559484	0.0149283	0.0412792
Bm11074	WBGene00231335	Bm11074 is an ortholog of C. elegans col-165 and dpy-14; based on protein domain information, Bm11074 is a structural constituent of cuticle.	Upregulated in M120 (M30)	1.29322	3.10763	0.0132806	0.037451
Bm11081	WBGene00231342	Uncharacterized protein	Upregulated in M120 (M30)	2.12368	5.73664	1.62325e-15	2.68082e-14
Bm11095	WBGene00231356	Bm11095 is an ortholog of O. volvulus OVOC7569; based on protein domain information, Bm11095 is a structural constituent of cuticle.	Upregulated in M120 (M30)	7.35026	10.3643	3.73233e-40	2.57655e-38
Bm11097	WBGene00231358	Uncharacterized protein	Upregulated in M120 (M30)	4.10405	3.45554	2.78273e-12	3.55743e-11
Bm11135	WBGene00231396	Bm11135 is an ortholog of C. elegans natc-1; in C. elegans, natc-1, is involved in receptor-mediated endocytosis, determination of adult lifespan, response to heat, embryo development, dauer larval development, response to paraquat, stress response to copper ion, stress response to cadmium ion and stress response to zinc ion.	Upregulated in M120 (M30)	1.08818	3.7025	0.0176945	0.0475694
Bm11149	WBGene00231410	Bm11149 is an ortholog of C. elegans rom-3 and rom-4; based on protein domain information, Bm11149 is involved in proteolysis; based on protein domain information, Bm11149 is predicted to have serine-type endopeptidase activity; based on protein domain information, Bm11149 is an integral component of the membrane.	Upregulated in M120 (M30)	0.610155	5.91833	0.0138051	0.0386777
Bm11171	WBGene00231432	Bm11171 is an ortholog of C. elegans chdp-1.	Upregulated in M120 (M30)	0.99487	6.21352	6.44653e-05	0.000337823
Bm11186	WBGene00231447	Bma-myo-3 is an ortholog of C. elegans myo-3; in C. elegans, myo-3, is involved in reproduction, nematode larval development, receptor-mediated endocytosis, embryo development, locomotion, striated muscle contraction involved in embryonic body morphogenesis and striated muscle myosin thick filament assembly.	Upregulated in M120 (M30)	1.54421	10.7401	7.03588e-07	5.07358e-06
Bm11227	WBGene00231488	Bm11227 is an ortholog of O. volvulus OVOC9104; based on protein domain information, Bm11227 is involved in regulation of transcription, DNA-templated and steroid hormone mediated signaling pathway; based on protein domain information, Bm11227 is predicted to have sequence-specific DNA binding activity, steroid hormone receptor activity, transcription factor activity, sequence-specific DNA bindin…	Upregulated in M120 (M30)	0.922088	4.82994	0.0149358	0.0412792
Bm11231	WBGene00231492	Bma-hum-7 is an ortholog of C. elegans hum-7; in C. elegans, hum-7, is involved in actin-myosin filament sliding; based on protein domain information, Bma-hum-7 is involved in intracellular signal transduction; based on protein domain information, Bma-hum-7 is predicted to have ATP binding activity and motor activity; based on protein domain information, Bma-hum-7 is localized to the myosin compl…	Upregulated in M120 (M30)	1.56194	5.8373	1.49417e-10	1.6205e-09
Bm11240	WBGene00231501	Bma-panl-2 is an ortholog of C. elegans panl-2; based on protein domain information, Bma-panl-2 is predicted to have nucleic acid binding activity.	Upregulated in M120 (M30)	0.670906	6.24185	0.00350003	0.0118402
Bm11290	WBGene00231551	Bm11290 is an ortholog of O. volvulus OVOC10460.	Upregulated in M120 (M30)	0.629614	5.79828	0.0146884	0.0407689
Bm11304	WBGene00231565	Bm11304 is an ortholog of C. elegans C12D8.1, C06G4.1, C36E6.1, M01A10.1 and ZK418.9; based on protein domain information, Bm11304 is predicted to have RNA binding activity.	Upregulated in M120 (M30)	0.793146	8.36899	0.00438521	0.0143881
Bm11309	WBGene00231570	Bm11309 is an ortholog of C. elegans pgp-3 and pgp-4; in C. elegans, pgp-3 and pgp-4, are involved in stress response to cadmium ion; based on protein domain information, Bm11309 is involved in transmembrane transport; based on protein domain information, Bm11309 is predicted to have ATP binding activity and ATPase activity, coupled to transmembrane movement of substances; based on protein domain…	Upregulated in M120 (M30)	1.70218	4.73345	7.75278e-06	4.74469e-05
Bm11314	WBGene00231575	Bma-ketn-1 is an ortholog of C. elegans ketn-1; in C. elegans, ketn-1, is involved in reproduction; proteomic studies indicate that Bma-ketn-1 is enriched in the body wall.	Upregulated in M120 (M30)	1.65624	10.2622	2.92696e-09	2.76539e-08
Bm11335	WBGene00231596	Uncharacterized protein	Upregulated in M120 (M30)	1.08602	3.54569	0.0179595	0.048179
Bm1134	WBGene00221395	Uncharacterized protein	Upregulated in M120 (M30)	1.84859	1.53814	0.00991517	0.0291664
Bm11366	WBGene00231627	Bma-anc-1 is an ortholog of C. elegans anc-1; in C. elegans, anc-1, is involved in nematode larval development, nucleus organization, cytoskeleton organization, embryo development, the molting cycle and pronuclear migration.	Upregulated in M120 (M30)	2.27778	9.54602	3.48968e-11	4.01954e-10
Bm11476	WBGene00231737	Bma-acc-4 is an ortholog of C. elegans acc-4; based on protein domain information, Bma-acc-4 is involved in ion transport; based on protein domain information, Bma-acc-4 is predicted to have extracellular ligand-gated ion channel activity; based on protein domain information, Bma-acc-4 is an integral component of the membrane.	Upregulated in M120 (M30)	1.99567	2.46923	0.00616879	0.0194276
Bm11531	WBGene00231792	Uncharacterized protein	Upregulated in M120 (M30)	2.15181	1.84123	0.00516945	0.0166551
Bm11536	WBGene00231797	Uncharacterized protein	Upregulated in M120 (M30)	1.68038	4.20021	0.000111276	0.000553439
Bm11556	WBGene00231817	Bm11556 is an ortholog of O. volvulus OVOC1762 and OVOC1763; based on protein domain information, Bm11556 is involved in ion transport; based on protein domain information, Bm11556 is predicted to have extracellular ligand-gated ion channel activity; based on protein domain information, Bm11556 is an integral component of the membrane.	Upregulated in M120 (M30)	2.79636	5.31553	1.27378e-13	1.82182e-12
Bm11557	WBGene00231818	Bm11557 is an ortholog of C. elegans sod-1 and sod-5; in C. elegans, sod-1 and sod-5, are involved in determination of adult lifespan; based on protein domain information, Bm11557 is involved in oxidation-reduction process and superoxide metabolic process; based on protein domain information, Bm11557 is predicted to have metal ion binding activity.	Upregulated in M120 (M30)	1.37527	7.04137	5.12149e-07	3.76923e-06
Bm11577	WBGene00231838	Bm11577 is an ortholog of C. elegans anmt-3; based on protein domain information, Bm11577 is predicted to have methyltransferase activity.	Upregulated in M120 (M30)	2.00554	4.01393	1.23141e-06	8.55212e-06
Bm11603	WBGene00231864	Uncharacterized protein	Upregulated in M120 (M30)	1.90812	2.59255	0.0124286	0.0353955
Bm11609	WBGene00231870	Bm11609 is an ortholog of C. elegans tba-6 and tba-9; based on protein domain information, Bm11609 is involved in microtubule-based process; based on protein domain information, Bm11609 is predicted to have GTP binding activity, GTPase activity, and is a structural constituent of cytoskeleton; based on protein domain information, Bm11609 is localized to the microtubule.	Upregulated in M120 (M30)	2.73534	2.32553	4.7021e-05	0.000254124
Bm11614	WBGene00231875	Bm11614 is an ortholog of O. volvulus OVOC3436.	Upregulated in M120 (M30)	2.20723	5.85042	1.9303e-17	3.64749e-16
Bm11618	WBGene00231879	Bma-pmp-4 is an ortholog of C. elegans pmp-4; based on protein domain information, Bma-pmp-4 is involved in fatty acid transmembrane transport; based on protein domain information, Bma-pmp-4 is predicted to have ATP binding activity and ATPase activity, coupled to transmembrane movement of substances; based on protein domain information, Bma-pmp-4 is an integral component of the peroxisomal membr…	Upregulated in M120 (M30)	2.01105	5.62542	6.27905e-14	9.26204e-13
Bm11624	WBGene00231885	Bm11624 is an ortholog of O. volvulus OVOC6168.	Upregulated in M120 (M30)	0.788806	5.09993	0.0174205	0.0468893
Bm11625	WBGene00231886	Bma-nhr-35 is an ortholog of C. elegans nhr-35; based on protein domain information, Bma-nhr-35 is involved in regulation of transcription, DNA-templated and steroid hormone mediated signaling pathway; based on protein domain information, Bma-nhr-35 is predicted to have sequence-specific DNA binding activity, steroid hormone receptor activity, transcription factor activity, sequence-specific DNA …	Upregulated in M120 (M30)	1.06389	4.80469	0.00107407	0.0042097
Bm11627	WBGene00231888	Bma-lfi-1 is an ortholog of C. elegans lfi-1; in C. elegans, lfi-1, is involved in embryo development.	Upregulated in M120 (M30)	3.63171	5.29054	1.28025e-14	1.96109e-13
Bm1163	WBGene00221424	Uncharacterized protein	Upregulated in M120 (M30)	2.2444	3.86446	3.29088e-06	2.13649e-05
Bm11635	N.A.	Uncharacterized protein	Upregulated in M120 (M30)	1.54241	4.46365	2.27306e-05	0.000129398
Bm11638	WBGene00231899	Bm11638 is an ortholog of C. elegans tpa-1; in C. elegans, tpa-1, is involved in reproduction, determination of adult lifespan, response to wounding, embryo development, cellular response to stress and defense response to fungus; based on protein domain information, Bm11638 is involved in intracellular signal transduction and protein phosphorylation; based on protein domain information, Bm11638 i…	Upregulated in M120 (M30)	1.35472	6.29278	1.42937e-08	1.24589e-07
Bm11645	WBGene00231906	Uncharacterized protein	Upregulated in M120 (M30)	2.14934	3.70404	8.10159e-05	0.000417789
Bm11652	WBGene00231913	Based on protein domain information, Bma-fbl-1 is predicted to have calcium ion binding activity.	Upregulated in M120 (M30)	2.40048	6.37396	3.10526e-21	7.65593e-20
Bm11665	WBGene00231926	Bm11665 is an ortholog of C. elegans H03E18.1.	Upregulated in M120 (M30)	2.20204	1.19158	0.00652129	0.0203827
Bm11671	WBGene00231932	Bm11671 is an ortholog of O. volvulus OVOC3981.	Upregulated in M120 (M30)	1.47795	4.99208	1.75048e-05	0.000101491
Bm11673	WBGene00231934	Bm11673 is an ortholog of O. volvulus OVOC4018; based on protein domain information, Bm11673 is localized to the membrane.	Upregulated in M120 (M30)	0.990943	5.41674	0.000791472	0.00322031
Bm11686	WBGene00231947	Bm11686 is an ortholog of C. elegans C14B4.2.	Upregulated in M120 (M30)	2.27826	6.22868	3.75526e-20	8.56513e-19
Bm11705	WBGene00231966	Uncharacterized protein	Upregulated in M120 (M30)	2.04521	6.0393	1.07524e-10	1.18448e-09
Bm11718	WBGene00231979	Bm11718 is an ortholog of C. elegans ZC434.9; based on protein domain information, Bm11718 is involved in proteolysis; based on protein domain information, Bm11718 is predicted to have metallocarboxypeptidase activity and zinc ion binding activity.	Upregulated in M120 (M30)	2.94767	2.21339	2.96414e-06	1.9451e-05
Bm11719	WBGene00231980	Bma-nlg-1 is an ortholog of C. elegans nlg-1; in C. elegans, nlg-1, is involved in cellular protein modification process, determination of adult lifespan, negative regulation of neurotransmitter secretion and gamma-aminobutyric acid receptor clustering.	Upregulated in M120 (M30)	2.06194	4.07671	1.37214e-06	9.45704e-06
Bm1178	WBGene00221439	Uncharacterized protein	Upregulated in M120 (M30)	2.64274	1.15173	0.00312554	0.0107445
Bm11847	WBGene00232108	Bm11847 is an ortholog of O. volvulus OVOC8022.	Upregulated in M120 (M30)	1.29178	5.74548	4.93147e-06	3.11374e-05
Bm1193	WBGene00221454	Uncharacterized protein	Upregulated in M120 (M30)	1.81311	2.70306	0.0032409	0.0110757
Bm11947	WBGene00232208	Bm11947 is an ortholog of C. elegans sel-2; in C. elegans, sel-2, is involved in endosomal transport, negative regulation of vulval development, apical protein localization, negative regulation of Notch signaling pathway and positive regulation of endocytosis.	Upregulated in M120 (M30)	0.720543	7.56119	0.00656491	0.0204881
Bm11962	WBGene00232223	Bm11962 is an ortholog of C. elegans T01D3.1; based on protein domain information, Bm11962 is involved in homophilic cell adhesion via plasma membrane adhesion molecules; based on protein domain information, Bm11962 is predicted to have calcium ion binding activity; based on protein domain information, Bm11962 is localized to the membrane.	Upregulated in M120 (M30)	0.715085	7.08348	0.00576058	0.0182978
Bm12023	WBGene00232284	Proteomic studies indicate that Bm12023 is enriched in the digestive tract.	Upregulated in M120 (M30)	3.18133	-0.0466107	0.0116855	0.0335933
Bm12042	WBGene00232303	Bm12042 is an ortholog of C. elegans C26D10.3; based on protein domain information, Bm12042 is involved in oxidation-reduction process; based on protein domain information, Bm12042 is predicted to have oxidoreductase activity.	Upregulated in M120 (M30)	0.783329	5.60482	0.00429033	0.014144
Bm12066	WBGene00232327	Bma-top-3 is an ortholog of C. elegans top-3; in C. elegans, top-3, is involved in DNA topological change, meiotic nuclear division and oogenesis; based on protein domain information, Bma-top-3 is involved in DNA topological change; based on protein domain information, Bma-top-3 is predicted to have DNA binding activity, DNA topoisomerase type I activity, and zinc ion binding activity.	Upregulated in M120 (M30)	0.669597	5.20923	0.0183753	0.0491093
Bm12084	WBGene00232345	Bma-cutl-14 is an ortholog of C. elegans cutl-14.	Upregulated in M120 (M30)	3.12046	2.11052	4.94093e-07	3.64671e-06
Bm12093	WBGene00232354	Bma-agef-1 is an ortholog of C. elegans agef-1; in C. elegans, agef-1, is involved in reproduction, nematode larval development, receptor-mediated endocytosis, apoptotic process, embryo development, locomotion and engulfment of apoptotic cell; based on protein domain information, Bma-agef-1 is involved in regulation of ARF protein signal transduction; based on protein domain information, Bma-agef…	Upregulated in M120 (M30)	1.18754	6.62806	1.63904e-07	1.27419e-06
Bm12140	WBGene00232401	Bm12140 is an ortholog of C. elegans mxt-1; based on protein domain information, Bm12140 is predicted to have RNA binding activity.	Upregulated in M120 (M30)	2.1297	8.61149	6.8712e-11	7.71706e-10
Bm12165	WBGene00232426	Bm12165 is an ortholog of O. volvulus OVOC11570.	Upregulated in M120 (M30)	1.34226	3.28628	0.0114521	0.0330885
Bm12184	WBGene00232445	Based on protein domain information, Bm12184 is predicted to have nucleic acid binding activity.	Upregulated in M120 (M30)	2.56786	1.35955	0.000713542	0.00293903
Bm12188	WBGene00232449	Bma-cdh-10 is an ortholog of C. elegans cdh-10; based on protein domain information, Bma-cdh-10 is involved in homophilic cell adhesion via plasma membrane adhesion molecules; based on protein domain information, Bma-cdh-10 is predicted to have calcium ion binding activity; based on protein domain information, Bma-cdh-10 is localized to the membrane.	Upregulated in M120 (M30)	2.28302	5.81992	5.82055e-08	4.73835e-07
Bm12235	WBGene00232496	Bma-nsy-1 is an ortholog of C. elegans nsy-1; in C. elegans, nsy-1, is involved in reproduction, activation of MAPKK activity, chemotaxis, activation of MAPK activity involved in innate immune response, determination of left/right asymmetry in nervous system, p38MAPK cascade, cell fate commitment, defense response to Gram-positive bacterium, positive regulation of oviposition and positive regulat…	Upregulated in M120 (M30)	0.733275	6.7027	0.0115607	0.0333364
Bm12260	WBGene00232521	Uncharacterized protein	Upregulated in M120 (M30)	1.30268	3.80652	0.0057279	0.0182219
Bm12263	WBGene00232524	Bm12263 is an ortholog of O. volvulus OVOC9222.	Upregulated in M120 (M30)	1.75538	6.82583	9.02056e-11	1.00008e-09
Bm12264	WBGene00232525	Bm12264 is an ortholog of C. elegans wrt-10; in C. elegans, wrt-10, is involved in locomotion and positive regulation of growth.	Upregulated in M120 (M30)	2.73109	3.17982	8.43381e-05	0.000431696
Bm12270	WBGene00232531	Bma-tag-341 is an ortholog of C. elegans spv-1; in C. elegans, spv-1, is involved in nematode larval development, embryo development and body morphogenesis; based on protein domain information, Bma-tag-341 is involved in intracellular signal transduction.	Upregulated in M120 (M30)	1.31592	6.54806	1.3336e-08	1.16437e-07
Bm12292	WBGene00232553	Bma-ptc-3 is an ortholog of C. elegans ptc-3; in C. elegans, ptc-3, is involved in reproduction, nematode larval development, embryo development, the molting cycle, locomotion and positive regulation of growth; based on protein domain information, Bma-ptc-3 is an integral component of the membrane.	Upregulated in M120 (M30)	2.64569	7.28208	3.27145e-20	7.52797e-19
Bm12326	WBGene00232587	Bm12326 is an ortholog of C. elegans T19A5.3.	Upregulated in M120 (M30)	2.7041	3.25224	6.2255e-06	3.86945e-05
Bm12336	WBGene00232597	Bma-ile-2 is an ortholog of C. elegans ile-2; in C. elegans, ile-2, is involved in embryo development and oviposition; based on protein domain information, Bma-ile-2 is localized to the membrane.	Upregulated in M120 (M30)	1.38654	6.96575	1.16709e-06	8.12724e-06
Bm12344	WBGene00232605	Uncharacterized protein	Upregulated in M120 (M30)	3.06507	4.52393	4.29322e-16	7.31189e-15
Bm12362	WBGene00232623	Bma-itx-1 is an ortholog of C. elegans itx-1; in C. elegans, itx-1, is involved in reproduction.	Upregulated in M120 (M30)	1.84769	5.49816	8.53664e-12	1.03752e-10
Bm12376	WBGene00232637	Uncharacterized protein	Upregulated in M120 (M30)	1.91454	4.00101	4.25771e-06	2.7232e-05
Bm12416	WBGene00232677	Bm12416 is an ortholog of C. elegans cdgs-1; in C. elegans, cdgs-1, is involved in reproduction, nematode larval development, determination of adult lifespan and locomotion; based on protein domain information, Bm12416 is predicted to have phosphatidate cytidylyltransferase activity.	Upregulated in M120 (M30)	0.627199	5.65366	0.0184991	0.0493452
Bm12499	WBGene00232760	Bma-tps-1 is an ortholog of C. elegans tps-1; in C. elegans, tps-1, is involved in determination of adult lifespan; based on protein domain information, Bma-tps-1 is involved in trehalose biosynthetic process; based on protein domain information, Bma-tps-1 is predicted to have catalytic activity.	Upregulated in M120 (M30)	1.04102	7.45229	9.03036e-05	0.000459505
Bm12527	WBGene00232788	Bm12527 is an ortholog of O. volvulus OVOC2879; based on protein domain information, Bm12527 is involved in regulation of Rho protein signal transduction; based on protein domain information, Bm12527 is predicted to have Rho guanyl-nucleotide exchange factor activity.	Upregulated in M120 (M30)	1.37128	3.57397	0.00262791	0.00922443
Bm126	WBGene00220387	Bm126 is an ortholog of C. elegans ctc-1; based on protein domain information, Bm126 is involved in aerobic respiration; based on protein domain information, Bm126 is predicted to have cytochrome-c oxidase activity, heme binding activity, and iron ion binding activity; based on protein domain information, Bm126 is an integral component of the membrane.	Upregulated in M120 (M30)	1.17599	10.4958	0.0116141	0.0334532
Bm12613	WBGene00232874	Bm12613 is an ortholog of C. elegans Y66D12A.14; based on protein domain information, Bm12613 is involved in biosynthetic process; based on protein domain information, Bm12613 is predicted to have hydrolase activity, acting on ester bonds.	Upregulated in M120 (M30)	1.19027	4.03473	0.0091585	0.0271833
Bm12638	WBGene00232899	Bm12638 is an ortholog of C. elegans cars-1; in C. elegans, cars-1, is involved in reproduction, nematode larval development, apoptotic process, embryo development and the molting cycle; based on protein domain information, Bm12638 is involved in cysteinyl-tRNA aminoacylation; based on protein domain information, Bm12638 is predicted to have ATP binding activity and cysteine-tRNA ligase activity.	Upregulated in M120 (M30)	0.616572	6.34198	0.00847583	0.0254841
Bm12639	WBGene00232900	Bma-arid-1 is an ortholog of C. elegans arid-1; based on protein domain information, Bma-arid-1 is predicted to have DNA binding activity.	Upregulated in M120 (M30)	0.763005	7.08665	0.006856	0.0212434
Bm12733	WBGene00232994	Bm12733 is an ortholog of C. elegans C44C10.9.	Upregulated in M120 (M30)	1.28108	4.17446	0.0015001	0.00564447
Bm12788	WBGene00233049	Uncharacterized protein	Upregulated in M120 (M30)	2.54244	3.85453	4.73847e-05	0.000255556
Bm12789	WBGene00233050	Uncharacterized protein	Upregulated in M120 (M30)	2.40889	5.30891	2.88491e-15	4.675e-14
Bm12791	WBGene00233052	Uncharacterized protein	Upregulated in M120 (M30)	2.11057	7.83032	7.28578e-12	8.92831e-11
Bm12792	WBGene00233053	Uncharacterized protein	Upregulated in M120 (M30)	4.17117	4.48088	5.39104e-23	1.49663e-21
Bm12794	WBGene00233055	Bm12794 is an ortholog of O. volvulus OVOC5640; proteomic studies indicate that Bm12794 is enriched in the reproductive tract.	Upregulated in M120 (M30)	1.47345	6.20295	9.41669e-09	8.31286e-08
Bm12803	WBGene00233064	Bma-cpl-8 is an ortholog of C. elegans cpl-1; in C. elegans, cpl-1, is involved in nematode larval development, embryo development, locomotion and necrotic cell death; based on protein domain information, Bma-cpl-8 is involved in proteolysis; based on protein domain information, Bma-cpl-8 is predicted to have cysteine-type peptidase activity.	Upregulated in M120 (M30)	1.08618	7.2663	0.00602787	0.0190359
Bm12831	WBGene00233092	Bma-ptr-12 is an ortholog of C. elegans ptr-12; in C. elegans, ptr-12, is involved in reproduction, nematode larval development, embryo development, the molting cycle, locomotion and positive regulation of growth; based on protein domain information, Bma-ptr-12 is an integral component of the membrane.	Upregulated in M120 (M30)	1.66559	6.45414	5.985e-10	6.12398e-09
Bm12834	WBGene00233095	Uncharacterized protein	Upregulated in M120 (M30)	1.16886	9.70456	0.00300122	0.0103696
Bm12835	WBGene00233096	Bm12835 is an ortholog of C. elegans D2096.11 and M116.5; based on protein domain information, Bm12835 is predicted to have microtubule binding activity.	Upregulated in M120 (M30)	2.08631	9.97188	2.80794e-07	2.13953e-06
Bm12842	WBGene00233103	Bm12842 is an ortholog of O. volvulus OVOC1092.	Upregulated in M120 (M30)	0.868452	7.077	0.00167773	0.00623579
Bm12856	WBGene00233117	Bm12856 is an ortholog of O. volvulus OVOC1136; based on protein domain information, Bm12856 is involved in metabolic process; based on protein domain information, Bm12856 is predicted to have oxidoreductase activity.	Upregulated in M120 (M30)	3.52618	6.66923	6.86855e-28	2.55549e-26
Bm12897	WBGene00233158	Bm12897 is an ortholog of O. volvulus OVOC890.	Upregulated in M120 (M30)	3.1548	7.2011	1.21076e-24	3.74251e-23
Bm12900	WBGene00233161	Bm12900 is an ortholog of O. volvulus OVOC874.	Upregulated in M120 (M30)	0.624031	6.58016	0.00990348	0.029142
Bm12904	WBGene00233165	Uncharacterized protein	Upregulated in M120 (M30)	2.39755	1.32146	0.00205971	0.00746006
Bm12906	WBGene00233167	Bm12906 is an ortholog of O. volvulus OVOC851.	Upregulated in M120 (M30)	2.81231	3.6304	7.22496e-09	6.49431e-08
Bm12918	WBGene00233179	Bm12918 is an ortholog of O. volvulus OVOC810.	Upregulated in M120 (M30)	0.86924	5.37771	0.0028368	0.0098806
Bm12936	WBGene00233197	Bma-tsp-20 is an ortholog of C. elegans tsp-20; based on protein domain information, Bma-tsp-20 is an integral component of the membrane.	Upregulated in M120 (M30)	1.15998	4.32594	0.00233023	0.00830906
Bm12968	WBGene00233229	Uncharacterized protein	Upregulated in M120 (M30)	1.4683	2.20819	0.0142426	0.0397419
Bm12984	WBGene00233245	Bm12984 is an ortholog of C. elegans him-4; in C. elegans, him-4, is involved in oviposition, locomotion, hermaphrodite genitalia development, meiotic chromosome segregation, cell development and basement membrane organization.	Upregulated in M120 (M30)	1.73871	5.47709	3.2901e-10	3.44131e-09
Bm130	WBGene00220391	Bm130 is an ortholog of O. volvulus OVOC1822.	Upregulated in M120 (M30)	5.9958	2.26772	3.67545e-12	4.62446e-11
Bm13010	WBGene00233271	Uncharacterized protein	Upregulated in M120 (M30)	4.75333	1.10528	1.38603e-05	8.20134e-05
Bm13011	WBGene00233272	Bm13011 is an ortholog of O. volvulus OVOC4398.	Upregulated in M120 (M30)	4.46169	1.01865	2.06724e-06	1.38731e-05
Bm13017	WBGene00233278	Uncharacterized protein	Upregulated in M120 (M30)	2.1642	1.0956	0.0113076	0.0327328
Bm13065	WBGene00233326	Bm13065 is an ortholog of O. volvulus OVOC9376; based on protein domain information, Bm13065 is involved in protein glycosylation; based on protein domain information, Bm13065 is predicted to have galactosyltransferase activity; based on protein domain information, Bm13065 is localized to the membrane.	Upregulated in M120 (M30)	2.97364	1.84562	0.00190739	0.00697421
Bm13070	WBGene00233331	Uncharacterized protein	Upregulated in M120 (M30)	2.01988	1.47567	0.0116356	0.033487
Bm13156	WBGene00233417	Uncharacterized protein	Upregulated in M120 (M30)	2.69708	0.905965	0.0014438	0.00547237
Bm13172	WBGene00233433	Uncharacterized protein	Upregulated in M120 (M30)	3.18695	3.50616	1.05596e-10	1.16572e-09
Bm13228	WBGene00233489	Bm13228 is an ortholog of C. elegans C03B1.5; based on protein domain information, Bm13228 is involved in protein phosphorylation; based on protein domain information, Bm13228 is predicted to have ATP binding activity and protein kinase activity.	Upregulated in M120 (M30)	0.675316	5.68608	0.01086	0.0315798
Bm13236	WBGene00233497	Bm13236 is an ortholog of O. volvulus OVOC515.	Upregulated in M120 (M30)	4.24308	1.59146	1.98885e-05	0.000114414
Bm13242	WBGene00233503	Bm13242 is an ortholog of C. elegans tyr-2; in C. elegans, tyr-2, is involved in apoptotic process and cellular metabolic process; based on protein domain information, Bm13242 is involved in metabolic process; based on protein domain information, Bm13242 is predicted to have oxidoreductase activity.	Upregulated in M120 (M30)	5.59372	5.67357	4.4055e-34	2.25837e-32
Bm1326	WBGene00221587	Bm1326 is an ortholog of O. volvulus OVOC2802.	Upregulated in M120 (M30)	2.03437	4.41392	7.4833e-07	5.37003e-06
Bm13268	WBGene00233529	Uncharacterized protein	Upregulated in M120 (M30)	0.887296	4.60449	0.00942726	0.0278833
Bm13317	WBGene00233578	Bma-ipgm-1 is an ortholog of C. elegans ipgm-1; in C. elegans, ipgm-1, is involved in nematode larval development, determination of adult lifespan, embryo development, body morphogenesis, oviposition, locomotion and cellular carbohydrate metabolic process; based on protein domain information, Bma-ipgm-1 is involved in glucose catabolic process; based on protein domain information, Bma-ipgm-1 is p…	Upregulated in M120 (M30)	0.660702	8.30871	0.0157039	0.0430195
Bm13330	WBGene00233591	Uncharacterized protein	Upregulated in M120 (M30)	3.31016	1.23978	0.000191663	0.000907407
Bm13331	WBGene00233592	Uncharacterized protein	Upregulated in M120 (M30)	2.21092	2.77522	4.11346e-05	0.000224538
Bm13338	WBGene00233599	Bm13338 is an ortholog of O. volvulus OVOC1629; based on protein domain information, Bm13338 is involved in sulfate transport and transmembrane transport; based on protein domain information, Bm13338 is predicted to have secondary active sulfate transmembrane transporter activity; based on protein domain information, Bm13338 is an integral component of the membrane.	Upregulated in M120 (M30)	1.41656	2.77484	0.0125595	0.035729
Bm13352	WBGene00233613	Bm13352 is an ortholog of C. elegans K08B5.1.	Upregulated in M120 (M30)	2.44287	0.880245	0.0087227	0.0260825
Bm13373	WBGene00233634	Bma-lact-3 is an ortholog of C. elegans lact-3; in C. elegans, lact-3, is involved in lipid storage.	Upregulated in M120 (M30)	2.44984	2.13339	0.000122624	0.000603792
Bm13387	WBGene00233648	Uncharacterized protein	Upregulated in M120 (M30)	1.60733	2.7878	0.00507726	0.0163887
Bm13416	WBGene00233677	Uncharacterized protein	Upregulated in M120 (M30)	1.45719	4.01923	0.000422672	0.00184208
Bm13445	WBGene00233706	Bma-flp-11 is an ortholog of O. volvulus OVOC4352.	Upregulated in M120 (M30)	2.71096	0.231297	0.0166509	0.0451242
Bm13481	WBGene00233742	Uncharacterized protein	Upregulated in M120 (M30)	3.4415	0.606366	0.00125227	0.00481519
Bm13519	WBGene00233780	Uncharacterized protein	Upregulated in M120 (M30)	0.659249	5.98661	0.0153123	0.0421364
Bm13532	WBGene00233793	Bma-clec-1 is an ortholog of C. elegans clec-1; in C. elegans, clec-1, is involved in nematode larval development, body morphogenesis, growth, locomotion, positive regulation of growth and hermaphrodite genitalia development.	Upregulated in M120 (M30)	5.74238	1.4579	6.13723e-08	4.98049e-07
Bm13550	WBGene00233811	Uncharacterized protein	Upregulated in M120 (M30)	2.30553	3.91431	1.56547e-05	9.15327e-05
Bm13570	WBGene00233831	Bma-nas-7 is an ortholog of C. elegans nas-7; in C. elegans, nas-7, is involved in embryo development, positive regulation of growth, pharyngeal pumping and pharynx development; based on protein domain information, Bma-nas-7 is involved in proteolysis; based on protein domain information, Bma-nas-7 is predicted to have metalloendopeptidase activity and zinc ion binding activity.	Upregulated in M120 (M30)	2.47817	4.15767	2.901e-07	2.20719e-06
Bm13591	WBGene00233852	Bm13591 is an ortholog of C. elegans F08F3.10.	Upregulated in M120 (M30)	1.8232	1.4522	0.0174244	0.0468893
Bm13596	WBGene00233857	Bm13596 is an ortholog of C. elegans C29G2.6.	Upregulated in M120 (M30)	8.46465	7.10572	1.78433e-75	1.42129e-72
Bm13597	WBGene00233858	Bma-acl-9 is an ortholog of C. elegans acl-9; in C. elegans, acl-9, is involved in reproduction; based on protein domain information, Bma-acl-9 is involved in metabolic process; based on protein domain information, Bma-acl-9 is predicted to have transferase activity, transferring acyl groups.	Upregulated in M120 (M30)	1.13312	3.85154	0.00621049	0.0195382
Bm13598	WBGene00233859	Bm13598 is an ortholog of O. volvulus OVOC5930.	Upregulated in M120 (M30)	1.65278	2.75409	0.0162588	0.0442355
Bm13653	WBGene00233914	Bma-daf-21 is an ortholog of C. elegans daf-21; in C. elegans, daf-21, is involved in protein phosphorylation, protein export from nucleus, apoptotic process, chemotaxis, defense response, determination of adult lifespan, embryo development, dauer larval development, hermaphrodite genitalia development and chaperone-mediated protein folding; based on protein domain information, Bma-daf-21 is invo…	Upregulated in M120 (M30)	0.702114	11.4802	0.0127002	0.036058
Bm13679	WBGene00233940	Bma-pdi-2 is an ortholog of C. elegans pdi-2; in C. elegans, pdi-2, is involved in reproduction, nematode larval development, embryo development, body morphogenesis, peptidyl-proline hydroxylation to 4-hydroxy-L-proline, endoplasmic reticulum unfolded protein response, locomotion, oxidation-reduction process and protein deglutathionylation; based on protein domain information, Bma-pdi-2 is involv…	Upregulated in M120 (M30)	1.00671	9.77369	0.000380874	0.00168207
Bm13680	WBGene00233941	Bma-catp-8 is an ortholog of C. elegans catp-8; based on protein domain information, Bma-catp-8 is involved in cation transport; based on protein domain information, Bma-catp-8 is predicted to have ATPase activity, metal ion binding activity, and nucleotide binding activity; based on protein domain information, Bma-catp-8 is an integral component of the membrane.	Upregulated in M120 (M30)	1.07682	7.71634	0.000189909	0.000900415
Bm13687	WBGene00233948	Bma-copb-2 is an ortholog of C. elegans E03H4.8 and copb-2; in C. elegans, copb-2, is involved in nematode larval development, intracellular protein transport, receptor-mediated endocytosis, apoptotic process, embryo development, secretion by cell and oocyte development; based on protein domain information, Bma-copb-2 is involved in intracellular protein transport and vesicle-mediated transport; …	Upregulated in M120 (M30)	0.669973	8.36835	0.0187712	0.0499553
Bm13695	WBGene00233956	Bm13695 is an ortholog of C. elegans unc-78 and aipl-1; in C. elegans, unc-78 and aipl-1, are involved in reproduction.	Upregulated in M120 (M30)	0.756759	7.15849	0.00334786	0.0113887
Bm13711	WBGene00233972	Based on protein domain information, Bm13711 is involved in protein phosphorylation; based on protein domain information, Bm13711 is predicted to have ATP binding activity and protein kinase activity.	Upregulated in M120 (M30)	1.21982	4.70689	0.00112776	0.00439847
Bm13726	WBGene00233987	Bma-iars-1 is an ortholog of C. elegans iars-1; in C. elegans, iars-1, is involved in reproduction, nematode larval development, receptor-mediated endocytosis and embryo development; based on protein domain information, Bma-iars-1 is involved in isoleucyl-tRNA aminoacylation; based on protein domain information, Bma-iars-1 is predicted to have ATP binding activity, aminoacyl-tRNA editing activity…	Upregulated in M120 (M30)	0.90374	6.99487	0.000778153	0.0031761
Bm13740	WBGene00234001	Bm13740 is an ortholog of C. elegans fkb-2 and fkb-8; based on protein domain information, Bm13740 is involved in protein folding.	Upregulated in M120 (M30)	0.648355	7.8661	0.0153453	0.0422047
Bm13743	WBGene00234004	Bma-gspd-1 is an ortholog of C. elegans gspd-1; in C. elegans, gspd-1, is involved in reproduction and embryo development; based on protein domain information, Bma-gspd-1 is involved in glucose metabolic process and oxidation-reduction process; based on protein domain information, Bma-gspd-1 is predicted to have NADP binding activity and glucose-6-phosphate dehydrogenase activity.	Upregulated in M120 (M30)	0.942451	6.13605	0.000234805	0.00108837
Bm13780	WBGene00234041	Bm13780 is an ortholog of O. volvulus OVOC10910; based on protein domain information, Bm13780 is involved in protein folding and protein peptidyl-prolyl isomerization; based on protein domain information, Bm13780 is predicted to have peptidyl-prolyl cis-trans isomerase activity.	Upregulated in M120 (M30)	1.60027	7.92696	7.31436e-09	6.55988e-08
Bm13793	WBGene00234978	Bm13793 is an ortholog of C. elegans Y70C5C.1, C02G6.1, C02G6.2, C28F5.4 and F44E7.4; based on protein domain information, Bm13793 is predicted to have catalytic activity and metal ion binding activity.	Upregulated in M120 (M30)	1.10877	6.55105	1.11193e-06	7.77974e-06
Bm13818	WBGene00234079	Bma-emb-8 is an ortholog of C. elegans emb-8; in C. elegans, emb-8, is involved in nematode larval development, lipid biosynthetic process, embryo development, eggshell formation, growth and locomotion; based on protein domain information, Bma-emb-8 is involved in oxidation-reduction process; based on protein domain information, Bma-emb-8 is predicted to have FMN binding activity and NADPH-hemopr…	Upregulated in M120 (M30)	2.21269	6.84213	1.91757e-16	3.3598e-15
Bm13830	WBGene00234091	Bm13830 is an ortholog of C. elegans sly-1; based on protein domain information, Bm13830 functions in vesicle docking involved in exocytosis.	Upregulated in M120 (M30)	0.700957	6.68956	0.00411545	0.0136457
Bm13838	WBGene00234099	Bm13838 is an ortholog of C. elegans adss-1; in C. elegans, adss-1, is involved in receptor-mediated endocytosis, embryo development, locomotion, negative regulation of vulval development and hermaphrodite genitalia development; based on protein domain information, Bm13838 is involved in purine nucleotide biosynthetic process; based on protein domain information, Bm13838 is predicted to have GTP …	Upregulated in M120 (M30)	0.703687	7.29535	0.00733311	0.0225258
Bm13839	WBGene00234100	Bma-pgk-1 is an ortholog of C. elegans pgk-1; based on protein domain information, Bma-pgk-1 is involved in glycolytic process; based on protein domain information, Bma-pgk-1 is predicted to have phosphoglycerate kinase activity.	Upregulated in M120 (M30)	0.887102	8.49634	0.00276373	0.00964882
Bm13848	WBGene00234109	Bma-gdi-1 is an ortholog of C. elegans gdi-1; in C. elegans, gdi-1, is involved in reproduction, cell death, determination of adult lifespan and embryo development; based on protein domain information, Bma-gdi-1 is involved in oxidation-reduction process, protein transport and small GTPase mediated signal transduction; based on protein domain information, Bma-gdi-1 is predicted to have Rab GDP-di…	Upregulated in M120 (M30)	0.869695	7.91862	0.00191334	0.00698611
Bm13850	WBGene00234111	Bma-fbp-1 is an ortholog of C. elegans fbp-1; based on protein domain information, Bma-fbp-1 is involved in fructose catabolic process; based on protein domain information, Bma-fbp-1 is predicted to have fructose 1,6-bisphosphate 1-phosphatase activity.	Upregulated in M120 (M30)	1.03037	5.37199	0.000223336	0.00103939
Bm13876	WBGene00234137	Bma-pyp-1 is an ortholog of C. elegans pyp-1; in C. elegans, pyp-1, is involved in reproduction, nematode larval development, embryo development, inductive cell migration and innate immune response; based on protein domain information, Bma-pyp-1 is involved in phosphate-containing compound metabolic process; based on protein domain information, Bma-pyp-1 is predicted to have inorganic diphosphata…	Upregulated in M120 (M30)	0.901798	7.10051	0.000562969	0.00237166
Bm1388	WBGene00221649	Bma-clh-3 is an ortholog of C. elegans clh-3; based on protein domain information, Bma-clh-3 is involved in chloride transport and transmembrane transport; based on protein domain information, Bma-clh-3 is predicted to have catalytic activity and voltage-gated chloride channel activity; based on protein domain information, Bma-clh-3 is localized to the membrane.	Upregulated in M120 (M30)	1.29696	6.68028	7.82513e-07	5.60756e-06
Bm13916	WBGene00234177	Bma-prp-8 is an ortholog of C. elegans prp-8; in C. elegans, prp-8, is involved in mRNA splicing, via spliceosome, nematode larval development, receptor-mediated endocytosis, embryo development, cell migration, the molting cycle, negative regulation of vulval development, hermaphrodite genitalia development and meiotic chromosome segregation; based on protein domain information, Bma-prp-8 is invo…	Upregulated in M120 (M30)	1.01649	9.10864	0.000207023	0.000970451
Bm13929	WBGene00234190	Bm13929 is an ortholog of C. elegans lonp-2 and lonp-1; based on protein domain information, Bm13929 is involved in protein catabolic process and proteolysis; based on protein domain information, Bm13929 is predicted to have ATP binding activity, ATP-dependent peptidase activity, and serine-type endopeptidase activity.	Upregulated in M120 (M30)	0.801991	7.18333	0.00206723	0.00748468
Bm13938	WBGene00234199	Bma-unc-32 is an ortholog of C. elegans unc-32; in C. elegans, unc-32, is involved in response to hypoxia, nematode larval development, receptor-mediated endocytosis, apoptotic process, cholinergic synaptic transmission, embryo development, body morphogenesis, dendrite development, protein catabolic process, positive regulation of growth, hermaphrodite genitalia development, inductive cell migrat…	Upregulated in M120 (M30)	0.85616	7.28638	0.00153973	0.00578097
Bm13965	WBGene00234226	Bm13965 is an ortholog of C. elegans enol-1; in C. elegans, enol-1, is involved in nematode larval development, receptor-mediated endocytosis, determination of adult lifespan, embryo development, positive regulation of growth and hermaphrodite genitalia development; based on protein domain information, Bm13965 is involved in glycolytic process; based on protein domain information, Bm13965 is pred…	Upregulated in M120 (M30)	0.871695	9.54338	0.00263668	0.00924891
Bm13977	WBGene00234238	Bma-ostb-1 is an ortholog of C. elegans ostb-1; in C. elegans, ostb-1, is involved in reproduction, nematode larval development, apoptotic process, embryo development and locomotion; based on protein domain information, Bma-ostb-1 is involved in protein N-linked glycosylation via asparagine; based on protein domain information, Bma-ostb-1 is localized to the endoplasmic reticulum membrane.	Upregulated in M120 (M30)	0.68987	6.62829	0.00431804	0.0142263
Bm13980	WBGene00234241	Bm13980 is an ortholog of C. elegans tald-1; based on protein domain information, Bm13980 is involved in carbohydrate metabolic process and pentose-phosphate shunt; based on protein domain information, Bm13980 is predicted to have sedoheptulose-7-phosphate:D-glyceraldehyde-3-phosphate glyceronetransferase activity; based on protein domain information, Bm13980 is localized to the cytoplasm.	Upregulated in M120 (M30)	0.834322	6.08142	0.000370497	0.00164304
Bm13987	WBGene00234248	Bm13987 is an ortholog of C. elegans C39D10.3 and Y37E3.11; based on protein domain information, Bm13987 is involved in biosynthetic process; based on protein domain information, Bm13987 is predicted to have catalytic activity.	Upregulated in M120 (M30)	1.11823	5.51722	6.8825e-05	0.000358312
Bm13992	WBGene00234253	Bm13992 is an ortholog of C. elegans R07H5.8; based on protein domain information, Bm13992 is involved in purine ribonucleoside salvage; based on protein domain information, Bm13992 is predicted to have adenosine kinase activity.	Upregulated in M120 (M30)	2.12209	5.19753	9.42615e-10	9.3494e-09
Bm14002	WBGene00234263	Bma-chat-1 is an ortholog of C. elegans F20C5.4, W03G11.2 and chat-1; based on protein domain information, Bma-chat-1 is localized to the membrane.	Upregulated in M120 (M30)	0.843225	6.29241	0.000617573	0.00257862
Bm14014	WBGene00234275	Bm14014 is an ortholog of C. elegans F38B2.4; based on protein domain information, Bm14014 is involved in ATP metabolic process; based on protein domain information, Bm14014 is predicted to have ATP binding activity and adenylate kinase activity; based on protein domain information, Bm14014 is localized to the cytoplasm.	Upregulated in M120 (M30)	1.18022	6.31953	5.786e-07	4.22823e-06
Bm14029	WBGene00234290	Bma-rhi-1 is an ortholog of C. elegans rhi-1; in C. elegans, rhi-1, is involved in determination of adult lifespan and locomotion; based on protein domain information, Bma-rhi-1 is predicted to have Rho GDP-dissociation inhibitor activity; based on protein domain information, Bma-rhi-1 is localized to the cytoplasm.	Upregulated in M120 (M30)	0.656645	5.56066	0.0165776	0.0449491
Bm14100	WBGene00234361	Uncharacterized protein	Upregulated in M120 (M30)	5.29893	0.383869	0.000184979	0.000877844
Bm14109	WBGene00234370	Bm14109 is an ortholog of O. volvulus OVOC9747 and OVOC9748; based on protein domain information, Bm14109 is involved in lipid transport; based on protein domain information, Bm14109 is predicted to have lipid transporter activity.	Upregulated in M120 (M30)	2.12138	7.61177	1.42573e-12	1.86172e-11
Bm14122	WBGene00234383	Uncharacterized protein	Upregulated in M120 (M30)	2.20364	1.8242	0.00190669	0.00697414
Bm14162	WBGene00234423	Uncharacterized protein	Upregulated in M120 (M30)	1.84425	2.30713	0.00209549	0.00758167
Bm14183	WBGene00234444	Uncharacterized protein	Upregulated in M120 (M30)	0.96452	4.62774	0.00759615	0.0232139
Bm14231	WBGene00234492	Bm14231 is an ortholog of C. elegans F49E10.4; based on protein domain information, Bm14231 is involved in cellular response to stress; based on protein domain information, Bm14231 is localized to the mitochondrial outer membrane.	Upregulated in M120 (M30)	1.68839	3.24802	0.000819561	0.00331895
Bm14257	WBGene00234518	Uncharacterized protein	Upregulated in M120 (M30)	2.83957	3.54486	2.92396e-09	2.76508e-08
Bm14272	WBGene00234533	Uncharacterized protein	Upregulated in M120 (M30)	3.37487	1.55654	2.90639e-05	0.000162241
Bm14353	WBGene00234614	Uncharacterized protein	Upregulated in M120 (M30)	1.14848	3.25707	0.0150767	0.0416009
Bm1437	WBGene00221698	Bm1437 is an ortholog of O. volvulus OVOC7157.	Upregulated in M120 (M30)	0.788442	6.64198	0.000602625	0.00251925
Bm14378	WBGene00234639	Bm14378 is an ortholog of C. elegans dhs-2.	Upregulated in M120 (M30)	3.13478	0.296217	0.0101674	0.0298083
Bm14667	WBGene00234928	Bma-igcm-3 is an ortholog of C. elegans igcm-3; in C. elegans, igcm-3, is involved in lipid storage; proteomic studies indicate that Bma-igcm-3 is enriched in the reproductive tract.	Upregulated in M120 (M30)	1.45813	5.84462	2.13076e-08	1.82197e-07
Bm14692	WBGene00235027	Bm14692 is an ortholog of C. elegans grl-5.	Upregulated in M120 (M30)	7.24117	0.394649	0.000212221	0.000993917
Bm14711	WBGene00235046	Bm14711 is an ortholog of O. volvulus Ovo-tag-304; based on protein domain information, Bm14711 is involved in actin filament depolymerization; based on protein domain information, Bm14711 is predicted to have actin binding activity; based on protein domain information, Bm14711 is localized to the actin cytoskeleton.	Upregulated in M120 (M30)	1.5123	4.9569	1.51336e-05	8.86864e-05
Bm14712	WBGene00235047	Bm14712 is an ortholog of C. elegans dpy-5 and members of the C. elegans col gene class including col-184, col-175 and col-140; based on protein domain information, Bm14712 is a structural constituent of cuticle.	Upregulated in M120 (M30)	4.92855	4.63391	7.90612e-31	3.5907e-29
Bm14722	WBGene00235057	Bma-pak-1 is an ortholog of C. elegans pak-1; in C. elegans, pak-1, is involved in nematode larval development, axon guidance, determination of adult lifespan, embryo development, embryonic body morphogenesis, hemidesmosome assembly, gonad morphogenesis and inductive cell migration; based on protein domain information, Bma-pak-1 is involved in actin filament organization and protein phosphorylati…	Upregulated in M120 (M30)	0.807957	6.15958	0.00119977	0.00464957
Bm14724	WBGene00235059	Bma-nhr-3 is an ortholog of C. elegans nhr-3; based on protein domain information, Bma-nhr-3 is involved in regulation of transcription, DNA-templated and steroid hormone mediated signaling pathway; based on protein domain information, Bma-nhr-3 is predicted to have sequence-specific DNA binding activity, transcription factor activity, sequence-specific DNA binding, and zinc ion binding activity;…	Upregulated in M120 (M30)	0.699338	6.7343	0.00553504	0.0176627
Bm14741	WBGene00235076	Uncharacterized protein	Upregulated in M120 (M30)	1.32292	2.8158	0.0135294	0.0380594
Bm14747	WBGene00234932	Uncharacterized protein	Upregulated in M120 (M30)	2.75912	1.69958	6.23483e-05	0.000327891
Bm14754	WBGene00234939	Bma-aexr-1 is an ortholog of C. elegans aexr-1; based on protein domain information, Bma-aexr-1 is involved in G-protein coupled receptor signaling pathway; based on protein domain information, Bma-aexr-1 is predicted to have G-protein coupled receptor activity; based on protein domain information, Bma-aexr-1 is an integral component of the membrane.	Upregulated in M120 (M30)	2.41202	4.72122	2.56667e-09	2.4361e-08
Bm14759	WBGene00234944	Bma-fshr-1 is an ortholog of C. elegans fshr-1; in C. elegans, fshr-1, is involved in reproduction, defense response, response to oxidative stress and embryo development; based on protein domain information, Bma-fshr-1 is involved in G-protein coupled receptor signaling pathway; based on protein domain information, Bma-fshr-1 is predicted to have protein-hormone receptor activity; based on protei…	Upregulated in M120 (M30)	1.65091	6.41372	1.45454e-09	1.41425e-08
Bm14771	WBGene00234956	Bma-abts-3 is an ortholog of C. elegans abts-3; based on protein domain information, Bma-abts-3 is involved in anion transport; based on protein domain information, Bma-abts-3 is predicted to have inorganic anion exchanger activity; based on protein domain information, Bma-abts-3 is an integral component of the membrane.	Upregulated in M120 (M30)	0.739793	6.15574	0.00525121	0.0168661
Bm14773	WBGene00234958	Uncharacterized protein	Upregulated in M120 (M30)	1.71159	2.79559	0.00435202	0.0142973
Bm14792	WBGene00234977	Bma-mca-3 is an ortholog of C. elegans mca-3; in C. elegans, mca-3, is involved in reproduction, nematode larval development, calcium ion transport, endocytosis, embryo development, secretion by cell, growth, positive regulation of growth rate, locomotion, positive regulation of locomotion, positive regulation of endocytosis and negative regulation of cytosolic calcium ion concentration; based on…	Upregulated in M120 (M30)	0.8934	8.83609	0.00388496	0.0129603
Bm1541	WBGene00221802	Bm1541 is an ortholog of C. elegans cpna-2; proteomic studies indicate that Bm1541 is enriched in the body wall.	Upregulated in M120 (M30)	0.735535	8.41065	0.00813224	0.0246097
Bm1549	WBGene00221810	Bm1549 is an ortholog of C. elegans acs-16; based on protein domain information, Bm1549 is involved in metabolic process; based on protein domain information, Bm1549 is predicted to have catalytic activity.	Upregulated in M120 (M30)	0.974375	4.63389	0.00813735	0.0246103
Bm15490	WBGene00235104	Uncharacterized protein	Upregulated in M120 (M30)	1.42062	3.93287	0.000653867	0.00271049
Bm155	WBGene00220416	Bm155 is an ortholog of O. volvulus OVOC6264.	Upregulated in M120 (M30)	3.05484	2.29649	7.26713e-05	0.000376821
Bm1550	WBGene00221811	Uncharacterized protein	Upregulated in M120 (M30)	2.8505	2.54671	0.000181855	0.000864097
Bm1555	WBGene00221816	Uncharacterized protein	Upregulated in M120 (M30)	1.17502	4.77099	0.000871553	0.00350211
Bm1575	WBGene00221836	Bm1575 is an ortholog of C. elegans tag-196; based on protein domain information, Bm1575 is involved in proteolysis; based on protein domain information, Bm1575 is predicted to have cysteine-type endopeptidase inhibitor activity and cysteine-type peptidase activity.	Upregulated in M120 (M30)	1.52673	4.17695	0.00024598	0.00113609
Bm1580	WBGene00221841	Bm1580 is an ortholog of C. elegans C32E12.4.	Upregulated in M120 (M30)	1.07626	5.17008	0.000329029	0.00147621
Bm1591	WBGene00221852	Bm1591 is an ortholog of the members of the C. elegans phat gene class including phat-2 and phat-1, and F41G3.19, F41G3.21, F41G3.20, F48G7.8, F48G7.7, F48G7.5, F41G3.10, C46H11.7, C14C6.5, C14C6.2, F15A4.6 and C54D10.3.	Upregulated in M120 (M30)	2.32282	2.94402	5.01179e-05	0.000268758
Bm1593	WBGene00221854	Bm1593 is an ortholog of C. elegans C27A7.1 and C27A7.3; based on protein domain information, Bm1593 is involved in metabolic process; based on protein domain information, Bm1593 is predicted to have hydrolase activity, metal ion binding activity, and nucleic acid binding activity.	Upregulated in M120 (M30)	2.14621	6.13859	2.97952e-18	5.88797e-17
Bm16	WBGene00220277	Bm16 is an ortholog of O. volvulus OVOC3682 and OVOC5987.	Upregulated in M120 (M30)	3.5421	0.202926	0.0183873	0.0491229
Bm1632	WBGene00221893	Uncharacterized protein	Upregulated in M120 (M30)	1.77964	1.99454	0.00654976	0.0204593
Bm1674	WBGene00221935	Bm1674 is an ortholog of C. elegans AH9.6.	Upregulated in M120 (M30)	1.63997	4.19721	2.85706e-05	0.000159831
Bm1688	WBGene00221949	Bm1688 is an ortholog of C. elegans B0034.1.	Upregulated in M120 (M30)	0.646134	6.42744	0.0137498	0.0385435
Bm16889	WBGene00236801	Bm16889 is an ortholog of C. elegans F21D5.5.	Upregulated in M120 (M30)	0.806036	6.33228	0.00113176	0.00441077
Bm1689	WBGene00221950	Bm1689 is an ortholog of C. elegans casy-1; in C. elegans, casy-1, is involved in olfactory learning, embryo development, synaptic vesicle exocytosis and cellular protein localization; based on protein domain information, Bm1689 is involved in homophilic cell adhesion via plasma membrane adhesion molecules; based on protein domain information, Bm1689 is predicted to have calcium ion binding activ…	Upregulated in M120 (M30)	1.90796	8.21306	5.85974e-12	7.22353e-11
Bm16899	WBGene00249819	Uncharacterized protein	Upregulated in M120 (M30)	1.89191	2.56944	0.000779785	0.00318026
Bm16933	WBGene00255536	Bm16933 is an ortholog of C. elegans pamn-1; based on protein domain information, Bm16933 is involved in oxidation-reduction process and peptide metabolic process; based on protein domain information, Bm16933 is predicted to have copper ion binding activity and oxidoreductase activity, acting on paired donors, with incorporation or reduction of molecular oxygen, reduced ascorbate as one donor, an…	Upregulated in M120 (M30)	1.31476	6.69143	1.82367e-08	1.57105e-07
Bm16950	WBGene00255609	Uncharacterized protein	Upregulated in M120 (M30)	3.49912	2.76857	0.000216055	0.00100868
Bm1702	WBGene00221963	Bma-xnp-1 is an ortholog of C. elegans xnp-1; in C. elegans, xnp-1, is involved in morphogenesis of an epithelium, apoptotic process, embryo development, vulval development and hermaphrodite genitalia development; based on protein domain information, Bma-xnp-1 is predicted to have ATP binding activity.	Upregulated in M120 (M30)	0.682172	6.86067	0.0082784	0.0249557
Bm1704	WBGene00221965	Bm1704 is an ortholog of C. elegans B0205.4; based on protein domain information, Bm1704 is involved in carbohydrate metabolic process; based on protein domain information, Bm1704 is predicted to have galactoside 2-alpha-L-fucosyltransferase activity; based on protein domain information, Bm1704 is localized to the membrane.	Upregulated in M120 (M30)	1.13647	3.93487	0.00907199	0.0269711
Bm1710	WBGene00221971	Bma-avr-14 is an ortholog of O. volvulus Ovo-avr-14; based on protein domain information, Bma-avr-14 is involved in ion transport; based on protein domain information, Bma-avr-14 is predicted to have extracellular ligand-gated ion channel activity; based on protein domain information, Bma-avr-14 is an integral component of the membrane.	Upregulated in M120 (M30)	1.68675	2.65095	0.0020574	0.0074543
Bm1714	WBGene00221975	Bm1714 is an ortholog of C. elegans col-61; based on protein domain information, Bm1714 is a structural constituent of cuticle.	Upregulated in M120 (M30)	5.57453	11.5602	1.98563e-42	1.65816e-40
Bm1721	WBGene00221982	Bma-ida-1 is an ortholog of C. elegans ida-1; in C. elegans, ida-1, is involved in positive regulation of neurotransmitter secretion and exocytosis; based on protein domain information, Bma-ida-1 is involved in protein dephosphorylation; based on protein domain information, Bma-ida-1 is predicted to have protein tyrosine phosphatase activity.	Upregulated in M120 (M30)	1.59646	6.50473	3.75942e-11	4.31583e-10
Bm1732	WBGene00221993	Bma-rpia-1 is an ortholog of C. elegans rpia-1; in C. elegans, rpia-1, is involved in reproduction, lipid storage and locomotion; based on protein domain information, Bma-rpia-1 is involved in pentose-phosphate shunt, non-oxidative branch; based on protein domain information, Bma-rpia-1 is predicted to have ribose-5-phosphate isomerase activity.	Upregulated in M120 (M30)	0.848487	4.8739	0.0159502	0.0435215
Bm1739	WBGene00222000	Bma-lat-2 is an ortholog of C. elegans lat-2; in C. elegans, lat-2, is involved in self proteolysis; based on protein domain information, Bma-lat-2 is involved in G-protein coupled receptor signaling pathway; based on protein domain information, Bma-lat-2 is predicted to have G-protein coupled receptor activity; based on protein domain information, Bma-lat-2 is an integral component of the membra…	Upregulated in M120 (M30)	0.91427	6.8914	0.00263638	0.00924891
Bm1751	WBGene00222012	Bma-cyp-33B1 is an ortholog of C. elegans cyp-23A1; in C. elegans, cyp-23A1, is involved in locomotion; based on protein domain information, Bma-cyp-33B1 is involved in oxidation-reduction process; based on protein domain information, Bma-cyp-33B1 is predicted to have heme binding activity, iron ion binding activity, and oxidoreductase activity, acting on paired donors, with incorporation or redu…	Upregulated in M120 (M30)	2.02057	2.35557	0.000667207	0.00276026
Bm1768	WBGene00222029	Bma-egl-8 is an ortholog of C. elegans egl-8; in C. elegans, egl-8, is involved in chemotaxis, dopamine receptor signaling pathway, insemination, determination of adult lifespan, gonad development, embryo development, positive regulation of acetylcholine secretion, neurotransmission, RNA interference, oviposition, protein catabolic process, defecation, spicule insertion, protein localization to s…	Upregulated in M120 (M30)	0.785587	7.91797	0.00415774	0.0137683
Bm1775	WBGene00222036	Bma-pho-5 is an ortholog of C. elegans pho-5; based on protein domain information, Bma-pho-5 is predicted to have acid phosphatase activity.	Upregulated in M120 (M30)	1.32405	5.77054	2.83176e-05	0.000158559
Bm1779	WBGene00222040	Bma-eat-6 is an ortholog of C. elegans eat-6; in C. elegans, eat-6, is involved in reproduction, action potential, nematode larval development, cellular protein modification process, potassium ion transport, sodium ion transport, regulation of muscle contraction, cholinergic synaptic transmission, embryo development, body morphogenesis, establishment or maintenance of transmembrane electrochemica…	Upregulated in M120 (M30)	0.887841	9.31583	0.0024589	0.00869601
Bm1782	WBGene00222043	Bma-scpl-1 is an ortholog of C. elegans scpl-1; in C. elegans, scpl-1, is involved in dephosphorylation, oviposition and regulation of oviposition; based on protein domain information, Bma-scpl-1 is predicted to have phosphatase activity.	Upregulated in M120 (M30)	1.05081	6.71799	0.00016918	0.000809175
Bm1786	WBGene00222047	Bm1786 is an ortholog of C. elegans B0393.5; based on protein domain information, Bm1786 is involved in cell-matrix adhesion; based on protein domain information, Bm1786 is predicted to have calcium ion binding activity.	Upregulated in M120 (M30)	2.90034	1.17616	0.00265105	0.00928988
Bm1793	WBGene00222054	Bm1793 is an ortholog of C. elegans B0403.5.	Upregulated in M120 (M30)	2.68885	4.76085	2.27215e-09	2.16251e-08
Bm1802	WBGene00222063	Bma-tmc-2 is an ortholog of C. elegans tmc-2; based on protein domain information, Bma-tmc-2 is an integral component of the membrane.	Upregulated in M120 (M30)	2.11212	5.08945	1.18629e-11	1.41848e-10
Bm1808	WBGene00222069	Bm1808 is an ortholog of C. elegans B0432.7.	Upregulated in M120 (M30)	0.696868	5.94245	0.00400779	0.0133357
Bm1815	WBGene00222076	Bma-bre-3 is an ortholog of C. elegans bre-3; based on protein domain information, Bma-bre-3 is predicted to have beta-1,4-mannosyltransferase activity.	Upregulated in M120 (M30)	1.133	6.63415	1.63337e-06	1.11203e-05
Bm182	WBGene00220443	Bm182 is an ortholog of O. volvulus OVOC4106 and OVOC4107.	Upregulated in M120 (M30)	0.718326	6.08883	0.00325996	0.0111189
Bm1825	WBGene00222086	Bma-clh-2 is an ortholog of C. elegans clh-2; in C. elegans, clh-2, is involved in reproduction and embryo development; based on protein domain information, Bma-clh-2 is involved in chloride transport and transmembrane transport; based on protein domain information, Bma-clh-2 is predicted to have voltage-gated chloride channel activity; based on protein domain information, Bma-clh-2 is localized …	Upregulated in M120 (M30)	1.11348	5.69409	1.27884e-05	7.58876e-05
Bm183	WBGene00220444	Bm183 is an ortholog of O. volvulus OVOC3832.	Upregulated in M120 (M30)	1.41586	3.00897	0.0142758	0.0398131
Bm1836	WBGene00222097	Bma-fkb-7 is an ortholog of C. elegans fkb-7; in C. elegans, fkb-7, is involved in meiotic chromosome segregation; based on protein domain information, Bma-fkb-7 is involved in protein folding; based on protein domain information, Bma-fkb-7 is predicted to have calcium ion binding activity.	Upregulated in M120 (M30)	2.06129	4.10379	0.00120209	0.00465681
Bm1845	WBGene00222106	Bm1845 is an ortholog of C. elegans B0513.5; based on protein domain information, Bm1845 is involved in proline catabolic process; based on protein domain information, Bm1845 is predicted to have proline dehydrogenase activity.	Upregulated in M120 (M30)	0.975675	4.8092	0.00226715	0.00811767
Bm1855	WBGene00222116	Bm1855 is an ortholog of C. elegans BE0003N10.1; based on protein domain information, Bm1855 is involved in RNA processing and mRNA catabolic process; based on protein domain information, Bm1855 is predicted to have 3'-5'-exoribonuclease activity, RNA binding activity, and polyribonucleotide nucleotidyltransferase activity.	Upregulated in M120 (M30)	0.761846	5.69969	0.00970751	0.0286222
Bm1858	WBGene00222119	Bm1858 is an ortholog of C. elegans C01A2.2.	Upregulated in M120 (M30)	0.892499	5.28737	0.00175248	0.00647872
Bm1863	WBGene00222124	Bma-ztf-12 is an ortholog of C. elegans sup-37; in C. elegans, sup-37, is involved in reproduction, nematode larval development, embryo development and embryonic digestive tract morphogenesis; proteomic studies indicate that Bma-ztf-12 is enriched in the reproductive tract.	Upregulated in M120 (M30)	1.2015	7.0569	3.78337e-06	2.43788e-05
Bm1864	WBGene00222125	Bm1864 is an ortholog of C. elegans rpm-1 and F07B7.12; in C. elegans, rpm-1, is involved in apoptotic process, synapse assembly, body morphogenesis, oviposition, negative regulation of axon extension, regulation of protein stability, locomotion, positive regulation of growth, negative regulation of MAPK cascade, habituation, negative regulation of axon regeneration and positive regulation of syn…	Upregulated in M120 (M30)	1.14286	7.57439	3.31285e-05	0.000183153
Bm1867	WBGene00222128	Bm1867 is an ortholog of C. elegans C01B10.9; based on protein domain information, Bm1867 is involved in metabolic process; based on protein domain information, Bm1867 is predicted to have catalytic activity.	Upregulated in M120 (M30)	1.33841	4.82885	0.000312966	0.00141271
Bm1868	WBGene00222129	Bm1868 is an ortholog of C. elegans C01B10.11.	Upregulated in M120 (M30)	1.3744	6.85305	9.52402e-07	6.73642e-06
Bm1871	WBGene00222132	Bma-clc-2 is an ortholog of C. elegans clc-2; in C. elegans, clc-2, is involved in epithelial cell-cell adhesion; based on protein domain information, Bma-clc-2 is an integral component of the membrane.	Upregulated in M120 (M30)	1.51793	3.05257	0.00335331	0.0114034
Bm1872	WBGene00222133	Bm1872 is an ortholog of C. elegans C01C10.2.	Upregulated in M120 (M30)	0.801813	6.30297	0.0140614	0.039268
Bm1873	WBGene00222134	Bma-acl-12 is an ortholog of C. elegans acl-13 and acl-12; based on protein domain information, Bma-acl-12 is involved in metabolic process; based on protein domain information, Bma-acl-12 is predicted to have transferase activity, transferring acyl groups.	Upregulated in M120 (M30)	0.781263	6.3633	0.000956126	0.00379046
Bm1879	WBGene00222140	Bma-cpna-3 is an ortholog of C. elegans cpna-3; in C. elegans, cpna-3, is involved in determination of adult lifespan.	Upregulated in M120 (M30)	1.12512	6.51161	2.17914e-06	1.45863e-05
Bm1883	WBGene00222144	Bm1883 is an ortholog of C. elegans C01G5.7.	Upregulated in M120 (M30)	3.38254	4.53115	8.70554e-14	1.26432e-12
Bm1885	WBGene00222146	Bm1885 is an ortholog of O. volvulus OVOC11198 and OVOC11207; based on protein domain information, Bm1885 is involved in transport; based on protein domain information, Bm1885 is predicted to have transporter activity; based on protein domain information, Bm1885 is localized to the membrane.	Upregulated in M120 (M30)	2.22592	4.45643	2.17641e-09	2.07521e-08
Bm1895	WBGene00222156	Bm1895 is an ortholog of C. elegans mlt-2; in C. elegans, mlt-2, is involved in nematode larval development, germ cell development and hermaphrodite genitalia development.	Upregulated in M120 (M30)	1.46758	3.02752	0.00302922	0.0104419
Bm1896	WBGene00222157	Bma-nhr-23 is an ortholog of C. elegans nhr-23; in C. elegans, nhr-23, is involved in nematode larval development, defense response, gonad development, embryo development, body morphogenesis, oviposition, the molting cycle, locomotion, positive regulation of growth and engulfment of apoptotic cell; based on protein domain information, Bma-nhr-23 is involved in regulation of transcription, DNA-tem…	Upregulated in M120 (M30)	4.69084	2.39985	0.000131678	0.000643641
Bm1905	WBGene00222166	Bm1905 is an ortholog of C. elegans tyr-1; in C. elegans, tyr-1, is involved in reproduction; based on protein domain information, Bm1905 is involved in metabolic process; based on protein domain information, Bm1905 is predicted to have oxidoreductase activity.	Upregulated in M120 (M30)	2.65489	3.1731	5.53672e-06	3.46421e-05
Bm1914	WBGene00222175	Bm1914 is an ortholog of C. elegans C02D5.2.	Upregulated in M120 (M30)	0.670801	6.04968	0.0135036	0.0380076
Bm1916	WBGene00222177	Bma-ced-5 is an ortholog of C. elegans ced-5; in C. elegans, ced-5, is involved in gastrulation, inductive cell migration and engulfment of apoptotic cell; based on protein domain information, Bma-ced-5 is involved in small GTPase mediated signal transduction; based on protein domain information, Bma-ced-5 is predicted to have guanyl-nucleotide exchange factor activity.	Upregulated in M120 (M30)	0.694351	7.17644	0.0083874	0.0252622
Bm1921	WBGene00222182	Bm1921 is an ortholog of C. elegans fbxl-1; in C. elegans, fbxl-1, is involved in defecation rhythm, dauer entry and striated muscle myosin thick filament assembly.	Upregulated in M120 (M30)	1.49425	5.09277	3.86726e-07	2.88928e-06
Bm1924	WBGene00222185	Bma-tag-278 is an ortholog of C. elegans tag-278.	Upregulated in M120 (M30)	1.67532	7.24372	6.71132e-09	6.05364e-08
Bm1927	WBGene00222188	Bma-aex-3 is an ortholog of C. elegans aex-3; in C. elegans, aex-3, is involved in chemical synaptic transmission, mating, determination of adult lifespan, positive regulation of acetylcholine secretion, neurotransmission, oviposition, protein catabolic process, defecation and growth; proteomic studies indicate that Bma-aex-3 is enriched in the digestive tract.	Upregulated in M120 (M30)	1.09032	5.28966	0.000115379	0.000572199
Bm193	WBGene00220454	Uncharacterized protein	Upregulated in M120 (M30)	4.92734	0.718425	2.37798e-05	0.000134631
Bm1946	WBGene00222207	Bma-arrd-25 is an ortholog of C. elegans arrd-25.	Upregulated in M120 (M30)	1.15707	4.3808	0.00174105	0.00644337
Bm1948	WBGene00222209	Bma-sid-1 is an ortholog of C. elegans sid-1 and chup-1; based on protein domain information, Bma-sid-1 is involved in dsRNA transport; based on protein domain information, Bma-sid-1 is predicted to have RNA transmembrane transporter activity; based on protein domain information, Bma-sid-1 is an integral component of the membrane.	Upregulated in M120 (M30)	0.859956	4.53393	0.0161337	0.0439643
Bm1957	WBGene00222218	Bma-mpk-2 is an ortholog of C. elegans mpk-2 and F09C12.2; based on protein domain information, Bma-mpk-2 is involved in protein phosphorylation; based on protein domain information, Bma-mpk-2 is predicted to have ATP binding activity and protein kinase activity.	Upregulated in M120 (M30)	1.49486	4.30947	8.41721e-05	0.000431059
Bm1962	WBGene00222223	Bm1962 is an ortholog of C. elegans hpo-9; in C. elegans, hpo-9, is involved in nematode larval development, embryo development and meiotic chromosome segregation.	Upregulated in M120 (M30)	0.796725	7.05359	0.00236489	0.0084095
Bm1963	WBGene00222224	Bm1963 is an ortholog of C. elegans C05C8.7; based on protein domain information, Bm1963 is involved in GDP-mannose biosynthetic process and carbohydrate metabolic process; based on protein domain information, Bm1963 is predicted to have mannose-6-phosphate isomerase activity and zinc ion binding activity.	Upregulated in M120 (M30)	1.57982	5.58841	1.44795e-09	1.40916e-08
Bm1972	WBGene00222233	Bm1972 is an ortholog of C. elegans C05D9.3.	Upregulated in M120 (M30)	1.9658	6.82225	1.48651e-12	1.9362e-11
Bm1980	WBGene00222241	Bma-let-756 is an ortholog of C. elegans let-756; in C. elegans, let-756, is involved in reproduction, nematode larval development, fibroblast growth factor receptor signaling pathway, negative regulation of cell projection organization and regulation of axon extension involved in axon guidance; based on protein domain information, Bma-let-756 is predicted to have growth factor activity.	Upregulated in M120 (M30)	1.39397	4.46517	0.000841089	0.00339683
Bm2001	WBGene00222262	Bm2001 is an ortholog of C. elegans ZK970.7 and C06A8.3.	Upregulated in M120 (M30)	1.69738	10.7503	3.48704e-09	3.26181e-08
Bm2007	WBGene00222268	Bm2007 is an ortholog of C. elegans C06C3.3; based on protein domain information, Bm2007 is involved in intracellular signal transduction.	Upregulated in M120 (M30)	2.31571	3.16503	5.95902e-05	0.000314344
Bm2009	WBGene00222270	Bma-doxa-1 is an ortholog of C. elegans doxa-1; in C. elegans, doxa-1, is involved in reproduction, body morphogenesis and collagen and cuticulin-based cuticle development; based on protein domain information, Bma-doxa-1 is involved in protein transport; based on protein domain information, Bma-doxa-1 is localized to the endoplasmic reticulum membrane and is an integral component of the membrane.	Upregulated in M120 (M30)	1.82215	4.48105	4.65701e-07	3.44945e-06
Bm2010	WBGene00222271	Uncharacterized protein	Upregulated in M120 (M30)	2.2559	3.18094	1.42371e-05	8.40032e-05
Bm2016	WBGene00222277	Bm2016 is an ortholog of O. volvulus OVOC4314.	Upregulated in M120 (M30)	1.23254	7.27937	2.67661e-06	1.77555e-05
Bm2017	WBGene00222278	Bm2017 is an ortholog of C. elegans C35A5.11 and C06E7.88.	Upregulated in M120 (M30)	8.51695	5.87918	2.15217e-41	1.58055e-39
Bm2018	WBGene00222279	Bma-prk-1 is an ortholog of C. elegans prk-1; based on protein domain information, Bma-prk-1 is involved in protein phosphorylation; based on protein domain information, Bma-prk-1 is predicted to have ATP binding activity and protein kinase activity.	Upregulated in M120 (M30)	0.953225	4.57596	0.00584411	0.0185404
Bm2019	WBGene00222280	Bm2019 is an ortholog of C. elegans C06G1.1; based on protein domain information, Bm2019 is predicted to have lipid binding activity.	Upregulated in M120 (M30)	2.68116	5.65968	1.31888e-14	2.01728e-13
Bm2023	WBGene00222284	Bm2023 is an ortholog of C. elegans C06G3.5; based on protein domain information, Bm2023 is predicted to have deaminase activity.	Upregulated in M120 (M30)	1.07124	5.16435	0.001347	0.00514882
Bm2025	WBGene00222286	Bma-trxr-1 is an ortholog of C. elegans trxr-1; in C. elegans, trxr-1, is involved in ecdysis, collagen and cuticulin-based cuticle.	Upregulated in M120 (M30)	0.787601	8.71913	0.00750452	0.0229841
Bm2035	WBGene00222296	Bma-tiar-3 is an ortholog of C. elegans tiar-3; in C. elegans, tiar-3, is involved in reproduction, hyperosmotic response, determination of adult lifespan, response to heat and embryo development; based on protein domain information, Bma-tiar-3 is predicted to have nucleic acid binding activity and nucleotide binding activity.	Upregulated in M120 (M30)	1.00242	5.20669	0.0007374	0.003027
Bm2038	WBGene00222299	Bma-ham-2 is an ortholog of C. elegans ham-2, lsy-27, pzf-1 and sdz-38 and members of the C. elegans ztf gene class including ztf-28, ztf-30 and ztf-29; based on protein domain information, Bma-ham-2 is predicted to have nucleic acid binding activity.	Upregulated in M120 (M30)	1.26439	4.84922	5.61909e-05	0.000298082
Bm2042	WBGene00222303	Bm2042 is an ortholog of C. elegans ZC443.1, C07D8.5 and C07D8.6; based on protein domain information, Bm2042 is involved in oxidation-reduction process; based on protein domain information, Bm2042 is predicted to have oxidoreductase activity.	Upregulated in M120 (M30)	2.90169	6.67772	6.8916e-28	2.55549e-26
Bm2047	WBGene00222308	Bm2047 is an ortholog of C. elegans C07E3.9 and C03H5.4; based on protein domain information, Bm2047 is involved in lipid catabolic process; based on protein domain information, Bm2047 is predicted to have calcium ion binding activity and phospholipase A2 activity.	Upregulated in M120 (M30)	2.16985	2.23877	0.000538553	0.00228273
Bm2055	WBGene00222316	Bma-lig-4 is an ortholog of C. elegans W09G3.7; based on protein domain information, Bma-lig-4 is involved in DNA recombination and DNA repair; based on protein domain information, Bma-lig-4 is predicted to have ATP binding activity, DNA binding activity, and DNA ligase (ATP) activity.	Upregulated in M120 (M30)	0.767039	4.99732	0.0158867	0.0434399
Bm2056	WBGene00222317	Bm2056 is an ortholog of C. elegans cls-2, cls-3 and cls-1; in C. elegans, cls-2, cls-3 and cls-1, are involved in mitotic nuclear division and embryo development.	Upregulated in M120 (M30)	1.0181	4.9509	0.00148612	0.00560817
Bm2071	WBGene00222332	Bma-mab-5 is an ortholog of C. elegans mab-5; in C. elegans, mab-5, is involved in negative regulation of transcription from RNA polymerase II promoter, asymmetric cell division, anterior/posterior pattern specification, cell migration, regulation of cell migration, regulation of cell fate specification, nematode male tail tip morphogenesis, positive regulation of transcription from RNA polymeras…	Upregulated in M120 (M30)	1.57167	2.48518	0.00809297	0.0245252
Bm2080	WBGene00222341	Bm2080 is an ortholog of C. elegans C08G9.1.	Upregulated in M120 (M30)	1.49224	5.76525	3.89167e-09	3.62394e-08
Bm2081	WBGene00222342	Bm2081 is an ortholog of C. elegans vgln-1; in C. elegans, vgln-1, is involved in nematode larval development, embryo development, body morphogenesis, oviposition, locomotion and hermaphrodite genitalia development; based on protein domain information, Bm2081 is predicted to have RNA binding activity.	Upregulated in M120 (M30)	0.895789	8.21694	0.00102217	0.00403223
Bm2084	WBGene00222345	Bm2084 is an ortholog of C. elegans C08H9.15.	Upregulated in M120 (M30)	1.59113	5.45318	2.95551e-06	1.9419e-05
Bm2088	WBGene00222349	Bma-hsp-25 is an ortholog of C. elegans hsp-25.	Upregulated in M120 (M30)	0.66785	7.94899	0.0152952	0.0421117
Bm2092	WBGene00222353	Bma-unc-89 is an ortholog of C. elegans unc-89; in C. elegans, unc-89, is involved in body morphogenesis, skeletal muscle myosin thick filament assembly, locomotion and positive regulation of growth; based on protein domain information, Bma-unc-89 is involved in protein phosphorylation and regulation of Rho protein signal transduction; based on protein domain information, Bma-unc-89 is predicted …	Upregulated in M120 (M30)	2.44126	10.1152	4.47818e-12	5.5735e-11
Bm2093	WBGene00222354	Bm2093 is an ortholog of C. elegans C09D4.1; based on protein domain information, Bm2093 is involved in transmembrane transport; based on protein domain information, Bm2093 is an integral component of the membrane.	Upregulated in M120 (M30)	1.25555	6.76896	2.82396e-06	1.86374e-05
Bm2096	WBGene00222357	Bma-ptp-3 is an ortholog of O. volvulus OVOC10377; based on protein domain information, Bma-ptp-3 is involved in protein dephosphorylation; based on protein domain information, Bma-ptp-3 is predicted to have protein tyrosine phosphatase activity.	Upregulated in M120 (M30)	2.42347	6.62324	1.89687e-20	4.4641e-19
Bm2101	WBGene00222362	Bm2101 is an ortholog of C. elegans C09F5.1.	Upregulated in M120 (M30)	1.19233	3.27632	0.0109989	0.0319209
Bm2110	WBGene00222371	Bm2110 is an ortholog of C. elegans dpy-5 and members of the C. elegans col gene class including col-184, col-175 and col-140; based on protein domain information, Bm2110 is a structural constituent of cuticle.	Upregulated in M120 (M30)	4.14584	4.69547	2.81071e-26	9.44965e-25
Bm2126	WBGene00222387	Bm2126 is an ortholog of O. volvulus OVOC7030.	Upregulated in M120 (M30)	1.68353	3.17709	0.000790898	0.00322031
Bm2131	WBGene00222392	Bma-hda-4 is an ortholog of C. elegans hda-4; in C. elegans, hda-4, is involved in negative regulation of transcription from RNA polymerase II promoter, growth, locomotion, post-embryonic body morphogenesis and regulation of neuron differentiation.	Upregulated in M120 (M30)	0.845454	6.02277	0.00205655	0.00745382
Bm2135	WBGene00222396	Bma-dhs-20 is an ortholog of C. elegans dhs-16 and dhs-20.	Upregulated in M120 (M30)	2.33138	6.67595	3.2199e-11	3.72122e-10
Bm2139	WBGene00222400	Bm2139 is an ortholog of C. elegans C10F3.7 and W03D2.9.	Upregulated in M120 (M30)	3.05944	2.58284	5.99678e-06	3.72953e-05
Bm2142	WBGene00222403	Bma-ncx-2 is an ortholog of C. elegans ncx-2; in C. elegans, ncx-2, is involved in reproduction; based on protein domain information, Bma-ncx-2 is involved in calcium ion transport, cell communication and transmembrane transport; based on protein domain information, Bma-ncx-2 is predicted to have calcium:sodium antiporter activity; based on protein domain information, Bma-ncx-2 is an integral com…	Upregulated in M120 (M30)	2.27036	4.45122	8.68323e-10	8.63735e-09
Bm2151	WBGene00222412	Bm2151 is an ortholog of C. elegans gpx-5, gpx-3 and gpx-4; based on protein domain information, Bm2151 is involved in oxidation-reduction process and response to oxidative stress; based on protein domain information, Bm2151 is predicted to have glutathione peroxidase activity.	Upregulated in M120 (M30)	1.27368	11.0446	0.000111895	0.000556251
Bm2152	WBGene00222413	Bma-flr-1 is an ortholog of C. elegans flr-1 and acd-3; based on protein domain information, Bma-flr-1 is involved in sodium ion transport; based on protein domain information, Bma-flr-1 is predicted to have sodium channel activity; based on protein domain information, Bma-flr-1 is localized to the membrane.	Upregulated in M120 (M30)	0.925156	6.92696	0.000501051	0.00213811
Bm2153	WBGene00222414	Bm2153 is an ortholog of C. elegans C11E4.6.	Upregulated in M120 (M30)	0.785784	7.92604	0.0131349	0.037101
Bm2157	WBGene00222418	Bm2157 is an ortholog of C. elegans C11H1.9; based on protein domain information, Bm2157 is involved in transport; based on protein domain information, Bm2157 is an integral component of the membrane.	Upregulated in M120 (M30)	1.62921	2.7312	0.00356825	0.0120317
Bm2163	WBGene00222424	Bma-glt-1 is an ortholog of the members of the C. elegans glt gene class including glt-7, glt-6 and glt-5; based on protein domain information, Bma-glt-1 is predicted to have symporter activity; based on protein domain information, Bma-glt-1 is an integral component of the membrane.	Upregulated in M120 (M30)	1.86604	7.17583	3.44735e-12	4.35865e-11
Bm2172	WBGene00222433	Bm2172 is an ortholog of C. elegans C13C12.2.	Upregulated in M120 (M30)	2.0627	4.93369	3.24722e-10	3.41024e-09
Bm2175	WBGene00222436	Bm2175 is an ortholog of C. elegans soap-1; in C. elegans, soap-1, is involved in reproduction, nematode larval development, receptor-mediated endocytosis, locomotion and apical protein localization.	Upregulated in M120 (M30)	0.829833	7.95833	0.00231288	0.00825859
Bm2182	WBGene00222443	Bm2182 is an ortholog of C. elegans C14A4.3; based on protein domain information, Bm2182 is predicted to have transferase activity, transferring glycosyl groups.	Upregulated in M120 (M30)	1.12701	5.04911	0.000422319	0.00184142
Bm2189	WBGene00222450	Bma-cgef-1 is an ortholog of C. elegans cgef-1; in C. elegans, cgef-1, is involved in asymmetric protein localization and positive regulation of GTPase activity; based on protein domain information, Bma-cgef-1 is involved in regulation of Rho protein signal transduction; based on protein domain information, Bma-cgef-1 is predicted to have Rho guanyl-nucleotide exchange factor activity.	Upregulated in M120 (M30)	1.46	4.94443	9.30375e-06	5.62079e-05
Bm2202	WBGene00222463	Bma-pqn-13 is an ortholog of C. elegans pqn-13, F07H5.8, M02G9.1 and F35A5.4; proteomic studies indicate that Bma-pqn-13 is enriched in the digestive tract.	Upregulated in M120 (M30)	7.11821	2.14647	1.07463e-09	1.05878e-08
Bm2203	WBGene00222464	Bm2203 is an ortholog of C. elegans tnt-3 and tnt-4; based on protein domain information, Bm2203 is involved in regulation of muscle contraction; based on protein domain information, Bm2203 is localized to the troponin complex.	Upregulated in M120 (M30)	0.837811	6.21562	0.000366136	0.00162718
Bm2206	WBGene00222467	Uncharacterized protein	Upregulated in M120 (M30)	1.7801	7.50576	1.82526e-09	1.7533e-08
Bm2208	WBGene00222469	Bm2208 is an ortholog of C. elegans C14H10.1; based on protein domain information, Bm2208 is involved in metal ion transport and transmembrane transport; based on protein domain information, Bm2208 is predicted to have metal ion transmembrane transporter activity; based on protein domain information, Bm2208 is localized to the membrane.	Upregulated in M120 (M30)	1.81849	8.00939	2.50203e-11	2.92421e-10
Bm2209	WBGene00222470	Bm2209 is an ortholog of C. elegans C14H10.2.	Upregulated in M120 (M30)	0.919735	5.77733	0.000175743	0.000836699
Bm2215	WBGene00222476	Bma-klp-8 is an ortholog of C. elegans gcc-1; based on protein domain information, Bma-klp-8 is involved in protein targeting to Golgi.	Upregulated in M120 (M30)	1.01734	5.22444	0.000319358	0.00143781
Bm2216	WBGene00222477	Bm2216 is an ortholog of C. elegans C15C7.5.	Upregulated in M120 (M30)	1.00304	8.0213	0.000219046	0.00102034
Bm2219	WBGene00222480	Bm2219 is an ortholog of C. elegans T28H10.2 and C15F1.1.	Upregulated in M120 (M30)	1.63635	6.07697	3.64583e-12	4.59277e-11
Bm2225	WBGene00222486	Bm2225 is an ortholog of C. elegans C15H9.5; based on protein domain information, Bm2225 is an integral component of the membrane.	Upregulated in M120 (M30)	0.826869	6.19695	0.000256991	0.00118484
Bm2227	WBGene00222488	Bma-prx-3 is an ortholog of C. elegans prx-3; in C. elegans, prx-3, is involved in reproduction; based on protein domain information, Bma-prx-3 is involved in peroxisome organization; based on protein domain information, Bma-prx-3 is an integral component of the peroxisomal membrane.	Upregulated in M120 (M30)	1.59216	5.87148	8.72779e-09	7.75762e-08
Bm2228	WBGene00222489	Bm2228 is an ortholog of C. elegans C15H9.9, K11H12.6 and K11H12.7.	Upregulated in M120 (M30)	0.69033	6.62221	0.00716014	0.0220796
Bm2239	WBGene00222500	Bm2239 is an ortholog of C. elegans thoc-2; in C. elegans, thoc-2, is involved in nematode larval development, apoptotic process, gonad development, embryo development, body morphogenesis, cell migration, meiotic chromosome segregation and oogenesis; proteomic studies indicate that Bm2239 is enriched in the reproductive tract.	Upregulated in M120 (M30)	0.634452	7.1508	0.0152009	0.0418855
Bm2242	WBGene00222503	Bma-eat-16 is an ortholog of C. elegans eat-16; in C. elegans, eat-16, is involved in reproduction, nematode larval development, dopamine receptor signaling pathway, regulation of G-protein coupled receptor protein signaling pathway, protein catabolic process, phospholipase C-inhibiting G-protein coupled receptor signaling pathway, response to food, growth, negative regulation of locomotion, regu…	Upregulated in M120 (M30)	0.80425	5.84383	0.00646857	0.0202302
Bm2256	WBGene00222517	Bm2256 is an ortholog of C. elegans rol-3; in C. elegans, rol-3, is involved in reproduction, embryo development, protein catabolic process, collagen and cuticulin-based cuticle development and locomotion; based on protein domain information, Bm2256 is involved in protein phosphorylation; based on protein domain information, Bm2256 is predicted to have protein tyrosine kinase activity.	Upregulated in M120 (M30)	1.51819	9.08895	4.47861e-08	3.6748e-07
Bm2259	WBGene00222520	Bma-inx-1 is an ortholog of C. elegans inx-1; based on protein domain information, Bma-inx-1 is localized to the gap junction.	Upregulated in M120 (M30)	1.58678	5.27969	7.25375e-08	5.84534e-07
Bm2270	WBGene00222531	Bma-nas-37 is an ortholog of C. elegans nas-37; in C. elegans, nas-37, is involved in reproduction, body morphogenesis, collagen and cuticulin-based cuticle development and ecdysis, collagen and cuticulin-based cuticle; based on protein domain information, Bma-nas-37 is involved in the molting cycle and proteolysis; based on protein domain information, Bma-nas-37 is predicted to have metalloendop…	Upregulated in M120 (M30)	4.17207	2.12717	7.6603e-10	7.7012e-09
Bm2290	WBGene00222551	Bma-dim-1 is an ortholog of C. elegans dim-1; in C. elegans, dim-1, is involved in striated muscle myosin thick filament assembly.	Upregulated in M120 (M30)	1.63387	8.84256	2.42618e-07	1.85822e-06
Bm2291	WBGene00222552	Bm2291 is an ortholog of C. elegans C18B2.3; proteomic studies indicate that Bm2291 is enriched in the body wall.	Upregulated in M120 (M30)	1.69228	4.2791	1.38756e-05	8.20451e-05
Bm2301	WBGene00222562	Bm2301 is an ortholog of C. elegans C18D11.1.	Upregulated in M120 (M30)	1.07334	5.34476	0.000994246	0.00393405
Bm2314	WBGene00222575	Bm2314 is an ortholog of C. elegans C18H7.1.	Upregulated in M120 (M30)	4.2454	6.86311	2.40924e-39	1.56904e-37
Bm2319	WBGene00222580	Bma-fln-2 is an ortholog of C. elegans fln-2; in C. elegans, fln-2, is involved in the molting cycle and locomotion.	Upregulated in M120 (M30)	2.04551	9.31717	1.62036e-13	2.28283e-12
Bm2324	WBGene00222585	Bm2324 is an ortholog of C. elegans C23H3.2.	Upregulated in M120 (M30)	2.35628	5.78401	2.00255e-14	3.00963e-13
Bm2333	WBGene00222594	Bma-frm-4 is an ortholog of C. elegans frm-4.	Upregulated in M120 (M30)	1.19592	8.16023	7.93161e-06	4.84268e-05
Bm2336	WBGene00222597	Bma-ptr-1 is an ortholog of C. elegans ptr-1; in C. elegans, ptr-1, is involved in the molting cycle, locomotion, positive regulation of growth and nematode male tail tip morphogenesis; based on protein domain information, Bma-ptr-1 is an integral component of the membrane.	Upregulated in M120 (M30)	1.59976	3.81964	0.000154279	0.000745131
Bm2339	WBGene00222600	Bma-tram-1 is an ortholog of C. elegans tram-1; in C. elegans, tram-1, is involved in reproduction and lipid storage; based on protein domain information, Bma-tram-1 is an integral component of the membrane.	Upregulated in M120 (M30)	0.536126	6.46373	0.0170981	0.0461313
Bm2341	WBGene00222602	Bm2341 is an ortholog of C. elegans C24G6.2; based on protein domain information, Bm2341 is involved in protein phosphorylation; based on protein domain information, Bm2341 is predicted to have protein tyrosine kinase activity.	Upregulated in M120 (M30)	2.76835	7.73685	3.48598e-19	7.39699e-18
Bm2343	WBGene00222604	Based on protein domain information, Bm2343 is predicted to have metal ion binding activity and nucleic acid binding activity.	Upregulated in M120 (M30)	1.89681	5.66445	0.00119859	0.00464671
Bm2345	WBGene00222606	Bm2345 is an ortholog of C. elegans C24H10.1; based on protein domain information, Bm2345 is an integral component of the membrane.	Upregulated in M120 (M30)	0.915978	6.33021	8.33501e-05	0.000427696
Bm2346	WBGene00222607	Bma-cal-5 is an ortholog of C. elegans cal-5; based on protein domain information, Bma-cal-5 is predicted to have calcium ion binding activity.	Upregulated in M120 (M30)	0.833853	5.50895	0.00271098	0.00948707
Bm2358	WBGene00222619	Bma-dao-5 is an ortholog of C. elegans dao-5; in C. elegans, dao-5, is involved in insulin receptor signaling pathway, determination of adult lifespan, embryo development, body morphogenesis, locomotion, dauer larval development, hermaphrodite genitalia development and meiotic chromosome segregation.	Upregulated in M120 (M30)	0.848111	7.33634	0.00503942	0.0162818
Bm2363	WBGene00222624	Bma-ajm-1 is an ortholog of C. elegans ajm-1; in C. elegans, ajm-1, is involved in gonad development, embryo development, locomotion, negative regulation of vulval development and cell-cell junction organization.	Upregulated in M120 (M30)	1.67601	8.64931	2.88896e-09	2.73448e-08
Bm2371	WBGene00222632	Bm2371 is an ortholog of C. elegans C25E10.12; based on protein domain information, Bm2371 is predicted to have hydrolase activity.	Upregulated in M120 (M30)	2.56881	5.90417	2.92124e-19	6.24989e-18
Bm2372	WBGene00222633	Bma-dlg-1 is an ortholog of C. elegans dlg-1; in C. elegans, dlg-1, is involved in nematode larval development, embryo development, ovulation and zonula adherens assembly.	Upregulated in M120 (M30)	0.989381	7.09051	0.000124417	0.000611455
Bm2376	WBGene00222637	Bm2376 is an ortholog of C. elegans igdb-2 and igdb-1.	Upregulated in M120 (M30)	0.883205	8.35787	0.0025891	0.00910366
Bm2384	WBGene00222645	Bm2384 is an ortholog of C. elegans C25H3.8.	Upregulated in M120 (M30)	0.910642	7.4274	0.000816257	0.00330816
Bm2387	WBGene00222648	Bm2387 is an ortholog of C. elegans C25H3.15.	Upregulated in M120 (M30)	6.97118	2.05099	3.56237e-07	2.67378e-06
Bm2391	WBGene00222652	Bm2391 is an ortholog of C. elegans C26B9.3.	Upregulated in M120 (M30)	3.50497	6.51615	5.02797e-23	1.40336e-21
Bm2400	WBGene00222661	Bm2400 is an ortholog of C. elegans eff-1 and C26D10.7; in C. elegans, eff-1, is involved in syncytium formation by plasma membrane fusion, morphogenesis of an epithelium, embryo development, embryonic body morphogenesis, oviposition, locomotion, positive regulation of growth, vulval development, negative regulation of vulval development, post-embryonic body morphogenesis, hermaphrodite genitalia…	Upregulated in M120 (M30)	1.94872	4.03067	1.9986e-06	1.34824e-05
Bm241	WBGene00220502	Uncharacterized protein	Upregulated in M120 (M30)	3.26316	0.985671	0.000506173	0.00215607
Bm2415	WBGene00222676	Bma-wdfy-3 is an ortholog of C. elegans wdfy-3; based on protein domain information, Bma-wdfy-3 is predicted to have metal ion binding activity.	Upregulated in M120 (M30)	0.8103	8.37743	0.00246933	0.00872097
Bm243	WBGene00220504	Bm243 is an ortholog of C. elegans twk-18; in C. elegans, twk-18, is involved in potassium ion transport, muscle contraction, oviposition and locomotion; based on protein domain information, Bm243 is involved in potassium ion transmembrane transport; based on protein domain information, Bm243 is predicted to have potassium channel activity; based on protein domain information, Bm243 is localized …	Upregulated in M120 (M30)	2.4387	2.61125	4.09018e-05	0.000223503
Bm2434	WBGene00222695	Bma-nca-2 is an ortholog of C. elegans unc-77; in C. elegans, unc-77, is involved in protein catabolic process, positive regulation of cholinergic synaptic transmission, positive regulation of GABAergic synaptic transmission, locomotion, positive regulation of locomotion and hermaphrodite genitalia development; based on protein domain information, Bma-nca-2 is involved in ion transport and transm…	Upregulated in M120 (M30)	0.625759	5.84117	0.0124549	0.0354508
Bm2444	WBGene00222705	Bm2444 is an ortholog of C. elegans sup-35 and members of the C. elegans rmd gene class including rmd-6, rmd-1 and rmd-2, and C16C8.18.	Upregulated in M120 (M30)	2.50398	6.66024	2.37289e-20	5.54656e-19
Bm2449	WBGene00222710	Bma-cka-1 is an ortholog of C. elegans cka-1, ckb-1, ckb-2, ckb-3 and ckb-4.	Upregulated in M120 (M30)	1.40372	7.90369	0.00134001	0.00512591
Bm2454	WBGene00222715	Bm2454 is an ortholog of C. elegans C28H8.3; based on protein domain information, Bm2454 is predicted to have ATP binding activity and nucleic acid binding activity.	Upregulated in M120 (M30)	0.76069	7.09457	0.00325973	0.0111189
Bm2466	WBGene00222727	Bma-let-653 is an ortholog of C. elegans let-653; in C. elegans, let-653, is involved in reproduction, epithelial cell development, nematode larval development, determination of adult lifespan, regulation of tube size and locomotion.	Upregulated in M120 (M30)	2.10284	2.43862	0.00191126	0.00698097
Bm2467	WBGene00222728	Bm2467 is an ortholog of C. elegans ech-1.1 and ech-1.2; in C. elegans, ech-1.1 and ech-1.2, are involved in lipid storage; based on protein domain information, Bm2467 is involved in fatty acid beta-oxidation; based on protein domain information, Bm2467 is predicted to have 3-hydroxyacyl-CoA dehydrogenase activity and enoyl-CoA hydratase activity; based on protein domain information, Bm2467 is lo…	Upregulated in M120 (M30)	0.676504	7.3367	0.0108012	0.0314528
Bm2471	WBGene00222732	Bma-pat-4 is an ortholog of C. elegans pat-4; in C. elegans, pat-4, is involved in reproduction, nematode larval development, receptor-mediated endocytosis, integrin-mediated signaling pathway, determination of adult lifespan, embryo development, protein catabolic process, locomotion, striated muscle contraction involved in embryonic body morphogenesis and striated muscle myosin thick filament as…	Upregulated in M120 (M30)	1.42459	7.87098	1.70824e-06	1.16221e-05
Bm2487	WBGene00222748	Bm2487 is an ortholog of C. elegans C30F12.1.	Upregulated in M120 (M30)	1.02156	4.96285	0.00151048	0.00567939
Bm2488	WBGene00222749	Bm2488 is an ortholog of C. elegans C30F12.5; based on protein domain information, Bm2488 is localized to the acetylcholine-gated channel complex.	Upregulated in M120 (M30)	3.75821	6.26008	3.85054e-24	1.16586e-22
Bm2493	WBGene00222754	Bm2493 is an ortholog of C. elegans C06A6.5; based on protein domain information, Bm2493 is involved in cell redox homeostasis.	Upregulated in M120 (M30)	0.634709	5.70959	0.0166911	0.0452097
Bm2494	WBGene00222755	Bm2494 is an ortholog of C. elegans zmp-3; based on protein domain information, Bm2494 is involved in proteolysis; based on protein domain information, Bm2494 is predicted to have calcium ion binding activity, metalloendopeptidase activity, and zinc ion binding activity; based on protein domain information, Bm2494 is localized to the extracellular matrix.	Upregulated in M120 (M30)	1.15898	4.69911	0.000884867	0.00354735
Bm2496	WBGene00222757	Bm2496 is an ortholog of C. elegans C31C9.2; based on protein domain information, Bm2496 is involved in oxidation-reduction process; based on protein domain information, Bm2496 is predicted to have NAD binding activity.	Upregulated in M120 (M30)	0.816436	6.64385	0.000425877	0.0018537
Bm250	WBGene00220511	Bm250 is an ortholog of O. volvulus OVOC7584.	Upregulated in M120 (M30)	8.02516	1.09112	4.5741e-07	3.39047e-06
Bm2500	WBGene00222761	Bma-tbc-7 is an ortholog of C. elegans tbc-7; in C. elegans, tbc-7, is involved in reproduction and determination of adult lifespan.	Upregulated in M120 (M30)	1.12366	6.343	3.49428e-06	2.25863e-05
Bm2501	WBGene00222762	Bm2501 is an ortholog of O. volvulus OVOC2731; based on protein domain information, Bm2501 is a structural constituent of cuticle.	Upregulated in M120 (M30)	2.64235	1.04895	0.00597495	0.0188745
Bm2502	WBGene00222763	Bm2502 is an ortholog of C. elegans hpd-1 and C31H2.4; in C. elegans, hpd-1, is involved in determination of adult lifespan; based on protein domain information, Bm2502 is involved in aromatic amino acid family metabolic process and oxidation-reduction process; based on protein domain information, Bm2502 is predicted to have 4-hydroxyphenylpyruvate dioxygenase activity.	Upregulated in M120 (M30)	1.09433	5.51422	0.000161832	0.000776179
Bm2510	WBGene00222771	Bm2510 is an ortholog of C. elegans C32D5.8, trx-5, T20D4.7 and T28A11.13.	Upregulated in M120 (M30)	1.7416	6.29212	1.03651e-11	1.24803e-10
Bm2512	WBGene00222773	Bm2512 is an ortholog of C. elegans tppp-1; in C. elegans, tppp-1, is involved in reproduction and nematode larval development.	Upregulated in M120 (M30)	0.66601	7.86913	0.0171466	0.0462257
Bm2531	WBGene00222792	Bma-shn-1 is an ortholog of C. elegans shn-1; in C. elegans, shn-1, is involved in rhythmic behavior and defecation.	Upregulated in M120 (M30)	0.558308	6.69956	0.0170311	0.0459982
Bm2533	WBGene00222794	Bm2533 is an ortholog of C. elegans elt-2 and elt-4; based on protein domain information, Bm2533 is involved in regulation of transcription, DNA-templated; based on protein domain information, Bm2533 is predicted to have sequence-specific DNA binding activity, transcription factor activity, sequence-specific DNA binding, and zinc ion binding activity.	Upregulated in M120 (M30)	1.27614	3.64911	0.00827244	0.024945
Bm2535	WBGene00222796	Uncharacterized protein	Upregulated in M120 (M30)	1.37507	2.57433	0.0180649	0.0484338
Bm2537	WBGene00222798	Bma-tbck-1 is an ortholog of C. elegans tbck-1; based on protein domain information, Bma-tbck-1 is involved in protein phosphorylation; based on protein domain information, Bma-tbck-1 is predicted to have ATP binding activity and protein kinase activity.	Upregulated in M120 (M30)	0.864703	6.52045	0.000148948	0.00072174
Bm2541	WBGene00222802	Bma-lgc-21 is an ortholog of C. elegans lgc-21; based on protein domain information, Bma-lgc-21 is involved in ion transport; based on protein domain information, Bma-lgc-21 is predicted to have extracellular ligand-gated ion channel activity; based on protein domain information, Bma-lgc-21 is an integral component of the membrane.	Upregulated in M120 (M30)	5.6852	6.86815	8.21416e-26	2.67477e-24
Bm2546	WBGene00222807	Bma-imp-3 is an ortholog of C. elegans imp-3; based on protein domain information, Bma-imp-3 is predicted to have aspartic-type endopeptidase activity; based on protein domain information, Bma-imp-3 is an integral component of the membrane.	Upregulated in M120 (M30)	0.923373	4.9727	0.00285217	0.00992412
Bm2556	WBGene00222817	Bm2556 is an ortholog of C. elegans C34B7.2; based on protein domain information, Bm2556 is predicted to have phosphoric ester hydrolase activity.	Upregulated in M120 (M30)	0.784863	5.93782	0.00174262	0.00644689
Bm2557	WBGene00222818	Bma-cyp-33A1 is an ortholog of C. elegans daf-9; in C. elegans, daf-9, is involved in reproduction, cell-cell signaling, determination of adult lifespan, the molting cycle, lipid storage, regulation of cell migration, vulval development and dauer entry; based on protein domain information, Bma-cyp-33A1 is involved in oxidation-reduction process; based on protein domain information, Bma-cyp-33A1 i…	Upregulated in M120 (M30)	1.82556	4.91731	3.00416e-06	1.96886e-05
Bm2559	WBGene00222820	Bm2559 is an ortholog of C. elegans C34C6.3.	Upregulated in M120 (M30)	5.69608	6.55974	6.29065e-49	7.57438e-47
Bm2565	WBGene00222826	Bm2565 is an ortholog of C. elegans C34C12.7.	Upregulated in M120 (M30)	0.937801	4.68355	0.0161931	0.0440915
Bm2574	WBGene00222835	Bma-hecd-1 is an ortholog of C. elegans hecd-1; in C. elegans, hecd-1, is involved in embryo development, RNA interference, protein catabolic process, hemidesmosome assembly and negative regulation of vulval development; based on protein domain information, Bma-hecd-1 is involved in protein ubiquitination; based on protein domain information, Bma-hecd-1 is predicted to have metal ion binding acti…	Upregulated in M120 (M30)	1.14768	9.17808	2.88801e-05	0.000161302
Bm2575	WBGene00222836	Bm2575 is an ortholog of C. elegans C34D10.1.	Upregulated in M120 (M30)	1.03993	3.78385	0.0138686	0.0388239
Bm2577	WBGene00222838	Bm2577 is an ortholog of C. elegans C05E7.1, C05E7.2 and C34E7.4.	Upregulated in M120 (M30)	3.96633	6.4948	6.27025e-26	2.06778e-24
Bm2586	WBGene00222847	Uncharacterized protein	Upregulated in M120 (M30)	1.36416	3.83643	0.00218842	0.00787939
Bm2589	WBGene00222850	Bm2589 is an ortholog of C. elegans C34F6.10.	Upregulated in M120 (M30)	1.41805	8.92608	9.04969e-06	5.47049e-05
Bm2629	WBGene00222890	Bm2629 is an ortholog of C. elegans C36B7.5.	Upregulated in M120 (M30)	1.4319	2.86907	0.0113032	0.0327305
Bm2632	WBGene00222893	Bm2632 is an ortholog of C. elegans mlc-1 and mlc-2; in C. elegans, mlc-1 and mlc-2, are involved in regulation of muscle contraction and locomotion; based on protein domain information, Bm2632 is predicted to have calcium ion binding activity.	Upregulated in M120 (M30)	1.25047	9.6133	1.16464e-05	6.95893e-05
Bm2635	WBGene00222896	Bma-pxd-1 is an ortholog of C. elegans pxd-1.	Upregulated in M120 (M30)	1.11174	7.6668	0.000144489	0.000701119
Bm2637	WBGene00222898	Bm2637 is an ortholog of C. elegans irx-1; in C. elegans, irx-1, is involved in reproduction, nematode larval development, embryo development, body morphogenesis and GABAergic synaptic transmission; based on protein domain information, Bm2637 is involved in regulation of transcription, DNA-templated; based on protein domain information, Bm2637 is predicted to have DNA binding activity.	Upregulated in M120 (M30)	2.26158	3.53597	4.16093e-06	2.66624e-05
Bm2648	WBGene00222909	Bma-ttr-33 is an ortholog of C. elegans ttr-33; based on protein domain information, Bma-ttr-33 is localized to the extracellular space.	Upregulated in M120 (M30)	2.37496	1.8997	0.000264241	0.0012134
Bm2659	WBGene00222920	Bm2659 is an ortholog of C. elegans tag-297; in C. elegans, tag-297, is involved in nematode larval development, the molting cycle and locomotion.	Upregulated in M120 (M30)	5.68992	5.0997	6.40613e-24	1.91168e-22
Bm2663	WBGene00222924	Bma-pal-1 is an ortholog of C. elegans pal-1; in C. elegans, pal-1, is involved in reproduction, ectodermal cell fate commitment, embryo development, embryonic pattern specification, gene expression, muscle cell fate commitment, positive regulation of apoptotic process and positive regulation of transcription from RNA polymerase II promoter; based on protein domain information, Bma-pal-1 is predi…	Upregulated in M120 (M30)	3.05914	1.12906	0.000786143	0.0032024
Bm2675	WBGene00222936	Bma-trim-9 is an ortholog of C. elegans madd-2; in C. elegans, madd-2, is involved in determination of adult lifespan, protein ubiquitination, oviposition, cell projection assembly, dorsal/ventral axon guidance, turning behavior involved in mating and axon extension; based on protein domain information, Bma-trim-9 is predicted to have zinc ion binding activity.	Upregulated in M120 (M30)	1.67898	5.29126	1.61529e-08	1.40087e-07
Bm269	WBGene00220530	Uncharacterized protein	Upregulated in M120 (M30)	4.56415	7.27243	1.53342e-41	1.16754e-39
Bm2691	WBGene00222952	Bma-ctns-1 is an ortholog of C. elegans ctns-1; in C. elegans, ctns-1, is involved in L-cystine transport.	Upregulated in M120 (M30)	1.84258	5.05662	5.02556e-07	3.70653e-06
Bm2696	WBGene00222957	Bma-eri-7 is an ortholog of C. elegans Y106G6D.5 and eri-7; in C. elegans, eri-7, is involved in reproduction.	Upregulated in M120 (M30)	0.703188	5.55882	0.010035	0.0294501
Bm2703	WBGene00222964	Bma-gnrr-4 is an ortholog of C. elegans gnrr-4; based on protein domain information, Bma-gnrr-4 is involved in G-protein coupled receptor signaling pathway; based on protein domain information, Bma-gnrr-4 is predicted to have G-protein coupled receptor activity; based on protein domain information, Bma-gnrr-4 is an integral component of the membrane.	Upregulated in M120 (M30)	1.36744	3.80645	0.00519756	0.0167353
Bm2710	WBGene00222971	Bm2710 is an ortholog of C. elegans C42D4.3 and F35B3.4.	Upregulated in M120 (M30)	4.87216	8.44507	4.93342e-29	2.00335e-27
Bm2712	WBGene00222973	Bma-acn-1 is an ortholog of C. elegans acn-1; in C. elegans, acn-1, is involved in nematode larval development, embryo development, oviposition, the molting cycle, locomotion, positive regulation of growth and hermaphrodite genitalia development; based on protein domain information, Bma-acn-1 is involved in proteolysis; based on protein domain information, Bma-acn-1 is predicted to have metallope…	Upregulated in M120 (M30)	1.28938	7.24569	8.90182e-07	6.31359e-06
Bm2713	WBGene00222974	Bma-apl-1 is an ortholog of C. elegans apl-1; in C. elegans, apl-1, is involved in reproduction, nematode larval development, embryo development, body morphogenesis, locomotion, positive regulation of growth and ecdysis, collagen and cuticulin-based cuticle; based on protein domain information, Bma-apl-1 is predicted to have heparin binding activity and transition metal ion binding activity; base…	Upregulated in M120 (M30)	1.24011	10.0927	2.7307e-05	0.00015326
Bm2726	WBGene00222987	Bma-efn-4 is an ortholog of C. elegans efn-4 and vab-2; in C. elegans, efn-4 and vab-2, are involved in reproduction and embryo development; based on protein domain information, Bma-efn-4 is localized to the membrane.	Upregulated in M120 (M30)	1.03961	5.1809	0.00054199	0.00229542
Bm2749	WBGene00223010	Bma-ost-1 is an ortholog of C. elegans ost-1; in C. elegans, ost-1, is involved in reproduction, nematode larval development, embryo development and positive regulation of growth; based on protein domain information, Bma-ost-1 is involved in signal transduction; based on protein domain information, Bma-ost-1 is predicted to have calcium ion binding activity; based on protein domain information, B…	Upregulated in M120 (M30)	1.65409	7.17063	8.50594e-08	6.79902e-07
Bm2760	WBGene00223021	Bma-ras-1 is an ortholog of C. elegans ras-1; based on protein domain information, Bma-ras-1 is involved in small GTPase mediated signal transduction; based on protein domain information, Bma-ras-1 is predicted to have GTP binding activity; based on protein domain information, Bma-ras-1 is localized to the membrane.	Upregulated in M120 (M30)	1.48407	5.43121	6.07261e-08	4.93571e-07
Bm2765	WBGene00223026	Bma-twk-17 is an ortholog of C. elegans twk-17; based on protein domain information, Bma-twk-17 is involved in potassium ion transmembrane transport; based on protein domain information, Bma-twk-17 is predicted to have potassium channel activity; based on protein domain information, Bma-twk-17 is localized to the membrane.	Upregulated in M120 (M30)	1.64208	6.18602	2.2781e-07	1.75128e-06
Bm2768	WBGene00223029	Bma-acy-3 is an ortholog of C. elegans acy-3; in C. elegans, acy-3, is involved in lipid storage, negative regulation of protein kinase C signaling and regulation of establishment of cell polarity; based on protein domain information, Bma-acy-3 is involved in cyclic nucleotide biosynthetic process and intracellular signal transduction; based on protein domain information, Bma-acy-3 is predicted t…	Upregulated in M120 (M30)	1.95468	5.31468	1.97754e-11	2.31908e-10
Bm2769	WBGene00223030	Bma-let-4 is an ortholog of C. elegans let-4; in C. elegans, let-4, is involved in epithelial cell development, nematode larval development, receptor-mediated endocytosis, embryo development, oviposition, regulation of tube size, locomotion and positive regulation of growth.	Upregulated in M120 (M30)	1.55738	6.05031	6.00677e-10	6.13414e-09
Bm2770	WBGene00223031	Bma-sym-1 is an ortholog of C. elegans sym-1; in C. elegans, sym-1, is involved in embryo development.	Upregulated in M120 (M30)	2.90509	5.46761	1.88778e-09	1.81e-08
Bm2773	WBGene00223034	Bm2773 is an ortholog of C. elegans C44H4.8.	Upregulated in M120 (M30)	0.946939	4.86369	0.00238336	0.00846355
Bm2774	WBGene00223035	Bm2774 is an ortholog of O. volvulus OVOC3529; based on protein domain information, Bm2774 is involved in lipid metabolic process.	Upregulated in M120 (M30)	0.824973	4.84277	0.015565	0.0427295
Bm2786	WBGene00223047	Bm2786 is an ortholog of C. elegans col-14; in C. elegans, col-14, is involved in hermaphrodite genitalia development; based on protein domain information, Bm2786 is a structural constituent of cuticle.	Upregulated in M120 (M30)	5.26322	7.50109	6.33254e-46	6.24509e-44
Bm2794	WBGene00223055	Bma-gsr-1 is an ortholog of C. elegans gsr-1; in C. elegans, gsr-1, is involved in reproduction, response to superoxide, ecdysis, collagen and cuticulin-based cuticle and oxidation-reduction process; based on protein domain information, Bma-gsr-1 is involved in cell redox homeostasis, glutathione metabolic process and oxidation-reduction process; based on protein domain information, Bma-gsr-1 is …	Upregulated in M120 (M30)	0.688438	6.13436	0.00324384	0.0110821
Bm2798	WBGene00223059	Bm2798 is an ortholog of C. elegans C46G7.2; proteomic studies indicate that Bm2798 is enriched in the body wall.	Upregulated in M120 (M30)	1.80051	6.66975	7.809e-13	1.04338e-11
Bm2799	WBGene00223060	Bma-pqn-22 is an ortholog of C. elegans pqn-22; in C. elegans, pqn-22, is involved in embryo development; proteomic studies indicate that Bma-pqn-22 is enriched in the body wall.	Upregulated in M120 (M30)	1.28914	7.63305	1.09569e-06	7.67131e-06
Bm2804	WBGene00223065	Bma-ddo-3 is an ortholog of C. elegans ddo-1, ddo-2, ddo-3 and daao-1; in C. elegans, ddo-1, ddo-2, ddo-3 and daao-1, are involved in hatching; based on protein domain information, Bma-ddo-3 is involved in D-amino acid metabolic process and oxidation-reduction process; based on protein domain information, Bma-ddo-3 is predicted to have D-amino-acid oxidase activity and FAD binding activity.	Upregulated in M120 (M30)	4.56814	4.66617	1.40204e-22	3.83064e-21
Bm2810	WBGene00223071	Bma-trr-1 is an ortholog of C. elegans trr-1; in C. elegans, trr-1, is involved in nematode larval development, receptor-mediated endocytosis, embryo development, body morphogenesis, lipid storage, positive regulation of growth rate, locomotion, negative regulation of vulval development and hermaphrodite genitalia development; based on protein domain information, Bma-trr-1 is involved in histone …	Upregulated in M120 (M30)	0.773096	8.19169	0.00512174	0.016522
Bm2818	WBGene00223079	Bma-uba-1 is an ortholog of C. elegans uba-1; in C. elegans, uba-1, is involved in nematode larval development, receptor-mediated endocytosis, apoptotic process, spermatogenesis, determination of adult lifespan, embryo development, protein ubiquitination, growth, nematode male tail tip morphogenesis, oogenesis and neuromuscular process; based on protein domain information, Bma-uba-1 is involved i…	Upregulated in M120 (M30)	0.741588	6.4552	0.00092828	0.00369421
Bm2821	WBGene00223082	Bm2821 is an ortholog of C. elegans cut-1; in C. elegans, cut-1, is involved in body morphogenesis; proteomic studies indicate that Bm2821 is enriched in the body wall.	Upregulated in M120 (M30)	4.55743	0.848304	7.59034e-06	4.65628e-05
Bm2825	WBGene00223086	Bma-egl-19 is an ortholog of C. elegans egl-19; in C. elegans, egl-19, is involved in embryo development, oviposition, spicule insertion, determination of left/right asymmetry in nervous system, hermaphrodite genitalia development, regulation of pharyngeal pumping, striated muscle contraction involved in embryonic body morphogenesis and calcium ion transmembrane transport; based on protein domain…	Upregulated in M120 (M30)	0.809033	7.72035	0.00799359	0.0242596
Bm2831	WBGene00223092	Bma-bbs-9 is an ortholog of C. elegans bbs-9.	Upregulated in M120 (M30)	1.18765	3.11582	0.0168621	0.0456371
Bm2836	WBGene00223097	Bma-ptp-1 is an ortholog of C. elegans ptp-1; based on protein domain information, Bma-ptp-1 is involved in protein dephosphorylation; based on protein domain information, Bma-ptp-1 is predicted to have protein tyrosine phosphatase activity.	Upregulated in M120 (M30)	1.25834	5.87038	6.05147e-07	4.40668e-06
Bm2837	WBGene00223098	Bm2837 is an ortholog of C. elegans C48E7.1.	Upregulated in M120 (M30)	1.96955	6.7142	1.30623e-12	1.70999e-11
Bm2848	WBGene00223109	Bm2848 is an ortholog of C. elegans C49F8.3.	Upregulated in M120 (M30)	2.9616	7.10115	2.22834e-26	7.64055e-25
Bm2854	WBGene00223115	Bm2854 is an ortholog of C. elegans dpy-5 and members of the C. elegans col gene class including col-184, col-175 and col-140; based on protein domain information, Bm2854 is a structural constituent of cuticle.	Upregulated in M120 (M30)	4.76096	12.2692	4.66735e-28	1.77685e-26
Bm2858	WBGene00223119	Bm2858 is an ortholog of O. volvulus OVOC10650; based on protein domain information, Bm2858 is predicted to have calcium ion binding activity.	Upregulated in M120 (M30)	1.27806	3.76411	0.00316766	0.0108541
Bm2861	WBGene00223122	Bma-unc-36 is an ortholog of C. elegans unc-36 and tag-180.	Upregulated in M120 (M30)	1.25006	6.32982	1.89091e-07	1.46341e-06
Bm2867	WBGene00223128	Bm2867 is an ortholog of C. elegans C50E3.5.	Upregulated in M120 (M30)	0.779065	5.91956	0.0042115	0.0139238
Bm2871	WBGene00223132	Bm2871 is an ortholog of C. elegans fkb-3; in C. elegans, fkb-3, is involved in determination of adult lifespan; based on protein domain information, Bm2871 is involved in protein folding.	Upregulated in M120 (M30)	1.41175	7.85992	1.28998e-07	1.01657e-06
Bm2872	WBGene00223133	Bma-magu-3 is an ortholog of C. elegans magu-3.	Upregulated in M120 (M30)	0.956024	5.19457	0.0018271	0.006721
Bm2882	WBGene00223143	Uncharacterized protein	Upregulated in M120 (M30)	2.05451	4.22611	4.32133e-07	3.2123e-06
Bm2886	WBGene00223147	Bma-egl-3 is an ortholog of C. elegans egl-3; in C. elegans, egl-3, is involved in chemosensory behavior, determination of adult lifespan, oviposition, insulin processing, protein catabolic process, negative chemotaxis, negative regulation of turning behavior involved in mating and regulation of locomotion involved in locomotory behavior; based on protein domain information, Bma-egl-3 is involved…	Upregulated in M120 (M30)	1.00411	5.28378	0.000574962	0.00241531
Bm2887	WBGene00223148	Bma-frm-7 is an ortholog of C. elegans frm-7.	Upregulated in M120 (M30)	1.52014	6.99149	1.3425e-07	1.05555e-06
Bm2892	WBGene00223153	Bma-coel-1 is an ortholog of C. elegans coel-1.	Upregulated in M120 (M30)	1.17687	4.76623	0.000600933	0.00251319
Bm2900	WBGene00223161	Bma-unc-104 is an ortholog of C. elegans unc-104; in C. elegans, unc-104, is involved in reproduction, nematode larval development, regulation of striated muscle contraction, neuron-neuron synaptic transmission, cholinergic synaptic transmission, axon guidance, feeding behavior, determination of adult lifespan, body morphogenesis, positive regulation of necrotic cell death, the molting cycle, def…	Upregulated in M120 (M30)	1.24088	7.10807	2.76568e-06	1.82994e-05
Bm2907	WBGene00223168	Bm2907 is an ortholog of C. elegans bre-1 and gmd-2; in C. elegans, bre-1 and gmd-2, are involved in GDP-mannose metabolic process and GDP-L-fucose biosynthetic process; based on protein domain information, Bm2907 is involved in GDP-mannose metabolic process; based on protein domain information, Bm2907 is predicted to have GDP-mannose 4,6-dehydratase activity.	Upregulated in M120 (M30)	0.679822	5.6147	0.0130282	0.0368597
Bm2908	WBGene00223169	Bma-rig-3 is an ortholog of C. elegans rig-3; in C. elegans, rig-3, is involved in reproduction; proteomic studies indicate that Bma-rig-3 is enriched in the digestive tract.	Upregulated in M120 (M30)	2.20296	4.47979	1.79518e-09	1.72601e-08
Bm2911	WBGene00223172	Bma-ptr-21 is an ortholog of C. elegans ptr-21; in C. elegans, ptr-21, is involved in the molting cycle, locomotion and positive regulation of growth; based on protein domain information, Bma-ptr-21 is an integral component of the membrane.	Upregulated in M120 (M30)	0.953639	6.79977	0.000493865	0.00211671
Bm2914	WBGene00223175	Bma-dbl-1 is an ortholog of C. elegans dbl-1; in C. elegans, dbl-1, is involved in nematode larval development, regulation of cell morphogenesis, positive regulation of DNA endoreduplication, positive regulation of growth, innate immune response, nematode male tail tip morphogenesis, positive regulation of cell size, positive regulation of transcription from RNA polymerase II promoter, positive r…	Upregulated in M120 (M30)	1.83279	2.96319	0.0016163	0.00603561
Bm2916	WBGene00223177	Bm2916 is an ortholog of C. elegans C53D6.7; based on protein domain information, Bm2916 is predicted to have carbohydrate binding activity.	Upregulated in M120 (M30)	1.07161	6.6572	2.5948e-05	0.000146108
Bm2924	WBGene00223185	Bma-pgp-10 is an ortholog of C. elegans pgp-10; based on protein domain information, Bma-pgp-10 is involved in transmembrane transport; based on protein domain information, Bma-pgp-10 is predicted to have ATP binding activity and ATPase activity, coupled to transmembrane movement of substances; based on protein domain information, Bma-pgp-10 is an integral component of the membrane.	Upregulated in M120 (M30)	2.5126	5.63173	6.57067e-17	1.18742e-15
Bm2927	WBGene00223188	Bma-lam-2 is an ortholog of C. elegans lam-2; in C. elegans, lam-2, is involved in nematode larval development, germ cell development, gonad development, embryo development, body morphogenesis, cell migration and positive regulation of locomotion; based on protein domain information, Bma-lam-2 is involved in basement membrane assembly and system development; based on protein domain information, B…	Upregulated in M120 (M30)	6.11357	11.3006	2.39921e-64	9.20141e-62
Bm2928	WBGene00223189	Bm2928 is an ortholog of C. elegans bar-1; in C. elegans, bar-1, is involved in morphogenesis of an epithelium, receptor-mediated endocytosis, Ras protein signal transduction, germ cell development, mating behavior, determination of adult lifespan, asymmetric cell division, Wnt signaling pathway, cell migration, oviposition, regulation of cell migration, cellular response to oxidative stress, dau…	Upregulated in M120 (M30)	1.00703	7.18318	0.000333645	0.00149138
Bm2929	WBGene00223190	Bma-cca-1 is an ortholog of C. elegans cca-1; in C. elegans, cca-1, is involved in regulation of pharyngeal pumping, positive regulation of action potential and membrane depolarization; based on protein domain information, Bma-cca-1 is involved in calcium ion transmembrane transport; based on protein domain information, Bma-cca-1 is predicted to have voltage-gated calcium channel activity; based …	Upregulated in M120 (M30)	1.78466	5.62784	1.36972e-11	1.63216e-10
Bm2932	WBGene00223193	Bm2932 is an ortholog of C. elegans test-1; based on protein domain information, Bm2932 is involved in signal transduction; based on protein domain information, Bm2932 is predicted to have calcium ion binding activity; based on protein domain information, Bm2932 is localized to the proteinaceous extracellular matrix.	Upregulated in M120 (M30)	1.40626	6.68978	1.77501e-09	1.70979e-08
Bm2935	WBGene00223196	Bm2935 is an ortholog of O. volvulus OVOC5204; based on protein domain information, Bm2935 is involved in regulation of pH, sodium ion transport and transmembrane transport; based on protein domain information, Bm2935 is predicted to have sodium:proton antiporter activity; based on protein domain information, Bm2935 is an integral component of the membrane.	Upregulated in M120 (M30)	0.793813	5.61709	0.0100919	0.0295953
Bm2945	WBGene00223206	Bma-pmp-3 is an ortholog of C. elegans pmp-3; based on protein domain information, Bma-pmp-3 is involved in transmembrane transport; based on protein domain information, Bma-pmp-3 is predicted to have ATP binding activity and ATPase activity, coupled to transmembrane movement of substances; based on protein domain information, Bma-pmp-3 is an integral component of the membrane.	Upregulated in M120 (M30)	0.642561	5.99806	0.0103926	0.0303999
Bm2951	WBGene00223212	Bm2951 is an ortholog of C. elegans C55A6.12.	Upregulated in M120 (M30)	2.05377	6.62631	9.01025e-18	1.74069e-16
Bm2952	WBGene00223213	Bm2952 is an ortholog of C. elegans C55B6.1; based on protein domain information, Bm2952 is involved in carbohydrate metabolic process; based on protein domain information, Bm2952 is predicted to have phosphotransferase activity, alcohol group as acceptor.	Upregulated in M120 (M30)	1.24291	6.72151	5.79354e-07	4.23076e-06
Bm2959	WBGene00223220	Bm2959 is an ortholog of C. elegans C55C3.1; based on protein domain information, Bm2959 is predicted to have lipid binding activity.	Upregulated in M120 (M30)	2.01681	5.87774	1.3654e-13	1.94213e-12
Bm2960	WBGene00223221	Bma-perm-5 is an ortholog of C. elegans perm-5; in C. elegans, perm-5, is involved in apoptotic process, embryo development and oogenesis; based on protein domain information, Bma-perm-5 is predicted to have lipid binding activity.	Upregulated in M120 (M30)	1.58149	5.38899	1.01475e-08	8.93512e-08
Bm2964	WBGene00223225	Bm2964 is an ortholog of C. elegans ttr-44, ttr-46 and ttr-45; based on protein domain information, Bm2964 is localized to the extracellular space.	Upregulated in M120 (M30)	1.29299	7.72365	1.02032e-06	7.18737e-06
Bm2979	WBGene00223240	Bma-lron-15 is an ortholog of C. elegans lron-15; proteomic studies indicate that Bma-lron-15 is enriched in the reproductive tract.	Upregulated in M120 (M30)	1.83881	5.07436	5.57553e-09	5.09124e-08
Bm2981	WBGene00223242	Bm2981 is an ortholog of C. elegans sex-1; in C. elegans, sex-1, is involved in negative regulation of transcription from RNA polymerase II promoter, nematode larval development, primary sex determination, embryo development, body morphogenesis, oviposition, hermaphrodite genitalia development and dosage compensation by hypoactivation of X chromosome; based on protein domain information, Bm2981 i…	Upregulated in M120 (M30)	1.49962	3.25099	0.00236322	0.00840643
Bm2984	WBGene00223245	Uncharacterized protein	Upregulated in M120 (M30)	1.3914	3.10489	0.00574029	0.0182445
Bm2988	WBGene00223249	Bma-nlp-14 is an ortholog of C. elegans nlp-14 and nlp-15.	Upregulated in M120 (M30)	1.93197	3.48845	0.000201879	0.000948915
Bm2990	WBGene00223251	Bm2990 is an ortholog of C. elegans CC8.2.	Upregulated in M120 (M30)	1.73465	6.23564	1.54766e-10	1.67636e-09
Bm3002	WBGene00223263	Bma-acs-22 is an ortholog of C. elegans acs-20 and acs-22; based on protein domain information, Bma-acs-22 is involved in metabolic process; based on protein domain information, Bma-acs-22 is predicted to have catalytic activity.	Upregulated in M120 (M30)	2.01831	7.51939	1.30599e-13	1.86532e-12
Bm3006	WBGene00223267	Bma-aka-1 is an ortholog of O. volvulus Ovo-aka-1; based on protein domain information, Bma-aka-1 is predicted to have metal ion binding activity.	Upregulated in M120 (M30)	0.765464	6.28486	0.00121016	0.00468106
Bm3007	WBGene00223268	Bma-cah-2 is an ortholog of C. elegans cah-2.	Upregulated in M120 (M30)	1.57574	2.15948	0.016043	0.0437632
Bm3012	WBGene00223273	Bma-dex-1 is an ortholog of C. elegans dex-1; in C. elegans, dex-1, is involved in amphid sensory organ dendrite retrograde extension; based on protein domain information, Bma-dex-1 is involved in cell-matrix adhesion; based on protein domain information, Bma-dex-1 is predicted to have calcium ion binding activity.	Upregulated in M120 (M30)	4.66434	5.94253	3.80878e-20	8.64911e-19
Bm3028	WBGene00223289	Bm3028 is an ortholog of C. elegans D2005.6.	Upregulated in M120 (M30)	1.39092	3.84776	0.0125692	0.0357467
Bm3047	WBGene00223308	Bm3047 is an ortholog of C. elegans D2045.2 and H04D03.3; based on protein domain information, Bm3047 is involved in proteasome assembly; based on protein domain information, Bm3047 is predicted to have protein complex scaffold.	Upregulated in M120 (M30)	0.690345	7.29527	0.00760243	0.0232222
Bm3050	WBGene00223311	Bm3050 is an ortholog of C. elegans D2045.9.	Upregulated in M120 (M30)	1.62433	4.8821	4.30485e-07	3.20235e-06
Bm3060	WBGene00223321	Bma-ptb-1 is an ortholog of C. elegans ptb-1; based on protein domain information, Bma-ptb-1 is involved in mRNA processing; based on protein domain information, Bma-ptb-1 is predicted to have RNA binding activity and nucleotide binding activity; based on protein domain information, Bma-ptb-1 is localized to the nucleus.	Upregulated in M120 (M30)	1.3015	7.09204	4.33865e-06	2.76984e-05
Bm3063	WBGene00223324	Bm3063 is an ortholog of C. elegans D2092.4; proteomic studies indicate that Bm3063 is enriched in the body wall.	Upregulated in M120 (M30)	0.996952	4.97781	0.0014022	0.00532642
Bm3088	WBGene00223349	Bma-pkc-2 is an ortholog of C. elegans pkc-2; in C. elegans, pkc-2, is involved in determination of adult lifespan and peptidyl-serine phosphorylation; based on protein domain information, Bma-pkc-2 is involved in intracellular signal transduction and protein phosphorylation; based on protein domain information, Bma-pkc-2 is predicted to have ATP binding activity, protein kinase C activity, and z…	Upregulated in M120 (M30)	0.788982	5.59613	0.00221878	0.00796675
Bm3090	WBGene00223351	Bm3090 is an ortholog of O. volvulus OVOC12086.	Upregulated in M120 (M30)	4.50044	7.08225	2.20909e-17	4.15912e-16
Bm3100	WBGene00223361	Bma-nhr-19 is an ortholog of the members of the C. elegans nhr gene class including nhr-242, nhr-274 and nhr-270, and ZK1037.13; based on protein domain information, Bma-nhr-19 is involved in regulation of transcription, DNA-templated and steroid hormone mediated signaling pathway; based on protein domain information, Bma-nhr-19 is predicted to have sequence-specific DNA binding activity, steroid…	Upregulated in M120 (M30)	1.42475	5.2069	2.76928e-06	1.83116e-05
Bm3102	WBGene00223363	Bma-tag-172 is an ortholog of C. elegans madd-3; in C. elegans, madd-3, is involved in reproduction; based on protein domain information, Bma-tag-172 is involved in protein phosphorylation; based on protein domain information, Bma-tag-172 is predicted to have ATP binding activity and protein kinase activity.	Upregulated in M120 (M30)	0.855342	7.28071	0.004862	0.0158072
Bm3105	WBGene00223366	Bma-cyp-43A1 is an ortholog of C. elegans F08G12.5; based on protein domain information, Bma-cyp-43A1 is predicted to have zinc ion binding activity.	Upregulated in M120 (M30)	1.71685	6.32746	7.86153e-13	1.04905e-11
Bm3109	WBGene00223370	Bma-tctn-1 is an ortholog of O. volvulus OVOC2104.	Upregulated in M120 (M30)	6.44857	2.31337	2.96749e-12	3.77498e-11
Bm3124	WBGene00223385	Bm3124 is an ortholog of C. elegans F01D5.6; based on protein domain information, Bm3124 is localized to the acetylcholine-gated channel complex.	Upregulated in M120 (M30)	4.97362	9.09306	4.93195e-34	2.50345e-32
Bm3138	WBGene00223399	Bma-skih-2 is an ortholog of C. elegans skih-2; based on protein domain information, Bma-skih-2 is involved in RNA catabolic process; based on protein domain information, Bma-skih-2 is predicted to have ATP binding activity, RNA binding activity, and RNA helicase activity.	Upregulated in M120 (M30)	0.684134	5.87175	0.0069286	0.0214422
Bm3141	WBGene00223402	Bma-dpy-6 is an ortholog of O. volvulus OVOC2416; proteomic studies indicate that Bma-dpy-6 is enriched in the reproductive tract.	Upregulated in M120 (M30)	0.83424	9.16531	0.00246867	0.00872097
Bm3142	WBGene00223403	Bm3142 is an ortholog of C. elegans F01G10.10; based on protein domain information, Bm3142 is predicted to have lipid binding activity.	Upregulated in M120 (M30)	1.11588	5.32075	0.00234486	0.00835835
Bm3144	WBGene00223405	Bma-let-2 is an ortholog of C. elegans let-2; in C. elegans, let-2, is involved in reproduction, nematode larval development, embryo development, positive regulation of growth and inductive cell migration; based on protein domain information, Bma-let-2 is a extracellular matrix is a structural constituent; based on protein domain information, Bma-let-2 is localized to the collagen trimer.	Upregulated in M120 (M30)	4.19653	11.5989	3.92993e-31	1.80064e-29
Bm3148	WBGene00223409	Bm3148 is an ortholog of C. elegans glp-1 and lin-12; in C. elegans, glp-1 and lin-12, are involved in reproduction, cell fate specification, mechanosensory behavior, embryo development, body morphogenesis, negative regulation of vulval development and sensory perception of mechanical stimulus; based on protein domain information, Bm3148 is involved in Notch signaling pathway, cell differentiatio…	Upregulated in M120 (M30)	0.834849	6.92422	0.0066426	0.0206621
Bm315	WBGene00220576	Bm315 is an ortholog of C. elegans M02B1.2.	Upregulated in M120 (M30)	1.12359	5.14287	0.000405846	0.00177848
Bm3151	WBGene00223412	Bm3151 is an ortholog of C. elegans ncr-1 and ncr-2; in C. elegans, ncr-1 and ncr-2, are involved in dauer larval development; based on protein domain information, Bm3151 is predicted to have lipid transporter activity; based on protein domain information, Bm3151 is an integral component of the membrane.	Upregulated in M120 (M30)	0.665377	6.49884	0.00745386	0.0228425
Bm3159	WBGene00223420	Bma-scav-4 is an ortholog of C. elegans scav-6 and scav-5; based on protein domain information, Bma-scav-4 is localized to the membrane.	Upregulated in M120 (M30)	2.64278	1.51022	0.0013519	0.00516303
Bm3162	WBGene00223423	Bm3162 is an ortholog of C. elegans unc-15; in C. elegans, unc-15, is involved in nematode larval development, receptor-mediated endocytosis, embryo development, body morphogenesis, oviposition, skeletal muscle myosin thick filament assembly, growth, locomotion, hermaphrodite genitalia development and regulation of cytoskeleton organization; based on protein domain information, Bm3162 is predicte…	Upregulated in M120 (M30)	2.0094	9.50807	1.62773e-08	1.40811e-07
Bm3173	WBGene00223434	Bma-dct-5 is an ortholog of C. elegans dct-5; in C. elegans, dct-5, is involved in defense response.	Upregulated in M120 (M30)	2.10988	4.5337	4.73971e-06	3.00365e-05
Bm3177	WBGene00223438	Bma-vhp-1 is an ortholog of C. elegans vhp-1; in C. elegans, vhp-1, is involved in reproduction, inactivation of MAPK activity, nematode larval development, protein dephosphorylation, defense response, determination of adult lifespan, embryo development, positive regulation of growth, negative regulation of JNK cascade, response to copper ion and negative regulation of stress response to copper i…	Upregulated in M120 (M30)	1.75033	6.19518	8.14599e-06	4.96663e-05
Bm3180	WBGene00223441	Bma-cdh-5 is an ortholog of C. elegans cdh-5; based on protein domain information, Bma-cdh-5 is involved in homophilic cell adhesion via plasma membrane adhesion molecules; based on protein domain information, Bma-cdh-5 is predicted to have calcium ion binding activity; based on protein domain information, Bma-cdh-5 is localized to the membrane.	Upregulated in M120 (M30)	1.54084	6.61855	1.96895e-06	1.33084e-05
Bm3187	WBGene00223448	Bma-prmn-1 is an ortholog of C. elegans prmn-1; based on protein domain information, Bma-prmn-1 is an integral component of the membrane.	Upregulated in M120 (M30)	2.26195	2.26355	0.000341244	0.00152375
Bm319	WBGene00220580	Uncharacterized protein	Upregulated in M120 (M30)	2.14408	2.89564	8.59583e-05	0.000439338
Bm3190	WBGene00223451	Bma-adt-2 is an ortholog of C. elegans adt-2; in C. elegans, adt-2, is involved in reproduction, nematode larval development, determination of adult lifespan, regulation of cell size, body morphogenesis, the molting cycle, collagen fibril organization, growth, locomotion, positive regulation of growth and engulfment of apoptotic cell; based on protein domain information, Bma-adt-2 is involved in …	Upregulated in M120 (M30)	1.89992	4.49912	2.23568e-05	0.000127411
Bm3192	WBGene00223453	Bma-vps-52 is an ortholog of C. elegans vps-52.	Upregulated in M120 (M30)	0.652318	5.55839	0.0160843	0.0438446
Bm3194	WBGene00223455	Bm3194 is an ortholog of C. elegans apy-1 and ZK563.7; in C. elegans, apy-1, is involved in reproduction, UDP catabolic process, gastrulation, determination of adult lifespan, response to heat, endoplasmic reticulum unfolded protein response, regulation of growth rate, GDP catabolic process and pharynx development; based on protein domain information, Bm3194 is predicted to have calcium ion bindi…	Upregulated in M120 (M30)	1.14818	5.06775	0.000124689	0.000612502
Bm3207	WBGene00223468	Bm3207 is an ortholog of C. elegans F08G12.1; based on protein domain information, Bm3207 is involved in small GTPase mediated signal transduction; based on protein domain information, Bm3207 is predicted to have GTP binding activity.	Upregulated in M120 (M30)	0.70091	6.34282	0.0030146	0.010395
Bm3217	WBGene00223478	Bma-pes-7 is an ortholog of C. elegans pes-7; in C. elegans, pes-7, is involved in meiotic nuclear division, lipid storage and secretion by cell; based on protein domain information, Bma-pes-7 is involved in regulation of GTPase activity and signal transduction.	Upregulated in M120 (M30)	1.79812	3.76584	2.92429e-05	0.000163064
Bm3223	WBGene00223484	Bm3223 is an ortholog of C. elegans F09E5.3; based on protein domain information, Bm3223 is involved in deoxyribonucleotide catabolic process; based on protein domain information, Bm3223 is predicted to have deoxyribose-phosphate aldolase activity; based on protein domain information, Bm3223 is localized to the cytoplasm.	Upregulated in M120 (M30)	2.72888	5.97742	4.05569e-21	9.9283e-20
Bm3226	WBGene00223487	Bma-prdx-2 is an ortholog of C. elegans prdx-2; in C. elegans, prdx-2, is involved in negative regulation of transcription from RNA polymerase II promoter, determination of adult lifespan, response to metal ion, heat acclimation, positive regulation of growth, response to hydrogen peroxide and hydrogen peroxide catabolic process; based on protein domain information, Bma-prdx-2 is involved in oxid…	Upregulated in M120 (M30)	1.04732	8.35841	0.000228497	0.0010615
Bm3234	WBGene00223495	Bma-molo-1 is an ortholog of C. elegans molo-1; based on protein domain information, Bma-molo-1 is localized to the acetylcholine-gated channel complex.	Upregulated in M120 (M30)	0.874595	4.52429	0.0124195	0.0353794
Bm3235	WBGene00223496	Bma-mlc-3 is an ortholog of C. elegans mlc-3; in C. elegans, mlc-3, is involved in oviposition and locomotion; proteomic studies indicate that Bma-mlc-3 is enriched in the body wall.	Upregulated in M120 (M30)	1.12313	8.93793	4.28513e-05	0.000233171
Bm3256	WBGene00223517	Bma-ifb-1 is an ortholog of C. elegans ifb-1; in C. elegans, ifb-1, is involved in nematode larval development, receptor-mediated endocytosis, embryo development, body morphogenesis, oviposition, the molting cycle, collagen and cuticulin-based cuticle development, growth, locomotion and hermaphrodite genitalia development; based on protein domain information, Bma-ifb-1 is predicted to have struct…	Upregulated in M120 (M30)	1.01905	10.5143	0.000205865	0.000965895
Bm3266	WBGene00223527	Bm3266 is an ortholog of C. elegans F10D11.6; based on protein domain information, Bm3266 is predicted to have lipid binding activity.	Upregulated in M120 (M30)	5.68566	7.15475	4.98813e-30	2.13439e-28
Bm327	WBGene00220588	Bm327 is an ortholog of C. elegans F10D7.3; based on protein domain information, Bm327 is involved in cell redox homeostasis; based on protein domain information, Bm327 is predicted to have electron carrier activity and protein disulfide oxidoreductase activity.	Upregulated in M120 (M30)	2.22596	4.40932	1.17451e-08	1.02981e-07
Bm3276	WBGene00223537	Bm3276 is an ortholog of C. elegans mig-10; in C. elegans, mig-10, is involved in neuron migration, axon guidance, mesodermal cell migration, embryo development, oviposition, lamellipodium assembly, regulation of cell migration, axon regeneration and vulval development; based on protein domain information, Bm3276 is involved in signal transduction.	Upregulated in M120 (M30)	1.69409	4.44475	3.84115e-06	2.47358e-05
Bm3279	WBGene00223540	Proteomic studies indicate that Bma-sel-2 is enriched in the digestive tract.	Upregulated in M120 (M30)	1.38858	6.43635	1.68413e-09	1.62831e-08
Bm3290	WBGene00223551	Uncharacterized protein	Upregulated in M120 (M30)	1.77036	3.2158	0.00179428	0.0066138
Bm3292	WBGene00223553	Bm3292 is an ortholog of O. volvulus OVOC114; based on protein domain information, Bm3292 is involved in transmembrane transport; based on protein domain information, Bm3292 is an integral component of the membrane.	Upregulated in M120 (M30)	1.03669	16.7864	0.00543544	0.0173985
Bm3293	WBGene00223554	Bma-kpc-1 is an ortholog of C. elegans kpc-1; in C. elegans, kpc-1, is involved in reproduction, insulin processing and dendrite morphogenesis; based on protein domain information, Bma-kpc-1 is involved in proteolysis; based on protein domain information, Bma-kpc-1 is predicted to have serine-type endopeptidase activity.	Upregulated in M120 (M30)	1.21847	6.97109	2.68261e-06	1.77839e-05
Bm3297	WBGene00223558	Bma-mon-2 is an ortholog of C. elegans mon-2; in C. elegans, mon-2, is involved in striated muscle myosin thick filament assembly.	Upregulated in M120 (M30)	1.0524	6.35607	3.59623e-06	2.32163e-05
Bm3303	WBGene00223564	Bm3303 is an ortholog of C. elegans nhr-25; in C. elegans, nhr-25, is involved in nematode larval development, apoptotic process, defense response, gonad development, embryo development, body morphogenesis, oviposition, the molting cycle, lipid storage, positive regulation of growth, positive regulation of vulval development and inductive cell migration; based on protein domain information, Bm330…	Upregulated in M120 (M30)	4.23207	2.9574	8.40039e-10	8.38016e-09
Bm3304	WBGene00223565	Bm3304 is an ortholog of C. elegans nhr-25; in C. elegans, nhr-25, is involved in nematode larval development, apoptotic process, defense response, gonad development, embryo development, body morphogenesis, oviposition, the molting cycle, lipid storage, positive regulation of growth, positive regulation of vulval development and inductive cell migration; based on protein domain information, Bm330…	Upregulated in M120 (M30)	4.46453	2.51288	1.40294e-09	1.36664e-08
Bm3307	WBGene00223568	Bm3307 is an ortholog of O. volvulus OVOC10147; based on protein domain information, Bm3307 is predicted to have ATP binding activity and motor activity; based on protein domain information, Bm3307 is localized to the myosin complex.	Upregulated in M120 (M30)	2.29021	9.83234	1.68716e-14	2.55791e-13
Bm3309	WBGene00223570	Bma-crb-1 is an ortholog of C. elegans crb-1; in C. elegans, crb-1, is involved in reproduction, nematode larval development and locomotion; based on protein domain information, Bma-crb-1 is predicted to have calcium ion binding activity.	Upregulated in M120 (M30)	2.68211	5.92814	2.7187e-25	8.55689e-24
Bm3311	WBGene00223572	Bma-ddr-2 is an ortholog of O. volvulus OVOC3333; based on protein domain information, Bma-ddr-2 is involved in protein phosphorylation; based on protein domain information, Bma-ddr-2 is predicted to have protein kinase activity.	Upregulated in M120 (M30)	1.97992	5.28718	5.3042e-08	4.33163e-07
Bm3319	WBGene00223580	Bma-abt-2 is an ortholog of C. elegans abt-2; in C. elegans, abt-2, is involved in regulation of meiotic nuclear division and regulation of cell proliferation; based on protein domain information, Bma-abt-2 is involved in transport; based on protein domain information, Bma-abt-2 is predicted to have ATP binding activity, ATPase activity, and transporter activity; based on protein domain informati…	Upregulated in M120 (M30)	1.32241	6.96013	1.2455e-05	7.39937e-05
Bm3321	WBGene00223582	Bma-exp-2 is an ortholog of C. elegans exp-2; in C. elegans, exp-2, is involved in reproduction, protein catabolic process, defecation and potassium ion transmembrane transport; based on protein domain information, Bma-exp-2 is involved in potassium ion transport, protein homooligomerization and transmembrane transport; based on protein domain information, Bma-exp-2 is predicted to have voltage-g…	Upregulated in M120 (M30)	2.09706	3.53336	2.2966e-05	0.000130667
Bm3324	WBGene00223585	Bma-sec-24.1 is an ortholog of C. elegans sec-24.1; in C. elegans, sec-24.1, is involved in reproduction, nematode larval development and receptor-mediated endocytosis; based on protein domain information, Bma-sec-24.1 is involved in ER to Golgi vesicle-mediated transport and intracellular protein transport; based on protein domain information, Bma-sec-24.1 is predicted to have zinc ion binding a…	Upregulated in M120 (M30)	0.667598	7.7946	0.0172774	0.0465541
Bm3330	WBGene00223591	Bma-tir-1 is an ortholog of C. elegans tir-1; in C. elegans, tir-1, is involved in reproduction, activation of MAPK activity, nematode larval development, receptor-mediated endocytosis, axon guidance, protein localization, determination of adult lifespan, embryo development, cellular response to stress, growth, cell-cell signaling involved in cell fate commitment, defense response to fungus and p…	Upregulated in M120 (M30)	0.802013	6.86934	0.00190261	0.00696413
Bm3335	WBGene00223596	Bm3335 is an ortholog of C. elegans F13D2.1; based on protein domain information, Bm3335 is predicted to have endopeptidase inhibitor activity.	Upregulated in M120 (M30)	1.32351	7.69701	7.34313e-07	5.28043e-06
Bm3336	WBGene00223597	Bma-hbl-1 is an ortholog of C. elegans hbl-1; in C. elegans, hbl-1, is involved in negative regulation of transcription from RNA polymerase II promoter, embryo development, body morphogenesis, oviposition, locomotion, vulval development, regulation of development, heterochronic, hermaphrodite genitalia development and multicellular organismal protein metabolic process; based on protein domain inf…	Upregulated in M120 (M30)	1.08205	3.97815	0.00758848	0.0232069
Bm3338	WBGene00223599	Bm3338 is an ortholog of C. elegans F13D11.4; based on protein domain information, Bm3338 is predicted to have catalytic activity and coenzyme binding activity.	Upregulated in M120 (M30)	1.12874	4.34036	0.00263988	0.00925701
Bm3340	WBGene00223601	Bma-gpb-1 is an ortholog of C. elegans gpb-1; in C. elegans, gpb-1, is involved in establishment of mitotic spindle orientation, nematode larval development, embryo development, oviposition, pronuclear migration, locomotion, negative regulation of locomotion and regulation of oviposition; based on protein domain information, Bma-gpb-1 is involved in signal transduction.	Upregulated in M120 (M30)	0.806437	7.20492	0.0046938	0.0152892
Bm3345	WBGene00223606	Bma-rhgf-1 is an ortholog of C. elegans rhgf-1; in C. elegans, rhgf-1, is involved in mechanosensory behavior, embryo development, oviposition, locomotion and sensory perception of mechanical stimulus; based on protein domain information, Bma-rhgf-1 is involved in intracellular signal transduction and regulation of Rho protein signal transduction; based on protein domain information, Bma-rhgf-1 i…	Upregulated in M120 (M30)	1.31442	6.71293	2.30114e-07	1.76637e-06
Bm3348	WBGene00223609	Bma-ztf-2 is an ortholog of C. elegans ztf-2; based on protein domain information, Bma-ztf-2 is predicted to have nucleic acid binding activity.	Upregulated in M120 (M30)	2.9928	2.83764	4.51291e-06	2.87576e-05
Bm3358	WBGene00223619	Bm3358 is an ortholog of C. elegans F13H8.5.	Upregulated in M120 (M30)	6.67274	4.71529	7.6567e-21	1.84814e-19
Bm3365	WBGene00223626	Bm3365 is an ortholog of C. elegans C44C10.3, K11D9.3 and T12B3.2; based on protein domain information, Bm3365 is involved in transmembrane transport; based on protein domain information, Bm3365 is predicted to have transmembrane transporter activity; based on protein domain information, Bm3365 is an integral component of the membrane.	Upregulated in M120 (M30)	1.51195	4.18855	0.000131712	0.000643641
Bm3368	WBGene00223629	Bm3368 is an ortholog of C. elegans F14E5.2; based on protein domain information, Bm3368 is localized to the membrane.	Upregulated in M120 (M30)	0.957617	8.05466	0.000539376	0.00228529
Bm3373	WBGene00223634	Bma-mrp-5 is an ortholog of C. elegans mrp-5; in C. elegans, mrp-5, is involved in nematode larval development, determination of adult lifespan and collagen and cuticulin-based cuticle development; based on protein domain information, Bma-mrp-5 is involved in transmembrane transport; based on protein domain information, Bma-mrp-5 is predicted to have ATP binding activity and ATPase activity, coup…	Upregulated in M120 (M30)	1.16207	8.54164	2.91149e-05	0.000162438
Bm3380	WBGene00223641	Bma-igcm-1 is an ortholog of C. elegans sad-1; in C. elegans, sad-1, is involved in establishment or maintenance of cell polarity, axon guidance, synapse assembly, axo-dendritic transport, determination of adult lifespan, peptidyl-serine phosphorylation, regulation of axon extension, cellular protein localization and synaptic vesicle transport; based on protein domain information, Bma-igcm-1 is i…	Upregulated in M120 (M30)	0.624766	6.31106	0.00581248	0.0184513
Bm3383	WBGene00223644	Bm3383 is an ortholog of C. elegans T28C12.4 and T28C12.5.	Upregulated in M120 (M30)	2.74503	5.05324	1.47875e-13	2.10048e-12
Bm3385	WBGene00223646	Bm3385 is an ortholog of C. elegans F15B9.10; based on protein domain information, Bm3385 is localized to the acetylcholine-gated channel complex.	Upregulated in M120 (M30)	0.753979	6.69546	0.00103633	0.00408031
Bm3388	WBGene00223649	Bma-sem-4 is an ortholog of C. elegans sem-4; in C. elegans, sem-4, is involved in negative regulation of transcription from RNA polymerase II promoter, neuroblast differentiation, cell migration, oviposition, hermaphrodite genitalia development, muscle cell differentiation, mesodermal cell differentiation, axon extension and transdifferentiation; based on protein domain information, Bma-sem-4 is…	Upregulated in M120 (M30)	1.20361	5.64946	6.85577e-05	0.00035728
Bm3391	WBGene00223652	Bma-dys-1 is an ortholog of C. elegans dys-1; in C. elegans, dys-1, is involved in locomotory behavior, positive regulation of cholinergic synaptic transmission, negative regulation of locomotion, forward locomotion and sarcomere organization; based on protein domain information, Bma-dys-1 is predicted to have zinc ion binding activity.	Upregulated in M120 (M30)	1.42779	9.0182	8.54969e-07	6.07633e-06
Bm3398	WBGene00223659	Bma-rig-6 is an ortholog of C. elegans him-4; in C. elegans, him-4, is involved in oviposition, locomotion, hermaphrodite genitalia development, meiotic chromosome segregation, cell development and basement membrane organization.	Upregulated in M120 (M30)	2.69975	5.55166	2.81159e-22	7.5425e-21
Bm3399	WBGene00223660	Bm3399 is an ortholog of C. elegans F15G9.5.	Upregulated in M120 (M30)	1.45914	3.655	0.00134403	0.00513938
Bm3406	WBGene00223667	Bma-cdc-25.4 is an ortholog of O. volvulus OVOC6463 and OVOC6471; based on protein domain information, Bma-cdc-25.4 is involved in mitotic M phase and protein dephosphorylation; based on protein domain information, Bma-cdc-25.4 is predicted to have protein tyrosine phosphatase activity.	Upregulated in M120 (M30)	2.0131	4.39685	6.55658e-08	5.30342e-07
Bm3410	WBGene00223671	Bm3410 is an ortholog of C. elegans trcs-1, T09B9.1, nceh-1 and F16F9.4; based on protein domain information, Bm3410 is involved in metabolic process; based on protein domain information, Bm3410 is predicted to have carboxylic ester hydrolase activity; based on protein domain information, Bm3410 is an integral component of the membrane.	Upregulated in M120 (M30)	1.83439	4.22883	4.18963e-06	2.68297e-05
Bm3414	WBGene00223675	Bma-acy-1 is an ortholog of C. elegans acy-1; in C. elegans, acy-1, is involved in reproduction, nematode larval development, chemotaxis, defense response, adenylate cyclase-modulating G-protein coupled receptor signaling pathway, short-term memory, cell death, sleep, negative regulation of locomotion, positive regulation of locomotion and medium-term memory; based on protein domain information, …	Upregulated in M120 (M30)	1.57046	7.10866	2.47891e-09	2.35497e-08
Bm3431	WBGene00223692	Bma-tag-184 is an ortholog of O. volvulus Ovo-tag-184.	Upregulated in M120 (M30)	1.43427	6.48481	3.53174e-09	3.30065e-08
Bm3433	WBGene00223694	Bma-che-3 is an ortholog of C. elegans che-3; in C. elegans, che-3, is involved in cellular response to DNA damage stimulus, chemosensory behavior, protein localization, negative regulation of transforming growth factor beta receptor signaling pathway, response to hermaphrodite contact, vulval location, nonmotile primary cilium assembly, positive regulation of growth, dauer entry and positive reg…	Upregulated in M120 (M30)	1.39602	4.55637	0.000112664	0.000559271
Bm3445	WBGene00223706	Bm3445 is an ortholog of C. elegans F19B6.1; based on protein domain information, Bm3445 is involved in metabolic process; based on protein domain information, Bm3445 is predicted to have ATP binding activity and kinase activity.	Upregulated in M120 (M30)	0.790923	6.01939	0.00088834	0.00355852
Bm3447	WBGene00223708	Bma-fbn-1 is an ortholog of C. elegans fbn-1; in C. elegans, fbn-1, is involved in reproduction, nematode larval development, the molting cycle and locomotion; based on protein domain information, Bma-fbn-1 is predicted to have calcium ion binding activity.	Upregulated in M120 (M30)	3.1476	7.19342	3.38934e-08	2.82127e-07
Bm3448	WBGene00223709	Bm3448 is an ortholog of O. volvulus OVOC319; based on protein domain information, Bm3448 is involved in proteolysis; based on protein domain information, Bm3448 is predicted to have serine-type peptidase activity.	Upregulated in M120 (M30)	6.94479	3.83428	1.01724e-17	1.95427e-16
Bm3457	WBGene00223718	Bma-hpk-1 is an ortholog of C. elegans hpk-1; in C. elegans, hpk-1, is involved in determination of adult lifespan; based on protein domain information, Bma-hpk-1 is involved in protein phosphorylation; based on protein domain information, Bma-hpk-1 is predicted to have ATP binding activity and protein kinase activity.	Upregulated in M120 (M30)	1.05111	7.86887	0.00337148	0.0114465
Bm3475	WBGene00223736	Bm3475 is an ortholog of C. elegans F21A3.3.	Upregulated in M120 (M30)	3.25188	4.93146	2.38088e-17	4.46631e-16
Bm3478	WBGene00223739	Bm3478 is an ortholog of C. elegans papl-1, F21A3.11, C08B6.14, Y105C5B.15, Y105C5B.3 and H25K10.1; in C. elegans, papl-1, is involved in embryo development; based on protein domain information, Bm3478 is predicted to have acid phosphatase activity and metal ion binding activity.	Upregulated in M120 (M30)	1.33221	6.21604	9.71522e-07	6.85761e-06
Bm3480	WBGene00223741	Bma-ncs-4 is an ortholog of C. elegans ncs-4; based on protein domain information, Bma-ncs-4 is predicted to have calcium ion binding activity.	Upregulated in M120 (M30)	1.32472	3.25279	0.00658324	0.0205331
Bm3481	WBGene00223742	Bm3481 is an ortholog of C. elegans myrf-1 and myrf-2; based on protein domain information, Bm3481 is involved in regulation of transcription, DNA-templated; based on protein domain information, Bm3481 is predicted to have DNA binding activity and transcription factor activity, sequence-specific DNA binding.	Upregulated in M120 (M30)	1.40907	6.86024	1.02784e-07	8.15574e-07
Bm3483	WBGene00223744	Bm3483 is an ortholog of C. elegans tyr-3 and tyr-4; based on protein domain information, Bm3483 is involved in metabolic process; based on protein domain information, Bm3483 is predicted to have oxidoreductase activity.	Upregulated in M120 (M30)	1.36363	6.2618	4.71914e-05	0.000254913
Bm3485	WBGene00223746	Bm3485 is an ortholog of C. elegans F21C10.7.	Upregulated in M120 (M30)	1.13109	7.57361	3.12653e-05	0.000173483
Bm3486	WBGene00223747	Bma-nstp-5 is an ortholog of C. elegans nstp-5; based on protein domain information, Bma-nstp-5 is involved in carbohydrate transport; based on protein domain information, Bma-nstp-5 is predicted to have sugar:proton symporter activity; based on protein domain information, Bma-nstp-5 is localized to the Golgi membrane and is an integral component of the membrane.	Upregulated in M120 (M30)	0.82108	6.38052	0.000339177	0.00151518
Bm3493	WBGene00223754	Bm3493 is an ortholog of C. elegans slc-17.9; based on protein domain information, Bm3493 is involved in transmembrane transport; based on protein domain information, Bm3493 is an integral component of the membrane.	Upregulated in M120 (M30)	0.937325	5.203	0.0156612	0.042948
Bm3495	WBGene00223756	Bm3495 is an ortholog of C. elegans F21G4.1; based on protein domain information, Bm3495 is involved in transport; based on protein domain information, Bm3495 is predicted to have transporter activity; based on protein domain information, Bm3495 is localized to the membrane.	Upregulated in M120 (M30)	1.49875	6.62665	5.35299e-10	5.50449e-09
Bm3496	WBGene00223757	Bma-mrp-7 is an ortholog of C. elegans mrp-7; in C. elegans, mrp-7, is involved in response to methylmercury; based on protein domain information, Bma-mrp-7 is involved in transmembrane transport; based on protein domain information, Bma-mrp-7 is predicted to have ATP binding activity and ATPase activity, coupled to transmembrane movement of substances; based on protein domain information, Bma-mr…	Upregulated in M120 (M30)	0.887892	5.24899	0.00527033	0.0169222
Bm3501	WBGene00223762	Bm3501 is an ortholog of C. elegans tpp-2; in C. elegans, tpp-2, is involved in lipid storage; based on protein domain information, Bm3501 is involved in proteolysis; based on protein domain information, Bm3501 is predicted to have serine-type endopeptidase activity.	Upregulated in M120 (M30)	1.31026	7.43792	1.14323e-05	6.84288e-05
Bm3502	WBGene00223763	Bma-ets-4 is an ortholog of C. elegans ets-4; in C. elegans, ets-4, is involved in reproduction; based on protein domain information, Bma-ets-4 is involved in regulation of transcription, DNA-templated; based on protein domain information, Bma-ets-4 is predicted to have sequence-specific DNA binding activity and transcription factor activity, sequence-specific DNA binding; based on protein domain…	Upregulated in M120 (M30)	1.71851	4.46434	9.4941e-06	5.73244e-05
Bm3506	WBGene00223767	Bm3506 is an ortholog of C. elegans F22B7.1.	Upregulated in M120 (M30)	1.69161	5.14377	9.65147e-07	6.81725e-06
Bm3511	WBGene00223772	Bm3511 is an ortholog of C. elegans dpy-19; in C. elegans, dpy-19, is involved in body morphogenesis and male mating behavior; based on protein domain information, Bm3511 is predicted to have mannosyltransferase activity; based on protein domain information, Bm3511 is an integral component of the membrane.	Upregulated in M120 (M30)	1.50992	6.95145	9.0735e-08	7.21636e-07
Bm3524	WBGene00223785	Bma-pgp-11 is an ortholog of C. elegans pgp-11; in C. elegans, pgp-11, is involved in RNA interference; based on protein domain information, Bma-pgp-11 is involved in transmembrane transport; based on protein domain information, Bma-pgp-11 is predicted to have ATP binding activity and ATPase activity, coupled to transmembrane movement of substances; based on protein domain information, Bma-pgp-11…	Upregulated in M120 (M30)	1.86632	6.78538	1.61416e-10	1.74656e-09
Bm3527	WBGene00223788	Bma-inx-3 is an ortholog of C. elegans inx-3; in C. elegans, inx-3, is involved in reproduction, nematode larval development, locomotion and embryonic morphogenesis; based on protein domain information, Bma-inx-3 is localized to the gap junction.	Upregulated in M120 (M30)	0.948738	5.26759	0.00115184	0.00448224
Bm3531	WBGene00223792	Bm3531 is an ortholog of O. volvulus OVOC3651; based on protein domain information, Bm3531 is involved in small GTPase mediated signal transduction; based on protein domain information, Bm3531 is predicted to have guanyl-nucleotide exchange factor activity.	Upregulated in M120 (M30)	0.678778	7.19577	0.00856381	0.0257038
Bm3532	WBGene00223793	Bma-daf-10 is an ortholog of C. elegans daf-10; in C. elegans, daf-10, is involved in chemotaxis, response to hermaphrodite contact, vulval location, nonmotile primary cilium assembly, dauer entry, regulation of insulin receptor signaling pathway, positive regulation of dauer larval development and receptor localization to nonmotile primary cilium.	Upregulated in M120 (M30)	0.692422	6.64267	0.00412168	0.013662
Bm3535	WBGene00223796	Bm3535 is an ortholog of C. elegans F23B12.4.	Upregulated in M120 (M30)	2.50203	6.03927	3.36395e-21	8.27403e-20
Bm3541	WBGene00223802	Bm3541 is an ortholog of C. elegans F23F1.2; based on protein domain information, Bm3541 is predicted to have calcium ion binding activity.	Upregulated in M120 (M30)	0.974264	7.17108	0.000245166	0.00113436
Bm3555	WBGene00223816	Bm3555 is an ortholog of C. elegans bli-6 and members of the C. elegans col gene class including col-185, col-183 and col-157; based on protein domain information, Bm3555 is a structural constituent of cuticle.	Upregulated in M120 (M30)	6.93703	12.1145	6.62208e-70	4.03362e-67
Bm3571	WBGene00223832	Bm3571 is an ortholog of C. elegans F25D1.3; based on protein domain information, Bm3571 is involved in inflammatory response; based on protein domain information, Bm3571 is predicted to have cytokine activity; based on protein domain information, Bm3571 is localized to the extracellular region.	Upregulated in M120 (M30)	6.91486	3.36832	1.43286e-16	2.54063e-15
Bm3576	WBGene00223837	Bm3576 is an ortholog of C. elegans cdh-4; in C. elegans, cdh-4, is involved in establishment or maintenance of cell polarity, axon guidance, axonal fasciculation and neuroblast migration; based on protein domain information, Bm3576 is involved in homophilic cell adhesion via plasma membrane adhesion molecules; based on protein domain information, Bm3576 is predicted to have calcium ion binding a…	Upregulated in M120 (M30)	0.871849	5.39126	0.0033104	0.0112761
Bm3578	WBGene00223839	Bm3578 is an ortholog of C. elegans glc-2; in C. elegans, glc-2, is involved in embryo development; based on protein domain information, Bm3578 is involved in ion transport; based on protein domain information, Bm3578 is predicted to have extracellular ligand-gated ion channel activity; based on protein domain information, Bm3578 is an integral component of the membrane.	Upregulated in M120 (M30)	1.20154	3.76523	0.00511934	0.0165194
Bm3589	WBGene00223850	Bma-lim-9 is an ortholog of C. elegans lim-9; in C. elegans, lim-9, is involved in striated muscle myosin thick filament assembly; based on protein domain information, Bma-lim-9 is predicted to have zinc ion binding activity.	Upregulated in M120 (M30)	0.838332	7.64907	0.00149818	0.00564133
Bm3590	WBGene00223851	Bm3590 is an ortholog of C. elegans pyk-1 and pyk-2; based on protein domain information, Bm3590 is involved in glycolytic process; based on protein domain information, Bm3590 is predicted to have magnesium ion binding activity, potassium ion binding activity, and pyruvate kinase activity.	Upregulated in M120 (M30)	0.78629	9.7755	0.00688964	0.021328
Bm3594	WBGene00223855	Bma-gon-1 is an ortholog of C. elegans gon-1; in C. elegans, gon-1, is involved in ER to Golgi vesicle-mediated transport, germ cell development, determination of adult lifespan, protein secretion, embryo development, endoplasmic reticulum unfolded protein response, hermaphrodite genitalia development, inductive cell migration and germline cell cycle switching, mitotic to meiotic cell cycle; base…	Upregulated in M120 (M30)	2.79387	8.07432	1.66709e-17	3.16167e-16
Bm3611	WBGene00223872	Bma-hsp-1 is an ortholog of C. elegans hsp-1; in C. elegans, hsp-1, is involved in reproduction, nematode larval development, receptor-mediated endocytosis, apoptotic process, determination of adult lifespan, response to heat, embryo development, body morphogenesis, locomotion, retrograde transport, endosome to Golgi and germline cell cycle switching, mitotic to meiotic cell cycle.	Upregulated in M120 (M30)	0.879656	11.494	0.00758126	0.0231986
Bm3617	WBGene00223878	Bm3617 is an ortholog of C. elegans F26E4.2.	Upregulated in M120 (M30)	1.64508	5.39277	6.15253e-09	5.58855e-08
Bm3618	WBGene00223879	Bm3618 is an ortholog of C. elegans F26E4.3; based on protein domain information, Bm3618 is involved in immune response and proteolysis; based on protein domain information, Bm3618 is predicted to have cysteine-type peptidase activity, polysaccharide binding activity, and scavenger receptor activity.	Upregulated in M120 (M30)	4.34625	6.41085	4.71713e-47	4.98427e-45
Bm363	WBGene00220624	Bm363 is an ortholog of C. elegans T05H10.3.	Upregulated in M120 (M30)	3.96863	2.05328	3.72052e-07	2.78568e-06
Bm3633	WBGene00223894	Bm3633 is an ortholog of C. elegans chd-3 and let-418; in C. elegans, chd-3 and let-418, are involved in negative regulation of vulval development; based on protein domain information, Bm3633 is involved in regulation of transcription, DNA-templated; based on protein domain information, Bm3633 is predicted to have ATP binding activity, DNA binding activity, hydrolase activity, acting on acid anhy…	Upregulated in M120 (M30)	0.940709	8.20159	0.000638519	0.00265643
Bm3649	WBGene00223910	Bm3649 is an ortholog of O. volvulus OVOC9161.	Upregulated in M120 (M30)	2.03309	8.86337	8.0037e-06	4.88381e-05
Bm3655	WBGene00223916	Bma-stn-2 is an ortholog of C. elegans stn-2; based on protein domain information, Bma-stn-2 is predicted to have structural molecule activity.	Upregulated in M120 (M30)	1.09255	4.97752	0.00037752	0.00166989
Bm3657	WBGene00223918	Bma-phg-1 is an ortholog of C. elegans phg-1; in C. elegans, phg-1, is involved in mitotic nuclear division and embryo development.	Upregulated in M120 (M30)	2.30759	2.35937	0.000331678	0.00148552
Bm3660	WBGene00223921	Bm3660 is an ortholog of C. elegans dip-2; in C. elegans, dip-2, is involved in embryo development; based on protein domain information, Bm3660 is involved in metabolic process; based on protein domain information, Bm3660 is predicted to have catalytic activity.	Upregulated in M120 (M30)	0.829912	6.33328	0.000792343	0.00322259
Bm3662	WBGene00223923	Bma-rgl-1 is an ortholog of C. elegans rgl-1; in C. elegans, rgl-1, is involved in epidermal growth factor receptor signaling pathway and positive regulation of vulval development; based on protein domain information, Bma-rgl-1 is involved in small GTPase mediated signal transduction; based on protein domain information, Bma-rgl-1 is predicted to have guanyl-nucleotide exchange factor activity.	Upregulated in M120 (M30)	0.643136	6.27583	0.00705443	0.0217861
Bm3667	WBGene00223928	Bm3667 is an ortholog of C. elegans F28C1.3; proteomic studies indicate that Bm3667 is enriched in the digestive tract.	Upregulated in M120 (M30)	0.636044	6.86612	0.0163023	0.0443188
Bm3669	WBGene00223930	Bm3669 is an ortholog of C. elegans F28C6.4; based on protein domain information, Bm3669 is involved in metabolic process; based on protein domain information, Bm3669 is predicted to have catalytic activity.	Upregulated in M120 (M30)	1.44588	6.4678	3.25719e-08	2.71782e-07
Bm3679	WBGene00223940	Bma-lim-8 is an ortholog of C. elegans lim-8; based on protein domain information, Bma-lim-8 is predicted to have zinc ion binding activity.	Upregulated in M120 (M30)	4.10686	3.71661	6.11528e-13	8.2668e-12
Bm3682	WBGene00223943	Bma-cpn-3 is an ortholog of C. elegans cpn-3; in C. elegans, cpn-3, is involved in nematode larval development and embryo development.	Upregulated in M120 (M30)	1.01798	7.55944	0.000237355	0.00109969
Bm3694	WBGene00223955	Bma-lrp-1 is an ortholog of C. elegans lrp-1; in C. elegans, lrp-1, is involved in nematode larval development, body morphogenesis, sterol transport, cell migration, regulation of cell migration, secretion by cell, growth, positive regulation of locomotion, positive regulation of growth and ecdysis, collagen and cuticulin-based cuticle; based on protein domain information, Bma-lrp-1 is predicted …	Upregulated in M120 (M30)	2.31182	10.1203	8.28169e-15	1.29542e-13
Bm3704	WBGene00223965	Bm3704 is an ortholog of C. elegans F30A10.3, T20F7.3 and Y22D7AR.6; based on protein domain information, Bm3704 is predicted to have inositol-1,4,5-trisphosphate 3-kinase activity.	Upregulated in M120 (M30)	0.902099	5.15864	0.00194576	0.0070945
Bm3709	WBGene00223970	Bm3709 is an ortholog of C. elegans F30B5.4; based on protein domain information, Bm3709 is involved in oxidation-reduction process; based on protein domain information, Bm3709 is predicted to have oxidoreductase activity.	Upregulated in M120 (M30)	1.23817	6.40994	3.89588e-06	2.50726e-05
Bm3713	WBGene00223974	Bma-unc-45 is an ortholog of C. elegans unc-45; in C. elegans, unc-45, is involved in cytokinesis, receptor-mediated endocytosis, gonad development, embryo development, body morphogenesis, oviposition, locomotion, sarcomere organization and striated muscle myosin thick filament assembly.	Upregulated in M120 (M30)	0.842787	6.21729	0.000322062	0.00144935
Bm3716	WBGene00223977	Bma-plc-1 is an ortholog of C. elegans plc-1; in C. elegans, plc-1, is involved in negative regulation of adenylate cyclase activity, fertilization, ovulation and 1-phosphatidyl-1D-myo-inositol 4,5-bisphosphate catabolic process; based on protein domain information, Bma-plc-1 is involved in lipid metabolic process and small GTPase mediated signal transduction; based on protein domain information,…	Upregulated in M120 (M30)	1.23478	6.61342	8.15877e-08	6.53901e-07
Bm3725	WBGene00223986	Bm3725 is an ortholog of C. elegans F31D4.5; proteomic studies indicate that Bm3725 is enriched in the reproductive tract.	Upregulated in M120 (M30)	2.12725	3.41865	0.000291892	0.00132684
Bm3729	WBGene00223990	Bma-cpna-1 is an ortholog of C. elegans cpna-1; in C. elegans, cpna-1, is involved in striated muscle contraction involved in embryonic body morphogenesis and striated muscle myosin thick filament assembly; based on protein domain information, Bma-cpna-1 is involved in somatic muscle development.	Upregulated in M120 (M30)	1.17751	6.35397	6.41619e-06	3.98081e-05
Bm3735	WBGene00223996	Bma-daf-6 is an ortholog of C. elegans daf-6; in C. elegans, daf-6, is involved in negative regulation of transcription from RNA polymerase II promoter, chemotaxis, anatomical structure morphogenesis, the molting cycle, dauer entry, regulation of insulin receptor signaling pathway and positive regulation of dauer larval development; based on protein domain information, Bma-daf-6 is an integral co…	Upregulated in M120 (M30)	2.70052	1.31869	0.0010009	0.00395433
Bm3736	WBGene00223997	Bma-nac-1 is an ortholog of C. elegans nac-1, nac-2, nac-3 and B0285.6; in C. elegans, nac-1, nac-2 and nac-3, are involved in succinate transport; based on protein domain information, Bma-nac-1 is involved in sodium ion transport and transmembrane transport; based on protein domain information, Bma-nac-1 is predicted to have transporter activity; based on protein domain information, Bma-nac-1 is…	Upregulated in M120 (M30)	2.02005	6.80034	1.4631e-09	1.42124e-08
Bm3746	WBGene00224007	Bm3746 is an ortholog of C. elegans eva-1; based on protein domain information, Bm3746 is predicted to have carbohydrate binding activity.	Upregulated in M120 (M30)	2.67725	1.87468	0.000301059	0.00136432
Bm3764	WBGene00224025	Bm3764 is an ortholog of C. elegans F32D8.7; based on protein domain information, Bm3764 is predicted to have serine-type endopeptidase inhibitor activity.	Upregulated in M120 (M30)	3.55294	3.69707	7.20241e-14	1.05489e-12
Bm3773	WBGene00224034	Bma-best-14 is an ortholog of C. elegans best-14.	Upregulated in M120 (M30)	1.42642	4.34895	0.000116407	0.000576469
Bm3778	WBGene00224039	Bma-fasn-1 is an ortholog of C. elegans fasn-1 and F32H2.6; in C. elegans, fasn-1, is involved in nematode larval development, lipid metabolic process, apoptotic process, determination of adult lifespan, gonad development, embryo development, lipid storage and response to starvation; based on protein domain information, Bma-fasn-1 is involved in biosynthetic process and oxidation-reduction proces…	Upregulated in M120 (M30)	4.26315	8.12712	8.12698e-43	7.0129e-41
Bm3779	WBGene00224040	Bma-twk-43 is an ortholog of C. elegans twk-43; based on protein domain information, Bma-twk-43 is involved in potassium ion transmembrane transport; based on protein domain information, Bma-twk-43 is predicted to have potassium channel activity; based on protein domain information, Bma-twk-43 is localized to the membrane.	Upregulated in M120 (M30)	1.60273	2.07425	0.0169291	0.045783
Bm3788	WBGene00224049	Bma-itr-1 is an ortholog of C. elegans itr-1; in C. elegans, itr-1, is involved in oocyte maturation, receptor-mediated endocytosis, muscle contraction, positive regulation of cytosolic calcium ion concentration, rhythmic behavior, programmed cell death, RNA interference, protein catabolic process, regulation of cell migration, defecation, ovulation, turning behavior involved in mating, growth, l…	Upregulated in M120 (M30)	1.34258	7.84061	7.35907e-07	5.28822e-06
Bm3798	WBGene00224059	Bma-dlk-1 is an ortholog of C. elegans dlk-1; in C. elegans, dlk-1, is involved in activation of MAPKK activity, nematode larval development, positive regulation of axon extension, axon extension involved in regeneration, formation of growth cone in injured axon, regulation of synapse organization and MAPK cascade involved in axon regeneration; based on protein domain information, Bma-dlk-1 is in…	Upregulated in M120 (M30)	1.24707	6.13751	3.21888e-07	2.42941e-06
Bm3817	WBGene00224078	Bm3817 is an ortholog of C. elegans F35A5.1.	Upregulated in M120 (M30)	0.69412	6.73389	0.0057518	0.0182755
Bm3820	WBGene00224081	Bm3820 is an ortholog of C. elegans F35B3.7.	Upregulated in M120 (M30)	2.00448	7.52285	3.10606e-12	3.94158e-11
Bm3822	WBGene00224083	Bm3822 is an ortholog of C. elegans F35B12.10.	Upregulated in M120 (M30)	2.13419	3.29646	2.33159e-05	0.000132439
Bm3841	WBGene00224102	Bm3841 is an ortholog of C. elegans F35G2.1; based on protein domain information, Bm3841 is involved in cell redox homeostasis and oxidation-reduction process; based on protein domain information, Bm3841 is predicted to have thiol oxidase activity.	Upregulated in M120 (M30)	2.02382	6.15911	1.66907e-14	2.53419e-13
Bm3843	WBGene00224104	Bma-phy-1 is an ortholog of O. volvulus OVOC8395; based on protein domain information, Bma-phy-1 is involved in oxidation-reduction process; based on protein domain information, Bma-phy-1 is predicted to have L-ascorbic acid binding activity, iron ion binding activity, oxidoreductase activity, acting on single donors with incorporation of molecular oxygen, incorporation of two atoms of oxygen, an…	Upregulated in M120 (M30)	1.78511	9.25068	3.149e-10	3.31045e-09
Bm3845	WBGene00224106	Bm3845 is an ortholog of C. elegans mlcd-1; based on protein domain information, Bm3845 is involved in fatty acid biosynthetic process; based on protein domain information, Bm3845 is predicted to have malonyl-CoA decarboxylase activity.	Upregulated in M120 (M30)	0.85308	4.54958	0.0149955	0.0414076
Bm3847	WBGene00224108	Bm3847 is an ortholog of C. elegans mab-21; in C. elegans, mab-21, is involved in embryo development, negative regulation of vulval development and cell fate commitment.	Upregulated in M120 (M30)	0.985635	7.73507	0.00363517	0.0122096
Bm3851	WBGene00224112	Bma-vha-5 is an ortholog of C. elegans vha-5; in C. elegans, vha-5, is involved in nematode larval development, embryo development, body morphogenesis, the molting cycle, collagen and cuticulin-based cuticle development, locomotion, hermaphrodite genitalia development, multicellular organismal water homeostasis, regulation of secretion and exosomal secretion; based on protein domain information, …	Upregulated in M120 (M30)	2.23254	6.91052	1.06966e-08	9.39469e-08
Bm3855	WBGene00224116	Bma-tbc-11 is an ortholog of C. elegans tbc-11.	Upregulated in M120 (M30)	0.602562	6.43785	0.00809656	0.0245289
Bm3857	WBGene00224118	Bma-pifk-1 is an ortholog of C. elegans pifk-1; based on protein domain information, Bma-pifk-1 is involved in phosphatidylinositol phosphorylation and phosphatidylinositol-mediated signaling; based on protein domain information, Bma-pifk-1 is predicted to have kinase activity.	Upregulated in M120 (M30)	0.699703	6.38155	0.00242623	0.00859219
Bm3863	WBGene00224124	Bm3863 is an ortholog of C. elegans ubr-5; based on protein domain information, Bm3863 is predicted to have RNA binding activity, ubiquitin binding activity, ubiquitin-protein transferase activity, and zinc ion binding activity.	Upregulated in M120 (M30)	0.900287	8.90798	0.00103547	0.00407848
Bm3864	WBGene00224125	Bma-ama-1 is an ortholog of C. elegans ama-1; in C. elegans, ama-1, is involved in reproduction, nematode larval development, protein methylation, mitotic spindle organization, gastrulation, asymmetric cell division, embryo development, exit from mitosis and mRNA transcription from RNA polymerase II promoter; based on protein domain information, Bma-ama-1 is involved in transcription from RNA pol…	Upregulated in M120 (M30)	0.645536	6.91965	0.0150934	0.0416335
Bm3888	WBGene00224149	Bm3888 is an ortholog of C. elegans F37B12.1.	Upregulated in M120 (M30)	1.35858	3.27556	0.014933	0.0412792
Bm3889	WBGene00224150	Bma-gcs-1 is an ortholog of C. elegans gcs-1; in C. elegans, gcs-1, is involved in response to superoxide, glutathione biosynthetic process, response to heat and response to arsenic-containing substance; based on protein domain information, Bma-gcs-1 is involved in glutathione biosynthetic process; based on protein domain information, Bma-gcs-1 is predicted to have glutamate-cysteine ligase activ…	Upregulated in M120 (M30)	2.02659	7.93904	6.86555e-09	6.17661e-08
Bm39	WBGene00220300	Uncharacterized protein	Upregulated in M120 (M30)	12.9963	12.1217	3.35633e-08	2.79604e-07
Bm3902	WBGene00224163	Bm3902 is an ortholog of C. elegans F38A1.8; based on protein domain information, Bm3902 is involved in SRP-dependent cotranslational protein targeting to membrane; based on protein domain information, Bm3902 is predicted to have GTP binding activity, GTPase activity, and signal recognition particle binding activity; based on protein domain information, Bm3902 is localized to the signal recogniti…	Upregulated in M120 (M30)	0.747487	7.63355	0.00432899	0.0142548
Bm3905	WBGene00224166	Bma-pha-4 is an ortholog of C. elegans pha-4; in C. elegans, pha-4, is involved in nematode larval development, lipid metabolic process, autophagy, determination of adult lifespan, embryo development, positive regulation of macroautophagy, locomotion, positive regulation of growth, hermaphrodite genitalia development, positive regulation of translation, positive regulation of transcription from R…	Upregulated in M120 (M30)	1.09823	3.63476	0.0135263	0.0380594
Bm3908	WBGene00224169	Bm3908 is an ortholog of C. elegans ifa-3 and mua-6; in C. elegans, ifa-3 and mua-6, are involved in nematode larval development, body morphogenesis, oviposition and locomotion; based on protein domain information, Bm3908 is predicted to have structural molecule activity; based on protein domain information, Bm3908 is localized to the intermediate filament.	Upregulated in M120 (M30)	1.6521	9.16101	9.84376e-09	8.67507e-08
Bm3910	WBGene00224171	Bma-sqt-2 is an ortholog of C. elegans col-36 and sqt-2; based on protein domain information, Bma-sqt-2 is a structural constituent of cuticle.	Upregulated in M120 (M30)	1.08514	4.39132	0.00426063	0.0140551
Bm3920	WBGene00224181	Bm3920 is an ortholog of C. elegans wrt-3 and wrt-5; in C. elegans, wrt-3 and wrt-5, are involved in locomotion and positive regulation of growth.	Upregulated in M120 (M30)	1.76449	5.74926	1.39699e-10	1.52111e-09
Bm3926	WBGene00224187	Bma-piki-1 is an ortholog of C. elegans piki-1; in C. elegans, piki-1, is involved in nematode larval development, lipid storage, phosphatidylinositol-3-phosphate biosynthetic process, positive regulation of phagocytosis, engulfment and phagosome maturation involved in apoptotic cell clearance; based on protein domain information, Bma-piki-1 is involved in phosphatidylinositol phosphorylation and…	Upregulated in M120 (M30)	0.755469	6.7485	0.00434291	0.0142749
Bm3929	WBGene00224190	Bma-sur-2 is an ortholog of C. elegans sur-2; in C. elegans, sur-2, is involved in regulation of transcription from RNA polymerase II promoter, defense response, axonal fasciculation, embryo development, dendrite development, oviposition, defecation, locomotion, vulval development, positive regulation of vulval development, negative regulation of vulval development, regulation of protein cataboli…	Upregulated in M120 (M30)	0.680216	7.73693	0.0185783	0.0495183
Bm3937	WBGene00224198	Bma-add-2 is an ortholog of C. elegans add-1 and add-2.	Upregulated in M120 (M30)	0.708987	7.25175	0.0137454	0.0385435
Bm3938	WBGene00224199	Bma-tsp-14 is an ortholog of C. elegans tsp-14; based on protein domain information, Bma-tsp-14 is an integral component of the membrane.	Upregulated in M120 (M30)	0.953171	7.04569	0.000318437	0.00143428
Bm3939	WBGene00224200	Bm3939 is an ortholog of C. elegans F39D8.3 and Y95B8A.6.	Upregulated in M120 (M30)	1.18456	3.91276	0.00977388	0.0287933
Bm3941	WBGene00224202	Bma-unc-129 is an ortholog of C. elegans unc-129; in C. elegans, unc-129, is involved in motor neuron axon guidance, dorsal/ventral axon guidance, inductive cell migration, backward locomotion, nematode male tail tip morphogenesis and axon extension; based on protein domain information, Bma-unc-129 is predicted to have growth factor activity; based on protein domain information, Bma-unc-129 is lo…	Upregulated in M120 (M30)	1.31231	3.85616	0.00673574	0.0209078
Bm3958	WBGene00224219	Bm3958 is an ortholog of C. elegans sox-2; in C. elegans, sox-2, is involved in nematode larval development, embryo development, body morphogenesis, oviposition, locomotion, hermaphrodite genitalia development and neuron fate specification.	Upregulated in M120 (M30)	2.06501	2.27328	0.000743519	0.00304916
Bm3959	WBGene00224220	Bma-csq-1 is an ortholog of C. elegans csq-1; in C. elegans, csq-1, is involved in locomotion and calcium ion homeostasis; based on protein domain information, Bma-csq-1 is predicted to have calcium ion binding activity.	Upregulated in M120 (M30)	2.28114	7.13576	2.94716e-17	5.44962e-16
Bm3960	WBGene00224221	Bma-slt-1 is an ortholog of C. elegans slt-1; in C. elegans, slt-1, is involved in neuron migration, dorsal/ventral axon guidance, axon extension and negative regulation of axon extension involved in axon guidance; based on protein domain information, Bma-slt-1 is predicted to have calcium ion binding activity.	Upregulated in M120 (M30)	0.807802	5.82332	0.000886901	0.00355412
Bm3972	WBGene00224233	Bm3972 is an ortholog of C. elegans F40F9.10.	Upregulated in M120 (M30)	0.721953	5.90344	0.00324489	0.0110821
Bm3980	WBGene00224241	Bma-hst-3.1 is an ortholog of C. elegans hst-3.1; in C. elegans, hst-3.1, is involved in heparan sulfate proteoglycan biosynthetic process and lipid storage; based on protein domain information, Bma-hst-3.1 is predicted to have sulfotransferase activity.	Upregulated in M120 (M30)	1.13878	3.97844	0.00528218	0.0169551
Bm3987	WBGene00224248	Bm3987 is an ortholog of C. elegans F41C3.11.	Upregulated in M120 (M30)	0.966091	6.30275	4.61382e-05	0.000250006
Bm3991	WBGene00224252	Bm3991 is an ortholog of C. elegans F41D9.2.	Upregulated in M120 (M30)	2.11108	4.5366	3.33016e-09	3.12071e-08
Bm4003	WBGene00224264	Bm4003 is an ortholog of C. elegans F41E7.9.	Upregulated in M120 (M30)	2.99758	4.59236	3.07834e-15	4.95742e-14
Bm4006	WBGene00224267	Bma-sto-5 is an ortholog of C. elegans sto-5; based on protein domain information, Bma-sto-5 is localized to the membrane.	Upregulated in M120 (M30)	1.49034	4.988	5.53667e-06	3.46421e-05
Bm4008	WBGene00224269	Bma-elo-5 is an ortholog of C. elegans elo-5; in C. elegans, elo-5, is involved in nematode larval development, behavior, determination of adult lifespan, gene expression, the molting cycle and growth; based on protein domain information, Bma-elo-5 is an integral component of the membrane.	Upregulated in M120 (M30)	0.824216	7.86856	0.0067738	0.0210071
Bm4009	WBGene00224270	Bma-elo-6 is an ortholog of C. elegans elo-6; based on protein domain information, Bma-elo-6 is an integral component of the membrane.	Upregulated in M120 (M30)	1.10656	7.64433	4.73112e-05	0.000255419
Bm4013	WBGene00224274	Bma-elks-1 is an ortholog of C. elegans elks-1; in C. elegans, elks-1, is involved in protein localization and regulation of cullin deneddylation; based on protein domain information, Bma-elks-1 is localized to the presynaptic active zone.	Upregulated in M120 (M30)	0.591816	6.55992	0.0150521	0.0415529
Bm4014	WBGene00224275	Bm4014 is an ortholog of C. elegans F42A8.1.	Upregulated in M120 (M30)	2.32789	4.87769	1.43623e-12	1.87307e-11
Bm4019	WBGene00224280	Bma-efk-1 is an ortholog of C. elegans efk-1; in C. elegans, efk-1, is involved in protein phosphorylation; based on protein domain information, Bma-efk-1 is involved in protein phosphorylation; based on protein domain information, Bma-efk-1 is predicted to have ATP binding activity and protein serine/threonine kinase activity.	Upregulated in M120 (M30)	0.608454	6.16786	0.0178758	0.0480167
Bm4024	WBGene00224285	Bma-grl-4 is an ortholog of C. elegans grl-4.	Upregulated in M120 (M30)	6.67609	7.07164	2.91159e-34	1.5227e-32
Bm4026	WBGene00224287	Bma-tatn-1 is an ortholog of C. elegans tatn-1; in C. elegans, tatn-1, is involved in reproduction, determination of adult lifespan and dauer entry; based on protein domain information, Bma-tatn-1 is involved in aromatic amino acid family metabolic process, biosynthetic process and cellular amino acid metabolic process; based on protein domain information, Bma-tatn-1 is predicted to have L-tyrosi…	Upregulated in M120 (M30)	0.956053	4.88874	0.0024125	0.00855237
Bm4027	WBGene00224288	Bma-ttyh-1 is an ortholog of C. elegans ttyh-1; proteomic studies indicate that Bma-ttyh-1 is enriched in the reproductive tract.	Upregulated in M120 (M30)	1.47885	5.96891	1.60603e-08	1.394e-07
Bm4028	WBGene00224289	Bma-zyx-1 is an ortholog of C. elegans zyx-1; in C. elegans, zyx-1, is involved in reproduction, synapse assembly and protein catabolic process; based on protein domain information, Bma-zyx-1 is predicted to have zinc ion binding activity.	Upregulated in M120 (M30)	1.35881	6.97291	2.95893e-06	1.94291e-05
Bm4041	WBGene00224302	Bm4041 is an ortholog of C. elegans mig-39; in C. elegans, mig-39, is involved in embryo development and inductive cell migration; based on protein domain information, Bm4041 is predicted to have nucleic acid binding activity and protein dimerization activity.	Upregulated in M120 (M30)	0.862445	6.29323	0.00058783	0.00246138
Bm4046	WBGene00224307	Bma-tag-343 is an ortholog of C. elegans tag-343; in C. elegans, tag-343, is involved in locomotion; based on protein domain information, Bma-tag-343 is involved in histone modification and transcription elongation from RNA polymerase II promoter; based on protein domain information, Bma-tag-343 is localized to the Cdc73/Paf1 complex.	Upregulated in M120 (M30)	1.21944	5.88705	6.26571e-07	4.54989e-06
Bm4054	WBGene00224315	Bm4054 is an ortholog of C. elegans F43D9.1; based on protein domain information, Bm4054 is an integral component of the membrane.	Upregulated in M120 (M30)	2.67989	6.58453	2.55147e-26	8.63413e-25
Bm4074	WBGene00224335	Bma-sptl-2 is an ortholog of C. elegans sptl-2; in C. elegans, sptl-2, is involved in lipid storage; based on protein domain information, Bma-sptl-2 is involved in biosynthetic process; based on protein domain information, Bma-sptl-2 is predicted to have catalytic activity and pyridoxal phosphate binding activity.	Upregulated in M120 (M30)	0.895165	6.69303	0.000261079	0.00119994
Bm4075	WBGene00224336	Bm4075 is an ortholog of C. elegans F44A2.3; based on protein domain information, Bm4075 is predicted to have lipid binding activity.	Upregulated in M120 (M30)	1.70064	4.73635	0.000119932	0.000591095
Bm4085	WBGene00224346	Bm4085 is an ortholog of C. elegans F44E2.4.	Upregulated in M120 (M30)	3.51886	7.87682	2.16155e-23	6.23477e-22
Bm4097	WBGene00224358	Bm4097 is an ortholog of C. elegans F45D3.3 and F45D3.4.	Upregulated in M120 (M30)	2.21032	6.82529	4.37765e-09	4.04376e-08
Bm4104	WBGene00224365	Bma-tag-80 is an ortholog of C. elegans tag-80; in C. elegans, tag-80, is involved in locomotion.	Upregulated in M120 (M30)	0.931287	7.15325	0.00032549	0.00146223
Bm4116	WBGene00224377	Bma-unc-54 is an ortholog of C. elegans myo-1, myo-2 and unc-54; based on protein domain information, Bma-unc-54 is predicted to have ATP binding activity and motor activity; based on protein domain information, Bma-unc-54 is localized to the myosin complex.	Upregulated in M120 (M30)	1.88873	11.3474	6.78028e-10	6.87657e-09
Bm4119	WBGene00224380	Bma-bli-5 is an ortholog of C. elegans bli-5; in C. elegans, bli-5, is involved in nematode larval development, body morphogenesis, locomotion, positive regulation of growth, cuticle development involved in collagen and cuticulin-based cuticle the molting cycle and multicellular organismal protein catabolic process; based on protein domain information, Bma-bli-5 is predicted to have serine-type e…	Upregulated in M120 (M30)	2.39886	3.07383	0.000332669	0.00148803
Bm4122	WBGene00224383	Bma-gei-1 is an ortholog of C. elegans gei-1; based on protein domain information, Bma-gei-1 is involved in signal transduction; based on protein domain information, Bma-gei-1 is predicted to have lipid binding activity.	Upregulated in M120 (M30)	1.48704	8.98464	6.38166e-08	5.17075e-07
Bm4123	WBGene00224384	Bma-prk-2 is an ortholog of C. elegans prk-2; in C. elegans, prk-2, is involved in lipid storage; based on protein domain information, Bma-prk-2 is involved in protein phosphorylation; based on protein domain information, Bma-prk-2 is predicted to have ATP binding activity and protein kinase activity.	Upregulated in M120 (M30)	2.62738	5.65093	5.34528e-19	1.11145e-17
Bm4136	WBGene00224397	Bm4136 is an ortholog of C. elegans pek-1 and Y38E10A.8; in C. elegans, pek-1, is involved in nematode larval development, determination of adult lifespan, regulation of necrotic cell death, peptidyl-serine phosphorylation, negative regulation of cell growth, endoplasmic reticulum unfolded protein response and negative regulation of translational initiation; based on protein domain information, B…	Upregulated in M120 (M30)	0.69757	6.70538	0.0035183	0.0118935
Bm4137	WBGene00224398	Based on protein domain information, Bm4137 is involved in signal transduction; based on protein domain information, Bm4137 is localized to the cytoskeleton.	Upregulated in M120 (M30)	3.46655	3.41698	3.06165e-10	3.22846e-09
Bm4142	WBGene00224403	Bma-ceh-14 is an ortholog of C. elegans ceh-14; in C. elegans, ceh-14, is involved in thermosensory behavior, positive regulation of transcription from RNA polymerase II promoter and neuron development; based on protein domain information, Bma-ceh-14 is predicted to have DNA binding activity and zinc ion binding activity.	Upregulated in M120 (M30)	1.28576	2.83438	0.013598	0.0382316
Bm4146	WBGene00224407	Bma-dpy-11 is an ortholog of C. elegans dpy-11; in C. elegans, dpy-11, is involved in cellular protein modification process, body morphogenesis, oviposition, locomotion and positive regulation of growth; based on protein domain information, Bma-dpy-11 is involved in cell redox homeostasis.	Upregulated in M120 (M30)	1.79733	7.26193	4.95135e-09	4.54532e-08
Bm4147	WBGene00224408	Bma-mdh-1 is an ortholog of C. elegans mdh-1; based on protein domain information, Bma-mdh-1 is involved in carbohydrate metabolic process, malate metabolic process and oxidation-reduction process; based on protein domain information, Bma-mdh-1 is predicted to have L-malate dehydrogenase activity.	Upregulated in M120 (M30)	0.582979	5.91157	0.0147567	0.0409229
Bm4149	WBGene00224410	Bm4149 is an ortholog of C. elegans lgc-44; based on protein domain information, Bm4149 is involved in ion transport; based on protein domain information, Bm4149 is predicted to have extracellular ligand-gated ion channel activity; based on protein domain information, Bm4149 is an integral component of the membrane.	Upregulated in M120 (M30)	2.803	6.14405	8.75167e-21	2.09777e-19
Bm415	WBGene00220676	Uncharacterized protein	Upregulated in M120 (M30)	0.878945	5.3242	0.00189339	0.00693773
Bm4157	WBGene00224418	Bm4157 is an ortholog of C. elegans F46F11.7.	Upregulated in M120 (M30)	1.78311	3.13507	0.000308998	0.00139663
Bm4161	WBGene00224422	Bma-ptr-24 is an ortholog of C. elegans ptr-24; in C. elegans, ptr-24, is involved in reproduction, embryo development and the molting cycle; based on protein domain information, Bma-ptr-24 is an integral component of the membrane.	Upregulated in M120 (M30)	1.25717	4.29358	0.0175612	0.047245
Bm4163	WBGene00224424	Bm4163 is an ortholog of C. elegans F46G11.2.	Upregulated in M120 (M30)	2.16766	3.92513	6.2127e-07	4.51457e-06
Bm4166	WBGene00224427	Bm4166 is an ortholog of C. elegans F46H5.3; based on protein domain information, Bm4166 is predicted to have kinase activity.	Upregulated in M120 (M30)	1.1961	5.28461	2.13453e-05	0.000122116
Bm4173	WBGene00224434	Bm4173 is an ortholog of C. elegans F28H1.4 and F47B3.3.	Upregulated in M120 (M30)	1.48501	3.94016	0.000894232	0.00357667
Bm4185	WBGene00224446	Bma-lin-42 is an ortholog of C. elegans lin-42; in C. elegans, lin-42, is involved in body morphogenesis, oviposition, vulval development, regulation of development, heterochronic, hermaphrodite genitalia development, inductive cell migration, circadian behavior, negative regulation of dauer larval development and negative regulation of pri-miRNA transcription from RNA polymerase II promoter.	Upregulated in M120 (M30)	5.35618	3.02394	4.36088e-09	4.03547e-08
Bm4188	WBGene00224449	Bma-hmg-6 is an ortholog of O. volvulus OVOC56.	Upregulated in M120 (M30)	2.6512	1.51037	0.000639784	0.00266063
Bm4196	WBGene00224457	Bma-npax-2 is an ortholog of C. elegans npax-2; based on protein domain information, Bma-npax-2 is involved in regulation of transcription, DNA-templated; based on protein domain information, Bma-npax-2 is predicted to have DNA binding activity.	Upregulated in M120 (M30)	2.99148	5.21917	2.40483e-20	5.60855e-19
Bm4199	WBGene00224460	Bma-gpa-6 is an ortholog of C. elegans gpa-6; based on protein domain information, Bma-gpa-6 is involved in G-protein coupled receptor signaling pathway; based on protein domain information, Bma-gpa-6 is predicted to have G-protein beta/gamma-subunit complex binding activity, GTPase activity, guanyl nucleotide binding activity, and signal transducer activity.	Upregulated in M120 (M30)	3.08122	1.61092	4.8084e-05	0.000258924
Bm4204	WBGene00224465	Bma-uggt-1 is an ortholog of C. elegans uggt-2 and uggt-1; in C. elegans, uggt-2 and uggt-1, are involved in endoplasmic reticulum unfolded protein response and regulation of nematode larval development; based on protein domain information, Bma-uggt-1 is involved in protein glycosylation; based on protein domain information, Bma-uggt-1 is predicted to have UDP-glucose:glycoprotein glucosyltransfe…	Upregulated in M120 (M30)	0.932168	7.66133	0.000500206	0.00213681
Bm4205	WBGene00224466	Bm4205 is an ortholog of C. elegans F48E3.8; based on protein domain information, Bm4205 is involved in carbohydrate metabolic process; based on protein domain information, Bm4205 is predicted to have hydrolase activity, acting on carbon-nitrogen (but not peptide) bonds.	Upregulated in M120 (M30)	1.50552	3.48839	0.000737529	0.003027
Bm4215	WBGene00224476	Bma-src-2 is an ortholog of C. elegans src-2; in C. elegans, src-2, is involved in nematode larval development, embryo development and hermaphrodite genitalia development; based on protein domain information, Bma-src-2 is involved in protein phosphorylation; based on protein domain information, Bma-src-2 is predicted to have protein tyrosine kinase activity.	Upregulated in M120 (M30)	1.71248	4.18856	1.43774e-05	8.47823e-05
Bm4226	WBGene00224487	Bma-rme-6 is an ortholog of C. elegans rme-6; in C. elegans, rme-6, is involved in endocytosis, the molting cycle, positive regulation of GTPase activity and regulation of clathrin-dependent endocytosis; based on protein domain information, Bma-rme-6 is involved in regulation of GTPase activity and signal transduction.	Upregulated in M120 (M30)	1.11797	6.53651	2.31199e-06	1.54456e-05
Bm4228	WBGene00224489	Bma-nprl-2 is an ortholog of C. elegans nprl-2; in C. elegans, nprl-2, is involved in reproduction.	Upregulated in M120 (M30)	0.69518	5.77025	0.00866377	0.0259437
Bm4229	WBGene00224490	Bma-pam-1 is an ortholog of C. elegans pam-1; in C. elegans, pam-1, is involved in reproduction, embryo development and peptide catabolic process; based on protein domain information, Bma-pam-1 is involved in proteolysis; based on protein domain information, Bma-pam-1 is predicted to have metallopeptidase activity and zinc ion binding activity.	Upregulated in M120 (M30)	0.788115	6.94299	0.0025974	0.00912911
Bm4242	WBGene00224503	Bma-abts-1 is an ortholog of C. elegans abts-1; in C. elegans, abts-1, is involved in cholinergic synaptic transmission, regulation of GABAergic synaptic transmission, positive regulation of growth and response to arsenic-containing substance; based on protein domain information, Bma-abts-1 is involved in anion transport; based on protein domain information, Bma-abts-1 is predicted to have inorga…	Upregulated in M120 (M30)	1.10993	8.01456	3.71558e-05	0.00020411
Bm4243	WBGene00224504	Bm4243 is an ortholog of C. elegans F52B5.3; based on protein domain information, Bm4243 is predicted to have ATP binding activity, helicase activity, and nucleic acid binding activity.	Upregulated in M120 (M30)	0.811956	7.08703	0.00164819	0.00613259
Bm4244	WBGene00224505	Bma-nmy-1 is an ortholog of C. elegans nmy-1; in C. elegans, nmy-1, is involved in reproduction, nematode larval development, protein localization, embryo development, body morphogenesis, regulation of embryonic cell shape, collagen and cuticulin-based cuticle development and locomotion; based on protein domain information, Bma-nmy-1 is predicted to have ATP binding activity and motor activity; b…	Upregulated in M120 (M30)	1.13797	8.71596	0.000489838	0.00210206
Bm4245	WBGene00224506	Bma-noah-2 is an ortholog of C. elegans cutl-27 and noah-2; proteomic studies indicate that Bma-noah-2 is enriched in the reproductive tract.	Upregulated in M120 (M30)	1.97298	5.09641	0.000758623	0.00310496
Bm4248	WBGene00224509	Bm4248 is an ortholog of C. elegans F52C9.5.	Upregulated in M120 (M30)	1.69327	5.63279	0.00044259	0.00192321
Bm4256	WBGene00224517	Bma-aagr-4 is an ortholog of C. elegans aagr-3; in C. elegans, aagr-3, is involved in nematode larval development, glycogen catabolic process and embryo development; based on protein domain information, Bma-aagr-4 is involved in carbohydrate metabolic process; based on protein domain information, Bma-aagr-4 is predicted to have carbohydrate binding activity and hydrolase activity, hydrolyzing O-g…	Upregulated in M120 (M30)	0.864656	7.78875	0.00211562	0.00764919
Bm4257	WBGene00224518	Bm4257 is an ortholog of C. elegans abu-12; in C. elegans, abu-12, is involved in defense response.	Upregulated in M120 (M30)	4.55102	3.16531	8.79696e-09	7.80583e-08
Bm4259	WBGene00224520	Bm4259 is an ortholog of C. elegans M117.3; based on protein domain information, Bm4259 is predicted to have protein domain specific binding activity.	Upregulated in M120 (M30)	0.693871	9.80122	0.0170294	0.0459982
Bm4262	WBGene00224523	Uncharacterized protein	Upregulated in M120 (M30)	1.116	6.78598	4.80018e-05	0.000258615
Bm4269	WBGene00224530	Bm4269 is an ortholog of C. elegans strl-1; based on protein domain information, Bm4269 is predicted to have lipid binding activity.	Upregulated in M120 (M30)	2.74849	5.75374	1.1548e-23	3.40683e-22
Bm4272	WBGene00224533	Bm4272 is an ortholog of C. elegans F52G3.1.	Upregulated in M120 (M30)	1.32521	9.16699	0.000111983	0.000556421
Bm4275	WBGene00224536	Bma-let-268 is an ortholog of C. elegans let-268; in C. elegans, let-268, is involved in nematode larval development, protein glycosylation, receptor-mediated endocytosis, embryo development, body morphogenesis, secretion by cell and collagen biosynthetic process; based on protein domain information, Bma-let-268 is involved in oxidation-reduction process; based on protein domain information, Bma-…	Upregulated in M120 (M30)	0.820727	7.43116	0.00277823	0.00969617
Bm4277	WBGene00224538	Bma-lec-2 is an ortholog of C. elegans lec-2; in C. elegans, lec-2, is involved in reproduction; based on protein domain information, Bma-lec-2 is predicted to have carbohydrate binding activity.	Upregulated in M120 (M30)	1.34449	8.07728	5.78086e-06	3.59957e-05
Bm4283	WBGene00224544	Bma-frpr-8 is an ortholog of C. elegans frpr-8; based on protein domain information, Bma-frpr-8 is involved in G-protein coupled receptor signaling pathway; based on protein domain information, Bma-frpr-8 is predicted to have G-protein coupled receptor activity; based on protein domain information, Bma-frpr-8 is an integral component of the membrane.	Upregulated in M120 (M30)	2.09751	4.67452	2.56575e-07	1.95932e-06
Bm4284	WBGene00224545	Bm4284 is an ortholog of C. elegans mup-2 and tnt-2; in C. elegans, mup-2 and tnt-2, are involved in locomotion; based on protein domain information, Bm4284 is involved in regulation of muscle contraction; based on protein domain information, Bm4284 is localized to the troponin complex.	Upregulated in M120 (M30)	1.78915	10.7284	4.36879e-09	4.03918e-08
Bm4285	WBGene00224546	Bm4285 is an ortholog of C. elegans F53A10.2; based on protein domain information, Bm4285 is involved in regulation of small GTPase mediated signal transduction; based on protein domain information, Bm4285 is predicted to have GTPase activator activity.	Upregulated in M120 (M30)	2.0428	5.25498	2.59648e-11	3.03118e-10
Bm4293	WBGene00224554	Bma-hum-4 is an ortholog of C. elegans hum-4; based on protein domain information, Bma-hum-4 is predicted to have ATP binding activity and motor activity; based on protein domain information, Bma-hum-4 is localized to the myosin complex.	Upregulated in M120 (M30)	1.30262	6.36785	4.68705e-07	3.46674e-06
Bm4294	WBGene00224555	Bma-tsp-15 is an ortholog of C. elegans tsp-15 and tsp-16; based on protein domain information, Bma-tsp-15 is an integral component of the membrane.	Upregulated in M120 (M30)	1.05394	5.08339	0.000581597	0.00244021
Bm4295	WBGene00224556	Bm4295 is an ortholog of C. elegans madd-4; in C. elegans, madd-4, is involved in dorsal/ventral axon guidance and synapse organization; based on protein domain information, Bm4295 is predicted to have metallopeptidase activity and zinc ion binding activity; based on protein domain information, Bm4295 is localized to the proteinaceous extracellular matrix.	Upregulated in M120 (M30)	0.977272	5.42195	0.00050086	0.00213811
Bm4304	WBGene00224565	Bm4304 is an ortholog of C. elegans F53E4.1.	Upregulated in M120 (M30)	1.00854	5.57632	0.000123297	0.000606528
Bm4313	WBGene00224574	Bm4313 is an ortholog of C. elegans T20G5.12, T20G5.13, ZK1010.4 and C56C10.4.	Upregulated in M120 (M30)	3.30685	1.54655	1.90447e-05	0.000109682
Bm4318	WBGene00224579	Bm4318 is an ortholog of C. elegans pqn-42.	Upregulated in M120 (M30)	2.36749	6.34575	8.16769e-22	2.11971e-20
Bm4326	WBGene00224587	Bm4326 is an ortholog of C. elegans F53H2.3.	Upregulated in M120 (M30)	1.03856	7.01305	5.47628e-05	0.000291552
Bm4333	WBGene00224594	Bma-hmbx-1 is an ortholog of C. elegans hmbx-1; based on protein domain information, Bma-hmbx-1 is involved in positive regulation of transcription, DNA-templated; based on protein domain information, Bma-hmbx-1 is predicted to have DNA binding activity; based on protein domain information, Bma-hmbx-1 is localized to the nucleus.	Upregulated in M120 (M30)	1.55836	6.33353	7.26247e-10	7.33774e-09
Bm4336	WBGene00224597	Bm4336 is an ortholog of C. elegans F54B3.1; based on protein domain information, Bm4336 is localized to the peroxisome.	Upregulated in M120 (M30)	0.919489	6.84054	0.000482942	0.00208109
Bm4343	WBGene00224604	Bma-pat-10 is an ortholog of C. elegans pat-10; in C. elegans, pat-10, is involved in cytokinesis, nematode larval development, receptor-mediated endocytosis, apoptotic process, embryo development, skeletal muscle thin filament assembly, ovulation, locomotion and striated muscle contraction involved in embryonic body morphogenesis; based on protein domain information, Bma-pat-10 is predicted to h…	Upregulated in M120 (M30)	1.06235	9.90255	9.07285e-05	0.000461214
Bm4357	WBGene00224618	Bma-gtl-2 is an ortholog of C. elegans gtl-2; in C. elegans, gtl-2, is involved in gonad development, oviposition and defecation; based on protein domain information, Bma-gtl-2 is involved in ion transport and transmembrane transport; based on protein domain information, Bma-gtl-2 is predicted to have ion channel activity; based on protein domain information, Bma-gtl-2 is localized to the membran…	Upregulated in M120 (M30)	1.60897	7.22384	1.75397e-09	1.6911e-08
Bm4358	WBGene00224619	Bm4358 is an ortholog of C. elegans F54D1.6, K03H1.5 and R09E10.5; based on protein domain information, Bm4358 is involved in cell-matrix adhesion.	Upregulated in M120 (M30)	1.96004	6.51927	4.32625e-16	7.35605e-15
Bm4362	WBGene00224623	Bm4362 is an ortholog of C. elegans C23H4.6 and smc-6; in C. elegans, smc-6, is involved in embryo development; based on protein domain information, Bm4362 is involved in double-strand break repair via homologous recombination and resolution of recombination intermediates; based on protein domain information, Bm4362 is localized to the Smc5-Smc6 complex.	Upregulated in M120 (M30)	0.732283	6.29883	0.00619582	0.0195067
Bm4365	WBGene00224626	Bm4365 is an ortholog of C. elegans zig-7 and zig-11.	Upregulated in M120 (M30)	1.14707	6.95211	1.72805e-05	0.000100303
Bm4372	WBGene00224633	Bma-rbc-1 is an ortholog of C. elegans rbc-1.	Upregulated in M120 (M30)	1.02138	8.67322	0.000177409	0.000843853
Bm4375	WBGene00224636	Bm4375 is an ortholog of C. elegans par-3; in C. elegans, par-3, is involved in establishment of mitotic spindle orientation, nematode larval development, receptor-mediated endocytosis, asymmetric protein localization, asymmetric cell division, embryo development, polarity specification of anterior/posterior axis, body morphogenesis, ovulation, negative regulation of vulval development and hermap…	Upregulated in M120 (M30)	1.07748	7.03971	4.68477e-05	0.00025332
Bm4379	WBGene00224640	Bma-zfp-1 is an ortholog of C. elegans zfp-1; in C. elegans, zfp-1, is involved in nematode larval development, embryo development, RNA interference, locomotion, negative regulation of vulval development and hermaphrodite genitalia development; based on protein domain information, Bma-zfp-1 is predicted to have zinc ion binding activity.	Upregulated in M120 (M30)	1.09672	8.44083	0.000159173	0.000766263
Bm4383	WBGene00224644	Bma-nid-1 is an ortholog of C. elegans nid-1; in C. elegans, nid-1, is involved in neuron migration, cholinergic synaptic transmission, protein localization to synapse and synapse organization; based on protein domain information, Bma-nid-1 is involved in cell-matrix adhesion; based on protein domain information, Bma-nid-1 is predicted to have calcium ion binding activity.	Upregulated in M120 (M30)	1.32912	7.20654	8.14901e-06	4.96663e-05
Bm4386	WBGene00224647	Bma-nhl-1 is an ortholog of C. elegans nhl-1; in C. elegans, nhl-1, is involved in apoptotic process and protein ubiquitination; based on protein domain information, Bma-nhl-1 is predicted to have zinc ion binding activity.	Upregulated in M120 (M30)	0.793444	7.07301	0.00424075	0.0140118
Bm440	WBGene00220701	Uncharacterized protein	Upregulated in M120 (M30)	1.02925	4.0798	0.0159292	0.04351
Bm4405	WBGene00224666	Bm4405 is an ortholog of C. elegans dhs-2.	Upregulated in M120 (M30)	4.0902	4.30905	6.48072e-14	9.53237e-13
Bm441	WBGene00220702	Uncharacterized protein	Upregulated in M120 (M30)	2.41911	2.53605	8.24806e-05	0.000424075
Bm4418	WBGene00224679	Bm4418 is an ortholog of C. elegans unc-73; in C. elegans, unc-73, is involved in cytokinesis, neuron migration, nematode larval development, axon guidance, axonal fasciculation, mesodermal cell migration, protein secretion, embryo development, body morphogenesis, positive regulation of acetylcholine secretion, neurotransmission, dendrite development, Rac protein signal transduction, oviposition,…	Upregulated in M120 (M30)	0.822322	6.3462	0.00036769	0.00163199
Bm4422	WBGene00224683	Bm4422 is an ortholog of C. elegans rfip-1.	Upregulated in M120 (M30)	1.41769	5.53212	1.48747e-06	1.02073e-05
Bm4424	WBGene00224685	Bma-aman-1 is an ortholog of C. elegans aman-1; in C. elegans, aman-1, is involved in striated muscle myosin thick filament assembly; based on protein domain information, Bma-aman-1 is involved in mannose metabolic process; based on protein domain information, Bma-aman-1 is predicted to have alpha-mannosidase activity, carbohydrate binding activity, and zinc ion binding activity.	Upregulated in M120 (M30)	0.879462	5.01816	0.00716469	0.0220805
Bm4428	WBGene00224689	Bm4428 is an ortholog of C. elegans F55D12.2.	Upregulated in M120 (M30)	0.888768	6.78749	0.00184019	0.00676435
Bm4431	WBGene00224692	Bm4431 is an ortholog of C. elegans dhs-2; proteomic studies indicate that Bm4431 is enriched in the body wall.	Upregulated in M120 (M30)	2.11512	6.28306	1.24525e-14	1.91599e-13
Bm4432	WBGene00224693	Uncharacterized protein	Upregulated in M120 (M30)	1.03324	3.92217	0.0154442	0.0424397
Bm4435	WBGene00224696	Bm4435 is an ortholog of C. elegans nkb-1, nkb-2 and nkb-3; based on protein domain information, Bm4435 is involved in potassium ion transport and sodium ion transport; based on protein domain information, Bm4435 is localized to the sodium:potassium-exchanging ATPase complex.	Upregulated in M120 (M30)	1.05057	7.32249	0.000260258	0.00119715
Bm4440	WBGene00224701	Bm4440 is an ortholog of C. elegans F55F10.1; based on protein domain information, Bm4440 is predicted to have ATP binding activity and ATPase activity.	Upregulated in M120 (M30)	0.864613	7.64881	0.00431314	0.0142147
Bm4443	WBGene00224704	Bma-mec-4 is an ortholog of C. elegans mec-4; in C. elegans, mec-4, is involved in mechanosensory behavior, sensory perception of mechanical stimulus, negative regulation of turning behavior involved in mating and necrotic cell death; based on protein domain information, Bma-mec-4 is involved in sodium ion transport; based on protein domain information, Bma-mec-4 is predicted to have sodium chann…	Upregulated in M120 (M30)	1.78862	5.66093	8.43479e-07	6.00703e-06
Bm4445	WBGene00224706	Bma-clu-1 is an ortholog of C. elegans clu-1; in C. elegans, clu-1, is involved in mechanosensory behavior, embryo development, locomotion and sensory perception of mechanical stimulus.	Upregulated in M120 (M30)	0.857272	7.65029	0.00147839	0.0055851
Bm4455	WBGene00224716	Bm4455 is an ortholog of C. elegans F56B3.2.	Upregulated in M120 (M30)	1.78507	5.76656	4.24023e-05	0.000230971
Bm4461	WBGene00224722	Bm4461 is an ortholog of C. elegans gyg-1, T10B10.8 and gyg-2; based on protein domain information, Bm4461 is predicted to have transferase activity, transferring glycosyl groups.	Upregulated in M120 (M30)	0.806145	6.22534	0.000866142	0.00348578
Bm4465	WBGene00224726	Bm4465 is an ortholog of C. elegans F56C9.10.	Upregulated in M120 (M30)	0.647601	6.92266	0.0129844	0.0367559
Bm4466	WBGene00224727	Bm4466 is an ortholog of C. elegans bli-3 and duox-2; in C. elegans, bli-3 and duox-2, are involved in nematode larval development, defense response, embryo development, body morphogenesis, the molting cycle, collagen and cuticulin-based cuticle development and locomotion; based on protein domain information, Bm4466 is involved in oxidation-reduction process and response to oxidative stress; base…	Upregulated in M120 (M30)	1.2312	6.82224	4.88896e-06	3.08879e-05
Bm4467	WBGene00224728	Bma-ptr-11 is an ortholog of C. elegans ptr-11; in C. elegans, ptr-11, is involved in the molting cycle, locomotion, positive regulation of growth and vulval development; based on protein domain information, Bma-ptr-11 is an integral component of the membrane.	Upregulated in M120 (M30)	4.50299	4.03993	1.12252e-13	1.6144e-12
Bm4478	WBGene00224739	Bm4478 is an ortholog of C. elegans F56D3.1.	Upregulated in M120 (M30)	2.75466	8.3584	4.12953e-21	1.00852e-19
Bm4483	WBGene00224744	Bma-fcho-1 is an ortholog of C. elegans fcho-1; in C. elegans, fcho-1, is involved in body morphogenesis, locomotion and clathrin-dependent endocytosis.	Upregulated in M120 (M30)	0.613468	7.29434	0.0184626	0.0492903
Bm4484	WBGene00224745	Bma-klp-4 is an ortholog of C. elegans klp-4; based on protein domain information, Bma-klp-4 is involved in plus-end-directed vesicle transport along microtubule; based on protein domain information, Bma-klp-4 is predicted to have ATP binding activity, microtubule binding activity, and microtubule motor activity.	Upregulated in M120 (M30)	0.626213	5.909	0.00888059	0.0264781
Bm4488	WBGene00224749	Bm4488 is an ortholog of C. elegans ndg-4; in C. elegans, ndg-4, is involved in embryo development and body morphogenesis.	Upregulated in M120 (M30)	2.14862	3.18707	0.000227297	0.0010564
Bm4492	WBGene00224753	Bma-lgl-1 is an ortholog of C. elegans lgl-1; in C. elegans, lgl-1, is involved in asymmetric protein localization, gonad development and establishment of spindle orientation.	Upregulated in M120 (M30)	0.666749	6.2371	0.00384976	0.0128594
Bm45	WBGene00220306	Bm45 is an ortholog of C. elegans C32D5.12; based on protein domain information, Bm45 is involved in oxidation-reduction process and steroid biosynthetic process; based on protein domain information, Bm45 is predicted to have 3-beta-hydroxy-delta5-steroid dehydrogenase activity.	Upregulated in M120 (M30)	3.33272	4.12343	3.14079e-07	2.37741e-06
Bm4501	WBGene00224762	Bm4501 is an ortholog of C. elegans fbl-1; in C. elegans, fbl-1, is involved in reproduction, extracellular matrix organization and positive regulation of locomotion; based on protein domain information, Bm4501 is predicted to have calcium ion binding activity.	Upregulated in M120 (M30)	1.16613	6.04808	8.92687e-05	0.000455134
Bm4502	WBGene00224763	Bm4502 is an ortholog of O. volvulus OVOC6535.	Upregulated in M120 (M30)	1.4047	6.37217	1.12802e-09	1.10612e-08
Bm4507	WBGene00224768	Bm4507 is an ortholog of C. elegans col-40 and col-85; based on protein domain information, Bm4507 is a structural constituent of cuticle.	Upregulated in M120 (M30)	4.32348	11.5218	1.67278e-18	3.35692e-17
Bm4509	WBGene00224770	Bm4509 is an ortholog of C. elegans F09B9.5 and F57B7.2.	Upregulated in M120 (M30)	1.65832	4.26459	2.45874e-05	0.000138824
Bm4510	WBGene00224771	Bma-mig-17 is an ortholog of C. elegans mig-17; in C. elegans, mig-17, is involved in regulation of cell migration and gonad morphogenesis; based on protein domain information, Bma-mig-17 is involved in proteolysis; based on protein domain information, Bma-mig-17 is predicted to have metalloendopeptidase activity.	Upregulated in M120 (M30)	1.34445	2.59126	0.0157121	0.0430306
Bm4524	WBGene00224785	Bma-nhx-5 is an ortholog of C. elegans nhx-5; based on protein domain information, Bma-nhx-5 is involved in regulation of pH, sodium ion transport and transmembrane transport; based on protein domain information, Bma-nhx-5 is predicted to have sodium:proton antiporter activity; based on protein domain information, Bma-nhx-5 is an integral component of the membrane.	Upregulated in M120 (M30)	0.748791	6.93835	0.00847325	0.0254837
Bm4525	WBGene00224786	Bm4525 is an ortholog of C. elegans F57C9.1; based on protein domain information, Bm4525 is involved in pyridoxal 5'-phosphate salvage; based on protein domain information, Bm4525 is predicted to have pyridoxal kinase activity.	Upregulated in M120 (M30)	1.63032	5.06531	1.00813e-06	7.1063e-06
Bm4528	WBGene00224789	Bm4528 is an ortholog of C. elegans mrp-1 and mrp-2; based on protein domain information, Bm4528 is involved in transmembrane transport; based on protein domain information, Bm4528 is predicted to have ATP binding activity and ATPase activity, coupled to transmembrane movement of substances; based on protein domain information, Bm4528 is an integral component of the membrane.	Upregulated in M120 (M30)	1.18589	7.58069	3.91647e-05	0.000214577
Bm4533	WBGene00224794	Bm4533 is an ortholog of C. elegans ora-1, F40E10.5, F57H12.6 and K07D4.6; proteomic studies indicate that Bm4533 is enriched in the body wall.	Upregulated in M120 (M30)	2.05497	6.7867	3.30171e-07	2.48829e-06
Bm4535	WBGene00224796	Bma-egl-15 is an ortholog of C. elegans egl-15; in C. elegans, egl-15, is involved in nematode larval development, receptor-mediated endocytosis, axon guidance, embryo development, oviposition, protein catabolic process, secretion by cell, hermaphrodite genitalia development and engulfment of apoptotic cell; based on protein domain information, Bma-egl-15 is involved in protein phosphorylation; b…	Upregulated in M120 (M30)	2.61299	8.00582	2.56088e-15	4.18264e-14
Bm4538	WBGene00224799	Bma-hlh-11 is an ortholog of C. elegans hlh-11; in C. elegans, hlh-11, is involved in engulfment of apoptotic cell; based on protein domain information, Bma-hlh-11 is predicted to have protein dimerization activity.	Upregulated in M120 (M30)	1.95913	6.43023	1.4404e-14	2.19666e-13
Bm4541	WBGene00224802	Bma-dpy-20 is an ortholog of C. elegans gei-13; in C. elegans, gei-13, is involved in embryo development, body morphogenesis, collagen and cuticulin-based cuticle development and locomotion; based on protein domain information, Bma-dpy-20 is predicted to have DNA binding activity.	Upregulated in M120 (M30)	0.868478	5.99516	0.000259036	0.00119224
Bm4552	WBGene00224813	Bm4552 is an ortholog of C. elegans F58E6.13.	Upregulated in M120 (M30)	6.03468	3.61216	2.611e-20	6.07571e-19
Bm4561	WBGene00224822	Bma-amph-1 is an ortholog of C. elegans amph-1; in C. elegans, amph-1, is involved in nucleus organization, nucleus localization and lipid tube assembly involved in organelle fission; based on protein domain information, Bma-amph-1 is localized to the cytoplasm.	Upregulated in M120 (M30)	1.09091	6.35897	8.35059e-05	0.000428283
Bm4562	WBGene00224823	Bm4562 is an ortholog of C. elegans F58G6.3, K12C11.3, F58G6.9 and K12C11.6; based on protein domain information, Bm4562 is involved in copper ion transmembrane transport; based on protein domain information, Bm4562 is predicted to have copper ion transmembrane transporter activity; based on protein domain information, Bm4562 is an integral component of the membrane.	Upregulated in M120 (M30)	1.86676	2.47229	0.00200502	0.00729515
Bm4575	WBGene00224836	Bm4575 is an ortholog of C. elegans F59A2.2 and golg-4; based on protein domain information, Bm4575 is involved in protein targeting to Golgi.	Upregulated in M120 (M30)	0.950783	6.50343	0.000233174	0.00108129
Bm4582	WBGene00224843	Bm4582 is an ortholog of C. elegans F59A6.10.	Upregulated in M120 (M30)	7.74588	7.86482	4.17152e-79	5.39952e-76
Bm4585	WBGene00224846	Bm4585 is an ortholog of C. elegans F59B8.1.	Upregulated in M120 (M30)	3.99434	0.378087	0.000418809	0.00182909
Bm459	WBGene00220720	Bm459 is an ortholog of O. volvulus OVOC3682 and OVOC5987.	Upregulated in M120 (M30)	2.59798	1.52704	0.00243436	0.0086151
Bm4590	WBGene00224851	Bm4590 is an ortholog of C. elegans F59C12.3.	Upregulated in M120 (M30)	0.947383	7.11033	0.000329901	0.00147948
Bm4592	WBGene00224853	Bm4592 is an ortholog of C. elegans F59D12.2.	Upregulated in M120 (M30)	2.03312	2.03186	0.00192357	0.00701937
Bm4605	WBGene00224866	Bm4605 is an ortholog of C. elegans col-119 and col-124; based on protein domain information, Bm4605 is a structural constituent of cuticle.	Upregulated in M120 (M30)	7.01477	12.1265	2.42265e-65	1.04527e-62
Bm4608	WBGene00224869	Bma-vps-35 is an ortholog of C. elegans vps-35; in C. elegans, vps-35, is involved in receptor-mediated endocytosis, embryo development, oviposition, locomotion and positive regulation of growth; based on protein domain information, Bma-vps-35 is involved in protein transport and retrograde transport, endosome to Golgi; based on protein domain information, Bma-vps-35 is predicted to have protein …	Upregulated in M120 (M30)	0.561025	6.45881	0.0122293	0.0348855
Bm4609	WBGene00224870	Bm4609 is an ortholog of C. elegans F59G1.4.	Upregulated in M120 (M30)	1.48755	5.41356	5.39111e-06	3.38143e-05
Bm4612	WBGene00224873	Bm4612 is an ortholog of C. elegans H01G02.1.	Upregulated in M120 (M30)	2.76466	0.507967	0.00447283	0.0146524
Bm4618	WBGene00224879	Bm4618 is an ortholog of C. elegans H03A11.2; based on protein domain information, Bm4618 is predicted to have microtubule binding activity.	Upregulated in M120 (M30)	1.75416	7.68532	6.13918e-07	4.46741e-06
Bm4622	WBGene00224883	Bma-frm-3 is an ortholog of C. elegans frm-3; in C. elegans, frm-3, is involved in gamma-aminobutyric acid receptor clustering; based on protein domain information, Bma-frm-3 is predicted to have cytoskeletal protein binding activity; based on protein domain information, Bma-frm-3 is localized to the cytoplasm and the extrinsic component of membrane.	Upregulated in M120 (M30)	1.49296	5.28476	4.28135e-07	3.18846e-06
Bm4626	WBGene00224887	Bma-tat-2 is an ortholog of C. elegans tat-2; in C. elegans, tat-2, is involved in sterol metabolic process and developmental process; based on protein domain information, Bma-tat-2 is involved in phospholipid transport; based on protein domain information, Bma-tat-2 is predicted to have ATP binding activity, magnesium ion binding activity, and phospholipid-translocating ATPase activity; based on…	Upregulated in M120 (M30)	0.907788	5.65797	0.000691241	0.00285171
Bm4630	WBGene00224891	Bma-pdi-3 is an ortholog of C. elegans pdi-3; in C. elegans, pdi-3, is involved in regulation of cell shape, body morphogenesis, peptide cross-linking, oviposition, collagen and cuticulin-based cuticle development, positive regulation of growth, positive regulation of embryonic development, nematode male tail tip morphogenesis, protein deglutathionylation and nematode male tail mating organ morph…	Upregulated in M120 (M30)	0.67358	9.09312	0.0154767	0.0425096
Bm4632	WBGene00224893	Bma-ctg-1 is an ortholog of O. volvulus Ovo-ctg-1; based on protein domain information, Bma-ctg-1 is involved in transport; based on protein domain information, Bma-ctg-1 is an integral component of the membrane.	Upregulated in M120 (M30)	1.20532	7.53761	4.69922e-06	2.98347e-05
Bm4637	WBGene00224898	Bm4637 is an ortholog of C. elegans H11E01.3; proteomic studies indicate that Bm4637 is enriched in the body wall.	Upregulated in M120 (M30)	2.88051	6.59505	1.26292e-17	2.41729e-16
Bm4647	WBGene00224908	Bm4647 is an ortholog of C. elegans strm-1; based on protein domain information, Bm4647 is involved in metabolic process; based on protein domain information, Bm4647 is predicted to have methyltransferase activity.	Upregulated in M120 (M30)	1.01711	5.10788	0.000544979	0.00230431
Bm4656	WBGene00224917	Bm4656 is an ortholog of C. elegans H18N23.2.	Upregulated in M120 (M30)	1.1287	5.87586	1.70712e-05	9.91987e-05
Bm4677	WBGene00224938	Bm4677 is an ortholog of C. elegans fmo-1, fmo-2, fmo-3 and fmo-5; based on protein domain information, Bm4677 is involved in oxidation-reduction process; based on protein domain information, Bm4677 is predicted to have N,N-dimethylaniline monooxygenase activity, NADP binding activity, and flavin adenine dinucleotide binding activity.	Upregulated in M120 (M30)	2.42763	6.85215	1.45616e-17	2.77689e-16
Bm4678	WBGene00224939	Bm4678 is an ortholog of C. elegans hxk-2; based on protein domain information, Bm4678 is involved in carbohydrate phosphorylation and cellular glucose homeostasis; based on protein domain information, Bm4678 is predicted to have ATP binding activity, glucose binding activity, and hexokinase activity.	Upregulated in M120 (M30)	0.75461	8.17467	0.0132215	0.0373049
Bm4686	WBGene00224947	Bma-eat-20 is an ortholog of C. elegans eat-20; in C. elegans, eat-20, is involved in protein catabolic process and hermaphrodite genitalia development.	Upregulated in M120 (M30)	1.39429	6.42134	1.10865e-05	6.64739e-05
Bm4692	WBGene00224953	Bma-hpo-11 is an ortholog of C. elegans hpo-11; in C. elegans, hpo-11, is involved in oviposition and lipid storage; based on protein domain information, Bma-hpo-11 is involved in protein phosphorylation; based on protein domain information, Bma-hpo-11 is predicted to have ATP binding activity and protein kinase activity.	Upregulated in M120 (M30)	0.842655	6.74302	0.00121338	0.00468827
Bm4695	WBGene00224956	Bma-tag-131 is an ortholog of C. elegans tag-131.	Upregulated in M120 (M30)	1.20954	6.72579	5.73246e-06	3.57158e-05
Bm4697	WBGene00224958	Bma-par-1 is an ortholog of C. elegans par-1; in C. elegans, par-1, is involved in embryo development, embryonic pattern specification, polarity specification of anterior/posterior axis, peptidyl-serine phosphorylation, establishment of cell polarity, vulval development, negative regulation of vulval development, hermaphrodite genitalia development, asymmetric protein localization involved in cel…	Upregulated in M120 (M30)	1.00103	8.6391	0.000350619	0.00156225
Bm4712	WBGene00224973	Bma-sgcb-1 is an ortholog of C. elegans sgcb-1; based on protein domain information, Bma-sgcb-1 is involved in muscle organ development; based on protein domain information, Bma-sgcb-1 is an integral component of the membrane and is localized to the sarcoglycan complex.	Upregulated in M120 (M30)	1.99493	3.40627	4.42052e-05	0.000240286
Bm4714	WBGene00224975	Bm4714 is an ortholog of C. elegans K01A2.10.	Upregulated in M120 (M30)	1.10086	6.13326	8.73541e-06	5.29287e-05
Bm4715	WBGene00224976	Bma-cbn-1 is an ortholog of C. elegans cbn-1; based on protein domain information, Bma-cbn-1 is involved in signal transduction; based on protein domain information, Bma-cbn-1 is predicted to have calcium ion binding activity; based on protein domain information, Bma-cbn-1 is localized to the proteinaceous extracellular matrix.	Upregulated in M120 (M30)	5.35012	3.89386	2.91502e-12	3.7128e-11
Bm4716	WBGene00224977	Bma-magi-1 is an ortholog of C. elegans magi-1; in C. elegans, magi-1, is involved in long-term memory, regulation of protein localization and habituation; proteomic studies indicate that Bma-magi-1 is enriched in the digestive tract.	Upregulated in M120 (M30)	0.974011	6.85589	0.00104695	0.00411431
Bm4718	WBGene00224979	Bm4718 is an ortholog of C. elegans K01A11.1.	Upregulated in M120 (M30)	1.59723	4.42556	0.000189327	0.000898068
Bm4721	WBGene00224982	Bma-fozi-1 is an ortholog of C. elegans fozi-1; in C. elegans, fozi-1, is involved in mesodermal cell fate specification.	Upregulated in M120 (M30)	1.66927	3.81649	0.000113148	0.000561401
Bm473	WBGene00220734	Uncharacterized protein	Upregulated in M120 (M30)	3.12158	4.60016	7.60301e-17	1.3692e-15
Bm4732	WBGene00224993	Bma-rib-2 is an ortholog of C. elegans rib-2; in C. elegans, rib-2, is involved in determination of adult lifespan, embryo development, heparan sulfate proteoglycan biosynthetic process, oviposition, growth, embryonic morphogenesis and pharynx development; based on protein domain information, Bma-rib-2 is involved in glycosaminoglycan biosynthetic process and heparan sulfate proteoglycan biosynth…	Upregulated in M120 (M30)	1.68157	9.70885	2.69968e-06	1.78856e-05
Bm4743	WBGene00225004	Bm4743 is an ortholog of C. elegans F55A4.7.	Upregulated in M120 (M30)	0.988649	5.9563	0.000423863	0.00184649
Bm4756	WBGene00225017	Bm4756 is an ortholog of C. elegans K02D7.1; based on protein domain information, Bm4756 is involved in nucleoside metabolic process; based on protein domain information, Bm4756 is predicted to have purine-nucleoside phosphorylase activity.	Upregulated in M120 (M30)	2.37405	7.88237	4.96671e-16	8.4174e-15
Bm4757	WBGene00225018	Bma-dsc-4 is an ortholog of C. elegans dsc-4; in C. elegans, dsc-4, is involved in germ cell development, endoplasmic reticulum unfolded protein response and locomotion; based on protein domain information, Bma-dsc-4 is involved in lipid transport; based on protein domain information, Bma-dsc-4 is predicted to have lipid transporter activity.	Upregulated in M120 (M30)	2.03784	4.93667	1.62402e-08	1.40608e-07
Bm4763	WBGene00225024	Bm4763 is an ortholog of C. elegans K02E10.6.	Upregulated in M120 (M30)	1.39074	4.2904	0.0028906	0.0100477
Bm4775	WBGene00225036	Bma-mbl-1 is an ortholog of C. elegans mbl-1; based on protein domain information, Bma-mbl-1 is predicted to have metal ion binding activity.	Upregulated in M120 (M30)	1.04445	6.55039	4.52886e-06	2.88415e-05
Bm4781	WBGene00225042	Bm4781 is an ortholog of C. elegans K03B8.6.	Upregulated in M120 (M30)	3.09657	3.42052	4.84713e-10	4.99423e-09
Bm4783	WBGene00225044	Bm4783 is an ortholog of C. elegans fkh-9; in C. elegans, fkh-9, is involved in learning, short-term memory, determination of adult lifespan and axon regeneration; based on protein domain information, Bm4783 is involved in regulation of transcription, DNA-templated; based on protein domain information, Bm4783 is predicted to have sequence-specific DNA binding activity and transcription factor act…	Upregulated in M120 (M30)	1.14203	4.75026	0.00123067	0.00474798
Bm4784	WBGene00225045	Bma-kal-1 is an ortholog of C. elegans kal-1; in C. elegans, kal-1, is involved in neuron migration, embryo development, nematode male tail tip morphogenesis, embryonic morphogenesis, axon extension and epidermis morphogenesis; based on protein domain information, Bma-kal-1 is predicted to have peptidase inhibitor activity; based on protein domain information, Bma-kal-1 is localized to the extrac…	Upregulated in M120 (M30)	3.46739	2.39779	8.30629e-08	6.6521e-07
Bm4797	WBGene00225058	Uncharacterized protein	Upregulated in M120 (M30)	1.66282	7.58036	1.15396e-09	1.12942e-08
Bm4801	WBGene00225062	Bma-let-805 is an ortholog of C. elegans let-805 and C53A5.13; in C. elegans, let-805, is involved in reproduction, nematode larval development, receptor-mediated endocytosis, embryo development, the molting cycle, hemidesmosome assembly and locomotion.	Upregulated in M120 (M30)	1.50352	10.4613	0.000160819	0.000772396
Bm4805	WBGene00225066	Bm4805 is an ortholog of C. elegans K04F10.2.	Upregulated in M120 (M30)	1.39561	6.89637	6.2964e-07	4.56897e-06
Bm4806	WBGene00225067	Bma-bli-4 is an ortholog of C. elegans bli-4; in C. elegans, bli-4, is involved in nematode larval development, gamete generation, embryo development, body morphogenesis, the molting cycle, collagen and cuticulin-based cuticle development and locomotion; based on protein domain information, Bma-bli-4 is involved in proteolysis; based on protein domain information, Bma-bli-4 is predicted to have s…	Upregulated in M120 (M30)	1.93965	8.08897	7.31427e-10	7.38199e-09
Bm4813	WBGene00225074	Bm4813 is an ortholog of O. volvulus OVOC926; based on protein domain information, Bm4813 is predicted to have sequence-specific DNA binding activity.	Upregulated in M120 (M30)	1.33364	4.63438	0.00010523	0.000527265
Bm4819	WBGene00225080	Bma-sel-7 is an ortholog of C. elegans sel-7; in C. elegans, sel-7, is involved in negative regulation of transcription from RNA polymerase II promoter, regulation of development, heterochronic, regulation of mesodermal cell fate specification, positive regulation of Notch signaling pathway and lateral inhibition.	Upregulated in M120 (M30)	1.77731	4.5716	3.49546e-07	2.62857e-06
Bm4821	WBGene00225082	Bm4821 is an ortholog of C. elegans K04H4.2.	Upregulated in M120 (M30)	4.17376	1.90229	1.72487e-08	1.49091e-07
Bm483	WBGene00220744	Bm483 is an ortholog of O. volvulus OVOC6581.	Upregulated in M120 (M30)	3.43043	4.20291	1.5075e-06	1.03242e-05
Bm4831	WBGene00225092	Bma-cah-3 is an ortholog of C. elegans cah-3.	Upregulated in M120 (M30)	0.717878	5.47077	0.00901637	0.0268443
Bm4835	WBGene00225096	Bma-dgk-5 is an ortholog of C. elegans dgk-5; in C. elegans, dgk-5, is involved in reproduction and determination of adult lifespan; based on protein domain information, Bma-dgk-5 is involved in protein kinase C-activating G-protein coupled receptor signaling pathway; based on protein domain information, Bma-dgk-5 is predicted to have diacylglycerol kinase activity.	Upregulated in M120 (M30)	1.13294	6.18653	2.17476e-05	0.000124144
Bm4836	WBGene00225097	Bma-gsnl-1 is an ortholog of C. elegans gsnl-1; in C. elegans, gsnl-1, is involved in actin filament severing and barbed-end actin filament capping; based on protein domain information, Bma-gsnl-1 is involved in actin filament severing, actin nucleation and barbed-end actin filament capping; based on protein domain information, Bma-gsnl-1 is predicted to have actin binding activity and calcium io…	Upregulated in M120 (M30)	0.865125	6.65666	0.000184936	0.000877844
Bm4854	WBGene00225115	Bma-ptr-14 is an ortholog of C. elegans ptr-14; in C. elegans, ptr-14, is involved in the molting cycle, locomotion and positive regulation of growth; based on protein domain information, Bma-ptr-14 is involved in transport; based on protein domain information, Bma-ptr-14 is predicted to have transporter activity; based on protein domain information, Bma-ptr-14 is an integral component of the mem…	Upregulated in M120 (M30)	2.86614	8.16038	5.32639e-15	8.45933e-14
Bm4856	WBGene00225117	Bma-cmk-1 is an ortholog of C. elegans cmk-1; in C. elegans, cmk-1, is involved in positive regulation of CREB transcription factor activity, thermosensory behavior, dauer entry, regulation of neuron differentiation, positive regulation of transcription from RNA polymerase II promoter, protein autophosphorylation and neuron projection morphogenesis; based on protein domain information, Bma-cmk-1 …	Upregulated in M120 (M30)	2.16276	2.41027	0.000733889	0.00301684
Bm4868	WBGene00225129	Bm4868 is an ortholog of O. volvulus OVOC10188; based on protein domain information, Bm4868 is involved in DNA biosynthetic process, DNA recombination and DNA repair; based on protein domain information, Bm4868 is predicted to have ATP binding activity and DNA ligase (ATP) activity.	Upregulated in M120 (M30)	1.21819	4.25802	0.00161149	0.00601985
Bm4876	WBGene00225137	Bma-tag-218 is an ortholog of C. elegans ephx-1; in C. elegans, ephx-1, is involved in reproduction; based on protein domain information, Bma-tag-218 is involved in regulation of Rho protein signal transduction; based on protein domain information, Bma-tag-218 is predicted to have Rho guanyl-nucleotide exchange factor activity.	Upregulated in M120 (M30)	1.8901	7.05871	8.39883e-11	9.34156e-10
Bm490	WBGene00220751	Uncharacterized protein	Upregulated in M120 (M30)	2.68135	4.29922	5.61629e-06	3.50976e-05
Bm4903	WBGene00225164	Bma-epi-1 is an ortholog of C. elegans epi-1; in C. elegans, epi-1, is involved in neuron migration, nematode larval development, receptor-mediated endocytosis, apoptotic process, axonal defasciculation, response to heat, embryo development, body morphogenesis, positive regulation of endopeptidase activity, positive regulation of locomotion, negative regulation of vulval development, hermaphrodit…	Upregulated in M120 (M30)	0.889983	7.03449	0.00167972	0.00624095
Bm4904	WBGene00225165	Bma-col-182 is an ortholog of C. elegans col-72; proteomic studies indicate that Bma-col-182 is enriched in the digestive tract.	Upregulated in M120 (M30)	8.74331	6.14389	3.01143e-66	1.41743e-63
Bm4905	WBGene00225166	Bm4905 is an ortholog of C. elegans Y73C8B.3, Y73C8B.2, Y73C8B.1, K08D9.4, F35H12.5, F10D2.10 and C31H5.1.	Upregulated in M120 (M30)	1.11136	4.32861	0.00379093	0.0126834
Bm4912	WBGene00225173	Bm4912 is an ortholog of O. volvulus OVOC6896 and OVOC12653.	Upregulated in M120 (M30)	6.34067	9.97557	7.63367e-64	2.82309e-61
Bm4913	WBGene00225174	Bm4913 is an ortholog of C. elegans tyr-2; in C. elegans, tyr-2, is involved in apoptotic process and cellular metabolic process; based on protein domain information, Bm4913 is involved in metabolic process; based on protein domain information, Bm4913 is predicted to have oxidoreductase activity.	Upregulated in M120 (M30)	7.57008	6.55662	1.75874e-48	2.04626e-46
Bm492	WBGene00220753	Bm492 is an ortholog of O. volvulus OVOC6668; based on protein domain information, Bm492 is predicted to have ATP binding activity and nucleic acid binding activity.	Upregulated in M120 (M30)	1.15457	8.96903	8.96282e-05	0.000456517
Bm4928	WBGene00225189	Bma-atf-2 is an ortholog of C. elegans atf-2; in C. elegans, atf-2, is involved in negative regulation of transcription from RNA polymerase II promoter and lipid storage; based on protein domain information, Bma-atf-2 is involved in regulation of transcription, DNA-templated; based on protein domain information, Bma-atf-2 is predicted to have sequence-specific DNA binding activity and transcripti…	Upregulated in M120 (M30)	2.45183	2.98522	1.47981e-05	8.68673e-05
Bm4930	WBGene00225191	Bm4930 is an ortholog of C. elegans cat-2; in C. elegans, cat-2, is involved in dopamine biosynthetic process from tyrosine, mechanosensory behavior, response to food, turning behavior involved in mating, negative regulation of locomotion and habituation; based on protein domain information, Bm4930 is involved in aromatic amino acid family metabolic process and oxidation-reduction process; based …	Upregulated in M120 (M30)	2.8011	0.645085	0.00641229	0.0200723
Bm4931	WBGene00225192	Bma-let-19 is an ortholog of C. elegans let-19; in C. elegans, let-19, is involved in reproduction, nematode larval development, embryo development, body morphogenesis, the molting cycle and negative regulation of vulval development; based on protein domain information, Bma-let-19 is involved in regulation of transcription from RNA polymerase II promoter; based on protein domain information, Bma-…	Upregulated in M120 (M30)	1.44349	8.72813	2.94695e-07	2.23722e-06
Bm4935	WBGene00225196	Bma-nhr-71 is an ortholog of C. elegans nhr-32; based on protein domain information, Bma-nhr-71 is involved in regulation of transcription, DNA-templated and steroid hormone mediated signaling pathway; based on protein domain information, Bma-nhr-71 is predicted to have zinc ion binding activity.	Upregulated in M120 (M30)	1.54841	4.2876	0.000933013	0.00370877
Bm4941	WBGene00225202	Bm4941 is an ortholog of the members of the C. elegans ent gene class including ent-5, ent-2 and ent-3; based on protein domain information, Bm4941 is involved in transport; based on protein domain information, Bm4941 is predicted to have nucleoside transmembrane transporter activity; based on protein domain information, Bm4941 is an integral component of the membrane.	Upregulated in M120 (M30)	1.40338	7.44221	1.48757e-07	1.1643e-06
Bm4944	WBGene00225205	Bm4944 is an ortholog of C. elegans K09A9.6; based on protein domain information, Bm4944 is involved in peptidyl-amino acid modification.	Upregulated in M120 (M30)	1.11708	7.21796	0.00147339	0.00557026
Bm4949	WBGene00225210	Bma-sul-1 is an ortholog of C. elegans sul-1; in C. elegans, sul-1, is involved in heparan sulfate proteoglycan biosynthetic process, enzymatic modification; based on protein domain information, Bma-sul-1 is involved in metabolic process; based on protein domain information, Bma-sul-1 is predicted to have sulfuric ester hydrolase activity.	Upregulated in M120 (M30)	0.795934	5.68271	0.00174043	0.00644337
Bm4951	WBGene00225212	Bm4951 is an ortholog of C. elegans nas-9, nas-10 and nas-11; based on protein domain information, Bm4951 is involved in proteolysis; based on protein domain information, Bm4951 is predicted to have metalloendopeptidase activity and zinc ion binding activity.	Upregulated in M120 (M30)	2.14313	5.2106	5.73909e-10	5.88399e-09
Bm4955	WBGene00225216	Bma-rig-1 is an ortholog of C. elegans rig-1; in C. elegans, rig-1, is involved in reproduction and embryo development.	Upregulated in M120 (M30)	1.01552	7.29089	0.000179706	0.000854389
Bm4962	WBGene00225223	Bm4962 is an ortholog of C. elegans K09G1.1.	Upregulated in M120 (M30)	1.5084	6.33433	8.80859e-08	7.03261e-07
Bm4972	WBGene00225233	Bma-spc-1 is an ortholog of C. elegans spc-1; in C. elegans, spc-1, is involved in nematode larval development, mitotic nuclear division, embryo development, embryonic body morphogenesis, locomotion, regulation of locomotion and positive regulation of growth; based on protein domain information, Bma-spc-1 is predicted to have calcium ion binding activity.	Upregulated in M120 (M30)	1.29567	9.50717	3.00222e-06	1.96884e-05
Bm4973	WBGene00225234	Bm4973 is an ortholog of C. elegans K10B4.3.	Upregulated in M120 (M30)	1.18873	7.1518	4.65442e-06	2.96048e-05
Bm4974	WBGene00225235	Bma-cwn-1 is an ortholog of C. elegans cwn-1; in C. elegans, cwn-1, is involved in cell fate specification, embryo development and regulation of vulval development; based on protein domain information, Bma-cwn-1 is involved in Wnt signaling pathway and multicellular organism development; based on protein domain information, Bma-cwn-1 is predicted to have receptor binding activity; based on protei…	Upregulated in M120 (M30)	1.96343	4.90085	1.39408e-07	1.09196e-06
Bm4975	WBGene00225236	Bma-cat-1 is an ortholog of C. elegans cat-1; in C. elegans, cat-1, is involved in serotonin transport, feeding behavior, dopamine transport, turning behavior involved in mating, neurotransmitter metabolic process and dopamine biosynthetic process; based on protein domain information, Bma-cat-1 is involved in transmembrane transport; based on protein domain information, Bma-cat-1 is an integral c…	Upregulated in M120 (M30)	1.32767	3.17595	0.0105054	0.0306863
Bm4983	WBGene00225244	Bm4983 is an ortholog of C. elegans K10C9.3; based on protein domain information, Bm4983 is predicted to have RNA binding activity and ribonuclease T2 activity.	Upregulated in M120 (M30)	1.04015	5.5565	0.000486812	0.0020913
Bm4989	WBGene00225250	Bma-gsto-3 is an ortholog of C. elegans gsto-3; based on protein domain information, Bma-gsto-3 is involved in metabolic process; based on protein domain information, Bma-gsto-3 is predicted to have glutathione transferase activity; based on protein domain information, Bma-gsto-3 is localized to the cytoplasm.	Upregulated in M120 (M30)	4.36632	3.3689	4.75479e-15	7.58642e-14
Bm4991	WBGene00225252	Bm4991 is an ortholog of C. elegans vglu-2 and vglu-3; based on protein domain information, Bm4991 is involved in transmembrane transport; based on protein domain information, Bm4991 is an integral component of the membrane.	Upregulated in M120 (M30)	0.847086	5.5338	0.00501141	0.0161963
Bm4997	WBGene00225258	Bma-unc-70 is an ortholog of C. elegans unc-70; in C. elegans, unc-70, is involved in nematode larval development, axon guidance, axonal fasciculation, determination of adult lifespan, embryo development, embryonic body morphogenesis, dendrite development, oviposition, regulation of locomotion, response to starvation and muscle cell cellular homeostasis; based on protein domain information, Bma-u…	Upregulated in M120 (M30)	1.09212	9.24644	7.10101e-05	0.000368761
Bm4998	WBGene00225259	Bm4998 is an ortholog of C. elegans odc-1 and F53F10.2; based on protein domain information, Bm4998 is involved in polyamine biosynthetic process; based on protein domain information, Bm4998 is predicted to have catalytic activity.	Upregulated in M120 (M30)	0.984712	6.17901	0.000215499	0.00100699
Bm4999	WBGene00225260	Bma-unc-68 is an ortholog of C. elegans unc-68; in C. elegans, unc-68, is involved in protein localization to organelle, locomotion, positive regulation of growth and positive regulation of programmed cell death; based on protein domain information, Bma-unc-68 is involved in calcium ion transmembrane transport and cellular calcium ion homeostasis; based on protein domain information, Bma-unc-68 i…	Upregulated in M120 (M30)	1.65356	9.56496	4.52066e-09	4.16102e-08
Bm5003	WBGene00225264	Bma-sca-1 is an ortholog of C. elegans sca-1; in C. elegans, sca-1, is involved in cellular calcium ion homeostasis, receptor-mediated endocytosis, apoptotic process, determination of adult lifespan, embryo development, the molting cycle, water homeostasis, endoplasmic reticulum unfolded protein response, dauer larval development, response to starvation, oogenesis, calcium ion import and striated…	Upregulated in M120 (M30)	1.31075	9.63519	3.12599e-06	2.03711e-05
Bm5007	WBGene00225268	Bma-unc-43 is an ortholog of C. elegans unc-43; in C. elegans, unc-43, is involved in MAPK cascade, defense response, mitotic nuclear division, peptidyl-serine phosphorylation, peptidyl-threonine phosphorylation, locomotion, positive regulation of growth, GABAergic synaptic transmission and medium-term memory; based on protein domain information, Bma-unc-43 is involved in protein phosphorylation;…	Upregulated in M120 (M30)	0.926283	7.29025	0.000629515	0.00262425
Bm5016	WBGene00225277	Bm5016 is an ortholog of C. elegans K12C11.1; based on protein domain information, Bm5016 is predicted to have aminopeptidase activity and manganese ion binding activity.	Upregulated in M120 (M30)	1.87759	4.01739	3.56113e-06	2.30041e-05
Bm5022	WBGene00225283	Bm5022 is an ortholog of C. elegans vab-8; in C. elegans, vab-8, is involved in neuron migration, axon guidance, mesodermal cell migration, oviposition, regulation of cell migration, growth and vulval development; based on protein domain information, Bm5022 is involved in microtubule-based movement; based on protein domain information, Bm5022 is predicted to have ATP binding activity, microtubule…	Upregulated in M120 (M30)	0.937157	4.64918	0.00631426	0.0198014
Bm5028	WBGene00225289	Bma-tra-3 is an ortholog of C. elegans tra-3; in C. elegans, tra-3, is involved in protein autoprocessing, membrane protein intracellular domain proteolysis, feminization of hermaphroditic germ-line, hermaphrodite somatic sex determination and necrotic cell death; based on protein domain information, Bma-tra-3 is involved in proteolysis; based on protein domain information, Bma-tra-3 is predicted…	Upregulated in M120 (M30)	1.34052	5.88959	1.309e-06	9.03649e-06
Bm5038	WBGene00225299	Bma-egl-30 is an ortholog of C. elegans egl-30; in C. elegans, egl-30, is involved in nematode larval development, serotonin receptor signaling pathway, dopamine receptor signaling pathway, feeding behavior, determination of adult lifespan, positive regulation of acetylcholine secretion, neurotransmission, oviposition, protein catabolic process, negative regulation of locomotion, positive regulat…	Upregulated in M120 (M30)	0.63532	6.55821	0.00457966	0.0149456
Bm5042	WBGene00225303	Bma-top-1 is an ortholog of C. elegans top-1; in C. elegans, top-1, is involved in nematode larval development, receptor-mediated endocytosis, determination of adult lifespan, gonad development, embryo development, body morphogenesis, the molting cycle, locomotion, meiotic chromosome segregation and oogenesis; based on protein domain information, Bma-top-1 is involved in DNA topological change; b…	Upregulated in M120 (M30)	0.715286	6.26404	0.002599	0.00912911
Bm5046	WBGene00225307	Bma-pqn-52 is an ortholog of C. elegans pqn-52; proteomic studies indicate that Bma-pqn-52 is enriched in the digestive tract.	Upregulated in M120 (M30)	4.29558	4.5995	4.07343e-23	1.14621e-21
Bm5049	WBGene00225310	Bma-tag-163 is an ortholog of O. volvulus OVOC1448 and OVOC1450.	Upregulated in M120 (M30)	1.11274	4.80902	0.000504884	0.00215147
Bm5053	WBGene00225314	Bm5053 is an ortholog of C. elegans hmit-1.3; based on protein domain information, Bm5053 is involved in transmembrane transport; based on protein domain information, Bm5053 is predicted to have substrate-specific transmembrane transporter activity; based on protein domain information, Bm5053 is an integral component of the membrane.	Upregulated in M120 (M30)	1.72911	9.05785	9.49861e-05	0.000480264
Bm5069	WBGene00225330	Bma-aqp-7 is an ortholog of C. elegans aqp-7; in C. elegans, aqp-7, is involved in water transport and glycerol transport; based on protein domain information, Bma-aqp-7 is involved in transport; based on protein domain information, Bma-aqp-7 is predicted to have transporter activity; based on protein domain information, Bma-aqp-7 is localized to the membrane.	Upregulated in M120 (M30)	1.16998	9.39115	2.58737e-05	0.000145769
Bm5074	WBGene00225335	Bma-atg-2 is an ortholog of C. elegans atg-2; in C. elegans, atg-2, is involved in reproduction and growth; based on protein domain information, Bma-atg-2 is involved in autophagy.	Upregulated in M120 (M30)	1.17238	7.94825	1.1382e-05	6.81666e-05
Bm5077	WBGene00225338	Bm5077 is an ortholog of C. elegans mct-3, mct-2 and mct-1; based on protein domain information, Bm5077 is involved in transmembrane transport; based on protein domain information, Bm5077 is an integral component of the membrane.	Upregulated in M120 (M30)	1.40436	5.42204	1.06918e-05	6.42563e-05
Bm5084	WBGene00225345	Bm5084 is an ortholog of C. elegans M03D4.4; based on protein domain information, Bm5084 is predicted to have nucleic acid binding activity.	Upregulated in M120 (M30)	1.5633	3.70553	0.000748418	0.00306561
Bm5086	WBGene00225347	Bm5086 is an ortholog of C. elegans act-1, act-2, act-3 and act-4; in C. elegans, act-1, act-2, act-3 and act-4, are involved in cytokinesis, nematode larval development, embryo development, hermaphrodite genitalia development and inductive cell migration; proteomic studies indicate that Bm5086 is enriched in the body wall.	Upregulated in M120 (M30)	1.36082	7.09235	5.16361e-05	0.000276041
Bm5088	WBGene00225349	Bm5088 is an ortholog of C. elegans M03F4.6.	Upregulated in M120 (M30)	1.31744	4.4068	0.000840681	0.00339683
Bm5089	WBGene00225350	Bma-calu-1 is an ortholog of C. elegans calu-1; in C. elegans, calu-1, is involved in nematode larval development, determination of adult lifespan, body morphogenesis, the molting cycle, locomotion and cuticle development; based on protein domain information, Bma-calu-1 is predicted to have calcium ion binding activity.	Upregulated in M120 (M30)	0.965297	8.21379	0.000353388	0.00157256
Bm5102	WBGene00225363	Bm5102 is an ortholog of C. elegans M05B5.4; based on protein domain information, Bm5102 is involved in lipid metabolic process; based on protein domain information, Bm5102 is predicted to have O-acyltransferase activity.	Upregulated in M120 (M30)	0.794155	5.29477	0.00454703	0.0148625
Bm5106	WBGene00225367	Bm5106 is an ortholog of C. elegans M05D6.9.	Upregulated in M120 (M30)	2.4909	3.57487	7.99924e-07	5.7165e-06
Bm5109	WBGene00225370	Bma-bcc-1 is an ortholog of C. elegans bcc-1; in C. elegans, bcc-1, is involved in embryo development and hermaphrodite genitalia development; based on protein domain information, Bma-bcc-1 is predicted to have RNA binding activity.	Upregulated in M120 (M30)	1.67507	5.49189	7.4877e-10	7.54233e-09
Bm5123	WBGene00225384	Bm5123 is an ortholog of C. elegans M70.4; proteomic studies indicate that Bm5123 is enriched in the digestive tract.	Upregulated in M120 (M30)	0.894289	5.72043	0.000393455	0.0017293
Bm5139	WBGene00225400	Bma-cut-6 is an ortholog of C. elegans cut-6; in C. elegans, cut-6, is involved in body morphogenesis.	Upregulated in M120 (M30)	0.996902	6.15695	7.69612e-05	0.000397671
Bm5148	WBGene00225409	Uncharacterized protein	Upregulated in M120 (M30)	2.33934	2.86207	6.06425e-05	0.000319244
Bm5165	WBGene00225426	Bma-acr-12 is an ortholog of C. elegans acr-12; in C. elegans, acr-12, is involved in calcium ion import across plasma membrane; based on protein domain information, Bma-acr-12 is involved in ion transport; based on protein domain information, Bma-acr-12 is predicted to have acetylcholine-activated cation-selective channel activity; based on protein domain information, Bma-acr-12 is an integral c…	Upregulated in M120 (M30)	2.32601	0.653373	0.0126487	0.0359236
Bm5166	WBGene00225427	Bm5166 is an ortholog of C. elegans R01E6.5.	Upregulated in M120 (M30)	2.35121	5.20587	2.83476e-12	3.61948e-11
Bm5193	WBGene00225454	Bma-mdl-1 is an ortholog of C. elegans mdl-1; in C. elegans, mdl-1, is involved in determination of adult lifespan and embryo development; based on protein domain information, Bma-mdl-1 is predicted to have protein dimerization activity.	Upregulated in M120 (M30)	0.592833	6.43905	0.0092278	0.027348
Bm5199	WBGene00225460	Bm5199 is an ortholog of C. elegans R03H10.2.	Upregulated in M120 (M30)	1.14908	5.88624	0.000245946	0.00113609
Bm5210	WBGene00225471	Bma-mca-2 is an ortholog of C. elegans mca-2; in C. elegans, mca-2, is involved in reproduction, locomotion and positive regulation of growth; based on protein domain information, Bma-mca-2 is involved in calcium ion transmembrane transport; based on protein domain information, Bma-mca-2 is predicted to have ATP binding activity, calcium-transporting ATPase activity, and metal ion binding activit…	Upregulated in M120 (M30)	1.69165	6.4877	8.55719e-14	1.24452e-12
Bm5211	WBGene00225472	Uncharacterized protein	Upregulated in M120 (M30)	1.41807	4.18461	0.000839003	0.00339237
Bm5220	WBGene00225481	Bm5220 is an ortholog of C. elegans R05D7.5.	Upregulated in M120 (M30)	1.20223	4.36245	0.00115756	0.00450284
Bm5229	WBGene00225490	Bma-aagr-2 is an ortholog of C. elegans aagr-2; in C. elegans, aagr-2, is involved in glycogen catabolic process; based on protein domain information, Bma-aagr-2 is involved in carbohydrate metabolic process; based on protein domain information, Bma-aagr-2 is predicted to have carbohydrate binding activity and hydrolase activity, hydrolyzing O-glycosyl compounds.	Upregulated in M120 (M30)	0.971927	7.28251	0.000269584	0.00123684
Bm5230	WBGene00225491	Bm5230 is an ortholog of C. elegans R05G6.1.	Upregulated in M120 (M30)	1.4932	3.02166	0.00804477	0.0244006
Bm5234	WBGene00225495	Bm5234 is an ortholog of C. elegans R05G6.10; based on protein domain information, Bm5234 is involved in small GTPase mediated signal transduction; based on protein domain information, Bm5234 is predicted to have guanyl-nucleotide exchange factor activity.	Upregulated in M120 (M30)	1.85294	3.53802	9.38375e-05	0.000475385
Bm5238	WBGene00225499	Bma-cdh-7 is an ortholog of C. elegans cdh-7; based on protein domain information, Bma-cdh-7 is involved in homophilic cell adhesion via plasma membrane adhesion molecules; based on protein domain information, Bma-cdh-7 is predicted to have calcium ion binding activity; based on protein domain information, Bma-cdh-7 is localized to the membrane.	Upregulated in M120 (M30)	2.46022	4.93962	1.48982e-08	1.29639e-07
Bm5241	WBGene00225502	Bm5241 is an ortholog of C. elegans agl-1; in C. elegans, agl-1, is involved in embryo development; based on protein domain information, Bm5241 is involved in glycogen biosynthetic process and glycogen catabolic process; based on protein domain information, Bm5241 is predicted to have 4-alpha-glucanotransferase activity and amylo-alpha-1,6-glucosidase activity.	Upregulated in M120 (M30)	1.43073	6.41622	9.0523e-09	7.998e-08
Bm5262	WBGene00225523	Bm5262 is an ortholog of C. elegans R07B1.8.	Upregulated in M120 (M30)	2.01216	3.41906	1.79106e-05	0.000103669
Bm5269	WBGene00225530	Bma-gana-1 is an ortholog of C. elegans gana-1; in C. elegans, gana-1, is involved in glycoside catabolic process; based on protein domain information, Bma-gana-1 is involved in carbohydrate metabolic process; based on protein domain information, Bma-gana-1 is predicted to have hydrolase activity, hydrolyzing O-glycosyl compounds.	Upregulated in M120 (M30)	0.758788	6.55635	0.000799264	0.00324819
Bm5275	WBGene00225536	Bm5275 is an ortholog of C. elegans R07E4.1; based on protein domain information, Bm5275 is involved in signal transduction.	Upregulated in M120 (M30)	0.642296	5.65575	0.0156482	0.0429236
Bm5276	WBGene00225537	Bma-mig-23 is an ortholog of C. elegans mig-23, uda-1 and ntp-1; based on protein domain information, Bma-mig-23 is predicted to have hydrolase activity.	Upregulated in M120 (M30)	0.689455	6.11043	0.00330209	0.0112514
Bm5281	WBGene00225542	Bm5281 is an ortholog of C. elegans R07E5.4.	Upregulated in M120 (M30)	4.61554	5.2439	3.87381e-17	7.08715e-16
Bm5288	WBGene00225549	Bm5288 is an ortholog of C. elegans npp-21; in C. elegans, npp-21, is involved in reproduction, nematode larval development, embryo development and locomotion.	Upregulated in M120 (M30)	0.72561	8.40719	0.0127957	0.0363013
Bm5309	WBGene00225570	Bma-tag-147 is an ortholog of C. elegans tag-147.	Upregulated in M120 (M30)	0.679641	7.30955	0.0152768	0.042072
Bm5314	WBGene00225575	Bm5314 is an ortholog of the members of the C. elegans kin, old and ver gene classes including kin-30 and old-2 and ver-4, and Y50D4B.6, W04G5.10, T01G5.1, R09D1.13 and R09D1.12; based on protein domain information, Bm5314 is involved in protein phosphorylation; based on protein domain information, Bm5314 is predicted to have protein tyrosine kinase activity.	Upregulated in M120 (M30)	1.25779	7.57129	1.19719e-05	7.1411e-05
Bm5315	WBGene00225576	Bma-pqn-55 is an ortholog of C. elegans ebax-1; in C. elegans, ebax-1, is involved in positive regulation of locomotion, hermaphrodite genitalia development, striated muscle myosin thick filament assembly, positive regulation of oviposition, regulation of male mating behavior and regulation of axon guidance.	Upregulated in M120 (M30)	0.954701	8.34609	0.000642903	0.00267038
Bm5318	WBGene00225579	Bma-inx-5 is an ortholog of C. elegans inx-5; based on protein domain information, Bma-inx-5 is localized to the gap junction.	Upregulated in M120 (M30)	1.36449	7.38463	1.94925e-07	1.50518e-06
Bm5327	WBGene00225588	Bma-cbp-1 is an ortholog of C. elegans cbp-1, F40F12.7 and cbp-2; in C. elegans, cbp-1 and cbp-2, are involved in reproduction and embryo development; based on protein domain information, Bma-cbp-1 is involved in histone acetylation and regulation of transcription, DNA-templated; based on protein domain information, Bma-cbp-1 is predicted to have histone acetyltransferase activity, transcription …	Upregulated in M120 (M30)	0.875389	8.00471	0.00123216	0.00475196
Bm5330	WBGene00225591	Bm5330 is an ortholog of C. elegans R10E11.5.	Upregulated in M120 (M30)	1.18195	3.28266	0.0145693	0.0405007
[truncated: 8,281 more rows]
