# Supplementary material for: Defining Brugia malayi and Wolbachia symbiosis by stage-specific dual RNA-seq
Source: PLoS Negl Trop Dis. 2017 Mar 30;11(3):e0005357. doi: 10.1371/journal.pntd.0005357 (PMC5373514; doi:10.1371/journal.pntd.0005357)
Supplement: S3 Table — Table showing results of pair-wise differential expression analyses between male and female stages. (XLSX) [file pntd.0005357.s005.xlsx]

## Sheet: S3_Table_Brugia_DE_M_F
S3 Table: B. malayi genes differentially expressed between males and females. Table showing results of pair-wise differential expression analyses between male and female stages.
Genes	WormBase GeneID	Description	Differential Expression	logFC	logCPM	PValue	FDR
Bm9995	WBGene00230256	Bm9995 is an ortholog of O. volvulus OVOC6634.	Upregulated in F120 (M120)	-4.22555	0.968514	9.14e-06	3.49e-05
Bm9992	WBGene00230253	Bm9992 is an ortholog of O. volvulus OVOC199.	Upregulated in F120 (M120)	-1.57142	1.55328	0.0106464	0.0216591
Bm9980	WBGene00230241	Based on protein domain information, Bm9980 is predicted to have nucleic acid binding activity and nucleotide binding activity.	Upregulated in F120 (M120)	-7.39796	0.918215	1.73e-07	8.48e-07
Bm9971	WBGene00230232	Uncharacterized protein	Upregulated in F120 (M120)	-0.635495	7.08581	0.0120981	0.024169
Bm997	WBGene00221258	Uncharacterized protein	Upregulated in F120 (M120)	-1.83477	1.00815	0.00952002	0.0196265
Bm9966	WBGene00230227	Bm9966 is an ortholog of O. volvulus OVOC6760; based on protein domain information, Bm9966 is involved in oxidation-reduction process; based on protein domain information, Bm9966 is predicted to have oxidoreductase activity.	Upregulated in F120 (M120)	-0.669688	5.59416	0.00356026	0.00821872
Bm996	WBGene00221257	Uncharacterized protein	Upregulated in F120 (M120)	-2.17874	1.62156	0.00019391	0.000589878
Bm9950	WBGene00230211	Uncharacterized protein	Upregulated in F120 (M120)	-4.37258	2.78519	5.03e-13	4.16e-12
Bm9940	WBGene00230201	Bm9940 is an ortholog of C. elegans T19C4.1.	Upregulated in F120 (M120)	-3.54347	6.18444	4.06e-47	1.86e-45
Bm9937	WBGene00230198	Bm9937 is an ortholog of O. volvulus OVOC6914.	Upregulated in F120 (M120)	-0.674698	7.33816	0.0065438	0.0141084
Bm9936	WBGene00230197	Bm9936 is an ortholog of O. volvulus OVOC6915.	Upregulated in F120 (M120)	-1.17029	3.54025	0.00261283	0.00624286
Bm9933	WBGene00230194	Bm9933 is an ortholog of O. volvulus OVOC2862.	Upregulated in F120 (M120)	-0.580786	5.40625	0.0233102	0.0431497
Bm9924	WBGene00230185	Uncharacterized protein	Upregulated in F120 (M120)	-1.75499	4.54379	9.36e-09	5.3e-08
Bm9916	WBGene00230177	Bm9916 is an ortholog of O. volvulus OVOC2610.	Upregulated in F120 (M120)	-0.627128	5.04518	0.0172241	0.0329911
Bm9912	WBGene00230173	Bm9912 is an ortholog of O. volvulus OVOC2624.	Upregulated in F120 (M120)	-0.835938	5.19939	0.00108344	0.00281769
Bm9911	WBGene00230172	Bm9911 is an ortholog of O. volvulus OVOC2631.	Upregulated in F120 (M120)	-1.94371	3.39883	1.83e-06	7.76e-06
Bm9909	WBGene00230170	Bm9909 is an ortholog of C. elegans hrp-1; in C. elegans, hrp-1, is involved in nematode larval development, determination of adult lifespan, embryo development, hemidesmosome assembly, growth, hermaphrodite genitalia development and oogenesis; based on protein domain information, Bm9909 is predicted to have nucleic acid binding activity and nucleotide binding activity.	Upregulated in F120 (M120)	-1.41564	7.53245	1.05e-07	5.27e-07
Bm9908	WBGene00230169	Bm9908 is an ortholog of O. volvulus OVOC2646.	Upregulated in F120 (M120)	-0.925228	5.58034	5.38e-05	0.000182739
Bm9906	WBGene00230167	Bm9906 is an ortholog of O. volvulus OVOC2654; based on protein domain information, Bm9906 is predicted to have zinc ion binding activity.	Upregulated in F120 (M120)	-0.845451	8.25174	0.00146583	0.00370267
Bm9904	WBGene00230165	Bm9904 is an ortholog of O. volvulus OVOC2659; based on protein domain information, Bm9904 is predicted to have zinc ion binding activity.	Upregulated in F120 (M120)	-3.55161	0.476471	0.0012224	0.00313993
Bm9903	WBGene00230164	Bma-lim-6 is an ortholog of C. elegans lim-6; in C. elegans, lim-6, is involved in axonogenesis, gamma-aminobutyric acid biosynthetic process, defecation, foraging behavior, uterus morphogenesis and positive regulation of transcription from RNA polymerase II promoter involved in neuron differentiation; based on protein domain information, Bma-lim-6 is predicted to have DNA binding activity and zi…	Upregulated in F120 (M120)	-2.75959	0.278232	0.00595662	0.0129845
Bm9896	WBGene00230157	Bm9896 is an ortholog of C. elegans pqn-15 and Y34B4A.7.	Upregulated in F120 (M120)	-0.693815	5.933	0.00139283	0.00353422
Bm9891	WBGene00230152	Uncharacterized protein	Upregulated in F120 (M120)	-2.49136	2.73955	2.13e-07	1.03e-06
Bm9883	WBGene00230144	Bma-glb-14 is an ortholog of C. elegans glb-14 and Y57G11B.97; in C. elegans, glb-14, is involved in reproduction; based on protein domain information, Bma-glb-14 is predicted to have heme binding activity and oxygen binding activity.	Upregulated in F120 (M120)	-5.92876	-0.0922974	0.00349598	0.00808435
Bm9882	WBGene00230143	Bm9882 is an ortholog of O. volvulus OVOC8734; based on protein domain information, Bm9882 is predicted to have metal ion binding activity.	Upregulated in F120 (M120)	-1.78593	7.10222	4.96e-13	4.1e-12
Bm9880	WBGene00230141	Bma-cec-1 is an ortholog of O. volvulus Ovo-cec-1.	Upregulated in F120 (M120)	-0.584462	6.90658	0.0119089	0.0238267
Bm9878	WBGene00230139	Bm9878 is an ortholog of O. volvulus OVOC8741.	Upregulated in F120 (M120)	-3.65101	4.61629	4.17e-19	5.1e-18
Bm9871	WBGene00230132	Bm9871 is an ortholog of C. elegans Y50D7A.8 and Y59C2A.3.	Upregulated in F120 (M120)	-1.57859	8.11814	5.16e-07	2.38e-06
Bm9870	WBGene00230131	Bm9870 is an ortholog of O. volvulus OVOC8773; based on protein domain information, Bm9870 is involved in intracellular signal transduction; based on protein domain information, Bm9870 is predicted to have signal transducer activity and signaling adaptor activity.	Upregulated in F120 (M120)	-0.624306	6.346	0.00277754	0.006592
Bm9867	WBGene00230128	Uncharacterized protein	Upregulated in F120 (M120)	-1.76613	2.71996	0.00037256	0.00107651
Bm9865	WBGene00230126	Uncharacterized protein	Upregulated in F120 (M120)	-3.48095	3.16768	4.21e-12	3.24e-11
Bm9864	WBGene00230125	Uncharacterized protein	Upregulated in F120 (M120)	-5.94436	2.45705	7.91e-16	7.93e-15
Bm9862	WBGene00230123	Bm9862 is an ortholog of O. volvulus OVOC9193; based on protein domain information, Bm9862 is involved in regulation of transcription, DNA-templated; based on protein domain information, Bm9862 is predicted to have sequence-specific DNA binding activity and transcription factor activity, sequence-specific DNA binding.	Upregulated in F120 (M120)	-4.95515	6.78134	1.87e-57	1.46e-55
Bm9859	WBGene00230120	Uncharacterized protein	Upregulated in F120 (M120)	-0.97185	3.71518	0.0248457	0.0456899
Bm9855	WBGene00230116	Bm9855 is an ortholog of C. elegans C27F2.1.	Upregulated in F120 (M120)	-2.32398	1.94402	4.06e-05	0.000140735
Bm9841	WBGene00230102	Bm9841 is an ortholog of O. volvulus OVOC1217; based on protein domain information, Bm9841 is involved in regulation of transcription, DNA-templated and steroid hormone mediated signaling pathway; based on protein domain information, Bm9841 is predicted to have sequence-specific DNA binding activity, thyroid hormone receptor activity, and zinc ion binding activity; based on protein domain informa…	Upregulated in F120 (M120)	-6.09191	5.13616	1.22e-50	6.86e-49
Bm9832	WBGene00230093	Bm9832 is an ortholog of C. elegans F14B4.1; based on protein domain information, Bm9832 is predicted to have calcium ion binding activity.	Upregulated in F120 (M120)	-4.07724	3.17177	3.61e-13	3.02e-12
Bm9831	WBGene00230092	Bm9831 is an ortholog of O. volvulus OVOC10472; based on protein domain information, Bm9831 is involved in regulation of transcription, DNA-templated; based on protein domain information, Bm9831 is predicted to have DNA binding activity.	Upregulated in F120 (M120)	-5.62934	1.39949	9.55e-09	5.4e-08
Bm9827	WBGene00230088	Bm9827 is an ortholog of O. volvulus OVOC11376.	Upregulated in F120 (M120)	-1.33019	6.64397	6.11e-09	3.54e-08
Bm9823	WBGene00230084	Bma-dpy-2 is an ortholog of C. elegans dpy-2; in C. elegans, dpy-2, is involved in protein catabolic process, collagen and cuticulin-based cuticle development, locomotion, regulation of growth and post-embryonic body morphogenesis; based on protein domain information, Bma-dpy-2 is a structural constituent of cuticle.	Upregulated in F120 (M120)	-3.99328	5.4609	1.42e-31	3.2e-30
Bm9821	WBGene00230082	Bm9821 is an ortholog of C. elegans ima-2; in C. elegans, ima-2, is involved in reproduction, nematode larval development, mitotic spindle organization, mitotic nuclear envelope reassembly, embryo development and regulation of chromosome segregation.	Upregulated in F120 (M120)	-6.83385	5.39074	2.28e-57	1.74e-55
Bm9820	WBGene00230081	Bm9820 is an ortholog of C. elegans prx-5; in C. elegans, prx-5, is involved in reproduction, nematode larval development, determination of adult lifespan, embryo development, protein import into peroxisome matrix and lipid storage.	Upregulated in F120 (M120)	-0.891801	3.71903	0.0158993	0.0307366
Bm9816	WBGene00230077	Bm9816 is an ortholog of O. volvulus OVOC9905; proteomic studies indicate that Bm9816 is enriched in the reproductive tract.	Upregulated in F120 (M120)	-0.761402	6.93157	0.00150373	0.0037939
Bm9814	WBGene00230075	Bm9814 is an ortholog of O. volvulus OVOC9888.	Upregulated in F120 (M120)	-2.70731	2.39958	2.03e-07	9.87e-07
Bm9812	WBGene00230073	Uncharacterized protein	Upregulated in F120 (M120)	-2.93733	1.75689	1.21e-05	4.52e-05
Bm9811	WBGene00230072	Bma-cutl-9 is an ortholog of C. elegans cutl-9.	Upregulated in F120 (M120)	-2.57727	2.5656	7.02e-06	2.72e-05
Bm9807	WBGene00230068	Bm9807 is an ortholog of O. volvulus OVOC9859, OVOC9860, OVOC9862, OVOC9866 and OVOC12605; based on protein domain information, Bm9807 is predicted to have hormone activity; based on protein domain information, Bm9807 is localized to the extracellular region.	Upregulated in F120 (M120)	-4.56958	2.53839	4.34e-14	3.87e-13
Bm9800	WBGene00230061	Uncharacterized protein	Upregulated in F120 (M120)	-1.80409	4.17326	1.2e-06	5.23e-06
Bm9798	WBGene00230059	Bm9798 is an ortholog of O. volvulus OVOC9837.	Upregulated in F120 (M120)	-3.15641	4.39382	8.5e-19	1.02e-17
Bm9791	WBGene00230052	Uncharacterized protein	Upregulated in F120 (M120)	-3.9342	0.023235	0.000321372	0.00094009
Bm9789	WBGene00230050	Bm9789 is an ortholog of C. elegans ZC376.6; based on protein domain information, Bm9789 is involved in snRNA processing; based on protein domain information, Bm9789 is localized to the integrator complex.	Upregulated in F120 (M120)	-1.13378	6.13616	6.26e-07	2.83e-06
Bm9778	WBGene00230039	Bm9778 is an ortholog of O. volvulus OVOC3504; based on protein domain information, Bm9778 is involved in mannose metabolic process; based on protein domain information, Bm9778 is predicted to have alpha-mannosidase activity, carbohydrate binding activity, and zinc ion binding activity.	Upregulated in F120 (M120)	-1.17597	6.57613	6.41e-08	3.29e-07
Bm9777	WBGene00230038	Bm9777 is an ortholog of O. volvulus OVOC3495 and OVOC3612.	Upregulated in F120 (M120)	-6.23776	0.0561136	0.000300325	0.00088411
Bm9776	WBGene00230037	Bm9776 is an ortholog of O. volvulus OVOC3494, OVOC3496, OVOC3499 and OVOC3613.	Upregulated in F120 (M120)	-2.49395	2.37463	3.34e-05	0.000117284
Bm9773	WBGene00230034	Uncharacterized protein	Upregulated in F120 (M120)	-2.7003	3.07924	5.4e-07	2.48e-06
Bm9772	WBGene00230033	Bm9772 is an ortholog of C. elegans W08E3.2; based on protein domain information, Bm9772 is involved in mRNA processing; based on protein domain information, Bm9772 is predicted to have RNA binding activity; based on protein domain information, Bm9772 is localized to the exon-exon junction complex.	Upregulated in F120 (M120)	-1.05625	6.73433	2.96e-05	0.000104462
Bm9766	WBGene00230027	Bm9766 is an ortholog of O. volvulus OVOC7565; based on protein domain information, Bm9766 is localized to the transcription elongation factor complex.	Upregulated in F120 (M120)	-0.648361	6.44	0.00173829	0.00432723
Bm9765	WBGene00230026	Bma-gap-3 is an ortholog of C. elegans gap-3; in C. elegans, gap-3, is involved in short-term memory, long-term memory, chemosensory behavior, associative learning and negative regulation of MAPK cascade; based on protein domain information, Bma-gap-3 is involved in negative regulation of Ras protein signal transduction, positive regulation of GTPase activity and signal transduction; based on pro…	Upregulated in F120 (M120)	-0.527157	6.17866	0.0121052	0.0241785
Bm9764	WBGene00230025	Bm9764 is an ortholog of O. volvulus OVOC1242; proteomic studies indicate that Bm9764 is enriched in the reproductive tract.	Upregulated in F120 (M120)	-1.26768	5.27893	5.35e-06	2.12e-05
Bm9763	WBGene00230024	Uncharacterized protein	Upregulated in F120 (M120)	-1.37439	4.53682	0.000104726	0.000335792
Bm9758	WBGene00230019	Bma-msi-1 is an ortholog of C. elegans msi-1; in C. elegans, msi-1, is involved in neurological system process; based on protein domain information, Bma-msi-1 is predicted to have nucleic acid binding activity and nucleotide binding activity.	Upregulated in F120 (M120)	-0.935264	5.60074	4.25e-05	0.000146586
Bm9753	WBGene00230014	Bm9753 is an ortholog of O. volvulus OVOC6450.	Upregulated in F120 (M120)	-0.966699	6.75916	3.9e-06	1.58e-05
Bm9752	WBGene00230013	Bm9752 is an ortholog of O. volvulus OVOC6445; proteomic studies indicate that Bm9752 is enriched in the reproductive tract.	Upregulated in F120 (M120)	-0.597859	5.3954	0.0257355	0.0471654
Bm9748	WBGene00230009	Uncharacterized protein	Upregulated in F120 (M120)	-3.99813	0.994188	0.00221572	0.00538965
Bm9746	WBGene00230007	Uncharacterized protein	Upregulated in F120 (M120)	-4.73177	6.23959	1.04e-60	1.04e-58
Bm9742	WBGene00230003	Uncharacterized protein	Upregulated in F120 (M120)	-2.34979	0.30752	0.0111738	0.0225553
Bm9740	WBGene00230001	Bm9740 is an ortholog of C. elegans pqn-27; in C. elegans, pqn-27, is involved in reproduction and nematode larval development; based on protein domain information, Bm9740 is predicted to have RNA binding activity.	Upregulated in F120 (M120)	-1.28115	7.64005	3.66e-07	1.72e-06
Bm9736	WBGene00229997	Bm9736 is an ortholog of O. volvulus OVOC11116.	Upregulated in F120 (M120)	-1.07905	5.53436	4.69e-06	1.88e-05
Bm9735	WBGene00229996	Based on protein domain information, Bm9735 is predicted to have protein kinase regulator activity; based on protein domain information, Bm9735 is localized to the protein kinase CK2 complex.	Upregulated in F120 (M120)	-4.94206	4.27214	1.21e-28	2.39e-27
Bm9732	WBGene00229993	Bma-php-3 is an ortholog of C. elegans php-3; based on protein domain information, Bma-php-3 is predicted to have DNA binding activity.	Upregulated in F120 (M120)	-1.94282	4.27533	7.34e-09	4.2e-08
Bm9730	WBGene00229991	Bm9730 is an ortholog of O. volvulus OVOC8188.	Upregulated in F120 (M120)	-8.96702	2.40682	5.55e-16	5.63e-15
Bm9720	WBGene00229981	Uncharacterized protein	Upregulated in F120 (M120)	-1.53479	3.1251	0.00373449	0.00857626
Bm9704	WBGene00229965	Bm9704 is an ortholog of O. volvulus OVOC735, OVOC8027 and OVOC8044.	Upregulated in F120 (M120)	-1.22901	5.39278	8.08e-07	3.6e-06
Bm9700	WBGene00229961	Bm9700 is an ortholog of C. elegans wdr-23; in C. elegans, wdr-23, is involved in negative regulation of transcription from RNA polymerase II promoter, determination of adult lifespan, embryo development, oviposition, cellular response to stress, locomotion, positive regulation of growth, proteasome-mediated ubiquitin-dependent protein catabolic process and regulation of cellular response to stre…	Upregulated in F120 (M120)	-5.49131	3.693	3.91e-24	6.16e-23
Bm9699	WBGene00229960	Bm9699 is an ortholog of C. elegans wdr-23; in C. elegans, wdr-23, is involved in negative regulation of transcription from RNA polymerase II promoter, determination of adult lifespan, embryo development, oviposition, cellular response to stress, locomotion, positive regulation of growth, proteasome-mediated ubiquitin-dependent protein catabolic process and regulation of cellular response to stre…	Upregulated in F120 (M120)	-1.77248	3.53338	4.16e-05	0.000143777
Bm9694	WBGene00229955	Bma-npp-6 is an ortholog of C. elegans npp-6; in C. elegans, npp-6, is involved in reproduction, nematode larval development, receptor-mediated endocytosis, nucleus organization, embryo development, inductive cell migration and engulfment of apoptotic cell.	Upregulated in F120 (M120)	-0.674484	7.17047	0.00719105	0.0153361
Bm9689	WBGene00229950	Uncharacterized protein	Upregulated in F120 (M120)	-3.87735	1.48378	7.98e-07	3.56e-06
Bm9676	WBGene00229937	Bma-cdt-1 is an ortholog of C. elegans cdt-1; in C. elegans, cdt-1, is involved in nematode larval development, DNA replication, determination of adult lifespan, embryo development, body morphogenesis, growth, locomotion and hermaphrodite genitalia development.	Upregulated in F120 (M120)	-0.762241	6.26735	0.00120521	0.00310029
Bm9675	WBGene00229936	Uncharacterized protein	Upregulated in F120 (M120)	-1.05994	3.54728	0.00516119	0.0114499
Bm9671	WBGene00229932	Bm9671 is an ortholog of O. volvulus OVOC4376; based on protein domain information, Bm9671 is predicted to have zinc ion binding activity.	Upregulated in F120 (M120)	-1.09934	7.87275	8.67e-06	3.32e-05
Bm9669	WBGene00229930	Bm9669 is an ortholog of O. volvulus OVOC4380; based on protein domain information, Bm9669 is predicted to have zinc ion binding activity.	Upregulated in F120 (M120)	-0.94385	7.54798	0.000252328	0.000751756
Bm9665	WBGene00229926	Bma-jbts-14 is an ortholog of C. elegans jbts-14; in C. elegans, jbts-14, is involved in lipid storage and nonmotile primary cilium assembly.	Upregulated in F120 (M120)	-1.68546	2.30219	0.000905833	0.00240037
Bm9654	WBGene00229915	Bm9654 is an ortholog of O. volvulus OVOC4302.	Upregulated in F120 (M120)	-0.662499	5.7775	0.00424833	0.00963365
Bm9653	WBGene00229914	Uncharacterized protein	Upregulated in F120 (M120)	-0.796888	6.89804	0.00070418	0.00191856
Bm9649	WBGene00229910	Uncharacterized protein	Upregulated in F120 (M120)	-1.26731	1.61026	0.0253058	0.0464478
Bm9646	WBGene00229907	Bm9646 is an ortholog of O. volvulus OVOC4673.	Upregulated in F120 (M120)	-0.755091	7.0801	0.00289606	0.00684582
Bm9643	WBGene00229904	Bma-cut-5 is an ortholog of C. elegans cut-5; in C. elegans, cut-5, is involved in body morphogenesis.	Upregulated in F120 (M120)	-1.26935	3.2324	0.00804656	0.0169635
Bm9641	WBGene00229902	Bm9641 is an ortholog of C. elegans T10B10.3.	Upregulated in F120 (M120)	-0.949944	6.42236	8.41e-05	0.000274776
Bm9639	WBGene00229900	Bm9639 is an ortholog of O. volvulus OVOC4247; based on protein domain information, Bm9639 is involved in regulation of transcription, DNA-templated; based on protein domain information, Bm9639 is predicted to have transcription factor activity, sequence-specific DNA binding; based on protein domain information, Bm9639 is localized to the nucleus.	Upregulated in F120 (M120)	-0.88366	5.82587	7.46e-05	0.000246318
Bm9637	WBGene00229898	Bm9637 is an ortholog of C. elegans Y54G2A.76.	Upregulated in F120 (M120)	-2.98338	4.69745	1.71e-20	2.26e-19
Bm9636	WBGene00229897	Bm9636 is an ortholog of C. elegans Y76B12C.6.	Upregulated in F120 (M120)	-0.876187	5.676	0.000134151	0.000420884
Bm9635	WBGene00229896	Bm9635 is an ortholog of C. elegans rsp-3; in C. elegans, rsp-3, is involved in nematode larval development, receptor-mediated endocytosis, embryo development, locomotion and hermaphrodite genitalia development; based on protein domain information, Bm9635 is predicted to have nucleic acid binding activity and nucleotide binding activity.	Upregulated in F120 (M120)	-0.71483	7.02233	0.0022216	0.00540147
Bm9627	WBGene00229888	Based on protein domain information, Bm9627 is an integral component of the membrane.	Upregulated in F120 (M120)	-3.07317	4.13306	2.35e-15	2.3e-14
Bm9623	WBGene00229884	Uncharacterized protein	Upregulated in F120 (M120)	-4.74834	1.97244	1.3e-08	7.21e-08
Bm9622	WBGene00229883	Bm9622 is an ortholog of O. volvulus OVOC4770 and OVOC4771.	Upregulated in F120 (M120)	-4.19049	4.04816	8.46e-18	9.66e-17
Bm9621	WBGene00229882	Uncharacterized protein	Upregulated in F120 (M120)	-0.856512	6.93892	0.000535068	0.00149493
Bm9617	WBGene00229878	Bm9617 is an ortholog of O. volvulus OVOC4800.	Upregulated in F120 (M120)	-2.30231	5.79539	8.46e-22	1.19e-20
Bm9612	WBGene00229873	Based on protein domain information, Bm9612 is involved in regulation of transcription from RNA polymerase II promoter; based on protein domain information, Bm9612 is predicted to have RNA polymerase II transcription cofactor activity; based on protein domain information, Bm9612 is localized to the mediator complex.	Upregulated in F120 (M120)	-0.615164	6.25406	0.00606883	0.013194
Bm9611	WBGene00229872	Bm9611 is an ortholog of O. volvulus OVOC4855.	Upregulated in F120 (M120)	-1.52228	7.63037	1.42e-08	7.82e-08
Bm9608	WBGene00229869	Bm9608 is an ortholog of O. volvulus OVOC4879.	Upregulated in F120 (M120)	-1.26474	6.94257	7.65e-08	3.89e-07
Bm9593	WBGene00229854	Bm9593 is an ortholog of C. elegans T24C4.2.	Upregulated in F120 (M120)	-4.90223	2.04186	9.7e-11	6.68e-10
Bm9587	WBGene00229848	Bma-ceh-8 is an ortholog of C. elegans ceh-8; in C. elegans, ceh-8, is involved in pattern specification process; based on protein domain information, Bma-ceh-8 is predicted to have DNA binding activity.	Upregulated in F120 (M120)	-3.24018	1.61278	1.07e-06	4.68e-06
Bm9586	WBGene00229847	Bm9586 is an ortholog of O. volvulus OVOC11758; based on protein domain information, Bm9586 is predicted to have zinc ion binding activity.	Upregulated in F120 (M120)	-1.19289	4.73689	0.000105996	0.000339556
Bm9576	WBGene00229837	Uncharacterized protein	Upregulated in F120 (M120)	-3.21704	-0.397797	0.00888211	0.0185195
Bm9575	WBGene00229836	Uncharacterized protein	Upregulated in F120 (M120)	-3.98458	0.171968	0.005084	0.0112991
Bm9574	WBGene00229835	Uncharacterized protein	Upregulated in F120 (M120)	-2.11454	5.10624	3.78e-11	2.72e-10
Bm9568	WBGene00229829	Bm9568 is an ortholog of O. volvulus OVOC2924.	Upregulated in F120 (M120)	-0.886323	6.87877	0.000133039	0.000417763
Bm9558	WBGene00229819	Bm9558 is an ortholog of C. elegans hrpk-1; based on protein domain information, Bm9558 is predicted to have RNA binding activity.	Upregulated in F120 (M120)	-1.0753	6.50822	1.85e-07	9.04e-07
Bm9555	WBGene00229816	Bm9555 is an ortholog of C. elegans lbp-1, lbp-2, lbp-3 and lbp-4.	Upregulated in F120 (M120)	-3.04884	1.41821	9.56e-06	3.64e-05
Bm9549	WBGene00229810	Bm9549 is an ortholog of O. volvulus OVOC2990.	Upregulated in F120 (M120)	-0.615358	5.52059	0.00988385	0.0202668
Bm9543	WBGene00229804	Uncharacterized protein	Upregulated in F120 (M120)	-2.09084	1.65121	0.00118525	0.00305261
Bm9541	WBGene00229802	Bm9541 is an ortholog of O. volvulus OVOC3021.	Upregulated in F120 (M120)	-1.40917	7.69795	6.38e-07	2.88e-06
Bm9537	WBGene00229798	Bm9537 is an ortholog of C. elegans npp-14; in C. elegans, npp-14, is involved in embryo development.	Upregulated in F120 (M120)	-1.65738	8.97866	1.87e-10	1.26e-09
Bm9533	WBGene00229794	Bma-smg-4 is an ortholog of C. elegans smg-4; in C. elegans, smg-4, is involved in nuclear-transcribed mRNA catabolic process, nonsense-mediated decay, male genitalia development and hermaphrodite genitalia development; based on protein domain information, Bma-smg-4 is predicted to have nucleotide binding activity.	Upregulated in F120 (M120)	-0.792726	6.71106	0.00013026	0.000409398
Bm9531	WBGene00229792	Bm9531 is an ortholog of C. elegans D1005.2; based on protein domain information, Bm9531 is involved in metabolic process; based on protein domain information, Bm9531 is predicted to have uridylyltransferase activity.	Upregulated in F120 (M120)	-1.04553	4.62462	0.000430403	0.00122699
Bm9527	WBGene00229788	Uncharacterized protein	Upregulated in F120 (M120)	-2.21213	1.7952	0.00164899	0.00412228
Bm9525	WBGene00229786	Bma-tth-1 is an ortholog of C. elegans tth-1; based on protein domain information, Bma-tth-1 is involved in actin filament organization; based on protein domain information, Bma-tth-1 is predicted to have actin monomer binding activity.	Upregulated in F120 (M120)	-2.03946	3.50683	1.78e-07	8.69e-07
Bm9521	WBGene00229782	Bm9521 is an ortholog of O. volvulus OVOC3073.	Upregulated in F120 (M120)	-1.54743	6.19488	1.7e-10	1.15e-09
Bm9513	WBGene00229774	Bm9513 is an ortholog of C. elegans cgr-1; in C. elegans, cgr-1, is involved in nematode larval development; based on protein domain information, Bm9513 is involved in transport; based on protein domain information, Bm9513 is an integral component of the membrane.	Upregulated in F120 (M120)	-0.994276	4.84897	0.000359848	0.00104346
Bm9505	WBGene00229766	Bm9505 is an ortholog of O. volvulus OVOC3707.	Upregulated in F120 (M120)	-1.27272	7.2417	1.5e-07	7.37e-07
Bm9504	WBGene00229765	Bma-dpy-8 is an ortholog of C. elegans dpy-8; in C. elegans, dpy-8, is involved in body morphogenesis, oviposition, collagen and cuticulin-based cuticle development, locomotion and positive regulation of growth.	Upregulated in F120 (M120)	-3.95241	1.6132	1.01e-06	4.45e-06
Bm9503	WBGene00229764	Bm9503 is an ortholog of C. elegans F26A3.7.	Upregulated in F120 (M120)	-0.563433	6.71974	0.00825802	0.0173645
Bm9486	WBGene00229747	Uncharacterized protein	Upregulated in F120 (M120)	-2.7245	4.03434	4.4e-10	2.86e-09
Bm9482	WBGene00229743	Uncharacterized protein	Upregulated in F120 (M120)	-2.54911	2.40425	1.64e-05	6.01e-05
Bm9475	WBGene00229736	Based on protein domain information, Bm9475 is involved in metabolic process; based on protein domain information, Bm9475 is predicted to have catalytic activity.	Upregulated in F120 (M120)	-1.24322	2.34118	0.00771217	0.0163394
Bm9473	WBGene00229734	Bm9473 is an ortholog of O. volvulus OVOC12041.	Upregulated in F120 (M120)	-0.543334	5.43298	0.0228886	0.0424431
Bm9472	WBGene00229733	Bm9472 is an ortholog of O. volvulus OVOC12042; proteomic studies indicate that Bm9472 is enriched in the reproductive tract.	Upregulated in F120 (M120)	-0.829108	6.15359	8.22e-05	0.000269269
Bm9470	WBGene00229731	Uncharacterized protein	Upregulated in F120 (M120)	-3.87523	0.691812	9.54e-05	0.000309081
Bm9469	WBGene00229730	Uncharacterized protein	Upregulated in F120 (M120)	-2.63845	2.82653	2.84e-08	1.51e-07
Bm9466	WBGene00229727	Based on protein domain information, Bm9466 is involved in translation; based on protein domain information, Bm9466 is predicted to have rRNA binding activity and is a structural constituent of ribosome; based on protein domain information, Bm9466 is localized to the ribosome.	Upregulated in F120 (M120)	-2.08075	2.36963	0.000321923	0.000941441
Bm9460	WBGene00229721	Bm9460 is an ortholog of C. elegans K11D2.4; based on protein domain information, Bm9460 is predicted to have nucleic acid binding activity.	Upregulated in F120 (M120)	-0.687116	6.95673	0.0143654	0.0281074
Bm9454	WBGene00229715	Bma-lron-9 is an ortholog of C. elegans lron-9; in C. elegans, lron-9, is involved in nematode larval development, embryo development, the molting cycle and locomotion; proteomic studies indicate that Bma-lron-9 is enriched in the reproductive tract.	Upregulated in F120 (M120)	-2.45633	4.41339	2.8e-13	2.36e-12
Bm9428	WBGene00229689	Uncharacterized protein	Upregulated in F120 (M120)	-2.55393	4.05904	5.6e-12	4.26e-11
Bm9427	WBGene00229688	Bma-aars-1 is an ortholog of C. elegans aars-1; in C. elegans, aars-1, is involved in reproduction and receptor-mediated endocytosis; based on protein domain information, Bma-aars-1 is involved in alanyl-tRNA aminoacylation; based on protein domain information, Bma-aars-1 is predicted to have ATP binding activity and alanine-tRNA ligase activity; based on protein domain information, Bma-aars-1 is…	Upregulated in F120 (M120)	-0.695205	6.31551	0.00104156	0.00272206
Bm9425	WBGene00229686	Uncharacterized protein	Upregulated in F120 (M120)	-3.34305	-0.282872	0.00687457	0.0147379
Bm9422	WBGene00229683	Uncharacterized protein	Upregulated in F120 (M120)	-1.89574	0.624312	0.00881018	0.0183983
Bm9421	WBGene00229682	Bm9421 is an ortholog of O. volvulus OVOC2084.	Upregulated in F120 (M120)	-0.847586	6.34573	5.94e-05	0.0002002
Bm9420	WBGene00229681	Bm9420 is an ortholog of O. volvulus OVOC2444; based on protein domain information, Bm9420 is predicted to have protein dimerization activity.	Upregulated in F120 (M120)	-2.75215	4.35299	3.56e-14	3.2e-13
Bm9419	WBGene00229680	Bm9419 is an ortholog of O. volvulus OVOC2442; based on protein domain information, Bm9419 is predicted to have protein dimerization activity.	Upregulated in F120 (M120)	-4.72416	4.11343	1.02e-21	1.42e-20
Bm9417	WBGene00229678	Based on protein domain information, Bm9417 is predicted to have nucleic acid binding activity and nucleotide binding activity.	Upregulated in F120 (M120)	-0.484821	6.72701	0.0200549	0.0376609
Bm9403	WBGene00229664	Uncharacterized protein	Upregulated in F120 (M120)	-1.93519	2.12221	0.00382539	0.00876611
Bm94	WBGene00220355	Bm94 is an ortholog of O. volvulus OVOC9919 and OVOC9920.	Upregulated in F120 (M120)	-1.28814	2.74006	0.0264196	0.0482425
Bm9394	WBGene00229655	Bm9394 is an ortholog of C. elegans slc-25A42; based on protein domain information, Bm9394 is involved in transmembrane transport.	Upregulated in F120 (M120)	-0.604239	5.27518	0.014627	0.0285596
Bm9393	WBGene00229654	Bm9393 is an ortholog of C. elegans F43G9.4.	Upregulated in F120 (M120)	-0.663874	7.14001	0.00456168	0.0102676
Bm9389	WBGene00229650	Uncharacterized protein	Upregulated in F120 (M120)	-4.15248	0.239057	0.000260808	0.000775501
Bm9381	WBGene00229642	Uncharacterized protein	Upregulated in F120 (M120)	-3.71037	0.506651	0.000103859	0.000333476
Bm9380	WBGene00229641	Bma-srp-2 is an ortholog of the members of the C. elegans srp gene class including srp-8, srp-7 and srp-6; based on protein domain information, Bma-srp-2 is localized to the extracellular space.	Upregulated in F120 (M120)	-5.53459	1.28053	3.65e-08	1.92e-07
Bm9374	WBGene00229635	Based on protein domain information, Bm9374 is involved in mismatch repair; based on protein domain information, Bm9374 is predicted to have ATP binding activity and mismatched DNA binding activity.	Upregulated in F120 (M120)	-7.31122	1.0214	1.06e-05	4.01e-05
Bm9370	WBGene00229631	Bm9370 is an ortholog of C. elegans rpc-11.	Upregulated in F120 (M120)	-0.862807	4.30739	0.00582123	0.0127233
Bm9365	WBGene00229626	Bm9365 is an ortholog of O. volvulus OVOC2360; based on protein domain information, Bm9365 is predicted to have DNA binding activity.	Upregulated in F120 (M120)	-0.59996	6.55849	0.0132062	0.0261277
Bm9359	WBGene00229620	Bm9359 is an ortholog of O. volvulus OVOC12487, OVOC12488, OVOC12544 and OVOC12587.	Upregulated in F120 (M120)	-9.05117	6.97442	6.12e-97	1.3e-93
Bm9355	WBGene00229616	Uncharacterized protein	Upregulated in F120 (M120)	-3.06796	3.05629	2.92e-09	1.76e-08
Bm9354	WBGene00229615	Bm9354 is an ortholog of O. volvulus OVOC7898.	Upregulated in F120 (M120)	-0.868419	7.8242	0.00135584	0.00345106
Bm9325	WBGene00229586	Bm9325 is an ortholog of C. elegans dot-1.2, dot-1.4, dot-1.3, dot-1.1 and dot-1.5; based on protein domain information, Bm9325 is involved in histone H3-K79 methylation and regulation of cell cycle; based on protein domain information, Bm9325 is predicted to have histone methyltransferase activity (H3-K79 specific).	Upregulated in F120 (M120)	-0.65164	7.49462	0.0109928	0.0222448
Bm9317	WBGene00229578	Bm9317 is an ortholog of O. volvulus OVOC6018; based on protein domain information, Bm9317 is involved in androgen receptor signaling pathway and regulation of transcription, DNA-templated; based on protein domain information, Bm9317 is predicted to have DNA binding activity, androgen receptor activity, and steroid binding activity; based on protein domain information, Bm9317 is localized to the …	Upregulated in F120 (M120)	-5.33421	4.24717	3.88e-31	8.5e-30
Bm9314	WBGene00229575	Bm9314 is an ortholog of O. volvulus OVOC2582.	Upregulated in F120 (M120)	-0.671231	5.26061	0.00909429	0.0188945
Bm9312	WBGene00229573	Uncharacterized protein	Upregulated in F120 (M120)	-0.754163	4.8933	0.0112933	0.0227619
Bm9297	WBGene00229558	Bm9297 is an ortholog of O. volvulus OVOC4096; based on protein domain information, Bm9297 is involved in protein phosphorylation; based on protein domain information, Bm9297 is predicted to have ATP binding activity and protein kinase activity.	Upregulated in F120 (M120)	-2.32712	3.78508	2.5e-09	1.52e-08
Bm9295	WBGene00229556	Bm9295 is an ortholog of O. volvulus OVOC3355; based on protein domain information, Bm9295 is predicted to have metal ion binding activity.	Upregulated in F120 (M120)	-1.33769	6.70282	3.53e-10	2.32e-09
Bm9294	WBGene00229555	Bm9294 is an ortholog of C. elegans T22F3.2; based on protein domain information, Bm9294 is involved in protein deubiquitination; based on protein domain information, Bm9294 is predicted to have thiol-dependent ubiquitinyl hydrolase activity.	Upregulated in F120 (M120)	-1.01266	7.25901	4.64e-05	0.000159075
Bm9291	WBGene00229552	Bm9291 is an ortholog of O. volvulus OVOC3340.	Upregulated in F120 (M120)	-0.809065	7.1291	0.00280912	0.00665656
Bm9288	WBGene00229549	Bm9288 is an ortholog of O. volvulus OVOC8952.	Upregulated in F120 (M120)	-7.48164	5.15259	8.88e-58	7.22e-56
Bm9284	WBGene00229545	Bm9284 is an ortholog of O. volvulus OVOC8952.	Upregulated in F120 (M120)	-1.47328	2.30913	0.00229176	0.00555683
Bm9265	WBGene00229526	Bm9265 is an ortholog of C. elegans H24G06.1; proteomic studies indicate that Bm9265 is enriched in the reproductive tract.	Upregulated in F120 (M120)	-1.91126	8.48333	1.92e-12	1.52e-11
Bm9257	WBGene00229518	Uncharacterized protein	Upregulated in F120 (M120)	-3.03217	3.80129	4.31e-11	3.09e-10
Bm9256	WBGene00229517	Bm9256 is an ortholog of O. volvulus OVOC8897.	Upregulated in F120 (M120)	-2.24618	2.01314	0.000371654	0.00107418
Bm9253	WBGene00229514	Bma-cdk-2 is an ortholog of C. elegans cdk-2; in C. elegans, cdk-2, is involved in reproduction, nematode larval development, protein phosphorylation, embryo development, body morphogenesis, posttranscriptional regulation of gene expression, the molting cycle, collagen and cuticulin-based cuticle development, locomotion, positive regulation of growth, cell division and germline cell cycle switchi…	Upregulated in F120 (M120)	-0.96097	3.84259	0.00542202	0.0119465
Bm9251	WBGene00229512	Bm9251 is an ortholog of O. volvulus OVOC2774.	Upregulated in F120 (M120)	-0.515932	6.44509	0.0177997	0.0339593
Bm9247	WBGene00229508	Bm9247 is an ortholog of O. volvulus OVOC2765.	Upregulated in F120 (M120)	-1.04762	3.90951	0.00501575	0.011164
Bm9246	WBGene00229507	Bm9246 is an ortholog of C. elegans F18H3.4.	Upregulated in F120 (M120)	-1.50946	4.26659	1.38e-05	5.11e-05
Bm9245	WBGene00229506	Uncharacterized protein	Upregulated in F120 (M120)	-2.85221	1.59802	5.54e-05	0.000187393
Bm9243	WBGene00229504	Bm9243 is an ortholog of O. volvulus OVOC2755.	Upregulated in F120 (M120)	-2.93705	5.78927	2.95e-31	6.51e-30
Bm9242	WBGene00229503	Bm9242 is an ortholog of O. volvulus OVOC2754; based on protein domain information, Bm9242 is predicted to have DNA binding activity.	Upregulated in F120 (M120)	-0.512621	6.26021	0.0143081	0.0280211
Bm9241	WBGene00229502	Bm9241 is an ortholog of O. volvulus OVOC2754.	Upregulated in F120 (M120)	-1.36764	5.95106	3.45e-09	2.06e-08
Bm9234	WBGene00229495	Bm9234 is an ortholog of C. elegans mboa-4 and mboa-3.	Upregulated in F120 (M120)	-0.869935	3.85847	0.0147873	0.0288428
Bm9229	WBGene00229490	Bm9229 is an ortholog of O. volvulus OVOC7949.	Upregulated in F120 (M120)	-1.01336	3.38028	0.0216863	0.0404673
Bm9228	WBGene00229489	Bma-mec-12 is an ortholog of C. elegans mec-12 and Y19D2B.1; in C. elegans, mec-12, is involved in thigmotaxis, microtubule-based process, mechanosensory behavior and sensory perception of mechanical stimulus; based on protein domain information, Bma-mec-12 is involved in microtubule-based process; based on protein domain information, Bma-mec-12 is predicted to have GTP binding activity, GTPase a…	Upregulated in F120 (M120)	-1.00742	7.41376	6.42e-05	0.000215052
Bm9226	WBGene00229487	Uncharacterized protein	Upregulated in F120 (M120)	-2.70587	3.31968	3.18e-08	1.69e-07
Bm9206	WBGene00229467	Bm9206 is an ortholog of the members of the C. elegans nas gene class including nas-32, nas-31 and nas-25; based on protein domain information, Bm9206 is involved in proteolysis; based on protein domain information, Bm9206 is predicted to have metalloendopeptidase activity and zinc ion binding activity.	Upregulated in F120 (M120)	-3.38904	0.325251	0.00123373	0.00316676
Bm9203	WBGene00229464	Uncharacterized protein	Upregulated in F120 (M120)	-3.26597	0.99838	0.000193947	0.000589878
Bm9191	WBGene00229452	Uncharacterized protein	Upregulated in F120 (M120)	-3.49538	3.6761	4.62e-16	4.72e-15
Bm9189	WBGene00229450	Uncharacterized protein	Upregulated in F120 (M120)	-3.60767	2.86719	5.15e-12	3.94e-11
Bm9188	WBGene00229449	Uncharacterized protein	Upregulated in F120 (M120)	-2.45199	2.55508	6.87e-07	3.09e-06
Bm9187	WBGene00229448	Uncharacterized protein	Upregulated in F120 (M120)	-2.18812	3.49313	2.69e-07	1.29e-06
Bm9175	WBGene00229436	Bm9175 is an ortholog of C. elegans T22D1.5; based on protein domain information, Bm9175 is predicted to have calcium ion binding activity.	Upregulated in F120 (M120)	-1.62688	5.02543	1.1e-05	4.14e-05
Bm9173	WBGene00229434	Bma-daf-14 is an ortholog of O. volvulus OVOC4602; based on protein domain information, Bma-daf-14 is involved in regulation of transcription, DNA-templated.	Upregulated in F120 (M120)	-1.64146	7.14922	6.36e-09	3.68e-08
Bm9169	WBGene00229430	Bm9169 is an ortholog of O. volvulus OVOC4622.	Upregulated in F120 (M120)	-0.94186	7.36135	0.000139959	0.000437944
Bm9168	WBGene00229429	Bm9168 is an ortholog of O. volvulus OVOC4623.	Upregulated in F120 (M120)	-1.85049	2.20564	0.000207821	0.000627949
Bm9164	WBGene00229425	Bm9164 is an ortholog of O. volvulus OVOC4171.	Upregulated in F120 (M120)	-0.759025	6.46623	0.000486222	0.00137106
Bm9154	WBGene00229415	Bm9154 is an ortholog of O. volvulus OVOC11502.	Upregulated in F120 (M120)	-4.93317	3.65672	8.72e-22	1.22e-20
Bm9148	WBGene00229409	Bm9148 is an ortholog of O. volvulus OVOC11384; proteomic studies indicate that Bm9148 is enriched in the reproductive tract.	Upregulated in F120 (M120)	-1.07547	6.37724	2.92e-07	1.39e-06
Bm9147	WBGene00229408	Uncharacterized protein	Upregulated in F120 (M120)	-6.95359	4.34209	2.24e-36	6.78e-35
Bm9138	WBGene00229399	Uncharacterized protein	Upregulated in F120 (M120)	-5.00572	-0.726509	0.0274542	0.0498664
Bm9131	WBGene00229392	Uncharacterized protein	Upregulated in F120 (M120)	-2.93335	4.56104	2.33e-17	2.6e-16
Bm9125	WBGene00229386	Bm9125 is an ortholog of C. elegans F46H5.2.	Upregulated in F120 (M120)	-0.929954	5.10327	0.00137046	0.00348409
Bm9121	WBGene00229382	Bm9121 is an ortholog of O. volvulus OVOC1728; proteomic studies indicate that Bm9121 is enriched in the digestive tract.	Upregulated in F120 (M120)	-1.86938	6.59304	5.17e-17	5.63e-16
Bm9120	WBGene00229381	Bm9120 is an ortholog of O. volvulus OVOC1726.	Upregulated in F120 (M120)	-1.28317	6.32318	2.07e-06	8.71e-06
Bm9114	WBGene00229375	Bm9114 is an ortholog of O. volvulus OVOC12134.	Upregulated in F120 (M120)	-1.23377	4.89233	9.18e-06	3.5e-05
Bm9106	WBGene00229367	Bm9106 is an ortholog of O. volvulus OVOC10423 and OVOC10424.	Upregulated in F120 (M120)	-0.878636	4.16462	0.0102191	0.0208496
Bm9099	WBGene00229360	Bm9099 is an ortholog of O. volvulus OVOC9619.	Upregulated in F120 (M120)	-2.99139	5.91882	1.07e-31	2.41e-30
Bm9098	WBGene00229359	Bma-gei-8 is an ortholog of C. elegans gei-8; based on protein domain information, Bma-gei-8 is predicted to have DNA binding activity.	Upregulated in F120 (M120)	-1.21963	7.83566	1.49e-06	6.42e-06
Bm9093	WBGene00229354	Bm9093 is an ortholog of O. volvulus OVOC11930.	Upregulated in F120 (M120)	-4.04799	4.3568	3.42e-25	5.75e-24
Bm9089	WBGene00229350	Bm9089 is an ortholog of C. elegans fhod-1; based on protein domain information, Bm9089 is involved in cellular component organization; based on protein domain information, Bm9089 is predicted to have actin binding activity.	Upregulated in F120 (M120)	-2.24364	5.78179	8.07e-19	9.69e-18
Bm9087	WBGene00229348	Bm9087 is an ortholog of C. elegans F26A3.4; based on protein domain information, Bm9087 is involved in protein dephosphorylation; based on protein domain information, Bm9087 is predicted to have protein tyrosine/serine/threonine phosphatase activity.	Upregulated in F120 (M120)	-0.627565	6.55894	0.0233478	0.0431967
Bm9080	WBGene00229341	Bm9080 is an ortholog of C. elegans hsp-12.3 and hsp-12.6.	Upregulated in F120 (M120)	-1.55296	1.72843	0.0270292	0.0491953
Bm9073	WBGene00229334	Bm9073 is an ortholog of O. volvulus OVOC12143.	Upregulated in F120 (M120)	-5.0825	5.87719	5.12e-66	7.37e-64
Bm9066	WBGene00229327	Bm9066 is an ortholog of O. volvulus OVOC12220.	Upregulated in F120 (M120)	-1.64586	5.0267	1.69e-07	8.31e-07
Bm9051	WBGene00229312	Uncharacterized protein	Upregulated in F120 (M120)	-10.9717	4.32994	2.12e-39	7.09e-38
Bm9032	WBGene00229293	Bm9032 is an ortholog of C. elegans klc-1 and klc-2; in C. elegans, klc-1 and klc-2, are involved in embryo development, polar body extrusion after meiotic divisions and establishment of meiotic spindle localization; based on protein domain information, Bm9032 is predicted to have microtubule motor activity; based on protein domain information, Bm9032 is localized to the kinesin complex.	Upregulated in F120 (M120)	-3.28892	1.35545	0.000169219	0.00052198
Bm9024	WBGene00229285	Bm9024 is an ortholog of O. volvulus OVOC11823; based on protein domain information, Bm9024 is involved in mRNA splicing, via spliceosome; based on protein domain information, Bm9024 is predicted to have RNA binding activity, metal ion binding activity, and nucleotide binding activity; based on protein domain information, Bm9024 is localized to the U2AF.	Upregulated in F120 (M120)	-1.12623	2.69054	0.0142408	0.02791
Bm9014	WBGene00229275	Bm9014 is an ortholog of O. volvulus OVOC370.	Upregulated in F120 (M120)	-1.11581	4.67445	0.00113477	0.00293468
Bm9009	WBGene00229270	Uncharacterized protein	Upregulated in F120 (M120)	-3.02999	3.59575	6.59e-11	4.65e-10
Bm9007	WBGene00229268	Bm9007 is an ortholog of O. volvulus OVOC7745; based on protein domain information, Bm9007 is predicted to have calcium ion binding activity.	Upregulated in F120 (M120)	-0.913466	7.34837	0.000331668	0.000966751
Bm8981	WBGene00229242	Bm8981 is an ortholog of O. volvulus OVOC10393.	Upregulated in F120 (M120)	-2.61991	4.51148	1.15e-10	7.91e-10
Bm8975	WBGene00229236	Uncharacterized protein	Upregulated in F120 (M120)	-6.24379	0.0266656	0.000306996	0.0009025
Bm8966	WBGene00229227	Bm8966 is an ortholog of O. volvulus OVOC2453.	Upregulated in F120 (M120)	-3.74529	4.91497	3.09e-28	5.95e-27
Bm8956	WBGene00229217	Bm8956 is an ortholog of O. volvulus OVOC10539.	Upregulated in F120 (M120)	-3.90252	1.12498	8e-07	3.57e-06
Bm8927	WBGene00229188	Bma-dpy-7 is an ortholog of C. elegans dpy-7; in C. elegans, dpy-7, is involved in body morphogenesis, oviposition, collagen and cuticulin-based cuticle development and locomotion.	Upregulated in F120 (M120)	-3.82111	3.77242	4.5e-18	5.22e-17
Bm8921	WBGene00229182	Bm8921 is an ortholog of O. volvulus OVOC11863; based on protein domain information, Bm8921 is predicted to have DNA binding activity.	Upregulated in F120 (M120)	-1.30691	7.74301	4.2e-07	1.96e-06
Bm8919	WBGene00229180	Bm8919 is an ortholog of O. volvulus OVOC11869; based on protein domain information, Bm8919 is predicted to have nucleic acid binding activity and nucleotide binding activity.	Upregulated in F120 (M120)	-0.820529	7.37327	0.000746802	0.00202483
Bm8908	WBGene00229169	Uncharacterized protein	Upregulated in F120 (M120)	-5.34213	-0.495956	0.0173535	0.0331972
Bm8903	WBGene00229164	Uncharacterized protein	Upregulated in F120 (M120)	-6.93467	3.41618	3.34e-22	4.81e-21
Bm8901	WBGene00229162	Bm8901 is an ortholog of C. elegans R186.7.	Upregulated in F120 (M120)	-0.983206	7.6375	0.000148785	0.000463653
Bm8890	WBGene00229151	Bm8890 is an ortholog of O. volvulus OVOC1496; based on protein domain information, Bm8890 is involved in regulation of transcription, DNA-templated and response to hormone; based on protein domain information, Bm8890 is predicted to have DNA binding activity; based on protein domain information, Bm8890 is localized to the nucleus.	Upregulated in F120 (M120)	-1.21288	7.36574	5.88e-07	2.68e-06
Bm8888	WBGene00229149	Bm8888 is an ortholog of C. elegans lron-11.	Upregulated in F120 (M120)	-1.8439	4.68148	1.24e-08	6.92e-08
Bm8883	WBGene00229144	Uncharacterized protein	Upregulated in F120 (M120)	-1.88912	1.48105	0.00472948	0.0106094
Bm8877	WBGene00229138	Bm8877 is an ortholog of O. volvulus OVOC7583.	Upregulated in F120 (M120)	-3.17451	3.59555	3e-12	2.34e-11
Bm8863	WBGene00229124	Bma-cutl-6 is an ortholog of C. elegans cutl-6.	Upregulated in F120 (M120)	-3.63049	3.00867	2.19e-12	1.72e-11
Bm8853	WBGene00229114	Bm8853 is an ortholog of O. volvulus OVOC11425.	Upregulated in F120 (M120)	-1.89044	7.24304	1.45e-12	1.16e-11
Bm8852	WBGene00229113	Bm8852 is an ortholog of C. elegans Y71G10AL.1; based on protein domain information, Bm8852 is predicted to have nucleotide binding activity.	Upregulated in F120 (M120)	-0.644453	6.78568	0.00326367	0.00761886
Bm8843	WBGene00229104	Bm8843 is an ortholog of O. volvulus OVOC3250; proteomic studies indicate that Bm8843 is enriched in the reproductive tract.	Upregulated in F120 (M120)	-2.22907	4.92418	2.31e-14	2.11e-13
Bm8840	WBGene00229101	Bma-dylt-2 is an ortholog of C. elegans dylt-2; in C. elegans, dylt-2, is involved in reproduction.	Upregulated in F120 (M120)	-3.69211	2.03241	2.61e-08	1.4e-07
Bm8830	WBGene00229091	Bm8830 is an ortholog of O. volvulus OVOC5469.	Upregulated in F120 (M120)	-1.93157	7.22283	3.09e-12	2.4e-11
Bm8827	WBGene00229088	Bm8827 is an ortholog of O. volvulus Ovo-ptp-3.	Upregulated in F120 (M120)	-1.02243	4.87	0.000283418	0.000836886
Bm8824	WBGene00229085	Bma-abu-10 is an ortholog of O. volvulus OVOC3587 and OVOC11515.	Upregulated in F120 (M120)	-4.47802	2.69824	6.18e-14	5.43e-13
Bm8821	WBGene00229082	Bm8821 is an ortholog of C. elegans Y73F8A.5.	Upregulated in F120 (M120)	-2.09831	3.51965	9.03e-08	4.54e-07
Bm8813	WBGene00229074	Bma-eya-1 is an ortholog of C. elegans eya-1; in C. elegans, eya-1, is involved in nematode larval development, apoptotic process, mesodermal cell fate specification, gonad development, body morphogenesis, oviposition, negative regulation of vulval development, inductive cell migration and negative regulation of apoptotic process; based on protein domain information, Bma-eya-1 is predicted to hav…	Upregulated in F120 (M120)	-1.42655	4.20911	1.97e-05	7.16e-05
Bm8812	WBGene00229073	Uncharacterized protein	Upregulated in F120 (M120)	-1.60897	3.09518	0.00134868	0.00343694
Bm8808	WBGene00229069	Uncharacterized protein	Upregulated in F120 (M120)	-1.64414	3.23541	5.83e-05	0.000196805
Bm8796	WBGene00229057	Bm8796 is an ortholog of O. volvulus OVOC2501.	Upregulated in F120 (M120)	-1.96891	1.1923	0.0256581	0.0470378
Bm8795	WBGene00229056	Bma-hcp-6 is an ortholog of C. elegans hcp-6; in C. elegans, hcp-6, is involved in nematode larval development, mitotic chromosome condensation, embryo development, hermaphrodite genitalia development and attachment of mitotic spindle microtubules to kinetochore; based on protein domain information, Bma-hcp-6 is involved in mitotic chromosome condensation.	Upregulated in F120 (M120)	-1.97148	6.85784	1.19e-17	1.34e-16
Bm8790	WBGene00229051	Bm8790 is an ortholog of O. volvulus OVOC7775.	Upregulated in F120 (M120)	-1.71642	1.45658	0.0169789	0.0325742
Bm8788	WBGene00229049	Bm8788 is an ortholog of C. elegans sdn-1; in C. elegans, sdn-1, is involved in axon guidance, axonal fasciculation, embryo development, vulval development, inductive cell migration and epidermis morphogenesis; based on protein domain information, Bm8788 is involved in axon guidance; based on protein domain information, Bm8788 is localized to the membrane.	Upregulated in F120 (M120)	-3.00723	5.21168	7.38e-25	1.22e-23
Bm8775	WBGene00229036	Uncharacterized protein	Upregulated in F120 (M120)	-3.40424	0.46349	0.0093121	0.0192838
Bm8769	WBGene00229030	Uncharacterized protein	Upregulated in F120 (M120)	-4.28987	2.82974	4.04e-12	3.12e-11
Bm8765	WBGene00229026	Bm8765 is an ortholog of O. volvulus OVOC6544.	Upregulated in F120 (M120)	-0.982394	4.48372	0.0018545	0.00459502
Bm8761	WBGene00229022	Bm8761 is an ortholog of C. elegans C34E11.2; based on protein domain information, Bm8761 is involved in regulation of transcription, DNA-templated.	Upregulated in F120 (M120)	-1.71639	2.51683	0.000223263	0.000671935
Bm8760	WBGene00229021	Bm8760 is an ortholog of C. elegans dhs-2; proteomic studies indicate that Bm8760 is enriched in the body wall.	Upregulated in F120 (M120)	-1.51221	1.92811	0.00536664	0.0118391
Bm8753	WBGene00229014	Bm8753 is an ortholog of O. volvulus OVOC11657.	Upregulated in F120 (M120)	-3.03363	3.29662	5.18e-12	3.96e-11
Bm8746	WBGene00229007	Bm8746 is an ortholog of O. volvulus OVOC11689.	Upregulated in F120 (M120)	-1.68339	4.53076	5.53e-08	2.86e-07
Bm8742	WBGene00229003	Uncharacterized protein	Upregulated in F120 (M120)	-5.39206	1.266	4.77e-07	2.21e-06
Bm8740	WBGene00229001	Bm8740 is an ortholog of O. volvulus OVOC3648 and OVOC3653; proteomic studies indicate that Bm8740 is enriched in the reproductive tract.	Upregulated in F120 (M120)	-1.09335	6.41635	3.31e-07	1.56e-06
Bm8727	WBGene00228988	Bma-shp-1 is an ortholog of O. volvulus OVOC8936; proteomic studies indicate that Bma-shp-1 is enriched in the reproductive tract.	Upregulated in F120 (M120)	-5.31949	7.41153	4.68e-53	2.94e-51
Bm8725	WBGene00228986	Bm8725 is an ortholog of O. volvulus OVOC8936; proteomic studies indicate that Bm8725 is enriched in the reproductive tract.	Upregulated in F120 (M120)	-4.23842	6.38638	1.41e-50	7.84e-49
Bm8724	WBGene00228985	Uncharacterized protein	Upregulated in F120 (M120)	-4.05965	2.19235	4.37e-07	2.03e-06
Bm8716	WBGene00228977	Bma-pqn-80 is an ortholog of O. volvulus OVOC9260.	Upregulated in F120 (M120)	-1.02825	7.60337	2.75e-05	9.77e-05
Bm8713	WBGene00228974	Bm8713 is an ortholog of O. volvulus OVOC5572.	Upregulated in F120 (M120)	-5.03794	4.51154	9.14e-28	1.72e-26
Bm8712	WBGene00228973	Bma-shp-2 is an ortholog of O. volvulus OVOC5574; proteomic studies indicate that Bma-shp-2 is enriched in the reproductive tract.	Upregulated in F120 (M120)	-4.68548	7.24948	1.97e-42	7.38e-41
Bm8703	WBGene00228964	Bm8703 is an ortholog of C. elegans chk-1 and members of the C. elegans kin gene class including kin-34 and kin-33, and R02C2.6, R02C2.1 and Y43D4A.6; based on protein domain information, Bm8703 is involved in protein phosphorylation; based on protein domain information, Bm8703 is predicted to have ATP binding activity and protein kinase activity.	Upregulated in F120 (M120)	-3.48707	3.74404	1.09e-16	1.16e-15
Bm8697	WBGene00228958	Uncharacterized protein	Upregulated in F120 (M120)	-2.7435	0.898167	0.00146536	0.00370237
Bm8696	WBGene00228957	Bma-ifta-1 is an ortholog of C. elegans ifta-1; in C. elegans, ifta-1, is involved in chemotaxis, nonmotile primary cilium assembly and intraciliary transport.	Upregulated in F120 (M120)	-2.80061	5.15946	1.44e-19	1.81e-18
Bm8679	WBGene00228940	Bm8679 is an ortholog of O. volvulus OVOC3384; based on protein domain information, Bm8679 is involved in maturation of SSU-rRNA from tricistronic rRNA transcript (SSU-rRNA, 5.8S rRNA, LSU-rRNA); based on protein domain information, Bm8679 is predicted to have snoRNA binding activity.	Upregulated in F120 (M120)	-1.95548	1.18794	0.00394427	0.00900364
Bm8676	WBGene00228937	Bma-arl-13 is an ortholog of O. volvulus OVOC1442; based on protein domain information, Bma-arl-13 is predicted to have GTP binding activity.	Upregulated in F120 (M120)	-2.26732	0.595102	0.0195751	0.0368901
Bm8675	WBGene00228936	Bm8675 is an ortholog of O. volvulus OVOC9341.	Upregulated in F120 (M120)	-0.751019	5.42435	0.00486864	0.0108778
Bm8672	WBGene00228933	Bm8672 is an ortholog of O. volvulus OVOC9158.	Upregulated in F120 (M120)	-2.2581	1.94359	0.000112247	0.000357429
Bm8671	WBGene00228932	Bm8671 is an ortholog of O. volvulus OVOC11763.	Upregulated in F120 (M120)	-1.16463	4.06116	0.00158981	0.00399216
Bm8670	WBGene00228931	Bm8670 is an ortholog of O. volvulus OVOC11767; based on protein domain information, Bm8670 is involved in ATP hydrolysis coupled proton transport; based on protein domain information, Bm8670 is predicted to have hydrogen ion transmembrane transporter activity; based on protein domain information, Bm8670 is localized to the proton-transporting V-type ATPase, V1 domain.	Upregulated in F120 (M120)	-7.38735	5.08382	9.49e-53	5.91e-51
Bm8666	WBGene00228927	Bm8666 is an ortholog of O. volvulus OVOC9635.	Upregulated in F120 (M120)	-0.995938	8.36465	7.44e-05	0.000245737
Bm8656	WBGene00228917	Bm8656 is an ortholog of C. elegans mks-5; in C. elegans, mks-5, is involved in lipid storage, nonmotile primary cilium assembly, receptor localization to nonmotile primary cilium and protein localization to ciliary transition zone.	Upregulated in F120 (M120)	-3.23917	1.96297	2.74e-07	1.31e-06
Bm8652	WBGene00228913	Uncharacterized protein	Upregulated in F120 (M120)	-2.49851	1.4631	0.000752229	0.00203747
Bm8650	WBGene00228911	Bm8650 is an ortholog of O. volvulus OVOC10282; proteomic studies indicate that Bm8650 is enriched in the reproductive tract.	Upregulated in F120 (M120)	-8.04554	5.72917	2.52e-76	7.88e-74
Bm8642	WBGene00228903	Uncharacterized protein	Upregulated in F120 (M120)	-2.43888	1.19218	0.0239729	0.0442071
Bm8636	WBGene00228897	Bm8636 is an ortholog of O. volvulus OVOC6960.	Upregulated in F120 (M120)	-6.23093	6.52474	1.36e-80	6.88e-78
Bm8611	WBGene00228872	Bm8611 is an ortholog of the members of the C. elegans srp gene class including srp-8, srp-7 and srp-6; based on protein domain information, Bm8611 is localized to the extracellular space.	Upregulated in F120 (M120)	-6.04845	-0.0675289	0.000812333	0.00217426
Bm8610	WBGene00228871	Bm8610 is an ortholog of the members of the C. elegans srp gene class including srp-8, srp-7 and srp-6; based on protein domain information, Bm8610 is localized to the extracellular space.	Upregulated in F120 (M120)	-2.68172	-0.146344	0.0181158	0.0345005
Bm8606	WBGene00228867	Bm8606 is an ortholog of C. elegans lin-39; in C. elegans, lin-39, is involved in axon guidance, anterior/posterior pattern specification, cell migration, oviposition, turning behavior involved in mating, positive regulation of vulval development, negative regulation of vulval development, regulation of cell fate specification, plasma membrane fusion and regulation of cell division; based on prot…	Upregulated in F120 (M120)	-1.54513	3.95348	0.000101379	0.00032614
Bm8605	WBGene00228866	Bma-col-104 is an ortholog of C. elegans col-104; based on protein domain information, Bma-col-104 is a structural constituent of cuticle.	Upregulated in F120 (M120)	-5.25733	4.60752	3.93e-31	8.6e-30
Bm8582	WBGene00228843	Uncharacterized protein	Upregulated in F120 (M120)	-4.01603	2.74799	1.12e-10	7.65e-10
Bm8577	WBGene00228838	Uncharacterized protein	Upregulated in F120 (M120)	-1.82554	1.0549	0.00361794	0.00834281
Bm8573	WBGene00228834	Bm8573 is an ortholog of O. volvulus OVOC3464.	Upregulated in F120 (M120)	-1.15041	5.30469	4.14e-05	0.000143017
Bm8564	WBGene00228825	Bm8564 is an ortholog of O. volvulus OVOC3811.	Upregulated in F120 (M120)	-0.574805	6.69053	0.00916553	0.0190247
Bm8563	WBGene00228824	Uncharacterized protein	Upregulated in F120 (M120)	-2.96354	1.20207	0.00263483	0.0062912
Bm8560	WBGene00228821	Bm8560 is an ortholog of O. volvulus OVOC3849; based on protein domain information, Bm8560 is involved in protein phosphorylation; based on protein domain information, Bm8560 is predicted to have ATP binding activity and protein kinase activity.	Upregulated in F120 (M120)	-4.01451	4.33155	1.32e-23	2.02e-22
Bm8556	WBGene00228817	Uncharacterized protein	Upregulated in F120 (M120)	-1.97192	2.81873	4.96e-05	0.000169458
Bm8553	WBGene00228814	Bma-hlb-1 is an ortholog of C. elegans hlb-1; in C. elegans, hlb-1, is involved in reproduction, neuromuscular junction development, positive regulation of locomotion and regulation of pharyngeal pumping; based on protein domain information, Bma-hlb-1 is involved in neuromuscular junction development.	Upregulated in F120 (M120)	-0.759848	7.27035	0.0020045	0.00491292
Bm8552	WBGene00228813	Uncharacterized protein	Upregulated in F120 (M120)	-2.53435	2.19387	2.31e-06	9.69e-06
Bm8551	WBGene00228812	Uncharacterized protein	Upregulated in F120 (M120)	-1.12861	3.14396	0.00845266	0.0177358
Bm8541	WBGene00228802	Bm8541 is an ortholog of C. elegans somi-1.	Upregulated in F120 (M120)	-0.70325	5.3622	0.0106882	0.0217276
Bm8533	WBGene00228794	Bm8533 is an ortholog of O. volvulus OVOC4067; based on protein domain information, Bm8533 is predicted to have ATP binding activity and motor activity; based on protein domain information, Bm8533 is localized to the myosin complex.	Upregulated in F120 (M120)	-1.0046	7.47827	4.29e-05	0.000147617
Bm8509	WBGene00228770	Bm8509 is an ortholog of O. volvulus OVOC154.	Upregulated in F120 (M120)	-1.56743	3.12147	0.000218521	0.000658595
Bm8508	WBGene00228769	Uncharacterized protein	Upregulated in F120 (M120)	-1.49886	2.01363	0.0169543	0.0325387
Bm8504	WBGene00228765	Uncharacterized protein	Upregulated in F120 (M120)	-2.34186	2.7791	8.5e-06	3.26e-05
Bm8500	WBGene00228761	Uncharacterized protein	Upregulated in F120 (M120)	-1.64974	1.62779	0.00555634	0.0122221
Bm8498	WBGene00228759	Uncharacterized protein	Upregulated in F120 (M120)	-3.60691	1.05675	0.000314046	0.000921443
Bm8496	WBGene00228757	Uncharacterized protein	Upregulated in F120 (M120)	-3.15239	6.16803	7.33e-33	1.79e-31
Bm8495	WBGene00228756	Bm8495 is an ortholog of O. volvulus OVOC7542.	Upregulated in F120 (M120)	-1.64907	5.09592	1.39e-08	7.67e-08
Bm8494	WBGene00228755	Bma-unc-52 is an ortholog of C. elegans unc-52; in C. elegans, unc-52, is involved in nematode larval development, receptor-mediated endocytosis, determination of adult lifespan, fibroblast growth factor receptor signaling pathway, embryo development, dendrite development, oviposition, the molting cycle, protein catabolic process, hemidesmosome assembly, positive regulation of locomotion, inducti…	Upregulated in F120 (M120)	-0.896102	8.1086	0.000748578	0.00202913
Bm8493	WBGene00228754	Uncharacterized protein	Upregulated in F120 (M120)	-2.87929	1.26913	0.0064845	0.0139947
Bm8489	WBGene00228750	Uncharacterized protein	Upregulated in F120 (M120)	-2.49567	4.02191	4.91e-11	3.5e-10
Bm8479	WBGene00228740	Uncharacterized protein	Upregulated in F120 (M120)	-5.46296	-0.419867	0.0108385	0.0219869
Bm8476	WBGene00228737	Bm8476 is an ortholog of C. elegans cdh-1; in C. elegans, cdh-1, is involved in nematode larval development and locomotion; based on protein domain information, Bm8476 is involved in homophilic cell adhesion via plasma membrane adhesion molecules; based on protein domain information, Bm8476 is predicted to have calcium ion binding activity; based on protein domain information, Bm8476 is localized…	Upregulated in F120 (M120)	-3.0821	6.18425	1.39e-11	1.03e-10
Bm8470	WBGene00228731	Bm8470 is an ortholog of C. elegans twk-31; in C. elegans, twk-31, is involved in embryo development, body morphogenesis and locomotion; based on protein domain information, Bm8470 is involved in potassium ion transmembrane transport; based on protein domain information, Bm8470 is predicted to have potassium channel activity; based on protein domain information, Bm8470 is localized to the membran…	Upregulated in F120 (M120)	-0.731493	5.1887	0.00532515	0.0117622
Bm8463	WBGene00228724	Bm8463 is an ortholog of O. volvulus OVOC8996; based on protein domain information, Bm8463 is predicted to have metallopeptidase activity.	Upregulated in F120 (M120)	-1.9458	3.70008	9.88e-07	4.34e-06
Bm8462	WBGene00228723	Uncharacterized protein	Upregulated in F120 (M120)	-4.0496	3.19622	1.62e-12	1.29e-11
Bm8458	WBGene00228719	Uncharacterized protein	Upregulated in F120 (M120)	-1.71157	3.38	4.46e-05	0.000153288
Bm8452	WBGene00228713	Bma-nhr-48 is an ortholog of C. elegans daf-12; in C. elegans, daf-12, is involved in axon guidance, determination of adult lifespan, cell migration, lipid storage, regulation of development, heterochronic, regulation of pharyngeal pumping, dauer entry, positive regulation of transcription from RNA polymerase II promoter, male mating behavior and positive regulation of dauer larval development; b…	Upregulated in F120 (M120)	-0.851806	3.68235	0.0185478	0.0351908
Bm8450	WBGene00228711	Bma-pat-9 is an ortholog of C. elegans pat-9; in C. elegans, pat-9, is involved in nematode larval development, embryo development, locomotion and striated muscle contraction involved in embryonic body morphogenesis; based on protein domain information, Bma-pat-9 is predicted to have nucleic acid binding activity.	Upregulated in F120 (M120)	-1.30284	3.1357	0.00174736	0.00434776
Bm8445	WBGene00228706	Uncharacterized protein	Upregulated in F120 (M120)	-5.46287	-0.419867	0.0108499	0.0220058
Bm8437	WBGene00228698	Bm8437 is an ortholog of O. volvulus OVOC7851; based on protein domain information, Bm8437 is predicted to have DNA binding activity.	Upregulated in F120 (M120)	-3.2215	1.99476	6.24e-07	2.83e-06
Bm8431	WBGene00228692	Bm8431 is an ortholog of C. elegans F53E4.1; proteomic studies indicate that Bm8431 is enriched in the reproductive tract.	Upregulated in F120 (M120)	-3.11399	4.75849	7.15e-14	6.25e-13
Bm8426	WBGene00228687	Bm8426 is an ortholog of O. volvulus OVOC7542.	Upregulated in F120 (M120)	-0.627238	7.01028	0.020038	0.0376425
Bm8421	WBGene00228682	Bm8421 is an ortholog of O. volvulus OVOC3303.	Upregulated in F120 (M120)	-1.59347	6.96056	8.07e-11	5.62e-10
Bm8418	WBGene00228679	Bm8418 is an ortholog of O. volvulus OVOC3308; proteomic studies indicate that Bm8418 is enriched in the reproductive tract.	Upregulated in F120 (M120)	-1.62011	6.0377	5.42e-12	4.13e-11
Bm8416	WBGene00228677	Bm8416 is an ortholog of C. elegans Y105E8A.8.	Upregulated in F120 (M120)	-0.639627	5.64227	0.00576562	0.0126173
Bm8405	WBGene00228666	Bm8405 is an ortholog of O. volvulus OVOC1310 and OVOC1311; based on protein domain information, Bm8405 is involved in peptide cross-linking; based on protein domain information, Bm8405 is predicted to have protein-glutamine gamma-glutamyltransferase activity.	Upregulated in F120 (M120)	-2.14517	4.56111	7.94e-09	4.52e-08
Bm8402	WBGene00228663	Bma-cpd-2 is an ortholog of C. elegans cpd-2; based on protein domain information, Bma-cpd-2 is involved in proteolysis; based on protein domain information, Bma-cpd-2 is predicted to have metallocarboxypeptidase activity and zinc ion binding activity.	Upregulated in F120 (M120)	-2.5078	4.25949	4.64e-12	3.57e-11
Bm8397	WBGene00228658	Bm8397 is an ortholog of C. elegans lrch-1.	Upregulated in F120 (M120)	-2.80792	4.12713	2.69e-14	2.44e-13
Bm8396	WBGene00228657	Bm8396 is an ortholog of O. volvulus OVOC9750; based on protein domain information, Bm8396 is predicted to have SMAD binding activity.	Upregulated in F120 (M120)	-0.69334	5.80684	0.00138995	0.00352806
Bm8394	WBGene00228655	Bma-cpna-5 is an ortholog of C. elegans cpna-5.	Upregulated in F120 (M120)	-3.55156	4.54719	2.44e-19	3.02e-18
Bm8391	WBGene00228652	Uncharacterized protein	Upregulated in F120 (M120)	-3.91979	2.61709	1.97e-10	1.33e-09
Bm8389	WBGene00228650	Uncharacterized protein	Upregulated in F120 (M120)	-5.68836	4.05019	1.85e-28	3.61e-27
Bm8388	WBGene00228649	Bm8388 is an ortholog of O. volvulus OVOC9067.	Upregulated in F120 (M120)	-0.582667	5.78629	0.00762608	0.0161667
Bm8384	WBGene00228645	Bm8384 is an ortholog of O. volvulus OVOC2076 and OVOC2143.	Upregulated in F120 (M120)	-10.4052	3.77305	7.72e-31	1.67e-29
Bm8380	WBGene00228641	Uncharacterized protein	Upregulated in F120 (M120)	-3.08805	2.79207	7.78e-10	4.92e-09
Bm8378	WBGene00228639	Bm8378 is an ortholog of C. elegans tag-153; based on protein domain information, Bm8378 is involved in regulation of transcription, DNA-templated; based on protein domain information, Bm8378 is localized to the nucleus.	Upregulated in F120 (M120)	-2.71395	6.51208	1.03e-30	2.21e-29
Bm8363	WBGene00228624	Uncharacterized protein	Upregulated in F120 (M120)	-2.583	1.63685	5.41e-05	0.000183642
Bm8362	WBGene00228623	Bm8362 is an ortholog of C. elegans fgt-1; in C. elegans, fgt-1, is involved in glucose transport and lipid storage; based on protein domain information, Bm8362 is involved in transmembrane transport; based on protein domain information, Bm8362 is predicted to have substrate-specific transmembrane transporter activity; based on protein domain information, Bm8362 is an integral component of the me…	Upregulated in F120 (M120)	-0.89857	9.35829	0.00151021	0.0038075
Bm8354	WBGene00228615	Bm8354 is an ortholog of C. elegans ell-1; in C. elegans, ell-1, is involved in collagen and cuticulin-based cuticle development and positive regulation of growth; based on protein domain information, Bm8354 is involved in transcription elongation from RNA polymerase II promoter; based on protein domain information, Bm8354 is localized to the transcription elongation factor complex.	Upregulated in F120 (M120)	-0.638015	7.07416	0.00825343	0.0173583
Bm8349	WBGene00228610	Bm8349 is an ortholog of C. elegans cyl-1; in C. elegans, cyl-1, is involved in nematode larval development, germ cell development, gonad development, embryo development and locomotion; based on protein domain information, Bm8349 is involved in regulation of cyclin-dependent protein serine/threonine kinase activity and regulation of transcription, DNA-templated; based on protein domain informatio…	Upregulated in F120 (M120)	-1.84919	6.79391	4.35e-11	3.11e-10
Bm8329	WBGene00228590	Uncharacterized protein	Upregulated in F120 (M120)	-4.3316	0.494781	0.00840816	0.0176523
Bm8325	WBGene00228586	Bm8325 is an ortholog of O. volvulus OVOC3177; based on protein domain information, Bm8325 is predicted to have zinc ion binding activity.	Upregulated in F120 (M120)	-1.79949	7.61585	1.09e-12	8.76e-12
Bm8324	WBGene00228585	Bma-cku-80 is an ortholog of C. elegans cku-80; in C. elegans, cku-80, is involved in DNA repair and growth; based on protein domain information, Bma-cku-80 is involved in DNA recombination, double-strand break repair via nonhomologous end joining and telomere maintenance; based on protein domain information, Bma-cku-80 is predicted to have ATP-dependent DNA helicase activity, damaged DNA binding…	Upregulated in F120 (M120)	-1.14329	4.91482	4e-05	0.00013901
Bm8320	WBGene00228581	Bm8320 is an ortholog of O. volvulus OVOC11232.	Upregulated in F120 (M120)	-1.0306	9.06977	6.46e-05	0.00021618
Bm8313	WBGene00228574	Bm8313 is an ortholog of C. elegans nrd-1; in C. elegans, nrd-1, is involved in embryo development and negative regulation of vulval development; based on protein domain information, Bm8313 is predicted to have nucleic acid binding activity and nucleotide binding activity.	Upregulated in F120 (M120)	-0.764977	7.59617	0.00182409	0.00452284
Bm8311	WBGene00228572	Bm8311 is an ortholog of O. volvulus OVOC7163.	Upregulated in F120 (M120)	-1.0081	3.09516	0.0115157	0.023127
Bm8308	WBGene00228569	Bm8308 is an ortholog of C. elegans C06B8.7; based on protein domain information, Bm8308 is predicted to have scavenger receptor activity; based on protein domain information, Bm8308 is localized to the membrane.	Upregulated in F120 (M120)	-1.79135	6.18383	1.28e-12	1.03e-11
Bm8306	WBGene00228567	Bm8306 is an ortholog of O. volvulus OVOC9253; based on protein domain information, Bm8306 is involved in microtubule-based process; based on protein domain information, Bm8306 is predicted to have GTP binding activity, GTPase activity, and is a structural constituent of cytoskeleton; based on protein domain information, Bm8306 is localized to the microtubule.	Upregulated in F120 (M120)	-3.03886	4.86268	5.13e-22	7.29e-21
Bm8302	WBGene00228563	Bma-sox-4 is an ortholog of C. elegans sox-4; in C. elegans, sox-4, is involved in innate immune response.	Upregulated in F120 (M120)	-0.650508	5.75108	0.00807515	0.0170136
Bm8286	WBGene00228547	Uncharacterized protein	Upregulated in F120 (M120)	-1.81325	4.78372	3.08e-06	1.27e-05
Bm8269	WBGene00228530	Bm8269 is an ortholog of C. elegans klc-1 and klc-2; in C. elegans, klc-1 and klc-2, are involved in embryo development, polar body extrusion after meiotic divisions and establishment of meiotic spindle localization; based on protein domain information, Bm8269 is predicted to have microtubule motor activity; based on protein domain information, Bm8269 is localized to the kinesin complex.	Upregulated in F120 (M120)	-2.43101	1.69673	0.000986303	0.00258911
Bm8268	WBGene00228529	Uncharacterized protein	Upregulated in F120 (M120)	-3.53539	2.43053	6.05e-09	3.5e-08
Bm8249	WBGene00228510	Uncharacterized protein	Upregulated in F120 (M120)	-3.30111	2.11366	8.42e-05	0.000274825
Bm8235	WBGene00228496	Uncharacterized protein	Upregulated in F120 (M120)	-4.04292	0.180175	0.000548891	0.00152954
Bm8232	WBGene00228493	Uncharacterized protein	Upregulated in F120 (M120)	-3.02407	0.457471	0.000461935	0.00130812
Bm8223	WBGene00228484	Bm8223 is an ortholog of C. elegans egl-44; in C. elegans, egl-44, is involved in reproduction, positive regulation of transcription from RNA polymerase II promoter and axon extension; based on protein domain information, Bm8223 is involved in hippo signaling and regulation of transcription, DNA-templated; based on protein domain information, Bm8223 is predicted to have transcription factor activ…	Upregulated in F120 (M120)	-0.792143	4.65634	0.00924335	0.0191638
Bm8220	WBGene00228481	Bm8220 is an ortholog of C. elegans Y39A3CL.7.	Upregulated in F120 (M120)	-0.875348	8.17453	0.000617274	0.00170226
Bm8196	WBGene00228457	Uncharacterized protein	Upregulated in F120 (M120)	-2.32278	5.43326	4.75e-09	2.78e-08
Bm8183	WBGene00228444	Uncharacterized protein	Upregulated in F120 (M120)	-2.94826	2.31045	2.13e-06	8.98e-06
Bm8172	WBGene00228433	Based on protein domain information, Bm8172 is involved in proteolysis; based on protein domain information, Bm8172 is predicted to have cysteine-type peptidase activity.	Upregulated in F120 (M120)	-5.17245	-0.635555	0.0158118	0.0305944
Bm817	WBGene00221078	Bm817 is an ortholog of C. elegans Y69A2AR.16; proteomic studies indicate that Bm817 is enriched in the reproductive tract.	Upregulated in F120 (M120)	-5.91607	2.40234	5.48e-15	5.23e-14
Bm8160	WBGene00228421	Uncharacterized protein	Upregulated in F120 (M120)	-1.75378	3.71773	0.000375623	0.00108448
Bm8154	WBGene00228415	Bm8154 is an ortholog of O. volvulus OVOC2478; based on protein domain information, Bm8154 is predicted to have GTPase activator activity.	Upregulated in F120 (M120)	-0.692744	6.84441	0.00178609	0.00443791
Bm8152	WBGene00228413	Proteomic studies indicate that Bm8152 is enriched in the reproductive tract.	Upregulated in F120 (M120)	-3.05096	5.55061	3.97e-31	8.65e-30
Bm8129	WBGene00228390	Bma-ddr-1 is an ortholog of C. elegans ddr-1; based on protein domain information, Bma-ddr-1 is involved in protein phosphorylation; based on protein domain information, Bma-ddr-1 is predicted to have protein kinase activity.	Upregulated in F120 (M120)	-1.76832	4.94527	2.58e-10	1.71e-09
Bm8126	WBGene00228387	Uncharacterized protein	Upregulated in F120 (M120)	-2.25575	1.16385	0.00559933	0.0123091
Bm8125	WBGene00228386	Bm8125 is an ortholog of O. volvulus OVOC2515.	Upregulated in F120 (M120)	-1.5367	8.6433	8.1e-07	3.61e-06
Bm8116	WBGene00228377	Bm8116 is an ortholog of O. volvulus OVOC3151 and OVOC3157.	Upregulated in F120 (M120)	-1.5337	7.02606	3.31e-10	2.18e-09
Bm8115	WBGene00228376	Bm8115 is an ortholog of O. volvulus OVOC3151 and OVOC3157.	Upregulated in F120 (M120)	-1.47887	6.00956	7.34e-11	5.16e-10
Bm8108	WBGene00228369	Bm8108 is an ortholog of O. volvulus OVOC2488; based on protein domain information, Bm8108 is involved in protein phosphorylation; based on protein domain information, Bm8108 is predicted to have ATP binding activity and protein kinase activity.	Upregulated in F120 (M120)	-1.79252	3.65555	2.02e-06	8.53e-06
Bm8106	WBGene00228367	Bma-mig-6 is an ortholog of C. elegans mig-6; in C. elegans, mig-6, is involved in cell morphogenesis, nematode larval development, receptor-mediated endocytosis, embryo development, multicellular organism reproduction, collagen and cuticulin-based cuticle development, hermaphrodite genitalia development, inductive cell migration and embryonic morphogenesis; based on protein domain information, B…	Upregulated in F120 (M120)	-1.25294	6.47491	2.64e-09	1.6e-08
Bm8086	WBGene00228347	Bm8086 is an ortholog of O. volvulus OVOC9512.	Upregulated in F120 (M120)	-9.26078	2.7041	1.34e-16	1.41e-15
Bm8083	WBGene00228344	Bm8083 is an ortholog of O. volvulus OVOC9519; proteomic studies indicate that Bm8083 is enriched in the reproductive tract.	Upregulated in F120 (M120)	-1.21868	6.4679	5.71e-09	3.32e-08
Bm8077	WBGene00228338	Uncharacterized protein	Upregulated in F120 (M120)	-2.03927	2.11679	0.000260543	0.00077493
Bm8075	WBGene00228336	Uncharacterized protein	Upregulated in F120 (M120)	-0.817658	6.03109	0.000116812	0.000370414
Bm8058	WBGene00228319	Bm8058 is an ortholog of C. elegans F43C1.1; based on protein domain information, Bm8058 is predicted to have catalytic activity.	Upregulated in F120 (M120)	-4.94051	2.06117	4.19e-11	3.01e-10
Bm8054	WBGene00228315	Bm8054 is an ortholog of C. elegans F10D7.2; based on protein domain information, Bm8054 is involved in transmembrane transport; based on protein domain information, Bm8054 is an integral component of the membrane.	Upregulated in F120 (M120)	-3.2477	0.617323	0.000112701	0.000358661
Bm8052	WBGene00228313	Uncharacterized protein	Upregulated in F120 (M120)	-5.26836	-0.563416	0.0155491	0.030152
Bm8049	WBGene00228310	Bm8049 is an ortholog of O. volvulus OVOC4119; proteomic studies indicate that Bm8049 is enriched in the reproductive tract.	Upregulated in F120 (M120)	-5.866	4.76625	2.45e-34	6.52e-33
Bm8047	WBGene00228308	Uncharacterized protein	Upregulated in F120 (M120)	-0.563762	5.69328	0.0136774	0.0269196
Bm8046	WBGene00228307	Uncharacterized protein	Upregulated in F120 (M120)	-3.45864	1.06826	5.42e-06	2.14e-05
Bm8033	WBGene00228294	Bm8033 is an ortholog of O. volvulus OVOC9803.	Upregulated in F120 (M120)	-1.44799	6.12803	1.61e-10	1.09e-09
Bm8025	WBGene00228286	Bma-gon-4 is an ortholog of C. elegans gon-4; in C. elegans, gon-4, is involved in gamete generation, gonad development, embryo development, oviposition, vulval development, positive regulation of vulval development and positive regulation of cell division.	Upregulated in F120 (M120)	-1.56514	6.77136	6.68e-13	5.46e-12
Bm8024	WBGene00228285	Bm8024 is an ortholog of C. elegans dpy-5 and members of the C. elegans col gene class including col-184, col-175 and col-140; based on protein domain information, Bm8024 is a structural constituent of cuticle.	Upregulated in F120 (M120)	-5.26984	6.36263	5.48e-75	1.42e-72
Bm8023	WBGene00228284	Uncharacterized protein	Upregulated in F120 (M120)	-1.11523	5.83701	4.37e-06	1.76e-05
Bm8017	WBGene00228278	Bm8017 is an ortholog of O. volvulus OVOC311; proteomic studies indicate that Bm8017 is enriched in the reproductive tract.	Upregulated in F120 (M120)	-1.04788	5.95515	2.26e-05	8.11e-05
Bm8015	WBGene00228276	Uncharacterized protein	Upregulated in F120 (M120)	-2.21669	2.87427	3.22e-06	1.32e-05
Bm8014	WBGene00228275	Bma-lev-8 is an ortholog of C. elegans unc-63; in C. elegans, unc-63, is involved in cholinergic synaptic transmission, determination of adult lifespan, post-embryonic development, locomotion, regulation of locomotion, regulation of oviposition and calcium ion import across plasma membrane; based on protein domain information, Bma-lev-8 is involved in ion transport; based on protein domain inform…	Upregulated in F120 (M120)	-4.33073	3.01359	5.83e-16	5.91e-15
Bm8012	WBGene00228273	Bm8012 is an ortholog of C. elegans sax-7 and oig-5.	Upregulated in F120 (M120)	-0.949924	4.80551	0.00287025	0.00678932
Bm8003	WBGene00228264	Bm8003 is an ortholog of O. volvulus OVOC9055 and OVOC11610; based on protein domain information, Bm8003 is predicted to have lipid binding activity.	Upregulated in F120 (M120)	-4.33419	1.07163	1.12e-05	4.22e-05
Bm7982	WBGene00228243	Bm7982 is an ortholog of O. volvulus OVOC3739.	Upregulated in F120 (M120)	-1.99272	4.41693	6.72e-10	4.28e-09
Bm798	WBGene00221059	Bm798 is an ortholog of O. volvulus OVOC9062.	Upregulated in F120 (M120)	-3.75761	0.545028	7.2e-05	0.000238627
Bm7978	WBGene00228239	Uncharacterized protein	Upregulated in F120 (M120)	-1.63714	1.33055	0.0114377	0.0230008
Bm7969	WBGene00228230	Bm7969 is an ortholog of C. elegans C09F9.2; proteomic studies indicate that Bm7969 is enriched in the reproductive tract.	Upregulated in F120 (M120)	-2.12676	6.45006	4.76e-20	6.19e-19
Bm7956	WBGene00228217	Bma-col-164 is an ortholog of C. elegans col-164; based on protein domain information, Bma-col-164 is a structural constituent of cuticle.	Upregulated in F120 (M120)	-2.352	1.33159	0.00212985	0.00519979
Bm7952	WBGene00228213	Based on protein domain information, Bm7952 is predicted to have DNA binding activity.	Upregulated in F120 (M120)	-2.08193	1.76927	0.000725106	0.00197002
Bm7950	WBGene00228211	Uncharacterized protein	Upregulated in F120 (M120)	-6.57356	2.22935	1.17e-13	1.01e-12
Bm7949	WBGene00228210	Uncharacterized protein	Upregulated in F120 (M120)	-7.33402	0.989764	1.97e-06	8.34e-06
Bm7944	WBGene00228205	Bma-ceh-48 is an ortholog of C. elegans ceh-48; based on protein domain information, Bma-ceh-48 is predicted to have DNA binding activity.	Upregulated in F120 (M120)	-4.8499	2.335	2.05e-12	1.62e-11
Bm7942	WBGene00228203	Bm7942 is an ortholog of O. volvulus OVOC9771.	Upregulated in F120 (M120)	-4.60956	2.66887	1.21e-13	1.05e-12
Bm7938	WBGene00228199	Proteomic studies indicate that Bm7938 is enriched in the digestive tract.	Upregulated in F120 (M120)	-2.44115	1.26091	0.00352686	0.00815045
Bm7937	WBGene00228198	Bm7937 is an ortholog of O. volvulus OVOC9027, OVOC12654 and OVOC12655.	Upregulated in F120 (M120)	-1.28045	6.25117	6.05e-09	3.5e-08
Bm7934	WBGene00228195	Bm7934 is an ortholog of C. elegans F26A10.2; based on protein domain information, Bm7934 is predicted to have nucleic acid binding activity.	Upregulated in F120 (M120)	-0.619845	5.4553	0.0156931	0.0303867
Bm7931	WBGene00228192	Bma-unc-42 is an ortholog of C. elegans unc-42; in C. elegans, unc-42, is involved in axonal fasciculation, mechanosensory behavior, protein catabolic process, locomotion, positive regulation of growth, positive regulation of transcription from RNA polymerase II promoter, neuron fate specification and sensory perception of mechanical stimulus; based on protein domain information, Bma-unc-42 is pr…	Upregulated in F120 (M120)	-4.46212	1.97458	9.24e-10	5.8e-09
Bm793	WBGene00221054	Bm793 is an ortholog of O. volvulus OVOC7297.	Upregulated in F120 (M120)	-2.75394	3.44435	1.38e-10	9.39e-10
Bm7928	WBGene00228189	Bm7928 is an ortholog of O. volvulus OVOC3980; based on protein domain information, Bm7928 is predicted to have receptor signaling complex scaffold activity.	Upregulated in F120 (M120)	-3.19312	2.21164	1.73e-08	9.44e-08
Bm7926	WBGene00228187	Bm7926 is an ortholog of C. elegans R148.5.	Upregulated in F120 (M120)	-1.44421	6.09116	1.04e-06	4.55e-06
Bm7924	WBGene00228185	Bm7924 is an ortholog of O. volvulus OVOC7728; based on protein domain information, Bm7924 is involved in negative regulation of transcription from RNA polymerase II promoter; based on protein domain information, Bm7924 is predicted to have cyclin-dependent protein serine/threonine kinase inhibitor activity and snRNA binding activity; based on protein domain information, Bm7924 is localized to th…	Upregulated in F120 (M120)	-1.76564	8.02056	2.71e-10	1.8e-09
Bm7916	WBGene00228177	Bm7916 is an ortholog of C. elegans aman-3; based on protein domain information, Bm7916 is involved in mannose metabolic process; based on protein domain information, Bm7916 is predicted to have alpha-mannosidase activity, carbohydrate binding activity, and zinc ion binding activity.	Upregulated in F120 (M120)	-1.25022	3.39165	0.00108544	0.00282082
Bm7915	WBGene00228176	Bm7915 is an ortholog of C. elegans ZC101.1; proteomic studies indicate that Bm7915 is enriched in the reproductive tract.	Upregulated in F120 (M120)	-3.03309	6.70559	7.86e-30	1.62e-28
Bm7914	WBGene00228175	Uncharacterized protein	Upregulated in F120 (M120)	-4.47571	0.446705	1.82e-05	6.65e-05
Bm7913	WBGene00228174	Uncharacterized protein	Upregulated in F120 (M120)	-5.23786	1.84985	9.71e-10	6.09e-09
Bm7908	WBGene00228169	Bm7908 is an ortholog of O. volvulus OVOC3579; based on protein domain information, Bm7908 is involved in ion transport and transmembrane transport; based on protein domain information, Bm7908 is predicted to have transporter activity; based on protein domain information, Bm7908 is localized to the membrane.	Upregulated in F120 (M120)	-1.47709	2.8565	0.000562002	0.00156484
Bm7901	WBGene00228162	Bm7901 is an ortholog of O. volvulus OVOC3214; based on protein domain information, Bm7901 is predicted to have ubiquitin-protein transferase activity and zinc ion binding activity.	Upregulated in F120 (M120)	-1.98694	9.19234	7.42e-11	5.2e-10
Bm7899	WBGene00228160	Bm7899 is an ortholog of O. volvulus OVOC9018; based on protein domain information, Bm7899 is involved in protein dephosphorylation; based on protein domain information, Bm7899 is predicted to have DNA binding activity and protein tyrosine/serine/threonine phosphatase activity.	Upregulated in F120 (M120)	-0.582866	6.1838	0.00535518	0.0118163
Bm7887	WBGene00228148	Bm7887 is an ortholog of O. volvulus OVOC1930; proteomic studies indicate that Bm7887 is enriched in the digestive tract.	Upregulated in F120 (M120)	-1.00324	7.37053	5.37e-05	0.000182317
Bm7886	WBGene00228147	Uncharacterized protein	Upregulated in F120 (M120)	-2.37399	0.691112	0.0156827	0.0303778
Bm7883	WBGene00228144	Bma-wrt-6 is an ortholog of C. elegans wrt-9.	Upregulated in F120 (M120)	-2.55509	4.49797	4.92e-15	4.71e-14
Bm7880	WBGene00228141	Bm7880 is an ortholog of O. volvulus OVOC3904.	Upregulated in F120 (M120)	-0.600958	5.4995	0.0178726	0.0340678
Bm7877	WBGene00228138	Uncharacterized protein	Upregulated in F120 (M120)	-2.58921	1.45969	0.000372809	0.00107694
Bm7874	WBGene00228135	Bm7874 is an ortholog of C. elegans ref-2; in C. elegans, ref-2, is involved in nematode larval development, DNA-templated transcription, initiation, oviposition, lipid storage, locomotion, hermaphrodite genitalia development and neuron fate specification; based on protein domain information, Bm7874 is predicted to have metal ion binding activity and nucleic acid binding activity.	Upregulated in F120 (M120)	-2.57867	3.19792	2.45e-09	1.48e-08
Bm7867	WBGene00228128	Bm7867 is an ortholog of C. elegans cars-1; in C. elegans, cars-1, is involved in reproduction, nematode larval development, apoptotic process, embryo development and the molting cycle.	Upregulated in F120 (M120)	-1.35061	1.44984	0.01658	0.0319184
Bm7865	WBGene00228126	Uncharacterized protein	Upregulated in F120 (M120)	-2.95083	1.3281	2.85e-05	0.000100995
Bm7860	WBGene00228121	Bm7860 is an ortholog of O. volvulus OVOC1921; based on protein domain information, Bm7860 is involved in proteolysis; based on protein domain information, Bm7860 is predicted to have serine-type endopeptidase activity.	Upregulated in F120 (M120)	-0.658868	5.48428	0.0101624	0.0207615
Bm7859	WBGene00228120	Bm7859 is an ortholog of C. elegans top-2 and cin-4; in C. elegans, top-2 and cin-4, are involved in embryo development; based on protein domain information, Bm7859 is involved in DNA topological change; based on protein domain information, Bm7859 is predicted to have ATP binding activity, DNA binding activity, and DNA topoisomerase type II (ATP-hydrolyzing) activity.	Upregulated in F120 (M120)	-0.913103	7.15405	0.000139434	0.00043643
Bm7858	WBGene00228119	Bm7858 is an ortholog of O. volvulus OVOC1917.	Upregulated in F120 (M120)	-1.08056	3.76489	0.00511662	0.0113629
Bm7845	WBGene00228106	Bm7845 is an ortholog of O. volvulus OVOC10383.	Upregulated in F120 (M120)	-0.922166	6.90792	0.000124478	0.000392387
Bm7841	WBGene00228102	Uncharacterized protein	Upregulated in F120 (M120)	-6.98087	3.53084	4.53e-23	6.82e-22
Bm7819	WBGene00228080	Bma-col-99 is an ortholog of C. elegans col-135; proteomic studies indicate that Bma-col-99 is enriched in the body wall.	Upregulated in F120 (M120)	-2.48443	5.24441	1.5e-17	1.69e-16
Bm7817	WBGene00228078	Bm7817 is an ortholog of O. volvulus OVOC11627; based on protein domain information, Bm7817 is involved in signal transduction.	Upregulated in F120 (M120)	-2.84929	1.3165	0.00110546	0.00286656
Bm7813	WBGene00228074	Bm7813 is an ortholog of C. elegans cfi-1; in C. elegans, cfi-1, is involved in negative regulation of transcription from RNA polymerase II promoter, neuron differentiation, cell fate commitment and positive regulation of transcription from RNA polymerase II promoter; based on protein domain information, Bm7813 is predicted to have DNA binding activity.	Upregulated in F120 (M120)	-1.11364	4.79379	7.66e-05	0.000252259
Bm7809	WBGene00228070	Uncharacterized protein	Upregulated in F120 (M120)	-4.54852	3.05931	6.58e-13	5.39e-12
Bm7808	WBGene00228069	Uncharacterized protein	Upregulated in F120 (M120)	-1.35763	4.87714	1.75e-06	7.45e-06
Bm7805	WBGene00228066	Bma-nep-2 is an ortholog of C. elegans nep-2; based on protein domain information, Bma-nep-2 is involved in olfactory learning and proteolysis; based on protein domain information, Bma-nep-2 is predicted to have metalloendopeptidase activity.	Upregulated in F120 (M120)	-2.17132	4.04022	2.44e-08	1.31e-07
Bm7790	WBGene00228051	Bm7790 is an ortholog of O. volvulus OVOC10909.	Upregulated in F120 (M120)	-1.2254	4.91815	1.2e-05	4.47e-05
Bm7783	WBGene00228044	Uncharacterized protein	Upregulated in F120 (M120)	-3.35516	3.22657	3.65e-11	2.63e-10
Bm7775	WBGene00228036	Uncharacterized protein	Upregulated in F120 (M120)	-1.85549	2.96371	1.54e-05	5.66e-05
Bm7765	WBGene00228026	Bm7765 is an ortholog of O. volvulus OVOC2363; based on protein domain information, Bm7765 is predicted to have nucleic acid binding activity.	Upregulated in F120 (M120)	-0.899973	6.95522	0.000248705	0.000741585
Bm7763	WBGene00228024	Bm7763 is an ortholog of C. elegans pan-1; in C. elegans, pan-1, is involved in nematode larval development, germ cell development, the molting cycle and locomotion.	Upregulated in F120 (M120)	-0.76527	5.69334	0.000757875	0.00204859
Bm7759	WBGene00228020	Uncharacterized protein	Upregulated in F120 (M120)	-2.65156	0.555829	0.0128919	0.0255723
Bm7748	WBGene00228009	Uncharacterized protein	Upregulated in F120 (M120)	-5.46277	-0.419867	0.0108615	0.0220168
Bm7746	WBGene00228007	Bm7746 is an ortholog of O. volvulus OVOC4406.	Upregulated in F120 (M120)	-1.25028	8.58107	8.75e-07	3.87e-06
Bm7745	WBGene00228006	Bm7745 is an ortholog of O. volvulus OVOC4407; based on protein domain information, Bm7745 is predicted to have zinc ion binding activity.	Upregulated in F120 (M120)	-0.959801	7.55172	0.000101945	0.000327763
Bm7744	WBGene00228005	Bm7744 is an ortholog of O. volvulus OVOC4413.	Upregulated in F120 (M120)	-0.919275	5.34647	0.000393193	0.00112999
Bm7740	WBGene00228001	Uncharacterized protein	Upregulated in F120 (M120)	-3.27017	0.235915	0.00163538	0.00409209
Bm7734	WBGene00227995	Bm7734 is an ortholog of O. volvulus OVOC4433; based on protein domain information, Bm7734 is predicted to have zinc ion binding activity.	Upregulated in F120 (M120)	-0.63825	6.3299	0.0030282	0.00712968
Bm7722	WBGene00227983	Uncharacterized protein	Upregulated in F120 (M120)	-2.97471	4.09646	2.45e-08	1.31e-07
Bm7719	WBGene00227980	Bm7719 is an ortholog of C. elegans gmps-1; based on protein domain information, Bm7719 is involved in GMP biosynthetic process; based on protein domain information, Bm7719 is predicted to have ATP binding activity and GMP synthase (glutamine-hydrolyzing) activity.	Upregulated in F120 (M120)	-0.989131	7.92901	0.000159177	0.000493865
Bm7709	WBGene00227970	Uncharacterized protein	Upregulated in F120 (M120)	-2.71298	2.44147	1.95e-05	7.09e-05
Bm7700	WBGene00227961	Bm7700 is an ortholog of C. elegans nars-1; in C. elegans, nars-1, is involved in reproduction, nematode larval development, apoptotic process and embryo development; based on protein domain information, Bm7700 is involved in asparaginyl-tRNA aminoacylation; based on protein domain information, Bm7700 is predicted to have ATP binding activity and asparagine-tRNA ligase activity; based on protein …	Upregulated in F120 (M120)	-2.0645	3.98823	1.98e-08	1.07e-07
Bm7696	WBGene00227957	Bma-let-711 is an ortholog of C. elegans let-711; in C. elegans, let-711, is involved in reproduction, nuclear-transcribed mRNA catabolic process, nematode larval development, receptor-mediated endocytosis, determination of adult lifespan, embryo development, gene expression, negative regulation of translation, the molting cycle, astral microtubule organization, establishment of mitotic spindle l…	Upregulated in F120 (M120)	-1.55163	9.55184	2.02e-09	1.24e-08
Bm7695	WBGene00227956	Uncharacterized protein	Upregulated in F120 (M120)	-2.89464	1.5471	0.00110152	0.00285843
Bm7693	WBGene00227954	Bm7693 is an ortholog of C. elegans T23F11.6 and F17C11.22.	Upregulated in F120 (M120)	-3.1483	0.583358	0.00102858	0.00269146
Bm7678	WBGene00227939	Uncharacterized protein	Upregulated in F120 (M120)	-5.21924	4.16369	2.7e-28	5.23e-27
Bm7677	WBGene00227938	Bma-cpl-5 is an ortholog of O. volvulus OVOC3316, OVOC3332, OVOC5840, OVOC5843, OVOC12825 and OVOC12897; based on protein domain information, Bma-cpl-5 is involved in proteolysis; based on protein domain information, Bma-cpl-5 is predicted to have cysteine-type peptidase activity.	Upregulated in F120 (M120)	-4.42542	0.405801	1.84e-05	6.71e-05
Bm7676	WBGene00227937	Bma-cpl-4 is an ortholog of O. volvulus OVOC3316, OVOC3332, OVOC5840, OVOC5843, OVOC12825 and OVOC12897; based on protein domain information, Bma-cpl-4 is involved in proteolysis; based on protein domain information, Bma-cpl-4 is predicted to have cysteine-type peptidase activity.	Upregulated in F120 (M120)	-2.00796	0.748233	0.0124794	0.0248374
Bm7675	WBGene00227936	Bm7675 is an ortholog of O. volvulus OVOC3316, OVOC3332, OVOC5840, OVOC5843, OVOC12825 and OVOC12897; based on protein domain information, Bm7675 is involved in proteolysis; based on protein domain information, Bm7675 is predicted to have cysteine-type peptidase activity.	Upregulated in F120 (M120)	-4.69236	1.31425	2.9e-08	1.54e-07
Bm7670	WBGene00227931	Bma-taf-8 is an ortholog of C. elegans taf-8; based on protein domain information, Bma-taf-8 is predicted to have protein heterodimerization activity.	Upregulated in F120 (M120)	-0.662512	4.66045	0.0191493	0.0361838
Bm7664	WBGene00227925	Bma-fzr-1 is an ortholog of C. elegans fzr-1; in C. elegans, fzr-1, is involved in mitotic nuclear division, meiotic nuclear division, gamete generation, embryo development and oviposition; based on protein domain information, Bma-fzr-1 is involved in positive regulation of ubiquitin protein ligase activity; based on protein domain information, Bma-fzr-1 is predicted to have anaphase-promoting co…	Upregulated in F120 (M120)	-0.980294	7.61746	0.000106797	0.000341917
Bm7659	WBGene00227920	Bma-nfi-1 is an ortholog of C. elegans nfi-1; in C. elegans, nfi-1, is involved in determination of adult lifespan, oviposition, locomotion, regulation of locomotion, regulation of pharyngeal pumping, positive regulation of transcription from RNA polymerase II promoter and regulation of oviposition; based on protein domain information, Bma-nfi-1 is involved in DNA replication and regulation of tr…	Upregulated in F120 (M120)	-1.20565	7.32864	1.37e-05	5.08e-05
Bm7645	WBGene00227906	Bma-tbc-2 is an ortholog of C. elegans tbc-2; in C. elegans, tbc-2, is involved in reproduction, embryo development and positive regulation of GTPase activity.	Upregulated in F120 (M120)	-0.729883	6.95848	0.00163677	0.00409424
Bm7640	WBGene00227901	Bm7640 is an ortholog of C. elegans dve-1; in C. elegans, dve-1, is involved in reproduction, nematode larval development, determination of adult lifespan, embryo development, mitochondrial unfolded protein response, positive regulation of vulval development and negative regulation of vulval development; based on protein domain information, Bm7640 is predicted to have DNA binding activity.	Upregulated in F120 (M120)	-0.857551	6.59311	5.06e-05	0.000172456
Bm7636	WBGene00227897	Bm7636 is an ortholog of C. elegans ttll-4; based on protein domain information, Bm7636 is involved in protein polyglutamylation.	Upregulated in F120 (M120)	-0.567589	5.43958	0.0210961	0.0394765
Bm7628	WBGene00227889	Bm7628 is an ortholog of C. elegans ZK1127.6 and tcer-1; in C. elegans, tcer-1, is involved in nematode larval development, embryo development, body morphogenesis, RNA interference, locomotion, regulation of meiotic nuclear division, hermaphrodite genitalia development and regulation of cell proliferation.	Upregulated in F120 (M120)	-1.03876	8.62006	0.000124208	0.000391651
Bm7624	WBGene00227885	Bma-unc-16 is an ortholog of C. elegans unc-16; in C. elegans, unc-16, is involved in oviposition, defecation, locomotion, positive regulation of growth and synaptic vesicle transport.	Upregulated in F120 (M120)	-0.987209	7.97904	8.4e-05	0.000274571
Bm7620	WBGene00227881	Bm7620 is an ortholog of C. elegans obr-3; in C. elegans, obr-3, is involved in transforming growth factor beta receptor signaling pathway and regulation of growth.	Upregulated in F120 (M120)	-0.593372	6.19342	0.00616144	0.0133734
Bm7617	WBGene00227878	Bm7617 is an ortholog of C. elegans ZK1067.4.	Upregulated in F120 (M120)	-3.41671	3.08189	3.88e-12	3e-11
Bm7616	WBGene00227877	Bm7616 is an ortholog of C. elegans ZK1067.2.	Upregulated in F120 (M120)	-0.904513	6.51512	1.59e-05	5.82e-05
Bm7608	WBGene00227869	Bma-col-97 is an ortholog of C. elegans col-97; in C. elegans, col-97, is involved in body morphogenesis and locomotion; based on protein domain information, Bma-col-97 is a structural constituent of cuticle.	Upregulated in F120 (M120)	-3.87131	5.41128	2.32e-32	5.42e-31
Bm7603	WBGene00227864	Bma-ceh-45 is an ortholog of C. elegans ceh-45; in C. elegans, ceh-45, is involved in reproduction and embryo development; based on protein domain information, Bma-ceh-45 is predicted to have DNA binding activity.	Upregulated in F120 (M120)	-4.86626	2.2981	1.61e-13	1.38e-12
Bm7600	WBGene00227861	Bm7600 is an ortholog of O. volvulus Ovo-anc-1; based on protein domain information, Bm7600 is an integral component of the membrane.	Upregulated in F120 (M120)	-1.63945	6.59368	0.000668734	0.00182995
Bm7593	WBGene00227854	Bma-lact-2 is an ortholog of C. elegans lact-2.	Upregulated in F120 (M120)	-1.18326	4.05154	0.000552988	0.00154055
Bm7584	WBGene00227845	Bm7584 is an ortholog of C. elegans gap-2; in C. elegans, gap-2, is involved in reproduction, short-term memory, long-term memory and associative learning; based on protein domain information, Bm7584 is involved in regulation of GTPase activity and signal transduction.	Upregulated in F120 (M120)	-2.38588	6.7998	3.12e-27	5.71e-26
Bm7583	WBGene00227844	Bma-tba-8 is an ortholog of C. elegans tba-8; based on protein domain information, Bma-tba-8 is involved in microtubule-based process; based on protein domain information, Bma-tba-8 is predicted to have GTP binding activity, GTPase activity, and is a structural constituent of cytoskeleton; based on protein domain information, Bma-tba-8 is localized to the microtubule.	Upregulated in F120 (M120)	-1.67572	1.6149	0.00383803	0.00879129
Bm7580	WBGene00227841	Bma-unc-31 is an ortholog of C. elegans unc-31; in C. elegans, unc-31, is involved in serotonin secretion, locomotory behavior, oviposition, locomotion, response to starvation, pharyngeal pumping, regulation of locomotion involved in locomotory behavior and dense core granule exocytosis; based on protein domain information, Bma-unc-31 is involved in dense core granule exocytosis and synaptic vesi…	Upregulated in F120 (M120)	-1.34471	7.3678	3.02e-08	1.61e-07
Bm7577	WBGene00227838	Bma-syd-9 is an ortholog of C. elegans syd-9; in C. elegans, syd-9, is involved in nematode larval development, axonal fasciculation, embryo development, oviposition, locomotion and positive regulation of growth; based on protein domain information, Bma-syd-9 is predicted to have NAD+ ADP-ribosyltransferase activity and nucleic acid binding activity.	Upregulated in F120 (M120)	-3.37032	5.46352	5.84e-28	1.1e-26
Bm7571	WBGene00227832	Bma-mel-26 is an ortholog of C. elegans mel-26; in C. elegans, mel-26, is involved in nematode larval development, embryo development, body morphogenesis, cellular protein catabolic process and meiotic chromosome segregation.	Upregulated in F120 (M120)	-0.479066	6.09053	0.0230463	0.0427131
Bm7563	WBGene00227824	Bma-cul-5 is an ortholog of C. elegans cul-5; in C. elegans, cul-5, is involved in reproduction, protein phosphorylation, cellular response to DNA damage stimulus, determination of adult lifespan, defecation, locomotion and germline cell cycle switching, mitotic to meiotic cell cycle; based on protein domain information, Bma-cul-5 is involved in ubiquitin-dependent protein catabolic process; base…	Upregulated in F120 (M120)	-0.687797	6.74621	0.000991575	0.00260102
Bm7557	WBGene00227818	Bm7557 is an ortholog of C. elegans ZK822.1.	Upregulated in F120 (M120)	-3.40003	3.66217	4.14e-15	3.99e-14
Bm755	WBGene00221016	Bma-rpom-1 is an ortholog of C. elegans rpom-1; in C. elegans, rpom-1, is involved in reproduction, receptor-mediated endocytosis and axonal fasciculation; based on protein domain information, Bma-rpom-1 is involved in transcription, DNA-templated; based on protein domain information, Bma-rpom-1 is predicted to have DNA binding activity and DNA-directed RNA polymerase activity.	Upregulated in F120 (M120)	-0.939314	5.88773	1.25e-05	4.65e-05
Bm7533	WBGene00227794	Bm7533 is an ortholog of C. elegans ZK686.2; based on protein domain information, Bm7533 is predicted to have ATP binding activity and nucleic acid binding activity.	Upregulated in F120 (M120)	-0.79879	5.49133	0.000953123	0.0025113
Bm7522	WBGene00227783	Bma-ceh-23 is an ortholog of C. elegans ceh-23; in C. elegans, ceh-23, is involved in determination of adult lifespan and positive regulation of transcription from RNA polymerase II promoter involved in neuron differentiation; based on protein domain information, Bma-ceh-23 is predicted to have DNA binding activity.	Upregulated in F120 (M120)	-0.926913	3.5659	0.0108119	0.0219496
Bm7519	WBGene00227780	Uncharacterized protein	Upregulated in F120 (M120)	-6.75473	8.16656	2.29e-52	1.4e-50
Bm7517	WBGene00227778	Bm7517 is an ortholog of C. elegans ZK643.5; proteomic studies indicate that Bm7517 is enriched in the reproductive tract.	Upregulated in F120 (M120)	-0.617283	6.68943	0.00321472	0.00752388
Bm7507	WBGene00227768	Bm7507 is an ortholog of C. elegans panl-3.	Upregulated in F120 (M120)	-0.976427	6.77018	3.93e-06	1.59e-05
Bm7495	WBGene00227756	Bma-try-1 is an ortholog of C. elegans try-1, svh-1 and try-3; based on protein domain information, Bma-try-1 is involved in proteolysis; based on protein domain information, Bma-try-1 is predicted to have serine-type endopeptidase activity.	Upregulated in F120 (M120)	-3.67422	5.52696	1.64e-38	5.24e-37
Bm7490	WBGene00227751	Bm7490 is an ortholog of C. elegans ZK524.4; based on protein domain information, Bm7490 is involved in protein phosphorylation; based on protein domain information, Bm7490 is predicted to have ATP binding activity and protein kinase activity.	Upregulated in F120 (M120)	-0.951068	5.81101	5.51e-05	0.000186506
Bm7483	WBGene00227744	Bma-eat-4 is an ortholog of C. elegans eat-4; in C. elegans, eat-4, is involved in reproduction, nematode larval development, chemosensory behavior, pharyngeal pumping, regulation of pharyngeal pumping and negative regulation of turning behavior involved in mating; based on protein domain information, Bma-eat-4 is involved in transmembrane transport; based on protein domain information, Bma-eat-4…	Upregulated in F120 (M120)	-1.9072	2.56102	0.000521135	0.00146061
Bm7481	WBGene00227742	Bma-ced-11 is an ortholog of C. elegans ced-11; in C. elegans, ced-11, is involved in apoptotic process.	Upregulated in F120 (M120)	-1.18264	4.95375	7.87e-05	0.000258945
Bm748	WBGene00221009	Based on protein domain information, Bm748 is involved in proteolysis; based on protein domain information, Bm748 is predicted to have cysteine-type peptidase activity.	Upregulated in F120 (M120)	-1.48714	4.19411	1.27e-05	4.72e-05
Bm7479	WBGene00227740	Bma-cya-1 is an ortholog of C. elegans cya-1; in C. elegans, cya-1, is involved in embryo development and hermaphrodite genitalia development; based on protein domain information, Bma-cya-1 is localized to the nucleus.	Upregulated in F120 (M120)	-1.83317	6.67512	1.11e-16	1.18e-15
Bm7478	WBGene00227739	Bma-nck-1 is an ortholog of C. elegans nck-1; in C. elegans, nck-1, is involved in nematode larval development and axon guidance.	Upregulated in F120 (M120)	-0.600936	5.76038	0.00629792	0.013628
Bm7467	WBGene00227728	Bm7467 is an ortholog of C. elegans asp-5, asp-6, asp-12, asp-13 and asp-19; based on protein domain information, Bm7467 is involved in proteolysis; based on protein domain information, Bm7467 is predicted to have aspartic-type endopeptidase activity.	Upregulated in F120 (M120)	-3.81849	2.48509	2.69e-08	1.43e-07
Bm7466	WBGene00227727	Bma-prkl-1 is an ortholog of C. elegans prkl-1; in C. elegans, prkl-1, is involved in gonad development and embryo development; based on protein domain information, Bma-prkl-1 is predicted to have zinc ion binding activity.	Upregulated in F120 (M120)	-2.5695	4.73809	2.7e-14	2.45e-13
Bm7465	WBGene00227726	Bma-sax-3 is an ortholog of C. elegans sax-3; in C. elegans, sax-3, is involved in neuron migration, embryo development, dorsal/ventral axon guidance and axon extension.	Upregulated in F120 (M120)	-1.91783	6.29872	7.69e-18	8.8e-17
Bm7432	WBGene00227693	Bma-gbb-2 is an ortholog of C. elegans gbb-2; based on protein domain information, Bma-gbb-2 is involved in G-protein coupled receptor signaling pathway; based on protein domain information, Bma-gbb-2 is predicted to have G-protein coupled GABA receptor activity; based on protein domain information, Bma-gbb-2 is an integral component of the membrane.	Upregulated in F120 (M120)	-0.821868	4.31197	0.0258543	0.0473483
Bm7427	WBGene00227688	Bm7427 is an ortholog of C. elegans mrpl-18; in C. elegans, mrpl-18, is involved in reproduction, nematode larval development and embryo development; based on protein domain information, Bm7427 is predicted to have nucleic acid binding activity.	Upregulated in F120 (M120)	-0.586625	7.00487	0.0199763	0.0375399
Bm7425	WBGene00227686	Bma-cdh-1 is an ortholog of C. elegans cdh-3; in C. elegans, cdh-3, is involved in morphogenesis of embryonic epithelium, nematode male tail tip morphogenesis and cell development; based on protein domain information, Bma-cdh-1 is involved in homophilic cell adhesion via plasma membrane adhesion molecules; based on protein domain information, Bma-cdh-1 is predicted to have calcium ion binding act…	Upregulated in F120 (M120)	-3.1066	8.32615	2.2e-30	4.66e-29
Bm7423	WBGene00227684	Bm7423 is an ortholog of C. elegans ncl-1; in C. elegans, ncl-1, is involved in RNA interference and negative regulation of ribosome biogenesis; based on protein domain information, Bm7423 is predicted to have zinc ion binding activity.	Upregulated in F120 (M120)	-1.06493	8.61722	8.92e-05	0.000289938
Bm7419	WBGene00227680	Bma-nep-1 is an ortholog of C. elegans nep-1; in C. elegans, nep-1, is involved in reproduction; based on protein domain information, Bma-nep-1 is involved in proteolysis; based on protein domain information, Bma-nep-1 is predicted to have metalloendopeptidase activity.	Upregulated in F120 (M120)	-1.37569	4.26307	7.25e-05	0.000240188
Bm7409	WBGene00227670	Bma-sec-24.2 is an ortholog of C. elegans sec-24.2; in C. elegans, sec-24.2, is involved in nematode larval development, embryo development, body morphogenesis, secretion by cell, locomotion, oogenesis and striated muscle myosin thick filament assembly; based on protein domain information, Bma-sec-24.2 is involved in ER to Golgi vesicle-mediated transport and intracellular protein transport; base…	Upregulated in F120 (M120)	-0.847684	7.11519	0.000753576	0.00203956
Bm7408	WBGene00227669	Bma-dpy-13 is an ortholog of O. volvulus OVOC3924; based on protein domain information, Bma-dpy-13 is a structural constituent of cuticle.	Upregulated in F120 (M120)	-6.24063	6.86939	8.87e-62	1e-59
Bm7407	WBGene00227668	Bm7407 is an ortholog of C. elegans moe-3, oma-1 and oma-2; in C. elegans, moe-3, oma-1 and oma-2, are involved in oocyte development; based on protein domain information, Bm7407 is predicted to have metal ion binding activity.	Upregulated in F120 (M120)	-3.34504	4.79859	1.74e-24	2.8e-23
Bm7405	WBGene00227666	Bma-vars-1 is an ortholog of C. elegans vars-1; in C. elegans, vars-1, is involved in reproduction, nematode larval development, receptor-mediated endocytosis and embryo development; based on protein domain information, Bma-vars-1 is involved in valyl-tRNA aminoacylation; based on protein domain information, Bma-vars-1 is predicted to have ATP binding activity, aminoacyl-tRNA editing activity, an…	Upregulated in F120 (M120)	-0.51492	6.50054	0.0149369	0.0290982
Bm7404	WBGene00227665	Bm7404 is an ortholog of C. elegans ZC513.2; based on protein domain information, Bm7404 is predicted to have lipid binding activity.	Upregulated in F120 (M120)	-1.87416	3.30533	4.84e-06	1.93e-05
Bm7403	WBGene00227664	Bma-mgl-1 is an ortholog of C. elegans mgl-1; in C. elegans, mgl-1, is involved in positive regulation of lipid storage and positive regulation of growth; based on protein domain information, Bma-mgl-1 is involved in G-protein coupled receptor signaling pathway; based on protein domain information, Bma-mgl-1 is predicted to have G-protein coupled receptor activity; based on protein domain informa…	Upregulated in F120 (M120)	-0.705765	4.82437	0.0151395	0.0294489
Bm7400	WBGene00227661	Bma-mig-15 is an ortholog of C. elegans mig-15; in C. elegans, mig-15, is involved in nematode larval development, receptor-mediated endocytosis, body morphogenesis, oviposition, lipid storage, regulation of cell migration, dorsal/ventral axon guidance, hermaphrodite genitalia development, inductive cell migration and axon extension; based on protein domain information, Bma-mig-15 is involved in …	Upregulated in F120 (M120)	-1.20357	8.49665	0.000129663	0.000407763
Bm7399	WBGene00227660	Bma-acr-8 is an ortholog of C. elegans acr-8; based on protein domain information, Bma-acr-8 is involved in ion transport; based on protein domain information, Bma-acr-8 is predicted to have acetylcholine-activated cation-selective channel activity; based on protein domain information, Bma-acr-8 is an integral component of the membrane and is localized to the postsynaptic membrane.	Upregulated in F120 (M120)	-1.2851	3.68251	0.000618456	0.0017042
Bm7386	WBGene00227647	Bm7386 is an ortholog of O. volvulus OVOC3879; based on protein domain information, Bm7386 is involved in drug transport and transmembrane transport; based on protein domain information, Bm7386 is predicted to have drug transmembrane transporter activity; based on protein domain information, Bm7386 is an integral component of the membrane.	Upregulated in F120 (M120)	-3.95416	3.94807	5.45e-19	6.61e-18
Bm7372	WBGene00227633	Bm7372 is an ortholog of C. elegans ZC373.4; based on protein domain information, Bm7372 is involved in protein phosphorylation; based on protein domain information, Bm7372 is predicted to have ATP binding activity and protein kinase activity.	Upregulated in F120 (M120)	-1.70778	6.94469	7.64e-13	6.21e-12
Bm7361	WBGene00227622	Uncharacterized protein	Upregulated in F120 (M120)	-3.04583	2.43214	4.23e-08	2.21e-07
Bm7357	WBGene00227618	Bma-orc-5 is an ortholog of C. elegans orc-5; in C. elegans, orc-5, is involved in nematode larval development, embryo development, locomotion and hermaphrodite genitalia development; based on protein domain information, Bma-orc-5 is involved in DNA replication; based on protein domain information, Bma-orc-5 is localized to the nucleus and the origin recognition complex.	Upregulated in F120 (M120)	-0.597347	6.64439	0.00359922	0.00830506
Bm7355	WBGene00227616	Bma-ncx-3 is an ortholog of C. elegans ncx-3; based on protein domain information, Bma-ncx-3 is involved in calcium ion transport, cell communication and transmembrane transport; based on protein domain information, Bma-ncx-3 is predicted to have calcium:sodium antiporter activity; based on protein domain information, Bma-ncx-3 is an integral component of the membrane.	Upregulated in F120 (M120)	-1.32003	4.37238	0.000570463	0.00158467
Bm7352	WBGene00227613	Bm7352 is an ortholog of C. elegans ZC123.4; based on protein domain information, Bm7352 is involved in protein phosphorylation; based on protein domain information, Bm7352 is predicted to have ATP binding activity and protein kinase activity.	Upregulated in F120 (M120)	-1.63712	4.82064	2.17e-08	1.18e-07
Bm7351	WBGene00227612	Bma-zfh-2 is an ortholog of C. elegans zfh-2; in C. elegans, zfh-2, is involved in nematode larval development, receptor-mediated endocytosis, locomotion and hermaphrodite genitalia development; based on protein domain information, Bma-zfh-2 is predicted to have DNA binding activity and zinc ion binding activity.	Upregulated in F120 (M120)	-1.43913	7.72922	1.07e-07	5.35e-07
Bm7342	WBGene00227603	Bma-lim-4 is an ortholog of C. elegans lim-4; in C. elegans, lim-4, is involved in cell fate specification and regulation of transcription, DNA-templated; based on protein domain information, Bma-lim-4 is predicted to have DNA binding activity and zinc ion binding activity.	Upregulated in F120 (M120)	-2.45105	2.05297	0.000185482	0.000567539
Bm7333	WBGene00227594	Bma-set-30 is an ortholog of C. elegans set-30; in C. elegans, set-30, is involved in determination of adult lifespan and histone H3-K4 methylation.	Upregulated in F120 (M120)	-0.874277	5.85107	0.00104538	0.00273004
Bm7332	WBGene00227593	Bm7332 is an ortholog of C. elegans hsd-1, hsd-2 and hsd-3; based on protein domain information, Bm7332 is involved in oxidation-reduction process and steroid biosynthetic process; based on protein domain information, Bm7332 is predicted to have 3-beta-hydroxy-delta5-steroid dehydrogenase activity.	Upregulated in F120 (M120)	-3.61757	2.67376	6.09e-11	4.31e-10
Bm7329	WBGene00227590	Bm7329 is an ortholog of C. elegans Y119D3B.14; based on protein domain information, Bm7329 is predicted to have GTP binding activity and GTPase activity.	Upregulated in F120 (M120)	-1.01835	6.13676	3.67e-06	1.49e-05
Bm7320	WBGene00227581	Bma-uaf-2 is an ortholog of C. elegans uaf-2; in C. elegans, uaf-2, is involved in nematode larval development, embryo development, the molting cycle, locomotion and hermaphrodite genitalia development; based on protein domain information, Bma-uaf-2 is involved in mRNA splicing, via spliceosome; based on protein domain information, Bma-uaf-2 is predicted to have RNA binding activity, metal ion bi…	Upregulated in F120 (M120)	-0.598838	5.44035	0.0131205	0.0259725
Bm7318	WBGene00227579	Bm7318 is an ortholog of C. elegans sfa-1; in C. elegans, sfa-1, is involved in nematode larval development, receptor-mediated endocytosis, germ cell development, embryo development, body morphogenesis, cell migration, regulation of meiotic nuclear division, hermaphrodite genitalia development and regulation of cell proliferation; based on protein domain information, Bm7318 is involved in mRNA sp…	Upregulated in F120 (M120)	-0.594914	7.73524	0.0265735	0.048485
Bm7304	WBGene00227565	Bma-swsn-1 is an ortholog of C. elegans swsn-1; in C. elegans, swsn-1, is involved in morphogenesis of an epithelium, nematode larval development, embryo development, gonad morphogenesis, growth, positive regulation of growth rate, positive regulation of growth, negative regulation of vulval development, hermaphrodite genitalia development and regulation of oviposition; based on protein domain in…	Upregulated in F120 (M120)	-1.21122	7.38777	4.89e-06	1.95e-05
Bm7303	WBGene00227564	Bma-mdt-17 is an ortholog of C. elegans mdt-17; in C. elegans, mdt-17, is involved in receptor-mediated endocytosis, embryo development, body morphogenesis, oviposition, locomotion and hermaphrodite genitalia development.	Upregulated in F120 (M120)	-0.541327	5.94742	0.0105228	0.021424
Bm7300	WBGene00227561	Bma-ssu-1 is an ortholog of C. elegans ssu-1; in C. elegans, ssu-1, is involved in sulfur compound metabolic process; based on protein domain information, Bma-ssu-1 is predicted to have sulfotransferase activity.	Upregulated in F120 (M120)	-3.04979	4.00995	1.96e-13	1.67e-12
Bm73	WBGene00220334	Uncharacterized protein	Upregulated in F120 (M120)	-2.44045	0.536264	0.00253189	0.00606991
Bm7299	WBGene00227560	Bma-dcs-1 is an ortholog of C. elegans dcs-1; in C. elegans, dcs-1, is involved in mRNA catabolic process, sulfur compound metabolic process, cellular response to DNA damage stimulus and purine ribonucleotide metabolic process; based on protein domain information, Bma-dcs-1 is involved in deadenylation-dependent decapping of nuclear-transcribed mRNA; based on protein domain information, Bma-dcs-1…	Upregulated in F120 (M120)	-1.84079	5.37217	4.32e-11	3.09e-10
Bm7298	WBGene00227559	Bma-ttx-1 is an ortholog of C. elegans ttx-1; in C. elegans, ttx-1, is involved in transcription from RNA polymerase II promoter, response to heat, embryo development, neuron differentiation, regulation of microvillus assembly, thermosensory behavior, positive regulation of transcription from RNA polymerase II promoter and regulation of nonmotile primary cilium assembly; based on protein domain i…	Upregulated in F120 (M120)	-4.01619	1.96787	1.73e-07	8.47e-07
Bm7295	WBGene00227556	Bma-ssl-1 is an ortholog of C. elegans ssl-1; in C. elegans, ssl-1, is involved in nematode larval development, embryo development, locomotion and hermaphrodite genitalia development; based on protein domain information, Bma-ssl-1 is predicted to have ATP binding activity.	Upregulated in F120 (M120)	-1.61204	9.15322	4.55e-10	2.95e-09
Bm7292	WBGene00227553	Bm7292 is an ortholog of C. elegans elpc-2; in C. elegans, elpc-2, is involved in nematode larval development, embryo development, body morphogenesis, the molting cycle, collagen and cuticulin-based cuticle development, locomotion and positive regulation of growth; based on protein domain information, Bm7292 is predicted to have catalytic activity.	Upregulated in F120 (M120)	-0.734936	6.14872	0.000638274	0.00175562
Bm7288	WBGene00227549	Bma-epc-1 is an ortholog of C. elegans epc-1; in C. elegans, epc-1, is involved in reproduction, receptor-mediated endocytosis, determination of adult lifespan, embryo development, locomotion, positive regulation of growth, vulval development and negative regulation of vulval development; based on protein domain information, Bma-epc-1 is involved in regulation of transcription from RNA polymerase…	Upregulated in F120 (M120)	-1.50265	9.77374	4.88e-06	1.95e-05
Bm7287	WBGene00227548	Bma-aakg-1 is an ortholog of C. elegans aakg-1.	Upregulated in F120 (M120)	-0.537027	6.40674	0.0199349	0.0374885
Bm7286	WBGene00227547	Bma-sql-1 is an ortholog of C. elegans sql-1.	Upregulated in F120 (M120)	-0.739699	6.97826	0.00594137	0.0129592
Bm7285	WBGene00227546	Bm7285 is an ortholog of C. elegans let-630; in C. elegans, let-630, is involved in reproduction, nematode larval development, embryo development and RNA interference.	Upregulated in F120 (M120)	-0.733727	6.87194	0.000931075	0.00245746
Bm7269	WBGene00227530	Bm7269 is an ortholog of C. elegans Y108G3AL.2.	Upregulated in F120 (M120)	-0.601213	6.30813	0.00674378	0.0145014
Bm7264	WBGene00227525	Bma-sec-8 is an ortholog of C. elegans sec-8; in C. elegans, sec-8, is involved in nematode larval development, body morphogenesis, locomotion, positive regulation of growth and hermaphrodite genitalia development; based on protein domain information, Bma-sec-8 is involved in protein transport and functions in vesicle docking involved in exocytosis; based on protein domain information, Bma-sec-8 …	Upregulated in F120 (M120)	-1.42642	7.04665	3.17e-09	1.9e-08
Bm7259	WBGene00227520	Bm7259 is an ortholog of C. elegans T20F10.5, Y106G6G.2 and Y106G6G.6.	Upregulated in F120 (M120)	-1.89771	3.26071	9.06e-06	3.46e-05
Bm7255	WBGene00227516	Bm7255 is an ortholog of C. elegans Y106G6D.7; based on protein domain information, Bm7255 is predicted to have nucleic acid binding activity and nucleotide binding activity.	Upregulated in F120 (M120)	-0.893959	7.43331	0.000752638	0.00203806
Bm7247	WBGene00227508	Bma-exoc-8 is an ortholog of C. elegans exoc-8; in C. elegans, exoc-8, is involved in nematode larval development, gonad development, embryo development, body morphogenesis, cell migration, growth and positive regulation of growth.	Upregulated in F120 (M120)	-0.727164	7.0881	0.00310443	0.00728819
Bm7245	WBGene00227506	Bm7245 is an ortholog of C. elegans zoo-1; in C. elegans, zoo-1, is involved in actin filament organization, embryo development and embryonic morphogenesis.	Upregulated in F120 (M120)	-1.38406	6.31306	1.29e-08	7.19e-08
Bm7241	WBGene00227502	Bm7241 is an ortholog of C. elegans Y105E8A.21.	Upregulated in F120 (M120)	-0.831893	6.18178	0.000116712	0.000370209
Bm7232	WBGene00227493	Bma-bbs-1 is an ortholog of C. elegans bbs-1; in C. elegans, bbs-1, is involved in nonmotile primary cilium assembly, intraciliary retrograde transport and protein localization to cilium; based on protein domain information, Bma-bbs-1 is involved in nonmotile primary cilium assembly; based on protein domain information, Bma-bbs-1 is localized to the BBSome.	Upregulated in F120 (M120)	-4.64936	1.80128	2.1e-09	1.28e-08
Bm7227	WBGene00227488	Bma-jac-1 is an ortholog of C. elegans jac-1; in C. elegans, jac-1, is involved in embryonic body morphogenesis, regulation of protein localization and regulation of actin cytoskeleton organization; based on protein domain information, Bma-jac-1 is involved in embryonic body morphogenesis, regulation of actin cytoskeleton organization and single organismal cell-cell adhesion; based on protein dom…	Upregulated in F120 (M120)	-1.02301	7.67487	0.000266946	0.000791762
Bm7225	WBGene00227486	Bm7225 is an ortholog of C. elegans Y105C5A.15; based on protein domain information, Bm7225 is predicted to have nucleic acid binding activity.	Upregulated in F120 (M120)	-0.647081	6.03391	0.0022208	0.00540076
Bm7221	WBGene00227482	Bma-nhr-41 is an ortholog of C. elegans nhr-41; in C. elegans, nhr-41, is involved in lipid storage; based on protein domain information, Bma-nhr-41 is involved in regulation of transcription, DNA-templated and steroid hormone mediated signaling pathway; based on protein domain information, Bma-nhr-41 is predicted to have sequence-specific DNA binding activity, transcription factor activity, sequ…	Upregulated in F120 (M120)	-1.69599	7.17337	4.64e-10	3e-09
Bm7213	WBGene00227474	Bma-efl-1 is an ortholog of C. elegans efl-1; in C. elegans, efl-1, is involved in gamete generation, embryo development, negative regulation of vulval development, negative regulation of Ras protein signal transduction and embryonic digestive tract morphogenesis; based on protein domain information, Bma-efl-1 is involved in regulation of transcription, DNA-templated; based on protein domain info…	Upregulated in F120 (M120)	-0.74802	5.91963	0.000426403	0.00121689
Bm721	WBGene00220982	Uncharacterized protein	Upregulated in F120 (M120)	-7.4254	1.0047	8.52e-08	4.3e-07
Bm7206	WBGene00227467	Bm7206 is an ortholog of C. elegans Y97E10AL.1.	Upregulated in F120 (M120)	-2.83285	1.4576	0.000541563	0.00151109
Bm7204	WBGene00227465	Bma-pde-6 is an ortholog of C. elegans pde-6; in C. elegans, pde-6, is involved in axon guidance and negative regulation of oocyte maturation; based on protein domain information, Bma-pde-6 is involved in signal transduction; based on protein domain information, Bma-pde-6 is predicted to have 3',5'-cyclic-nucleotide phosphodiesterase activity.	Upregulated in F120 (M120)	-0.947787	5.38828	0.000109379	0.000349343
Bm7203	WBGene00227464	Bm7203 is an ortholog of C. elegans Y95B8A.8; based on protein domain information, Bm7203 is predicted to have nucleic acid binding activity and zinc ion binding activity.	Upregulated in F120 (M120)	-1.63227	8.32451	7.52e-08	3.83e-07
Bm7202	WBGene00227463	Bm7202 is an ortholog of C. elegans nas-30; in C. elegans, nas-30, is involved in reproduction; based on protein domain information, Bm7202 is involved in proteolysis; based on protein domain information, Bm7202 is predicted to have metalloendopeptidase activity and zinc ion binding activity.	Upregulated in F120 (M120)	-1.56708	2.79096	0.00106282	0.00276879
Bm7197	WBGene00227458	Bma-ubc-8 is an ortholog of C. elegans ubc-8.	Upregulated in F120 (M120)	-0.563802	5.96599	0.00795321	0.0167866
Bm7195	WBGene00227456	Bm7195 is an ortholog of O. volvulus OVOC3598.	Upregulated in F120 (M120)	-0.760502	5.62327	0.00122326	0.00314139
Bm7193	WBGene00227454	Bm7193 is an ortholog of C. elegans T10H4.13, M01B2.13, M01B2.12, Y92H12BR.7, T10H4.4 and M01B2.10.	Upregulated in F120 (M120)	-0.930029	6.91592	0.00024788	0.000739748
Bm719	WBGene00220980	Bm719 is an ortholog of O. volvulus OVOC260.	Upregulated in F120 (M120)	-1.46078	3.04021	0.000497137	0.00139776
Bm7182	WBGene00227443	Bma-src-1 is an ortholog of C. elegans src-1; in C. elegans, src-1, is involved in establishment of mitotic spindle orientation, endodermal cell fate specification, mitotic spindle organization, gonad development, embryo development, peptidyl-tyrosine autophosphorylation and inductive cell migration; based on protein domain information, Bma-src-1 is involved in protein phosphorylation; based on p…	Upregulated in F120 (M120)	-0.801363	6.14143	0.000455162	0.00129169
Bm7180	WBGene00227441	Bma-uaf-1 is an ortholog of C. elegans uaf-1 and Y82E9BR.2; in C. elegans, uaf-1, is involved in mRNA 3'-splice site recognition, nematode larval development, germ cell development, determination of adult lifespan, embryo development, embryonic body morphogenesis, regulation of meiotic nuclear division, feminization of hermaphroditic germ-line, hermaphrodite genitalia development, regulation of c…	Upregulated in F120 (M120)	-0.688619	7.80382	0.00625976	0.0135569
Bm7171	WBGene00227432	Bma-vars-2 is an ortholog of C. elegans glp-4; in C. elegans, glp-4, is involved in nematode larval development, receptor-mediated endocytosis, apoptotic process, germ cell development, embryo development, the molting cycle, lipid storage, positive regulation of growth and germline cell cycle switching, mitotic to meiotic cell cycle; based on protein domain information, Bma-vars-2 is involved in …	Upregulated in F120 (M120)	-1.46922	7.65467	1.54e-08	8.46e-08
Bm7169	WBGene00227430	Bm7169 is an ortholog of C. elegans Y87G2A.1.	Upregulated in F120 (M120)	-1.22496	8.47808	2.56e-06	1.07e-05
Bm7168	WBGene00227429	Bm7168 is an ortholog of C. elegans Y82E9BR.18; proteomic studies indicate that Bm7168 is enriched in the reproductive tract.	Upregulated in F120 (M120)	-1.05423	6.42224	1.33e-06	5.76e-06
Bm7167	WBGene00227428	Bm7167 is an ortholog of C. elegans F45E10.2 and Y82E9BR.16; based on protein domain information, Bm7167 is involved in transmembrane transport; based on protein domain information, Bm7167 is predicted to have transmembrane transporter activity; based on protein domain information, Bm7167 is an integral component of the membrane.	Upregulated in F120 (M120)	-1.05409	7.16236	3.16e-05	0.000111188
Bm7163	WBGene00227424	Bm7163 is an ortholog of C. elegans Y81G3A.4.	Upregulated in F120 (M120)	-1.9532	4.40279	1.46e-08	8.05e-08
Bm7162	WBGene00227423	Bma-gcn-2 is an ortholog of C. elegans gcn-2; in C. elegans, gcn-2, is involved in determination of adult lifespan and stress granule assembly; based on protein domain information, Bma-gcn-2 is involved in protein phosphorylation; based on protein domain information, Bma-gcn-2 is predicted to have ATP binding activity and protein kinase activity.	Upregulated in F120 (M120)	-1.27102	7.45845	8.55e-07	3.79e-06
Bm7158	WBGene00227419	Bma-emb-4 is an ortholog of C. elegans emb-4; in C. elegans, emb-4, is involved in nematode larval development, gonad development, embryo development, body morphogenesis and locomotion; based on protein domain information, Bma-emb-4 is involved in mRNA splicing, via spliceosome; based on protein domain information, Bma-emb-4 is localized to the spliceosomal complex.	Upregulated in F120 (M120)	-0.66448	7.73005	0.0067988	0.0145932
Bm7156	WBGene00227417	Bma-zyg-8 is an ortholog of C. elegans zyg-8; in C. elegans, zyg-8, is involved in microtubule nucleation, negative regulation of microtubule depolymerization, embryo development, body morphogenesis, establishment of mitotic spindle localization and locomotion; based on protein domain information, Bma-zyg-8 is involved in intracellular signal transduction and protein phosphorylation; based on pro…	Upregulated in F120 (M120)	-1.07966	7.37499	6.23e-05	0.000209256
Bm7151	WBGene00227412	Bma-cpsf-1 is an ortholog of C. elegans cpsf-1; in C. elegans, cpsf-1, is involved in nematode larval development, germ cell development, gonad development, embryo development, body morphogenesis, positive regulation of growth and negative regulation of vulval development; based on protein domain information, Bma-cpsf-1 is predicted to have nucleic acid binding activity; based on protein domain i…	Upregulated in F120 (M120)	-1.58887	6.93116	2e-10	1.34e-09
Bm7149	WBGene00227410	Bm7149 is an ortholog of C. elegans xpc-1; in C. elegans, xpc-1, is involved in apoptotic process; based on protein domain information, Bm7149 is involved in nucleotide-excision repair; based on protein domain information, Bm7149 is predicted to have damaged DNA binding activity; based on protein domain information, Bm7149 is localized to the nucleus.	Upregulated in F120 (M120)	-0.907366	7.78864	0.000264864	0.000786244
Bm7147	WBGene00227408	Bma-scav-2 is an ortholog of C. elegans scav-2; based on protein domain information, Bma-scav-2 is localized to the membrane.	Upregulated in F120 (M120)	-1.2205	3.66525	0.000675941	0.00184777
Bm7141	WBGene00227402	Bm7141 is an ortholog of C. elegans Y75B8A.24; based on protein domain information, Bm7141 is involved in phosphatidylinositol phosphorylation and phosphatidylinositol-mediated signaling; based on protein domain information, Bm7141 is predicted to have kinase activity.	Upregulated in F120 (M120)	-0.867234	7.73859	0.000534544	0.00149386
Bm7137	WBGene00227398	Bma-osm-12 is an ortholog of C. elegans osm-12; in C. elegans, osm-12, is involved in chemotaxis, lipid storage, nonmotile primary cilium assembly, intraciliary transport and protein localization to microvillus membrane.	Upregulated in F120 (M120)	-2.28094	3.02899	6.55e-06	2.55e-05
Bm7135	WBGene00227396	Bm7135 is an ortholog of C. elegans Y75B8A.7; based on protein domain information, Bm7135 is involved in rRNA processing; based on protein domain information, Bm7135 is localized to the Mpp10 complex and the small nucleolar ribonucleoprotein complex.	Upregulated in F120 (M120)	-0.967611	6.86383	7.71e-05	0.00025399
Bm7134	WBGene00227395	Bm7134 is an ortholog of C. elegans Y75B8A.6; based on protein domain information, Bm7134 is predicted to have DNA binding activity and zinc ion binding activity.	Upregulated in F120 (M120)	-1.51715	6.59389	2.2e-10	1.47e-09
Bm7130	WBGene00227391	Bma-snt-3 is an ortholog of C. elegans snt-3; based on protein domain information, Bma-snt-3 is localized to the membrane.	Upregulated in F120 (M120)	-3.18419	3.03453	1.85e-10	1.25e-09
Bm7128	WBGene00227389	Bma-abtm-1 is an ortholog of C. elegans abtm-1; in C. elegans, abtm-1, is involved in cellular protein modification process, cellular iron ion homeostasis, apoptotic process, determination of adult lifespan, gonad development, embryo development, oviposition, defecation and positive regulation of growth; based on protein domain information, Bma-abtm-1 is involved in transmembrane transport; based…	Upregulated in F120 (M120)	-0.742258	6.61402	0.000624392	0.00171922
Bm7125	WBGene00227386	Bma-sesn-1 is an ortholog of C. elegans sesn-1; in C. elegans, sesn-1, is involved in determination of adult lifespan; based on protein domain information, Bma-sesn-1 is involved in regulation of response to reactive oxygen species; based on protein domain information, Bma-sesn-1 is localized to the nucleus.	Upregulated in F120 (M120)	-1.24287	3.84676	0.00359638	0.00830029
Bm7123	WBGene00227384	Bm7123 is an ortholog of C. elegans K03A11.4, R03G8.1, R03G8.3, T07G12.3 and Y73F8A.35; based on protein domain information, Bm7123 is involved in metabolic process; based on protein domain information, Bm7123 is predicted to have catalytic activity.	Upregulated in F120 (M120)	-1.33542	2.54246	0.00441248	0.00997612
Bm7120	WBGene00227381	Bm7120 is an ortholog of C. elegans Y73F8A.24; based on protein domain information, Bm7120 is involved in nucleotide-excision repair; based on protein domain information, Bm7120 is predicted to have ATP-dependent DNA helicase activity; based on protein domain information, Bm7120 is localized to the core TFIIH complex.	Upregulated in F120 (M120)	-1.73137	3.65307	5.43e-06	2.14e-05
Bm7119	WBGene00227380	Bma-cpna-4 is an ortholog of C. elegans cpna-4.	Upregulated in F120 (M120)	-1.78534	1.1507	0.0164589	0.0317195
Bm7112	WBGene00227373	Bma-cpx-1 is an ortholog of C. elegans cpx-2 and cpx-1; based on protein domain information, Bma-cpx-1 is involved in neurotransmitter transport; based on protein domain information, Bma-cpx-1 is predicted to have syntaxin binding activity.	Upregulated in F120 (M120)	-1.68563	2.69913	0.000674545	0.00184486
Bm7111	WBGene00227372	Bm7111 is an ortholog of C. elegans Y73E7A.3; based on protein domain information, Bm7111 is involved in transport; based on protein domain information, Bm7111 is an integral component of the membrane.	Upregulated in F120 (M120)	-0.74461	4.73423	0.014252	0.0279268
Bm7108	WBGene00227369	Bm7108 is an ortholog of O. volvulus OVOC6973; based on protein domain information, Bm7108 is involved in cell communication; based on protein domain information, Bm7108 is predicted to have calcium ion binding activity; based on protein domain information, Bm7108 is localized to the membrane.	Upregulated in F120 (M120)	-1.66001	6.94351	2.29e-10	1.53e-09
Bm7106	WBGene00227367	Bm7106 is an ortholog of C. elegans Y73B6BL.47.	Upregulated in F120 (M120)	-2.89288	1.31643	2.16e-05	7.77e-05
Bm7103	WBGene00227364	Bm7103 is an ortholog of C. elegans hrpf-2; in C. elegans, hrpf-2, is involved in embryo development and positive regulation of growth; based on protein domain information, Bm7103 is predicted to have nucleic acid binding activity and nucleotide binding activity.	Upregulated in F120 (M120)	-0.971674	7.02661	6.87e-05	0.000228859
Bm7102	WBGene00227363	Bm7102 is an ortholog of C. elegans blos-2 and Y73B6BL.289.	Upregulated in F120 (M120)	-1.84664	6.36188	1.48e-16	1.56e-15
Bm7096	WBGene00227357	Bma-smg-3 is an ortholog of C. elegans smg-3; in C. elegans, smg-3, is involved in nuclear-transcribed mRNA catabolic process, nonsense-mediated decay and hermaphrodite genitalia development; based on protein domain information, Bma-smg-3 is predicted to have RNA binding activity.	Upregulated in F120 (M120)	-1.20396	7.51846	8.31e-07	3.69e-06
Bm7091	WBGene00227352	Bm7091 is an ortholog of C. elegans Y71H10B.1.	Upregulated in F120 (M120)	-0.543883	6.69289	0.00855958	0.0179278
Bm7085	WBGene00227346	Bma-mdt-19 is an ortholog of C. elegans mdt-19; in C. elegans, mdt-19, is involved in nematode larval development, apoptotic process, embryo development, positive regulation of growth, hermaphrodite genitalia development and oogenesis; based on protein domain information, Bma-mdt-19 is involved in regulation of transcription from RNA polymerase II promoter; based on protein domain information, Bm…	Upregulated in F120 (M120)	-0.628923	5.12479	0.0154947	0.0300628
Bm7077	WBGene00227338	Bma-laf-1 is an ortholog of C. elegans laf-1; in C. elegans, laf-1, is involved in nematode larval development, determination of adult lifespan, embryo development and masculinization of hermaphroditic germ-line; based on protein domain information, Bma-laf-1 is predicted to have ATP binding activity and nucleic acid binding activity.	Upregulated in F120 (M120)	-1.36044	8.20171	5.81e-07	2.65e-06
Bm7075	WBGene00227336	Bm7075 is an ortholog of C. elegans pho-8, pho-7 and pho-6; based on protein domain information, Bm7075 is predicted to have acid phosphatase activity.	Upregulated in F120 (M120)	-3.32684	2.55834	1.75e-09	1.08e-08
Bm7066	WBGene00227327	Bm7066 is an ortholog of C. elegans Y71H2AM.3; proteomic studies indicate that Bm7066 is enriched in the reproductive tract.	Upregulated in F120 (M120)	-0.622958	5.78704	0.0047026	0.010558
Bm7062	WBGene00227323	Bm7062 is an ortholog of C. elegans Y71G12B.25 and Y71G12B.26; based on protein domain information, Bm7062 is involved in transmembrane transport; based on protein domain information, Bm7062 is an integral component of the membrane.	Upregulated in F120 (M120)	-1.17253	4.91321	6.36e-05	0.000213253
Bm7060	WBGene00227321	Bma-mab-20 is an ortholog of C. elegans mab-20; in C. elegans, mab-20, is involved in axon guidance, axonal fasciculation, embryonic body morphogenesis, morphogenesis of embryonic epithelium, regulation of cell adhesion, regulation of cell migration, regulation of actin cytoskeleton organization, nematode male tail tip morphogenesis and semaphorin-plexin signaling pathway.	Upregulated in F120 (M120)	-1.88793	7.19703	5.2e-14	4.6e-13
Bm7056	WBGene00227317	Bm7056 is an ortholog of C. elegans Y71G12B.13.	Upregulated in F120 (M120)	-0.919168	7.24179	0.000151999	0.000473112
Bm7054	WBGene00227315	Bma-tln-1 is an ortholog of C. elegans tln-1; in C. elegans, tln-1, is involved in nematode larval development, receptor-mediated endocytosis, germ cell development, embryo development, body morphogenesis, protein catabolic process, ovulation, hermaphrodite genitalia development and inductive cell migration; based on protein domain information, Bma-tln-1 is involved in cell adhesion and cytoskele…	Upregulated in F120 (M120)	-1.02794	9.24544	0.000358351	0.00103969
Bm7048	WBGene00227309	Bm7048 is an ortholog of C. elegans Y71G10AR.4; based on protein domain information, Bm7048 is localized to the membrane.	Upregulated in F120 (M120)	-0.799673	4.77838	0.00935835	0.0193608
Bm7044	WBGene00227305	Bma-lin-17 is an ortholog of C. elegans lin-17; in C. elegans, lin-17, is involved in morphogenesis of an epithelium, establishment or maintenance of cell polarity, regulation of asymmetric cell division, polarity specification of anterior/posterior axis, polarity specification of proximal/distal axis, regulation of cell migration, anterior/posterior axon guidance, vulval development, negative re…	Upregulated in F120 (M120)	-2.6892	5.62872	7.93e-24	1.24e-22
Bm7029	WBGene00227290	Bma-lgc-46 is an ortholog of C. elegans lgc-46; in C. elegans, lgc-46, is involved in reproduction, nematode larval development, apoptotic process, embryo development and locomotion; based on protein domain information, Bma-lgc-46 is involved in ion transport; based on protein domain information, Bma-lgc-46 is predicted to have extracellular ligand-gated ion channel activity; based on protein dom…	Upregulated in F120 (M120)	-2.97424	3.96482	6.44e-14	5.65e-13
Bm7027	WBGene00227288	Bma-usp-33 is an ortholog of C. elegans usp-33; based on protein domain information, Bma-usp-33 is involved in protein deubiquitination; based on protein domain information, Bma-usp-33 is predicted to have thiol-dependent ubiquitin-specific protease activity.	Upregulated in F120 (M120)	-0.574787	6.55708	0.00498575	0.0111071
Bm7015	WBGene00227276	Bm7015 is an ortholog of C. elegans Y69A2AR.16.	Upregulated in F120 (M120)	-0.72271	6.03256	0.00135044	0.0034404
Bm7012	WBGene00227273	Bma-ric-8 is an ortholog of C. elegans ric-8; in C. elegans, ric-8, is involved in mitotic spindle organization, embryo development, locomotion, response to starvation, regulation of feeding behavior, protein localization to cell cortex, negative regulation of protein kinase C signaling and regulation of establishment of cell polarity.	Upregulated in F120 (M120)	-0.862718	5.32554	0.000762649	0.00206045
Bm7005	WBGene00227266	Bm7005 is an ortholog of C. elegans Y67D8C.9; based on protein domain information, Bm7005 is involved in proteolysis; based on protein domain information, Bm7005 is predicted to have metallopeptidase activity and zinc ion binding activity.	Upregulated in F120 (M120)	-1.08464	4.86575	0.0001534	0.000477333
Bm7004	WBGene00227265	Bma-eel-1 is an ortholog of C. elegans eel-1; in C. elegans, eel-1, is involved in reproduction, nematode larval development, apoptotic process, embryo development, regulation of gene expression, negative regulation of Wnt signaling pathway, hemidesmosome assembly, signal transduction in response to DNA damage, positive regulation of apoptotic process and asymmetric protein localization involved …	Upregulated in F120 (M120)	-1.55946	10.16	3.91e-09	2.31e-08
Bm6995	WBGene00227256	Bm6995 is an ortholog of C. elegans Y67A10A.9; based on protein domain information, Bm6995 is an integral component of the membrane.	Upregulated in F120 (M120)	-1.30654	6.21114	7.05e-10	4.48e-09
Bm6992	WBGene00227253	Bma-ssu-2 is an ortholog of C. elegans ssu-2; based on protein domain information, Bma-ssu-2 is predicted to have heat shock protein binding activity and unfolded protein binding activity.	Upregulated in F120 (M120)	-0.669821	5.41273	0.00804942	0.0169661
Bm6989	WBGene00227250	Bma-fln-1 is an ortholog of C. elegans fln-1; in C. elegans, fln-1, is involved in actin filament organization, meiotic nuclear division, axon guidance, embryo development, body morphogenesis, ovulation and uterus morphogenesis; based on protein domain information, Bma-fln-1 is predicted to have actin filament binding activity.	Upregulated in F120 (M120)	-1.01191	8.35587	6.47e-05	0.000216418
Bm6988	WBGene00227249	Bm6988 is an ortholog of C. elegans Y66H1A.4; based on protein domain information, Bm6988 is involved in pseudouridine synthesis and ribosome biogenesis; based on protein domain information, Bm6988 is localized to the box H/ACA snoRNP complex.	Upregulated in F120 (M120)	-0.814519	7.19849	0.000583743	0.0016186
Bm6977	WBGene00227238	Bma-grl-16 is an ortholog of C. elegans grl-16; proteomic studies indicate that Bma-grl-16 is enriched in the digestive tract.	Upregulated in F120 (M120)	-2.97026	3.81417	3.92e-13	3.27e-12
Bm6976	WBGene00227237	Bma-icd-2 is an ortholog of C. elegans icd-2; in C. elegans, icd-2, is involved in nematode larval development, response to stress, determination of adult lifespan, embryo development, body morphogenesis, the molting cycle, lipid storage, hermaphrodite genitalia development, inductive cell migration and meiotic chromosome segregation.	Upregulated in F120 (M120)	-0.525	7.14963	0.0251046	0.0461104
Bm6974	WBGene00227235	Bma-lpr-1 is an ortholog of C. elegans lpr-1; in C. elegans, lpr-1, is involved in nematode larval development, lipid storage and tube development; proteomic studies indicate that Bma-lpr-1 is enriched in the digestive tract.	Upregulated in F120 (M120)	-1.09391	3.54109	0.00338193	0.00785499
Bm6968	WBGene00227229	Bm6968 is an ortholog of C. elegans Y64H9A.2.	Upregulated in F120 (M120)	-4.54471	1.28796	3.66e-06	1.49e-05
Bm6965	WBGene00227226	Bm6965 is an ortholog of C. elegans Y64G10A.7; based on protein domain information, Bm6965 is predicted to have calcium ion binding activity.	Upregulated in F120 (M120)	-3.71276	6.79548	2.12e-49	1.1e-47
Bm6939	WBGene00227200	Bma-unc-51 is an ortholog of C. elegans unc-51; in C. elegans, unc-51, is involved in autophagy, axon guidance, determination of adult lifespan, embryo development, body morphogenesis, programmed cell death, cell migration, oviposition, protein catabolic process, regulation of axon extension, regulation of protein localization, regulation of growth, dauer larval development, apoptotic cell cleara…	Upregulated in F120 (M120)	-1.23313	7.64262	2.03e-05	7.34e-05
Bm6935	WBGene00227196	Bm6935 is an ortholog of C. elegans Y59C2A.1; based on protein domain information, Bm6935 is involved in proteolysis; based on protein domain information, Bm6935 is predicted to have metallocarboxypeptidase activity and zinc ion binding activity.	Upregulated in F120 (M120)	-0.700048	4.77732	0.0140273	0.0275472
Bm6934	WBGene00227195	Bma-gck-3 is an ortholog of C. elegans gck-3; in C. elegans, gck-3, is involved in reproduction, peptidyl-serine phosphorylation, peptidyl-threonine phosphorylation and epithelial tube morphogenesis; based on protein domain information, Bma-gck-3 is involved in protein phosphorylation; based on protein domain information, Bma-gck-3 is predicted to have ATP binding activity and protein serine/thre…	Upregulated in F120 (M120)	-0.56852	6.04476	0.00737258	0.0156886
Bm6928	WBGene00227189	Bm6928 is an ortholog of C. elegans Y59A8B.10; based on protein domain information, Bm6928 is predicted to have RNA binding activity.	Upregulated in F120 (M120)	-1.16902	7.77978	2.57e-06	1.07e-05
Bm6925	WBGene00227186	Bm6925 is an ortholog of C. elegans dpy-21; in C. elegans, dpy-21, is involved in body morphogenesis and gene expression; based on protein domain information, Bm6925 is localized to the nucleus.	Upregulated in F120 (M120)	-1.92911	6.45657	2.45e-18	2.87e-17
Bm6920	WBGene00227181	Bm6920 is an ortholog of C. elegans Y58A7A.1; based on protein domain information, Bm6920 is involved in copper ion transmembrane transport; based on protein domain information, Bm6920 is predicted to have copper ion transmembrane transporter activity; based on protein domain information, Bm6920 is an integral component of the membrane.	Upregulated in F120 (M120)	-1.1117	3.18387	0.00520215	0.0115288
Bm6916	WBGene00227177	Bm6916 is an ortholog of C. elegans Y57G11C.42.	Upregulated in F120 (M120)	-1.2908	3.59668	0.000444013	0.00126274
Bm6912	WBGene00227173	Bma-eps-8 is an ortholog of C. elegans eps-8; in C. elegans, eps-8, is involved in reproduction, nematode larval development, receptor-mediated endocytosis, embryo development, defecation, locomotion, positive regulation of vulval development, negative regulation of vulval development, intermediate filament organization, maintenance of protein location, digestive tract morphogenesis, embryonic mo…	Upregulated in F120 (M120)	-1.42567	7.06404	1.05e-05	3.95e-05
Bm6911	WBGene00227172	Bm6911 is an ortholog of C. elegans Y57G11C.22; based on protein domain information, Bm6911 is predicted to have protein domain specific binding activity.	Upregulated in F120 (M120)	-1.09214	2.79048	0.0110507	0.022335
Bm6905	WBGene00227166	Bm6905 is an ortholog of C. elegans Y57G11C.9; based on protein domain information, Bm6905 is predicted to have nucleic acid binding activity and nucleotide binding activity.	Upregulated in F120 (M120)	-1.04358	7.29456	5.8e-05	0.000195668
Bm6901	WBGene00227162	Bm6901 is an ortholog of C. elegans Y57E12AR.1; based on protein domain information, Bm6901 is predicted to have serine-type endopeptidase inhibitor activity.	Upregulated in F120 (M120)	-2.25049	1.68857	0.000340301	0.000990559
Bm6894	WBGene00227155	Bm6894 is an ortholog of O. volvulus OVOC2508; based on protein domain information, Bm6894 is predicted to have ATP binding activity, helicase activity, and nucleic acid binding activity.	Upregulated in F120 (M120)	-0.829457	7.32682	0.000796142	0.00213576
Bm6893	WBGene00227154	Bm6893 is an ortholog of C. elegans Y57A10A.26.	Upregulated in F120 (M120)	-3.87679	3.3448	6.8e-15	6.45e-14
Bm6891	WBGene00227152	Bm6891 is an ortholog of C. elegans Y57A10A.23 and F49H12.5.	Upregulated in F120 (M120)	-0.761137	4.39091	0.0150064	0.0292221
Bm6890	WBGene00227151	Bma-rsr-2 is an ortholog of C. elegans rsr-2; in C. elegans, rsr-2, is involved in nematode larval development, determination of adult lifespan, embryo development, feminization of hermaphroditic germ-line, negative regulation of vulval development and hermaphrodite genitalia development.	Upregulated in F120 (M120)	-0.964088	7.08313	6.37e-05	0.000213648
Bm6889	WBGene00227150	Bm6889 is an ortholog of C. elegans pqn-87; proteomic studies indicate that Bm6889 is enriched in the reproductive tract.	Upregulated in F120 (M120)	-1.32832	9.19815	2.49e-07	1.2e-06
Bm6882	WBGene00227143	Bma-ung-1 is an ortholog of C. elegans ung-1; in C. elegans, ung-1, is involved in base-excision repair; based on protein domain information, Bma-ung-1 is involved in base-excision repair; based on protein domain information, Bma-ung-1 is predicted to have uracil DNA N-glycosylase activity.	Upregulated in F120 (M120)	-0.645404	5.43236	0.00810475	0.0170726
Bm688	WBGene00220949	Bm688 is an ortholog of C. elegans lgc-23, lgc-28 and lgc-24; based on protein domain information, Bm688 is involved in ion transport; based on protein domain information, Bm688 is predicted to have extracellular ligand-gated ion channel activity; based on protein domain information, Bm688 is an integral component of the membrane.	Upregulated in F120 (M120)	-2.31087	1.8593	6.18e-05	0.000207786
Bm6875	WBGene00227136	Bm6875 is an ortholog of C. elegans Y56A3A.16.	Upregulated in F120 (M120)	-0.670244	5.47938	0.0231994	0.0429594
Bm6870	WBGene00227131	Bma-mif-1 is an ortholog of C. elegans mif-1; in C. elegans, mif-1, is involved in mitotic spindle organization, meiotic nuclear division and embryo development.	Upregulated in F120 (M120)	-0.65953	8.68734	0.00980553	0.0201332
Bm6868	WBGene00227129	Bma-ntl-3 is an ortholog of C. elegans ntl-3; in C. elegans, ntl-3, is involved in nematode larval development, determination of adult lifespan, embryo development, growth and hermaphrodite genitalia development; based on protein domain information, Bma-ntl-3 is involved in regulation of transcription, DNA-templated; based on protein domain information, Bma-ntl-3 is localized to the nucleus.	Upregulated in F120 (M120)	-1.60642	7.35298	5.27e-10	3.39e-09
Bm6851	WBGene00227112	Bm6851 is an ortholog of C. elegans Y55F3AM.3; based on protein domain information, Bm6851 is involved in mRNA processing; based on protein domain information, Bm6851 is predicted to have RNA binding activity and nucleotide binding activity; based on protein domain information, Bm6851 is localized to the nucleus.	Upregulated in F120 (M120)	-0.986613	8.04694	0.00129366	0.00330544
Bm6849	WBGene00227110	Bma-plx-1 is an ortholog of C. elegans plx-1; in C. elegans, plx-1, is involved in nematode male tail tip morphogenesis and regulation of cellular component movement; based on protein domain information, Bma-plx-1 is involved in semaphorin-plexin signaling pathway; based on protein domain information, Bma-plx-1 is predicted to have semaphorin receptor activity; based on protein domain information…	Upregulated in F120 (M120)	-1.45786	8.73108	6.36e-08	3.26e-07
Bm6847	WBGene00227108	Bma-efa-6 is an ortholog of C. elegans efa-6; in C. elegans, efa-6, is involved in embryo development and negative regulation of axon regeneration; based on protein domain information, Bma-efa-6 is involved in regulation of ARF protein signal transduction; based on protein domain information, Bma-efa-6 is predicted to have ARF guanyl-nucleotide exchange factor activity and phospholipid binding ac…	Upregulated in F120 (M120)	-0.793	7.19501	0.00236383	0.00570369
Bm6845	WBGene00227106	Bma-daf-2 is an ortholog of C. elegans daf-2; in C. elegans, daf-2, is involved in lipid metabolic process, autophagy, response to oxidative stress, gamete generation, determination of adult lifespan, response to heat, organ senescence, gene expression, oviposition, lipid storage, response to food, locomotion, positive regulation of growth, regulation of development, heterochronic, response to st…	Upregulated in F120 (M120)	-0.744845	6.81324	0.00118765	0.00305798
Bm6844	WBGene00227105	Bm6844 is an ortholog of C. elegans Y55D5A.4.	Upregulated in F120 (M120)	-1.6455	4.60439	4.77e-08	2.48e-07
Bm6841	WBGene00227102	Bma-stim-1 is an ortholog of C. elegans stim-1; in C. elegans, stim-1, is involved in store-operated calcium entry, receptor-mediated endocytosis, gonad development, ovulation, collagen and cuticulin-based cuticle development, engulfment of apoptotic cell, positive regulation of smooth muscle contraction, positive regulation of engulfment of apoptotic cell and positive regulation of store-operate…	Upregulated in F120 (M120)	-0.531836	6.62981	0.0125312	0.0249265
Bm6840	WBGene00227101	Bma-helq-1 is an ortholog of C. elegans helq-1; in C. elegans, helq-1, is involved in resolution of meiotic recombination intermediates and gonad development; based on protein domain information, Bma-helq-1 is predicted to have ATP binding activity and nucleic acid binding activity.	Upregulated in F120 (M120)	-0.816515	5.35185	0.000903686	0.00239528
Bm6837	WBGene00227098	Bma-tag-262 is an ortholog of C. elegans tag-262; in C. elegans, tag-262, is involved in reproduction; based on protein domain information, Bma-tag-262 is predicted to have nucleic acid binding activity and nucleotide binding activity.	Upregulated in F120 (M120)	-0.506148	6.41058	0.015728	0.0304434
Bm683	WBGene00220944	Uncharacterized protein	Upregulated in F120 (M120)	-1.19734	3.18343	0.00517262	0.0114705
Bm6816	WBGene00227077	Bm6816 is an ortholog of C. elegans Y54F10BM.1; based on protein domain information, Bm6816 is involved in protein dephosphorylation; based on protein domain information, Bm6816 is predicted to have protein serine/threonine phosphatase activity.	Upregulated in F120 (M120)	-0.58149	6.59175	0.00697461	0.0149284
Bm6810	WBGene00227071	Bma-ceh-44 is an ortholog of C. elegans ceh-44; based on protein domain information, Bma-ceh-44 is predicted to have DNA binding activity.	Upregulated in F120 (M120)	-1.9322	7.93824	5.7e-14	5.02e-13
Bm6808	WBGene00227069	Bma-smg-6 is an ortholog of C. elegans smg-6; in C. elegans, smg-6, is involved in nuclear-transcribed mRNA catabolic process, nonsense-mediated decay, embryo development, RNA interference, the molting cycle, embryonic genitalia morphogenesis and hermaphrodite genitalia development.	Upregulated in F120 (M120)	-0.803344	8.01066	0.00114986	0.00297155
Bm6796	WBGene00227057	Bm6796 is an ortholog of C. elegans Y54E10A.11; based on protein domain information, Bm6796 is predicted to have zinc ion binding activity.	Upregulated in F120 (M120)	-0.601072	7.17271	0.0113274	0.0228221
Bm6789	WBGene00227050	Bm6789 is an ortholog of C. elegans Y54E5B.2; proteomic studies indicate that Bm6789 is enriched in the digestive tract.	Upregulated in F120 (M120)	-1.2503	5.87982	2.18e-08	1.18e-07
Bm6787	WBGene00227048	Bm6787 is an ortholog of C. elegans Y54E5A.7; proteomic studies indicate that Bm6787 is enriched in the reproductive tract.	Upregulated in F120 (M120)	-0.633202	7.33607	0.0167531	0.032199
Bm6780	WBGene00227041	Bma-epg-8 is an ortholog of C. elegans epg-8; in C. elegans, epg-8, is involved in response to stress, axonal fasciculation, macroautophagy, dendrite development, growth and positive regulation of embryonic development; based on protein domain information, Bma-epg-8 is involved in positive regulation of autophagy.	Upregulated in F120 (M120)	-0.676771	5.25122	0.00734099	0.0156277
Bm6775	WBGene00227036	Bma-rsy-1 is an ortholog of C. elegans rsy-1; in C. elegans, rsy-1, is involved in negative regulation of synapse assembly; proteomic studies indicate that Bma-rsy-1 is enriched in the reproductive tract.	Upregulated in F120 (M120)	-1.1788	7.2986	5.83e-06	2.29e-05
Bm6773	WBGene00227034	Bm6773 is an ortholog of C. elegans dgat-2, K07B1.4, dgtr-1 and Y53G8B.2; based on protein domain information, Bm6773 is predicted to have transferase activity, transferring acyl groups other than amino-acyl groups.	Upregulated in F120 (M120)	-1.57903	3.67861	0.000135965	0.000426449
Bm6769	WBGene00227030	Bma-ral-1 is an ortholog of C. elegans ral-1; in C. elegans, ral-1, is involved in epidermal growth factor receptor signaling pathway, determination of adult lifespan, multivesicular body assembly, positive regulation of vulval development, oogenesis and regulation of exocyst localization; based on protein domain information, Bma-ral-1 is involved in small GTPase mediated signal transduction; bas…	Upregulated in F120 (M120)	-0.494482	6.16925	0.0184971	0.0351009
Bm6762	WBGene00227023	Bm6762 is an ortholog of C. elegans Y53F4B.27.	Upregulated in F120 (M120)	-1.40685	4.13006	0.000159528	0.000494521
Bm6761	WBGene00227022	Bm6761 is an ortholog of C. elegans Y53F4B.25.	Upregulated in F120 (M120)	-2.77693	3.45108	1.07e-07	5.33e-07
Bm6757	WBGene00227018	Bm6757 is an ortholog of C. elegans Y53F4B.13; based on protein domain information, Bm6757 is involved in 7-methylguanosine mRNA capping and mRNA methylation; based on protein domain information, Bm6757 is predicted to have mRNA (nucleoside-2'-O-)-methyltransferase activity and nucleic acid binding activity.	Upregulated in F120 (M120)	-0.856163	5.98109	0.000151727	0.000472544
Bm6750	WBGene00227011	Bm6750 is an ortholog of C. elegans Y53C12B.1; based on protein domain information, Bm6750 is involved in rRNA processing; based on protein domain information, Bm6750 is localized to the small-subunit processome.	Upregulated in F120 (M120)	-1.07068	6.37621	5.82e-07	2.65e-06
Bm6747	WBGene00227008	Bm6747 is an ortholog of C. elegans wee-1.1 and wee-1.3; based on protein domain information, Bm6747 is involved in protein phosphorylation; based on protein domain information, Bm6747 is predicted to have ATP binding activity and protein kinase activity.	Upregulated in F120 (M120)	-0.720055	6.90716	0.0018829	0.00466104
Bm6744	WBGene00227005	Bma-rga-2 is an ortholog of C. elegans rga-2; in C. elegans, rga-2, is involved in reproduction and embryo development; based on protein domain information, Bma-rga-2 is involved in signal transduction.	Upregulated in F120 (M120)	-1.1464	6.11994	8.53e-08	4.31e-07
Bm6739	WBGene00227000	Bma-dxbp-1 is an ortholog of C. elegans dxbp-1; in C. elegans, dxbp-1, is involved in nematode larval development, germ cell development, determination of adult lifespan, embryo development, body morphogenesis, locomotion, regulation of meiotic nuclear division and regulation of cell proliferation.	Upregulated in F120 (M120)	-0.554752	6.83225	0.00923527	0.0191508
Bm6738	WBGene00226999	Bm6738 is an ortholog of C. elegans Y52B11A.4; based on protein domain information, Bm6738 is involved in small GTPase mediated signal transduction; based on protein domain information, Bm6738 is predicted to have GTP binding activity; based on protein domain information, Bm6738 is localized to the membrane.	Upregulated in F120 (M120)	-2.10844	3.9795	2.08e-08	1.12e-07
Bm6729	WBGene00226990	Bma-sta-1 is an ortholog of C. elegans sta-1; in C. elegans, sta-1, is involved in dauer larval development and positive regulation of transcription from RNA polymerase II promoter; based on protein domain information, Bma-sta-1 is involved in regulation of transcription, DNA-templated and signal transduction; based on protein domain information, Bma-sta-1 is predicted to have DNA binding activit…	Upregulated in F120 (M120)	-0.710421	6.86853	0.00200321	0.00491089
Bm6728	WBGene00226989	Bma-zip-7 is an ortholog of O. volvulus OVOC4985; based on protein domain information, Bma-zip-7 is involved in regulation of transcription, DNA-templated; based on protein domain information, Bma-zip-7 is predicted to have sequence-specific DNA binding activity and transcription factor activity, sequence-specific DNA binding.	Upregulated in F120 (M120)	-3.1062	2.19761	7.44e-06	2.88e-05
Bm6723	WBGene00226984	Bm6723 is an ortholog of C. elegans Y51H1A.2.	Upregulated in F120 (M120)	-0.972079	6.72359	2.9e-06	1.2e-05
Bm6719	WBGene00226980	Bma-slo-1 is an ortholog of C. elegans slo-1; in C. elegans, slo-1, is involved in potassium ion transport, determination of adult lifespan, locomotion, response to drug, pharyngeal pumping, sarcomere organization, regulation of neurotransmitter secretion and behavioral response to ethanol; based on protein domain information, Bma-slo-1 is involved in potassium ion transport and transmembrane tra…	Upregulated in F120 (M120)	-1.51186	6.39289	6.91e-12	5.23e-11
Bm6717	WBGene00226978	Bma-grdn-1 is an ortholog of C. elegans grdn-1; in C. elegans, grdn-1, is involved in receptor-mediated endocytosis, body morphogenesis, oviposition, locomotion and hermaphrodite genitalia development.	Upregulated in F120 (M120)	-2.70828	7.38453	1.37e-25	2.34e-24
Bm6709	WBGene00226970	Bma-hpo-29 is an ortholog of C. elegans hpo-29; in C. elegans, hpo-29, is involved in reproduction and embryo development.	Upregulated in F120 (M120)	-0.571407	7.57235	0.0197494	0.0371791
Bm6708	WBGene00226969	Bm6708 is an ortholog of C. elegans Y50D7A.3; based on protein domain information, Bm6708 is involved in glycogen biosynthetic process and protein phosphorylation; based on protein domain information, Bm6708 is predicted to have ATP binding activity, calmodulin binding activity, and phosphorylase kinase activity; based on protein domain information, Bm6708 is localized to the phosphorylase kinase…	Upregulated in F120 (M120)	-0.615022	5.64042	0.00952864	0.0196405
Bm6701	WBGene00226962	Proteomic studies indicate that Bma-otub-2 is enriched in the reproductive tract.	Upregulated in F120 (M120)	-0.895782	6.56035	0.000238897	0.000714945
Bm6699	WBGene00226960	Bma-smu-2 is an ortholog of C. elegans smu-2; in C. elegans, smu-2, is involved in regulation of alternative mRNA splicing, via spliceosome, nematode larval development, lipid metabolic process, mechanosensory behavior, embryo development, lipid storage, locomotion, muscle organ morphogenesis and neuron development; based on protein domain information, Bma-smu-2 is localized to the nucleus.	Upregulated in F120 (M120)	-1.53487	3.34326	0.000378086	0.00109041
Bm6696	WBGene00226957	Bma-cccp-1 is an ortholog of C. elegans cccp-1; in C. elegans, cccp-1, is involved in locomotion, regulation of locomotion involved in locomotory behavior and dense core granule maturation.	Upregulated in F120 (M120)	-1.12537	6.81263	2.95e-07	1.4e-06
Bm6688	WBGene00226949	Bm6688 is an ortholog of O. volvulus OVOC6202.	Upregulated in F120 (M120)	-4.83843	3.3534	9e-20	1.15e-18
Bm6680	WBGene00226941	Bm6680 is an ortholog of C. elegans gcn-1; in C. elegans, gcn-1, is involved in reproduction, regulation of translation, apoptotic process, positive regulation of peptidyl-serine phosphorylation and regulation of apoptotic process; based on protein domain information, Bm6680 is involved in cellular response to stress, positive regulation of kinase activity and regulation of translation; based on …	Upregulated in F120 (M120)	-0.613495	8.28805	0.0143291	0.0280519
Bm6673	WBGene00226934	Bma-smg-2 is an ortholog of C. elegans smg-2; in C. elegans, smg-2, is involved in nuclear-transcribed mRNA catabolic process, nonsense-mediated decay, gene expression, RNA interference, embryonic genitalia morphogenesis, ncRNA metabolic process and hermaphrodite genitalia development; based on protein domain information, Bma-smg-2 is involved in nuclear-transcribed mRNA catabolic process, nonsen…	Upregulated in F120 (M120)	-1.19311	7.45186	1.55e-06	6.64e-06
Bm6672	WBGene00226933	Bm6672 is an ortholog of C. elegans Y48G8AL.5; based on protein domain information, Bm6672 is predicted to have ATP binding activity, nucleic acid binding activity, and tRNA (cytosine-5-)-methyltransferase activity.	Upregulated in F120 (M120)	-0.519365	6.68447	0.0114115	0.0229527
Bm6669	WBGene00226930	Bm6669 is an ortholog of C. elegans Y48G1C.10.	Upregulated in F120 (M120)	-0.890458	6.88215	0.00125048	0.0032051
Bm6664	WBGene00226925	Bma-atm-1 is an ortholog of C. elegans atm-1; based on protein domain information, Bma-atm-1 is involved in DNA damage checkpoint, DNA repair, histone phosphorylation, replicative senescence, response to ionizing radiation and telomere maintenance; based on protein domain information, Bma-atm-1 is predicted to have protein serine/threonine kinase activity.	Upregulated in F120 (M120)	-1.65969	7.19256	2.37e-11	1.72e-10
Bm6658	WBGene00226919	Bma-snx-14 is an ortholog of C. elegans snx-14; in C. elegans, snx-14, is involved in reproduction; based on protein domain information, Bma-snx-14 is predicted to have GTP binding activity and phosphatidylinositol binding activity.	Upregulated in F120 (M120)	-0.510116	6.31355	0.0212788	0.0397698
Bm6657	WBGene00226918	Bma-clec-178 is an ortholog of O. volvulus OVOC143.	Upregulated in F120 (M120)	-3.23916	1.96297	2.75e-07	1.31e-06
Bm6654	WBGene00226915	Bma-rpoa-1 is an ortholog of C. elegans rpoa-1; based on protein domain information, Bma-rpoa-1 is involved in transcription, DNA-templated; based on protein domain information, Bma-rpoa-1 is predicted to have DNA binding activity, DNA-directed RNA polymerase activity, and zinc ion binding activity; based on protein domain information, Bma-rpoa-1 is localized to the nucleus.	Upregulated in F120 (M120)	-0.582787	7.59791	0.0170424	0.0326843
Bm6651	WBGene00226912	Bma-efl-2 is an ortholog of C. elegans efl-2; in C. elegans, efl-2, is involved in negative regulation of vulval development; based on protein domain information, Bma-efl-2 is involved in regulation of transcription, DNA-templated; based on protein domain information, Bma-efl-2 is predicted to have transcription factor activity, sequence-specific DNA binding; based on protein domain information, …	Upregulated in F120 (M120)	-1.61593	6.86714	2.17e-12	1.71e-11
Bm6648	WBGene00226909	Uncharacterized protein	Upregulated in F120 (M120)	-3.53702	-0.155293	0.00472379	0.0105989
Bm6646	WBGene00226907	Bma-sam-10 is an ortholog of C. elegans sam-10; in C. elegans, sam-10, is involved in synapse assembly; based on protein domain information, Bma-sam-10 is predicted to have single-stranded DNA binding activity.	Upregulated in F120 (M120)	-1.08648	8.00579	9.77e-05	0.000315491
Bm6643	WBGene00226904	Bm6643 is an ortholog of O. volvulus OVOC213; proteomic studies indicate that Bm6643 is enriched in the reproductive tract.	Upregulated in F120 (M120)	-4.24421	10.0577	5.19e-46	2.27e-44
Bm6641	WBGene00226902	Bma-jmjd-2 is an ortholog of C. elegans jmjd-2; in C. elegans, jmjd-2, is involved in determination of adult lifespan, histone H3-K9 demethylation and histone H3-K36 demethylation; based on protein domain information, Bma-jmjd-2 is predicted to have zinc ion binding activity.	Upregulated in F120 (M120)	-0.626179	7.34507	0.0110249	0.0222885
Bm6639	WBGene00226900	Bma-ace-3 is an ortholog of C. elegans ace-3; in C. elegans, ace-3, is involved in acetylcholine catabolic process in synaptic cleft, nematode larval development, hatching, regulation of backward locomotion and multicellular organismal movement; based on protein domain information, Bma-ace-3 is predicted to have cholinesterase activity.	Upregulated in F120 (M120)	-0.646585	6.12269	0.00428023	0.00970393
Bm6627	WBGene00226888	Bm6627 is an ortholog of C. elegans Y47G6A.32.	Upregulated in F120 (M120)	-1.15977	1.94678	0.0254962	0.0467731
Bm6626	WBGene00226887	Bm6626 is an ortholog of O. volvulus OVOC1564.	Upregulated in F120 (M120)	-1.42897	8.46303	2.23e-08	1.2e-07
Bm6616	WBGene00226877	Bma-pcaf-1 is an ortholog of C. elegans pcaf-1; based on protein domain information, Bma-pcaf-1 is involved in regulation of transcription, DNA-templated; based on protein domain information, Bma-pcaf-1 is predicted to have histone acetyltransferase activity; based on protein domain information, Bma-pcaf-1 is localized to the nucleus.	Upregulated in F120 (M120)	-0.623568	6.6951	0.00561941	0.012343
Bm6612	WBGene00226873	Bm6612 is an ortholog of C. elegans grl-1 and grl-6; proteomic studies indicate that Bm6612 is enriched in the digestive tract.	Upregulated in F120 (M120)	-4.11104	2.63523	1.88e-12	1.49e-11
Bm6610	WBGene00226871	Bma-plr-1 is an ortholog of C. elegans plr-1; in C. elegans, plr-1, is involved in negative regulation of Wnt signaling pathway; based on protein domain information, Bma-plr-1 is predicted to have zinc ion binding activity.	Upregulated in F120 (M120)	-2.48046	4.40801	6.71e-13	5.48e-12
Bm6608	WBGene00226869	Bm6608 is an ortholog of C. elegans Y47D3B.4.	Upregulated in F120 (M120)	-4.76783	2.99368	5.88e-15	5.61e-14
Bm6597	WBGene00226858	Bma-rsks-1 is an ortholog of C. elegans rsks-1; in C. elegans, rsks-1, is involved in reproduction, nematode larval development, translation, determination of adult lifespan, response to heat, positive regulation of growth and positive regulation of autophagosome assembly; based on protein domain information, Bma-rsks-1 is involved in protein phosphorylation and signal transduction; based on prot…	Upregulated in F120 (M120)	-0.94378	8.08413	0.000148259	0.000462282
Bm6587	WBGene00226848	Bm6587 is an ortholog of C. elegans Y46G5A.29; based on protein domain information, Bm6587 is predicted to have calcium ion binding activity.	Upregulated in F120 (M120)	-2.16743	4.75886	2.66e-12	2.08e-11
Bm6586	WBGene00226847	Bma-acl-7 is an ortholog of C. elegans acl-7 and acl-6; based on protein domain information, Bma-acl-7 is involved in cellular lipid metabolic process; based on protein domain information, Bma-acl-7 is predicted to have O-acyltransferase activity.	Upregulated in F120 (M120)	-0.709799	6.01966	0.000818775	0.0021904
Bm6581	WBGene00226842	Bma-snrp-200 is an ortholog of C. elegans snrp-200; in C. elegans, snrp-200, is involved in nematode larval development, germ cell development, gonad development, embryo development, cell migration, oviposition, growth, regulation of meiotic nuclear division and regulation of cell proliferation; based on protein domain information, Bma-snrp-200 is predicted to have ATP binding activity and nuclei…	Upregulated in F120 (M120)	-1.07352	8.79077	4.16e-05	0.000143777
Bm6578	WBGene00226839	Bm6578 is an ortholog of C. elegans spsb-2 and spsb-1; based on protein domain information, Bm6578 is involved in intracellular signal transduction.	Upregulated in F120 (M120)	-0.873523	5.82826	7.52e-05	0.00024817
Bm6577	WBGene00226838	Bm6577 is an ortholog of C. elegans Y46E12BL.2.	Upregulated in F120 (M120)	-0.645496	7.48275	0.0077273	0.016365
Bm6573	WBGene00226834	Bm6573 is an ortholog of C. elegans Y45G5AM.9.	Upregulated in F120 (M120)	-0.515086	6.20085	0.014626	0.0285596
Bm6572	WBGene00226833	Bm6572 is an ortholog of C. elegans F59F5.5 and Y45G5AM.6.	Upregulated in F120 (M120)	-2.37466	3.87828	1.11e-10	7.61e-10
Bm6566	WBGene00226827	Bma-gly-10 is an ortholog of C. elegans gly-10.	Upregulated in F120 (M120)	-0.49496	5.733	0.0266825	0.0486641
Bm6561	WBGene00226822	Bm6561 is an ortholog of O. volvulus OVOC5430.	Upregulated in F120 (M120)	-1.33922	3.06065	0.00182338	0.00452221
Bm6556	WBGene00226817	Bm6556 is an ortholog of C. elegans Y44E3A.4.	Upregulated in F120 (M120)	-0.838041	6.65329	0.000509654	0.00143144
Bm6553	WBGene00226814	Bm6553 is an ortholog of C. elegans Y44A6D.3; based on protein domain information, Bm6553 is predicted to have DNA binding activity.	Upregulated in F120 (M120)	-0.840787	4.56324	0.00413261	0.00939526
Bm6547	WBGene00226808	Bma-dyf-19 is an ortholog of C. elegans dyf-19; in C. elegans, dyf-19, is involved in nonmotile primary cilium assembly.	Upregulated in F120 (M120)	-1.23022	3.80556	0.00839856	0.0176361
Bm6527	WBGene00226788	Bma-gbb-1 is an ortholog of C. elegans gbb-1; based on protein domain information, Bma-gbb-1 is involved in G-protein coupled receptor signaling pathway; based on protein domain information, Bma-gbb-1 is predicted to have G-protein coupled GABA receptor activity; based on protein domain information, Bma-gbb-1 is an integral component of the membrane.	Upregulated in F120 (M120)	-0.67236	6.49878	0.00444693	0.0100433
Bm6524	WBGene00226785	Bm6524 is an ortholog of C. elegans Y41E3.11.	Upregulated in F120 (M120)	-1.61147	7.27647	1.37e-10	9.35e-10
Bm6522	WBGene00226783	Bma-fcd-2 is an ortholog of C. elegans fcd-2; in C. elegans, fcd-2, is involved in nucleotide-excision repair, apoptotic process, cell cycle arrest, fertilization, embryo development and regulation of DNA-dependent DNA replication; based on protein domain information, Bma-fcd-2 is involved in DNA repair.	Upregulated in F120 (M120)	-0.743986	5.84748	0.000849484	0.00226685
Bm6520	WBGene00226781	Bma-atln-2 is an ortholog of C. elegans atln-2; based on protein domain information, Bma-atln-2 is predicted to have GTP binding activity and GTPase activity.	Upregulated in F120 (M120)	-5.07554	2.77581	1.26e-16	1.33e-15
Bm6518	WBGene00226779	Bma-npp-8 is an ortholog of C. elegans npp-8; in C. elegans, npp-8, is involved in nematode larval development, nucleus organization, embryo development, lipid storage, secretion by cell and hermaphrodite genitalia development; based on protein domain information, Bma-npp-8 is involved in nucleocytoplasmic transport; based on protein domain information, Bma-npp-8 is a structural constituent of nu…	Upregulated in F120 (M120)	-0.598092	7.66748	0.0230902	0.0427795
Bm6515	WBGene00226776	Bma-frpr-19 is an ortholog of C. elegans frpr-19; based on protein domain information, Bma-frpr-19 is involved in G-protein coupled receptor signaling pathway; based on protein domain information, Bma-frpr-19 is predicted to have G-protein coupled receptor activity; based on protein domain information, Bma-frpr-19 is an integral component of the membrane.	Upregulated in F120 (M120)	-0.638608	5.32423	0.0143109	0.0280214
Bm6507	WBGene00226768	Bm6507 is an ortholog of C. elegans Y40D12A.1; based on protein domain information, Bm6507 is involved in methylation; based on protein domain information, Bm6507 is predicted to have methyltransferase activity.	Upregulated in F120 (M120)	-0.800354	4.88265	0.00691428	0.0148082
Bm6499	WBGene00226760	Bma-sptf-3 is an ortholog of C. elegans sptf-3; in C. elegans, sptf-3, is involved in nematode larval development, receptor-mediated endocytosis, apoptotic process, determination of adult lifespan, embryo development, body morphogenesis, gene expression, cell migration, oviposition, collagen and cuticulin-based cuticle development, hermaphrodite genitalia development, positive regulation of apopt…	Upregulated in F120 (M120)	-0.605624	7.28334	0.022695	0.0421207
Bm6496	WBGene00226757	Bm6496 is an ortholog of C. elegans Y39H10A.6.	Upregulated in F120 (M120)	-1.23524	7.95097	4.07e-06	1.64e-05
Bm6495	WBGene00226756	Bm6495 is an ortholog of C. elegans hpo-36; in C. elegans, hpo-36, is involved in nematode larval development and embryo development.	Upregulated in F120 (M120)	-2.84809	4.62426	1.71e-18	2.03e-17
Bm6494	WBGene00226755	Bma-mtm-9 is an ortholog of C. elegans mtm-9; in C. elegans, mtm-9, is involved in pinocytosis and regulation of cell migration.	Upregulated in F120 (M120)	-0.924927	6.62639	8.72e-05	0.000284163
Bm6490	WBGene00226751	Bm6490 is an ortholog of O. volvulus OVOC201; proteomic studies indicate that Bm6490 is enriched in the reproductive tract.	Upregulated in F120 (M120)	-1.26219	7.58796	1.42e-06	6.11e-06
Bm6488	WBGene00226749	Bma-mtk-1 is an ortholog of C. elegans mtk-1; in C. elegans, mtk-1, is involved in embryo development and RNA interference; based on protein domain information, Bma-mtk-1 is involved in protein phosphorylation; based on protein domain information, Bma-mtk-1 is predicted to have ATP binding activity and protein kinase activity.	Upregulated in F120 (M120)	-1.34465	8.77317	6.74e-07	3.03e-06
Bm6486	WBGene00226747	Bma-xrn-1 is an ortholog of C. elegans xrn-1; in C. elegans, xrn-1, is involved in reproduction, nematode larval development, determination of adult lifespan, embryo development, negative regulation of cytoplasmic mRNA processing body assembly and RNA interference; based on protein domain information, Bma-xrn-1 is involved in nuclear-transcribed mRNA catabolic process; based on protein domain inf…	Upregulated in F120 (M120)	-0.563737	6.36103	0.0121092	0.0241785
Bm648	WBGene00220909	Uncharacterized protein	Upregulated in F120 (M120)	-2.38727	2.35457	3e-05	0.00010603
Bm6473	WBGene00226734	Bm6473 is an ortholog of C. elegans mlt-3; in C. elegans, mlt-3, is involved in nematode larval development, determination of adult lifespan and locomotion.	Upregulated in F120 (M120)	-0.582718	6.3655	0.00526644	0.0116446
Bm6465	WBGene00226726	Bm6465 is an ortholog of C. elegans Y39B6A.25 and F32E10.5; proteomic studies indicate that Bm6465 is enriched in the digestive tract.	Upregulated in F120 (M120)	-0.54682	5.97828	0.00893687	0.0186154
Bm6462	WBGene00226723	Bm6462 is an ortholog of C. elegans Y39B6A.7.	Upregulated in F120 (M120)	-1.07374	3.78426	0.00365392	0.00842032
Bm6454	WBGene00226715	Bma-hex-5 is an ortholog of C. elegans hex-3; in C. elegans, hex-3, is involved in carbohydrate metabolic process; based on protein domain information, Bma-hex-5 is involved in carbohydrate metabolic process; based on protein domain information, Bma-hex-5 is predicted to have hydrolase activity, hydrolyzing O-glycosyl compounds.	Upregulated in F120 (M120)	-0.91196	6.47926	0.000647936	0.00178036
Bm6451	WBGene00226712	Bm6451 is an ortholog of C. elegans Y39A1A.22; based on protein domain information, Bm6451 is an integral component of the membrane.	Upregulated in F120 (M120)	-0.751655	5.3826	0.003843	0.00879964
Bm6450	WBGene00226711	Bma-cnt-2 is an ortholog of C. elegans cnt-2; in C. elegans, cnt-2, is involved in reproduction, receptor-mediated endocytosis, embryo development, regulation of receptor-mediated endocytosis, asymmetric neuroblast division, cell fate determination involved in pattern specification and activation of GTPase activity; based on protein domain information, Bma-cnt-2 is involved in small GTPase mediat…	Upregulated in F120 (M120)	-2.00121	6.77887	8.91e-20	1.14e-18
Bm6447	WBGene00226708	Bm6447 is an ortholog of C. elegans Y39A1A.9.	Upregulated in F120 (M120)	-2.85347	7.97514	9.32e-17	9.99e-16
Bm6432	WBGene00226693	Bma-nsy-4 is an ortholog of C. elegans nsy-4; in C. elegans, nsy-4, is involved in body morphogenesis, oviposition, determination of left/right asymmetry in nervous system, locomotion, inactivation of MAPKKK activity and negative regulation of cation channel activity; based on protein domain information, Bma-nsy-4 is an integral component of the membrane.	Upregulated in F120 (M120)	-1.02165	4.83695	0.000966245	0.0025421
Bm6431	WBGene00226692	Bma-max-2 is an ortholog of C. elegans max-2; in C. elegans, max-2, is involved in activation of JUN kinase activity, axon guidance, determination of adult lifespan, gonad morphogenesis, inductive cell migration and response to copper ion; based on protein domain information, Bma-max-2 is involved in protein phosphorylation; based on protein domain information, Bma-max-2 is predicted to have ATP …	Upregulated in F120 (M120)	-1.12717	6.79864	3.2e-07	1.52e-06
Bm6428	WBGene00226689	Bma-cyd-1 is an ortholog of C. elegans cyd-1; in C. elegans, cyd-1, is involved in nematode larval development, receptor-mediated endocytosis, gonad development and inductive cell migration.	Upregulated in F120 (M120)	-2.56645	5.63694	2.86e-22	4.15e-21
Bm6423	WBGene00226684	Bma-cgp-1 is an ortholog of C. elegans cgp-1.	Upregulated in F120 (M120)	-0.596571	6.76205	0.00976235	0.0200562
Bm6419	WBGene00226680	Bm6419 is an ortholog of C. elegans frm-5.1 and frm-5.2.	Upregulated in F120 (M120)	-1.32968	7.96083	2.59e-07	1.24e-06
Bm6416	WBGene00226677	Bm6416 is an ortholog of C. elegans R05G6.9 and Y38C1AA.9.	Upregulated in F120 (M120)	-6.37504	2.0573	6.84e-13	5.57e-12
Bm6415	WBGene00226676	Bma-cutl-24 is an ortholog of C. elegans cutl-24; proteomic studies indicate that Bma-cutl-24 is enriched in the digestive tract.	Upregulated in F120 (M120)	-4.01816	1.973	1.45e-07	7.15e-07
Bm6411	WBGene00226672	Bma-ulp-2 is an ortholog of C. elegans ulp-2; in C. elegans, ulp-2, is involved in reproduction, nematode larval development, embryo development, cell migration, protein desumoylation, adherens junction maintenance, growth and regulation of cell-cell adhesion involved in gastrulation; based on protein domain information, Bma-ulp-2 is involved in proteolysis; based on protein domain information, B…	Upregulated in F120 (M120)	-0.684497	6.42875	0.000875714	0.00233042
Bm6407	WBGene00226668	Bma-unc-33 is an ortholog of C. elegans dhp-1, dhp-2 and unc-33; based on protein domain information, Bma-unc-33 is predicted to have hydrolase activity, acting on carbon-nitrogen (but not peptide) bonds.	Upregulated in F120 (M120)	-0.890646	6.79708	9.1e-05	0.000295688
Bm6401	WBGene00226662	Bma-smgl-2 is an ortholog of C. elegans smgl-2; in C. elegans, smgl-2, is involved in reproduction, nematode larval development, receptor-mediated endocytosis, embryo development, body morphogenesis, gene expression, secretion by cell and locomotion; based on protein domain information, Bma-smgl-2 is predicted to have helicase activity.	Upregulated in F120 (M120)	-0.821767	6.47108	9.6e-05	0.000310623
Bm6388	WBGene00226649	Bm6388 is an ortholog of O. volvulus OVOC5718.	Upregulated in F120 (M120)	-3.30384	4.7859	9.4e-24	1.46e-22
Bm6382	WBGene00226643	Bma-unc-71 is an ortholog of C. elegans unc-71; in C. elegans, unc-71, is involved in axon guidance, axonal fasciculation, single organismal cell-cell adhesion, plasma membrane fusion, meiotic chromosome segregation and axon extension; based on protein domain information, Bma-unc-71 is involved in proteolysis; based on protein domain information, Bma-unc-71 is predicted to have metalloendopeptida…	Upregulated in F120 (M120)	-2.77653	6.65939	5.48e-34	1.44e-32
Bm6377	WBGene00226638	Bm6377 is an ortholog of C. elegans Y37B11A.2; based on protein domain information, Bm6377 is involved in translesion synthesis; based on protein domain information, Bm6377 is predicted to have 3'-5' exonuclease activity, DNA binding activity, DNA-directed DNA polymerase activity, and nucleotide binding activity; based on protein domain information, Bm6377 is localized to the zeta DNA polymerase …	Upregulated in F120 (M120)	-0.840553	6.02406	0.00011974	0.000378686
Bm6373	WBGene00226634	Bm6373 is an ortholog of C. elegans Y37A1B.7.	Upregulated in F120 (M120)	-7.31609	3.81264	1.08e-28	2.15e-27
Bm6372	WBGene00226633	Bma-lst-4 is an ortholog of C. elegans lst-4; in C. elegans, lst-4, is involved in embryo development, negative regulation of vulval development and phagosome-lysosome fusion involved in apoptotic cell clearance; based on protein domain information, Bma-lst-4 is involved in intracellular protein transport, mitotic nuclear division and functions in phagosome-lysosome fusion involved in apoptotic c…	Upregulated in F120 (M120)	-0.915018	6.51567	3.96e-05	0.000137706
Bm6371	WBGene00226632	Bma-lst-3 is an ortholog of C. elegans ccar-1; in C. elegans, ccar-1, is involved in hemidesmosome assembly, locomotion, negative regulation of vulval development and axon extension; based on protein domain information, Bma-lst-3 is involved in regulation of transcription, DNA-templated.	Upregulated in F120 (M120)	-1.64008	8.7597	5.78e-10	3.71e-09
Bm6359	WBGene00226620	Bm6359 is an ortholog of C. elegans Y32H12A.8.	Upregulated in F120 (M120)	-0.483061	5.96501	0.0227183	0.0421567
Bm6354	WBGene00226615	Bma-dhs-6 is an ortholog of C. elegans dhs-9, dhs-26 and F59E11.2.	Upregulated in F120 (M120)	-1.10539	6.83435	4.83e-07	2.23e-06
Bm6352	WBGene00226613	Bm6352 is an ortholog of C. elegans Y32G9B.1.	Upregulated in F120 (M120)	-0.861105	4.10391	0.00997252	0.0204209
Bm6339	WBGene00226600	Bm6339 is an ortholog of C. elegans Y23H5B.6; based on protein domain information, Bm6339 is predicted to have ATP binding activity and nucleic acid binding activity.	Upregulated in F120 (M120)	-0.835522	6.41019	5.31e-05	0.000180533
Bm6326	WBGene00226587	Bm6326 is an ortholog of C. elegans crtc-1; in C. elegans, crtc-1, is involved in determination of adult lifespan; based on protein domain information, Bm6326 is involved in positive regulation of CREB transcription factor activity and protein homotetramerization; based on protein domain information, Bm6326 is predicted to have cAMP response element binding activity protein binding activity; base…	Upregulated in F120 (M120)	-1.17166	2.68043	0.0162376	0.0313498
Bm6323	WBGene00226584	Bm6323 is an ortholog of C. elegans Y18H1A.9; based on protein domain information, Bm6323 is involved in proteolysis; based on protein domain information, Bm6323 is predicted to have metallocarboxypeptidase activity and zinc ion binding activity.	Upregulated in F120 (M120)	-1.25978	3.82143	0.000367842	0.00106461
Bm632	WBGene00220893	Uncharacterized protein	Upregulated in F120 (M120)	-2.29276	0.782818	0.0102047	0.0208282
Bm6319	WBGene00226580	Bma-car-1 is an ortholog of C. elegans car-1; in C. elegans, car-1, is involved in cytokinesis, apoptotic process, mitotic spindle organization, embryo development and oocyte development.	Upregulated in F120 (M120)	-0.852529	8.47407	0.00193286	0.00476367
Bm6317	WBGene00226578	Bma-pad-1 is an ortholog of C. elegans pad-1; in C. elegans, pad-1, is involved in embryo development and hermaphrodite genitalia development.	Upregulated in F120 (M120)	-1.06518	7.91436	4.06e-05	0.000140762
Bm6313	WBGene00226574	Bma-nhx-8 is an ortholog of C. elegans nhx-8; based on protein domain information, Bma-nhx-8 is involved in regulation of pH, sodium ion transport and transmembrane transport; based on protein domain information, Bma-nhx-8 is predicted to have sodium:proton antiporter activity; based on protein domain information, Bma-nhx-8 is an integral component of the membrane.	Upregulated in F120 (M120)	-0.597778	5.31215	0.0179521	0.0342131
Bm6312	WBGene00226573	Bm6312 is an ortholog of C. elegans gsk-3; in C. elegans, gsk-3, is involved in nematode larval development, receptor-mediated endocytosis, mitotic spindle organization, germ cell development, gonad development, embryo development, gene expression, cell migration, peptidyl-threonine phosphorylation, positive regulation of proteasomal ubiquitin-dependent protein catabolic process, engulfment of ap…	Upregulated in F120 (M120)	-0.568887	6.23496	0.0240257	0.0442969
Bm6301	WBGene00226562	Bm6301 is an ortholog of C. elegans mcm-2; in C. elegans, mcm-2, is involved in nematode larval development, determination of adult lifespan, embryo development and hermaphrodite genitalia development; based on protein domain information, Bm6301 is involved in DNA replication initiation; based on protein domain information, Bm6301 is predicted to have ATP binding activity, DNA binding activity, a…	Upregulated in F120 (M120)	-0.530397	6.02435	0.0146264	0.0285596
Bm6296	WBGene00226557	Bma-unc-3 is an ortholog of C. elegans unc-3; in C. elegans, unc-3, is involved in regulation of neuron projection development, locomotion, dauer larval development, positive regulation of apoptotic process, positive regulation of transcription from RNA polymerase II promoter and neuron development; based on protein domain information, Bma-unc-3 is involved in regulation of transcription, DNA-tem…	Upregulated in F120 (M120)	-1.71137	4.6507	5.48e-07	2.51e-06
Bm6295	WBGene00226556	Bma-nhr-91 is an ortholog of C. elegans nhr-91; in C. elegans, nhr-91, is involved in embryo development, lipid storage and positive regulation of vulval development; based on protein domain information, Bma-nhr-91 is involved in regulation of transcription, DNA-templated and steroid hormone mediated signaling pathway; based on protein domain information, Bma-nhr-91 is predicted to have sequence-…	Upregulated in F120 (M120)	-3.43083	6.03338	4.27e-43	1.66e-41
Bm6285	WBGene00226546	Bm6285 is an ortholog of C. elegans Y6B3B.4.	Upregulated in F120 (M120)	-0.583559	8.16578	0.0193373	0.0364871
Bm6272	WBGene00226533	Bma-gei-17 is an ortholog of C. elegans gei-17; in C. elegans, gei-17, is involved in nematode larval development, cellular response to DNA damage stimulus, embryo development, body morphogenesis, positive regulation of growth, hermaphrodite genitalia development, pharynx development, negative regulation of cellular protein catabolic process, negative regulation of mitotic DNA damage checkpoint, …	Upregulated in F120 (M120)	-1.08893	6.7876	6.25e-07	2.83e-06
Bm6269	WBGene00226530	Bma-pop-1 is an ortholog of C. elegans pop-1; in C. elegans, pop-1, is involved in apoptotic process, mitotic spindle organization, germ cell development, mesodermal cell fate determination, asymmetric cell division, regulation of asymmetric cell division, embryo development, embryonic pattern specification, polarity specification of proximal/distal axis, RNA interference, cell migration, positiv…	Upregulated in F120 (M120)	-1.71019	7.53801	3.78e-08	1.99e-07
Bm6259	WBGene00226520	Bma-maea-1 is an ortholog of C. elegans maea-1.	Upregulated in F120 (M120)	-0.521691	6.02065	0.0188779	0.0357471
Bm6254	WBGene00226515	Bm6254 is an ortholog of C. elegans W09D10.1; based on protein domain information, Bm6254 is predicted to have GTPase activator activity.	Upregulated in F120 (M120)	-0.740491	6.36417	0.000506234	0.00142221
Bm625	WBGene00220886	Uncharacterized protein	Upregulated in F120 (M120)	-5.06561	0.919321	1.92e-07	9.37e-07
Bm6249	WBGene00226510	Bma-dkf-1 is an ortholog of C. elegans dkf-1; in C. elegans, dkf-1, is involved in peptidyl-serine phosphorylation and locomotion; based on protein domain information, Bma-dkf-1 is involved in intracellular signal transduction and protein phosphorylation; based on protein domain information, Bma-dkf-1 is predicted to have ATP binding activity and protein kinase C activity.	Upregulated in F120 (M120)	-1.20751	5.60983	8.57e-07	3.8e-06
Bm6246	WBGene00226507	Bma-elt-1 is an ortholog of C. elegans elt-1; in C. elegans, elt-1, is involved in negative regulation of transcription from RNA polymerase II promoter, spermatogenesis, embryo development, epidermal cell fate specification, body morphogenesis, oviposition, stem cell population maintenance, locomotion and positive regulation of transcription from RNA polymerase II promoter; based on protein domai…	Upregulated in F120 (M120)	-2.21029	4.75137	1.22e-13	1.05e-12
Bm6243	WBGene00226504	Bma-pod-2 is an ortholog of C. elegans pod-2, pyc-1, mccc-1, T28F3.5 and pcca-1; based on protein domain information, Bma-pod-2 is involved in fatty acid biosynthetic process; based on protein domain information, Bma-pod-2 is predicted to have ATP binding activity and acetyl-CoA carboxylase activity.	Upregulated in F120 (M120)	-0.73186	9.02849	0.0092153	0.0191168
Bm6238	WBGene00226499	Bm6238 is an ortholog of C. elegans W08E12.7.	Upregulated in F120 (M120)	-1.06072	7.07617	1.09e-05	4.09e-05
Bm6236	WBGene00226497	Bm6236 is an ortholog of C. elegans W08E3.2; based on protein domain information, Bm6236 is involved in mRNA processing; based on protein domain information, Bm6236 is predicted to have RNA binding activity; based on protein domain information, Bm6236 is localized to the exon-exon junction complex.	Upregulated in F120 (M120)	-0.906414	5.28166	0.00126698	0.00324349
Bm6234	WBGene00226495	Bm6234 is an ortholog of C. elegans catp-6; based on protein domain information, Bm6234 is involved in cation transport; based on protein domain information, Bm6234 is predicted to have ATPase activity, metal ion binding activity, and nucleotide binding activity; based on protein domain information, Bm6234 is an integral component of the membrane.	Upregulated in F120 (M120)	-1.19249	2.72205	0.011007	0.0222566
Bm6232	WBGene00226493	Bma-egl-20 is an ortholog of C. elegans egl-20; in C. elegans, egl-20, is involved in asymmetric cell division, cell migration, oviposition, lipid storage, regulation of cell migration, regulation of vulval development and canonical Wnt signaling pathway; based on protein domain information, Bma-egl-20 is involved in Wnt signaling pathway and multicellular organism development; based on protein d…	Upregulated in F120 (M120)	-2.54451	4.22887	2.9e-12	2.26e-11
Bm6229	WBGene00226490	Bm6229 is an ortholog of C. elegans W07G4.3.	Upregulated in F120 (M120)	-0.538653	5.49495	0.0244031	0.0449304
Bm6224	WBGene00226485	Bma-nol-1 is an ortholog of C. elegans nol-1; in C. elegans, nol-1, is involved in reproduction, nematode larval development, determination of adult lifespan, embryo development and inductive cell migration; based on protein domain information, Bma-nol-1 is involved in rRNA processing; based on protein domain information, Bma-nol-1 is predicted to have RNA binding activity and S-adenosylmethionin…	Upregulated in F120 (M120)	-0.620562	6.08929	0.011469	0.0230419
Bm6223	WBGene00226484	Bma-gei-4 is an ortholog of C. elegans gei-4; in C. elegans, gei-4, is involved in nematode larval development, receptor-mediated endocytosis, embryo development, negative regulation of vulval development, hermaphrodite genitalia development, negative regulation of Ras protein signal transduction and oogenesis; proteomic studies indicate that Bma-gei-4 is enriched in the reproductive tract.	Upregulated in F120 (M120)	-1.8148	7.74584	2.1e-09	1.28e-08
Bm6221	WBGene00226482	Bm6221 is an ortholog of C. elegans ipla-2 and ipla-3; based on protein domain information, Bm6221 is involved in lipid metabolic process.	Upregulated in F120 (M120)	-0.894005	6.69253	0.000122012	0.000385184
Bm6219	WBGene00226480	Bma-ttn-1 is an ortholog of O. volvulus OVOC7180; proteomic studies indicate that Bma-ttn-1 is enriched in the body wall.	Upregulated in F120 (M120)	-0.728765	9.82451	0.0109239	0.0221306
Bm6217	WBGene00226478	Bma-pus-1 is an ortholog of C. elegans pus-1; based on protein domain information, Bma-pus-1 is involved in pseudouridine synthesis; based on protein domain information, Bma-pus-1 is predicted to have RNA binding activity and pseudouridine synthase activity.	Upregulated in F120 (M120)	-0.623356	6.69932	0.00213635	0.00521207
Bm6215	WBGene00226476	Bma-lit-1 is an ortholog of C. elegans lit-1; in C. elegans, lit-1, is involved in endodermal cell fate specification, nematode larval development, protein phosphorylation, mitotic spindle organization, asymmetric cell division, embryo development, polarity specification of proximal/distal axis, Wnt signaling pathway, cell migration, hermaphrodite genitalia development, muscle cell fate specifica…	Upregulated in F120 (M120)	-4.94756	6.44914	1.31e-73	2.97e-71
Bm6211	WBGene00226472	Bma-rad-54 is an ortholog of C. elegans rad-54; in C. elegans, rad-54, is involved in apoptotic process, meiotic nuclear division and cellular response to stress; based on protein domain information, Bma-rad-54 is predicted to have ATP binding activity.	Upregulated in F120 (M120)	-1.85745	6.40885	4.3e-17	4.7e-16
Bm6207	WBGene00226468	Bma-puf-9 is an ortholog of C. elegans puf-9; in C. elegans, puf-9, is involved in locomotion; based on protein domain information, Bma-puf-9 is predicted to have RNA binding activity.	Upregulated in F120 (M120)	-2.14442	8.39724	9.95e-16	9.9e-15
Bm6205	WBGene00226466	Uncharacterized protein	Upregulated in F120 (M120)	-0.946153	3.5997	0.00933186	0.0193209
Bm6192	WBGene00226453	Bma-ceh-32 is an ortholog of C. elegans ceh-32; in C. elegans, ceh-32, is involved in reproduction, nematode larval development, regulation of transcription, DNA-templated, embryo development, post-embryonic morphogenesis, body morphogenesis and locomotion; based on protein domain information, Bma-ceh-32 is predicted to have DNA binding activity.	Upregulated in F120 (M120)	-4.80687	5.48859	6.42e-49	3.22e-47
Bm6190	WBGene00226451	Bm6190 is an ortholog of C. elegans nhr-85; in C. elegans, nhr-85, is involved in reproduction and dauer entry; based on protein domain information, Bm6190 is involved in regulation of transcription, DNA-templated and steroid hormone mediated signaling pathway; based on protein domain information, Bm6190 is predicted to have sequence-specific DNA binding activity, steroid hormone receptor activit…	Upregulated in F120 (M120)	-3.54736	5.86371	4.02e-44	1.62e-42
Bm6187	WBGene00226448	Bma-lpr-3 is an ortholog of C. elegans lpr-3; in C. elegans, lpr-3, is involved in nematode larval development and locomotion.	Upregulated in F120 (M120)	-2.9575	5.73581	4.42e-31	9.62e-30
Bm6185	WBGene00226446	Bma-lpr-4 is an ortholog of C. elegans lpr-4; in C. elegans, lpr-4, is involved in locomotion.	Upregulated in F120 (M120)	-6.13229	3.79843	1.03e-27	1.93e-26
Bm6183	WBGene00226444	Bma-lpr-6 is an ortholog of C. elegans lpr-6.	Upregulated in F120 (M120)	-1.99138	5.00093	3.01e-10	1.99e-09
Bm6182	WBGene00226443	Bm6182 is an ortholog of C. elegans W04D2.6; based on protein domain information, Bm6182 is involved in mRNA processing; based on protein domain information, Bm6182 is predicted to have nucleic acid binding activity and nucleotide binding activity.	Upregulated in F120 (M120)	-1.11917	7.32074	1.31e-05	4.85e-05
Bm6176	WBGene00226437	Bm6176 is an ortholog of C. elegans W04A8.6.	Upregulated in F120 (M120)	-0.655431	6.99114	0.00639682	0.0138251
Bm6175	WBGene00226436	Bm6175 is an ortholog of C. elegans W04A4.5.	Upregulated in F120 (M120)	-0.775576	7.81734	0.00181857	0.00451229
Bm6174	WBGene00226435	Bma-cacn-1 is an ortholog of C. elegans cacn-1; in C. elegans, cacn-1, is involved in nematode larval development, germ cell development, determination of adult lifespan, embryo development, the molting cycle, regulation of Wnt signaling pathway, regulation of cell migration, positive regulation of growth, regulation of meiotic nuclear division, feminization of hermaphroditic germ-line, hermaphro…	Upregulated in F120 (M120)	-0.857175	6.3558	5.38e-05	0.000182518
Bm6170	WBGene00226431	Bm6170 is an ortholog of C. elegans app-1 and Y45G5AM.2; based on protein domain information, Bm6170 is predicted to have hydrolase activity.	Upregulated in F120 (M120)	-0.681088	4.95968	0.0134945	0.026609
Bm6169	WBGene00226430	Bma-snf-1 is an ortholog of C. elegans snf-1; in C. elegans, snf-1, is involved in defecation; based on protein domain information, Bma-snf-1 is involved in neurotransmitter transport; based on protein domain information, Bma-snf-1 is predicted to have neurotransmitter:sodium symporter activity; based on protein domain information, Bma-snf-1 is an integral component of the membrane.	Upregulated in F120 (M120)	-1.43936	6.84401	1.41e-09	8.74e-09
Bm6167	WBGene00226428	Bma-afd-1 is an ortholog of C. elegans afd-1; based on protein domain information, Bma-afd-1 is involved in signal transduction.	Upregulated in F120 (M120)	-1.1521	8.0148	4.02e-06	1.62e-05
Bm6165	WBGene00226426	Bm6165 is an ortholog of C. elegans W03F9.10; based on protein domain information, Bm6165 is localized to the nucleus.	Upregulated in F120 (M120)	-0.680501	8.12662	0.00725547	0.0154602
Bm6163	WBGene00226424	Bma-lam-1 is an ortholog of C. elegans lam-1; in C. elegans, lam-1, is involved in nematode larval development, gonad development, embryo development, body morphogenesis, cell migration, positive regulation of locomotion and pharynx development.	Upregulated in F120 (M120)	-1.28972	8.47971	1.45e-06	6.26e-06
Bm6161	WBGene00226422	Bm6161 is an ortholog of C. elegans tni-4; in C. elegans, tni-4, is involved in embryo development and pharyngeal pumping; based on protein domain information, Bm6161 is localized to the troponin complex.	Upregulated in F120 (M120)	-1.49287	2.07989	0.00322549	0.0075441
Bm6155	WBGene00226416	Bm6155 is an ortholog of C. elegans mex-1, pos-1 and dct-13 and members of the C. elegans ccch gene class including ccch-5 and ccch-2, and Y116A8C.20, Y116A8C.19, Y60A9.3, F38C2.7 and C35D6.4; based on protein domain information, Bm6155 is predicted to have metal ion binding activity.	Upregulated in F120 (M120)	-5.20474	4.66233	1.13e-31	2.54e-30
Bm6150	WBGene00226411	Bm6150 is an ortholog of C. elegans polq-1; in C. elegans, polq-1, is involved in reproduction, base-excision repair, gap-filling and post-embryonic morphogenesis; based on protein domain information, Bm6150 is involved in DNA-dependent DNA replication; based on protein domain information, Bm6150 is predicted to have DNA binding activity and DNA-directed DNA polymerase activity.	Upregulated in F120 (M120)	-1.00878	4.55717	0.00191022	0.00471878
Bm6149	WBGene00226410	Bma-ceh-10 is an ortholog of C. elegans ceh-10; in C. elegans, ceh-10, is involved in neuron migration, post-embryonic morphogenesis, oviposition, regulation of cell migration, neuron development and positive regulation of transcription from RNA polymerase II promoter involved in neuron differentiation; based on protein domain information, Bma-ceh-10 is predicted to have DNA binding activity.	Upregulated in F120 (M120)	-6.28673	1.9868	1.92e-12	1.52e-11
Bm6147	WBGene00226408	Bma-angl-1 is an ortholog of C. elegans angl-1.	Upregulated in F120 (M120)	-0.517534	6.17774	0.0171883	0.032942
Bm6138	WBGene00226399	Bm6138 is an ortholog of C. elegans fnci-1; in C. elegans, fnci-1, is involved in embryo development.	Upregulated in F120 (M120)	-0.64095	7.16053	0.00950359	0.0196087
Bm6133	WBGene00226394	Bma-hlh-30 is an ortholog of C. elegans hlh-30; in C. elegans, hlh-30, is involved in reproduction, autophagy, determination of adult lifespan, regulation of autophagy, lipid storage, positive regulation of transcription from RNA polymerase II promoter, defense response to Gram-negative bacterium and defense response to Gram-positive bacterium; based on protein domain information, Bma-hlh-30 is p…	Upregulated in F120 (M120)	-1.11696	6.26819	9.4e-07	4.14e-06
Bm6131	WBGene00226392	Bm6131 is an ortholog of C. elegans clec-78; based on protein domain information, Bm6131 is predicted to have calcium ion binding activity.	Upregulated in F120 (M120)	-1.61474	5.93296	1.76e-12	1.4e-11
Bm6128	WBGene00226389	Bm6128 is an ortholog of C. elegans W02B12.11; based on protein domain information, Bm6128 is involved in carbohydrate metabolic process; based on protein domain information, Bm6128 is predicted to have transferase activity, transferring glycosyl groups.	Upregulated in F120 (M120)	-1.23303	6.36336	4.26e-08	2.22e-07
Bm6124	WBGene00226385	Bma-rsp-1 is an ortholog of C. elegans rsp-1 and rsp-2; in C. elegans, rsp-1 and rsp-2, are involved in nematode larval development, spermatogenesis and embryo development; based on protein domain information, Bma-rsp-1 is predicted to have nucleic acid binding activity and nucleotide binding activity.	Upregulated in F120 (M120)	-1.53334	8.77857	7.19e-08	3.67e-07
Bm6122	WBGene00226383	Based on protein domain information, Bm6122 is involved in homophilic cell adhesion via plasma membrane adhesion molecules; based on protein domain information, Bm6122 is predicted to have calcium ion binding activity; based on protein domain information, Bm6122 is localized to the membrane.	Upregulated in F120 (M120)	-3.95449	6.52687	6.71e-56	4.66e-54
Bm6109	WBGene00226370	Bma-mlt-11 is an ortholog of C. elegans mlt-11; in C. elegans, mlt-11, is involved in nematode larval development, embryo development, the molting cycle and locomotion; based on protein domain information, Bma-mlt-11 is predicted to have serine-type endopeptidase inhibitor activity.	Upregulated in F120 (M120)	-5.31788	6.64209	7.45e-56	5.14e-54
Bm6108	WBGene00226369	Bm6108 is an ortholog of C. elegans mnr-1; in C. elegans, mnr-1, is involved in dendrite morphogenesis.	Upregulated in F120 (M120)	-2.47629	4.07507	1.5e-10	1.02e-09
Bm6106	WBGene00226367	Bma-pqn-73 is an ortholog of C. elegans pqn-73.	Upregulated in F120 (M120)	-1.01067	6.43768	2.35e-06	9.83e-06
Bm6104	WBGene00226365	Bm6104 is an ortholog of C. elegans H06A10.1 and W01C8.5.	Upregulated in F120 (M120)	-1.72071	5.62223	5.09e-06	2.02e-05
Bm6100	WBGene00226361	Bma-cwn-2 is an ortholog of C. elegans cwn-2; in C. elegans, cwn-2, is involved in embryo development, anterior/posterior axis specification, specification of organ axis polarity, Wnt signaling pathway, anterior/posterior axon guidance, vulval development and cell fate specification involved in pattern specification; based on protein domain information, Bma-cwn-2 is involved in Wnt signaling path…	Upregulated in F120 (M120)	-1.02866	5.76506	3.78e-06	1.53e-05
Bm6097	WBGene00226358	Bma-cpt-6 is an ortholog of C. elegans cpt-5, cpt-4, cpt-6 and cpt-3; based on protein domain information, Bma-cpt-6 is predicted to have transferase activity, transferring acyl groups.	Upregulated in F120 (M120)	-2.74906	4.93694	2.23e-19	2.78e-18
Bm6096	WBGene00226357	Bm6096 is an ortholog of C. elegans unc-83; in C. elegans, unc-83, is involved in nervous system development, determination of adult lifespan, oviposition, regulation of cell migration, pronuclear migration, locomotion, vulval development and male mating behavior.	Upregulated in F120 (M120)	-2.12523	4.59629	1.04e-11	7.77e-11
Bm6094	WBGene00226355	Bm6094 is an ortholog of C. elegans W01A8.6; based on protein domain information, Bm6094 is involved in proteolysis; based on protein domain information, Bm6094 is predicted to have metallocarboxypeptidase activity and zinc ion binding activity.	Upregulated in F120 (M120)	-2.22059	0.478571	0.0135276	0.0266643
Bm6086	WBGene00226347	Bm6086 is an ortholog of C. elegans ppk-3; based on protein domain information, Bm6086 is involved in phosphatidylinositol metabolic process; based on protein domain information, Bm6086 is predicted to have ATP binding activity, metal ion binding activity, and phosphatidylinositol phosphate kinase activity.	Upregulated in F120 (M120)	-0.685015	6.74876	0.000886269	0.00235373
Bm6079	WBGene00226340	Uncharacterized protein	Upregulated in F120 (M120)	-1.77703	4.37663	1.11e-05	4.17e-05
Bm6067	WBGene00226328	Bm6067 is an ortholog of C. elegans T28D6.5.	Upregulated in F120 (M120)	-0.667568	5.84372	0.00436498	0.00987923
Bm6066	WBGene00226327	Bm6066 is an ortholog of C. elegans T28D6.4.	Upregulated in F120 (M120)	-0.918273	6.20344	4.44e-05	0.000152744
Bm6064	WBGene00226325	Bma-hcp-2 is an ortholog of C. elegans T28C6.7.	Upregulated in F120 (M120)	-0.652376	9.03075	0.0258186	0.0472992
Bm606	WBGene00220867	Uncharacterized protein	Upregulated in F120 (M120)	-0.616853	5.29303	0.0236772	0.0436922
Bm6058	WBGene00226319	Bma-shc-2 is an ortholog of C. elegans shc-2.	Upregulated in F120 (M120)	-3.10184	3.01525	7.97e-11	5.57e-10
Bm6053	WBGene00226314	Bm6053 is an ortholog of C. elegans T14B4.9, R07C3.3, H41C03.3, ZK1225.2, Y51H4A.25, T28F3.9, T27F6.1, T09E11.9, T09E11.6, R07B7.6, F30A10.4 and F26D2.3; based on protein domain information, Bm6053 is predicted to have acetylglucosaminyltransferase activity; based on protein domain information, Bm6053 is localized to the membrane.	Upregulated in F120 (M120)	-1.88699	3.27273	5.31e-06	2.1e-05
Bm6052	WBGene00226313	Bma-sipa-1 is an ortholog of C. elegans sipa-1; based on protein domain information, Bma-sipa-1 is involved in regulation of small GTPase mediated signal transduction; based on protein domain information, Bma-sipa-1 is predicted to have GTPase activator activity.	Upregulated in F120 (M120)	-0.518692	6.56581	0.0103909	0.0211757
Bm6051	WBGene00226312	Bma-skp-1 is an ortholog of C. elegans skp-1; in C. elegans, skp-1, is involved in germ cell development, embryo development, regulation of gene expression, oviposition, the molting cycle, locomotion, vulval development, hermaphrodite genitalia development and uterus development; based on protein domain information, Bma-skp-1 is involved in mRNA splicing, via spliceosome; based on protein domain …	Upregulated in F120 (M120)	-0.90796	6.80011	0.000166064	0.000513439
Bm6044	WBGene00226305	Bm6044 is an ortholog of C. elegans lrk-1; in C. elegans, lrk-1, is involved in response to oxidative stress, cellular protein localization, response to endoplasmic reticulum stress, synaptic vesicle transport, axon extension involved in axon guidance and negative regulation of neuron death; based on protein domain information, Bm6044 is involved in protein phosphorylation and small GTPase mediat…	Upregulated in F120 (M120)	-0.953525	7.8254	0.000233388	0.00070021
Bm6042	WBGene00226303	Bma-lin-40 is an ortholog of C. elegans lin-40; in C. elegans, lin-40, is involved in receptor-mediated endocytosis, determination of adult lifespan, embryo development, post-embryonic morphogenesis, body morphogenesis, oviposition, growth, locomotion, vulval development, negative regulation of vulval development and hermaphrodite genitalia development; based on protein domain information, Bma-li…	Upregulated in F120 (M120)	-1.66834	7.76378	1.11e-10	7.59e-10
Bm6037	WBGene00226298	Bm6037 is an ortholog of C. elegans T27A10.6.	Upregulated in F120 (M120)	-5.18941	4.33705	3.83e-31	8.4e-30
Bm6036	WBGene00226297	Bma-ckc-1 is an ortholog of C. elegans ckc-1.	Upregulated in F120 (M120)	-0.811339	3.70792	0.0249555	0.0458761
Bm6034	WBGene00226295	Bma-usp-5 is an ortholog of C. elegans usp-5; in C. elegans, usp-5, is involved in locomotion and hermaphrodite genitalia development; based on protein domain information, Bma-usp-5 is involved in protein deubiquitination; based on protein domain information, Bma-usp-5 is predicted to have thiol-dependent ubiquitin-specific protease activity and zinc ion binding activity.	Upregulated in F120 (M120)	-1.15171	7.54587	6.18e-06	2.42e-05
Bm6032	WBGene00226293	Bma-mab-9 is an ortholog of C. elegans mab-9; in C. elegans, mab-9, is involved in cell fate specification, nematode larval development, axon guidance, embryo development, the molting cycle, defecation, nematode male tail tip morphogenesis and post-embryonic hindgut morphogenesis; based on protein domain information, Bma-mab-9 is involved in regulation of transcription, DNA-templated; based on pr…	Upregulated in F120 (M120)	-4.57397	3.65783	9.53e-21	1.27e-19
Bm6022	WBGene00226283	Bm6022 is an ortholog of C. elegans T26A8.4; based on protein domain information, Bm6022 is predicted to have metal ion binding activity.	Upregulated in F120 (M120)	-1.12155	7.34353	5.99e-06	2.35e-05
Bm6014	WBGene00226275	Bma-acdh-7 is an ortholog of C. elegans acdh-7; based on protein domain information, Bma-acdh-7 is involved in oxidation-reduction process; based on protein domain information, Bma-acdh-7 is predicted to have acyl-CoA dehydrogenase activity and flavin adenine dinucleotide binding activity.	Upregulated in F120 (M120)	-0.912232	4.4439	0.00291396	0.00688659
Bm601	WBGene00220862	Uncharacterized protein	Upregulated in F120 (M120)	-3.88676	1.19913	2.02e-05	7.32e-05
Bm6009	WBGene00226270	Bma-bbs-8 is an ortholog of C. elegans bbs-8; in C. elegans, bbs-8, is involved in chemotaxis, olfactory learning, nonmotile primary cilium assembly, intraciliary transport and protein localization to microvillus membrane.	Upregulated in F120 (M120)	-2.47971	1.45348	0.000889999	0.00236135
Bm6008	WBGene00226269	Bm6008 is an ortholog of C. elegans T25F10.3.	Upregulated in F120 (M120)	-1.38092	5.39612	1.08e-05	4.06e-05
Bm6006	WBGene00226267	Bm6006 is an ortholog of C. elegans T25D10.4.	Upregulated in F120 (M120)	-0.854397	4.88531	0.0040528	0.00923157
Bm6005	WBGene00226266	Bma-zig-10 is an ortholog of C. elegans zig-10.	Upregulated in F120 (M120)	-2.69353	4.21776	4.89e-14	4.33e-13
Bm6004	WBGene00226265	Bm6004 is an ortholog of C. elegans T25D3.4; based on protein domain information, Bm6004 is involved in transmembrane transport; based on protein domain information, Bm6004 is predicted to have transporter activity; based on protein domain information, Bm6004 is an integral component of the membrane.	Upregulated in F120 (M120)	-0.930372	5.98074	4.02e-05	0.000139632
Bm6001	WBGene00226262	Bma-lin-14 is an ortholog of C. elegans lin-14; in C. elegans, lin-14, is involved in negative regulation of transcription from RNA polymerase II promoter, cell migration, oviposition, positive regulation of growth, vulval development, hermaphrodite genitalia development, neuron development and regulation of nematode larval development, heterochronic.	Upregulated in F120 (M120)	-1.99286	7.84465	9.03e-11	6.24e-10
Bm5985	WBGene00226246	Bma-sqv-5 is an ortholog of C. elegans sqv-5; in C. elegans, sqv-5, is involved in morphogenesis of an epithelium, gonad development, embryo development, cell migration, oviposition, vulval development and oogenesis; based on protein domain information, Bma-sqv-5 is predicted to have acetylgalactosaminyltransferase activity; based on protein domain information, Bma-sqv-5 is localized to the Golgi…	Upregulated in F120 (M120)	-1.9687	4.62972	7.4e-09	4.24e-08
Bm5984	WBGene00226245	Bma-gap-1 is an ortholog of C. elegans gap-1; in C. elegans, gap-1, is involved in short-term memory, long-term memory, chemosensory behavior and associative learning; based on protein domain information, Bma-gap-1 is involved in regulation of GTPase activity and signal transduction.	Upregulated in F120 (M120)	-1.20655	6.97851	2.44e-06	1.02e-05
Bm5981	WBGene00226242	Bm5981 is an ortholog of C. elegans T24C4.2.	Upregulated in F120 (M120)	-5.04884	3.89148	3.44e-19	4.22e-18
Bm5975	WBGene00226236	Bma-toh-1 is an ortholog of C. elegans toh-1; based on protein domain information, Bma-toh-1 is involved in the molting cycle and proteolysis; based on protein domain information, Bma-toh-1 is predicted to have metalloendopeptidase activity and zinc ion binding activity.	Upregulated in F120 (M120)	-5.59615	5.19892	2.13e-48	1.05e-46
Bm5974	WBGene00226235	Bma-mtm-3 is an ortholog of C. elegans mtm-3; in C. elegans, mtm-3, is involved in nematode larval development, autophagy, determination of adult lifespan, embryo development, body morphogenesis, oviposition, collagen and cuticulin-based cuticle development, locomotion, positive regulation of endocytosis, regulation of oviposition, inositol phosphate dephosphorylation and negative regulation of e…	Upregulated in F120 (M120)	-2.4263	8.44203	5.77e-18	6.68e-17
Bm5973	WBGene00226234	Bm5973 is an ortholog of C. elegans C08E8.4, irg-1, C37C3.1 and T24A6.7; in C. elegans, irg-1, is involved in innate immune response and defense response to Gram-negative bacterium.	Upregulated in F120 (M120)	-0.526895	6.61551	0.0100528	0.0205536
Bm5970	WBGene00226231	Bma-npp-12 is an ortholog of C. elegans npp-12; in C. elegans, npp-12, is involved in nematode larval development and embryo development.	Upregulated in F120 (M120)	-1.3951	7.44587	1.41e-08	7.78e-08
Bm5966	WBGene00226227	Bma-gld-1 is an ortholog of C. elegans gld-1; in C. elegans, gld-1, is involved in cellular protein modification process, receptor-mediated endocytosis, determination of adult lifespan, embryo development, negative regulation of translation, regulation of meiotic nuclear division, feminization of hermaphroditic germ-line, negative regulation of vulval development, masculinization of hermaphroditi…	Upregulated in F120 (M120)	-0.612816	8.00084	0.017479	0.0334164
Bm5962	WBGene00226223	Bm5962 is an ortholog of C. elegans dpl-1; in C. elegans, dpl-1, is involved in nematode larval development, embryo development, programmed cell death, locomotion, negative regulation of vulval development, hermaphrodite genitalia development, regulation of cell fate specification and negative regulation of Ras protein signal transduction; based on protein domain information, Bm5962 is involved i…	Upregulated in F120 (M120)	-0.590993	6.92938	0.0139827	0.027483
Bm5957	WBGene00226218	Bma-tlp-1 is an ortholog of C. elegans tlp-1.	Upregulated in F120 (M120)	-2.24709	6.88302	5.88e-18	6.8e-17
Bm5954	WBGene00226215	Bm5954 is an ortholog of C. elegans rbd-1; in C. elegans, rbd-1, is involved in endonucleolytic cleavage involved in rRNA processing, body morphogenesis, the molting cycle, collagen and cuticulin-based cuticle development, positive regulation of growth rate, vulval development, hermaphrodite genitalia development and inductive cell migration; based on protein domain information, Bm5954 is predict…	Upregulated in F120 (M120)	-0.767302	6.76212	0.000318657	0.000933174
Bm5951	WBGene00226212	Bm5951 is an ortholog of C. elegans T23F1.5; proteomic studies indicate that Bm5951 is enriched in the reproductive tract.	Upregulated in F120 (M120)	-2.07842	4.39146	1.89e-09	1.16e-08
Bm5948	WBGene00226209	Bma-eif-3.C is an ortholog of C. elegans eif-3.C; in C. elegans, eif-3.C, is involved in reproduction and apoptotic process; based on protein domain information, Bma-eif-3.C is involved in translational initiation; based on protein domain information, Bma-eif-3.C is predicted to have translation initiation factor activity and translation initiation factor binding activity; based on protein domain…	Upregulated in F120 (M120)	-0.930913	7.69933	0.000205	0.000619775
Bm5945	WBGene00226206	Bma-mom-5 is an ortholog of C. elegans mom-5; in C. elegans, mom-5, is involved in endodermal cell fate specification, nematode larval development, mitotic spindle organization, asymmetric cell division, embryo development, body morphogenesis, oviposition, collagen and cuticulin-based cuticle development, locomotion, engulfment of apoptotic cell and Wnt signaling pathway, regulating spindle posit…	Upregulated in F120 (M120)	-1.45036	7.13215	3.32e-09	1.99e-08
Bm5929	WBGene00226190	Bma-igdb-3 is an ortholog of C. elegans igdb-3.	Upregulated in F120 (M120)	-1.85922	2.65649	6.95e-05	0.000230991
Bm5928	WBGene00226189	Bma-vab-19 is an ortholog of C. elegans vab-19; in C. elegans, vab-19, is involved in protein localization, embryo development, the molting cycle, actin cytoskeleton organization, hermaphrodite genitalia development, cell-cell junction maintenance and striated muscle contraction involved in embryonic body morphogenesis.	Upregulated in F120 (M120)	-1.54636	7.00075	1.38e-08	7.62e-08
Bm5924	WBGene00226185	Bm5924 is an ortholog of C. elegans T22D1.3; based on protein domain information, Bm5924 is involved in oxidation-reduction process and purine nucleotide biosynthetic process; based on protein domain information, Bm5924 is predicted to have IMP dehydrogenase activity.	Upregulated in F120 (M120)	-0.645327	6.75428	0.00461015	0.0103658
Bm5923	WBGene00226184	Bma-vab-9 is an ortholog of C. elegans vab-9; in C. elegans, vab-9, is involved in body morphogenesis, single organismal cell-cell adhesion, oviposition, innate immune response and defense response to Gram-negative bacterium; based on protein domain information, Bma-vab-9 is an integral component of the membrane.	Upregulated in F120 (M120)	-0.827745	6.09985	8.41e-05	0.000274754
Bm5912	WBGene00226173	Bma-egl-13 is an ortholog of C. elegans egl-13; in C. elegans, egl-13, is involved in cell fate specification, anatomical structure morphogenesis, cell migration, oviposition, protein catabolic process, vulval development, hermaphrodite genitalia development, plasma membrane fusion and cell division.	Upregulated in F120 (M120)	-2.35616	6.41826	2.88e-23	4.38e-22
Bm5908	WBGene00226169	Bma-lam-3 is an ortholog of C. elegans lam-3; in C. elegans, lam-3, is involved in nematode larval development, embryo development, body morphogenesis, cell migration and positive regulation of growth; based on protein domain information, Bma-lam-3 is involved in cell adhesion.	Upregulated in F120 (M120)	-1.46451	7.28247	1.52e-05	5.59e-05
Bm5906	WBGene00226167	Bma-pash-1 is an ortholog of C. elegans pash-1; in C. elegans, pash-1, is involved in nematode larval development, embryo development, body morphogenesis, primary miRNA processing, locomotion, negative regulation of vulval development, regulation of development, heterochronic, hermaphrodite genitalia development and regulation of epidermal cell differentiation.	Upregulated in F120 (M120)	-0.94017	5.46429	0.000113435	0.000360675
Bm5900	WBGene00226161	Bma-asd-2 is an ortholog of C. elegans asd-2; in C. elegans, asd-2, is involved in regulation of alternative mRNA splicing, via spliceosome, nematode larval development, receptor-mediated endocytosis, axon guidance, axonal fasciculation, embryo development and oviposition; based on protein domain information, Bma-asd-2 is predicted to have RNA binding activity.	Upregulated in F120 (M120)	-1.30168	6.79127	4.12e-09	2.43e-08
Bm5898	WBGene00226159	Bma-lgc-53 is an ortholog of C. elegans lgc-53; based on protein domain information, Bma-lgc-53 is involved in ion transport; based on protein domain information, Bma-lgc-53 is predicted to have extracellular ligand-gated ion channel activity; based on protein domain information, Bma-lgc-53 is an integral component of the membrane.	Upregulated in F120 (M120)	-1.32909	4.0291	0.000128246	0.000403428
Bm5897	WBGene00226158	Bma-dhc-1 is an ortholog of C. elegans dhc-1; in C. elegans, dhc-1, is involved in cytokinesis, nematode larval development, mitotic spindle organization, retrograde axonal transport, embryo development, pronuclear migration, centrosomal and pronuclear rotation, regulation of meiotic nuclear division, regulation of cell proliferation, meiotic chromosome segregation, synaptic vesicle transport, oo…	Upregulated in F120 (M120)	-1.29173	10.0239	4.9e-07	2.26e-06
Bm5895	WBGene00226156	Bm5895 is an ortholog of C. elegans egg-5 and egg-4; in C. elegans, egg-5 and egg-4, are involved in nematode larval development, negative regulation of protein kinase activity, embryo development and oogenesis; based on protein domain information, Bm5895 is involved in protein dephosphorylation; based on protein domain information, Bm5895 is predicted to have protein tyrosine phosphatase activit…	Upregulated in F120 (M120)	-1.08467	4.22903	0.00326748	0.00762397
Bm5894	WBGene00226155	Bma-sma-10 is an ortholog of C. elegans sma-10; in C. elegans, sma-10, is involved in reproduction, transforming growth factor beta receptor signaling pathway, positive regulation of transforming growth factor beta receptor signaling pathway and positive regulation of growth.	Upregulated in F120 (M120)	-1.05403	6.49317	2.61e-06	1.08e-05
Bm5877	WBGene00226138	Bma-dgn-1 is an ortholog of C. elegans dgn-1 and dgn-2; based on protein domain information, Bma-dgn-1 is involved in cytoskeletal anchoring at plasma membrane; based on protein domain information, Bma-dgn-1 is predicted to have calcium ion binding activity; based on protein domain information, Bma-dgn-1 is localized to the dystrophin-associated glycoprotein complex.	Upregulated in F120 (M120)	-1.13739	6.76704	9.6e-08	4.82e-07
Bm5875	WBGene00226136	Bm5875 is an ortholog of C. elegans pars-1; in C. elegans, pars-1, is involved in reproduction, nematode larval development, receptor-mediated endocytosis, apoptotic process and embryo development; based on protein domain information, Bm5875 is involved in glutamyl-tRNA aminoacylation and prolyl-tRNA aminoacylation; based on protein domain information, Bm5875 is predicted to have ATP binding acti…	Upregulated in F120 (M120)	-0.664584	6.76017	0.00194854	0.00479674
Bm5867	WBGene00226128	Bma-wts-1 is an ortholog of C. elegans wts-1; in C. elegans, wts-1, is involved in reproduction, nematode larval development, protein phosphorylation, determination of adult lifespan, embryo development, defecation, locomotion, negative regulation of protein import into nucleus, apical protein localization and post-embryonic digestive tract morphogenesis; based on protein domain information, Bma-…	Upregulated in F120 (M120)	-1.11004	6.87346	4.77e-06	1.91e-05
Bm5864	WBGene00226125	Uncharacterized protein	Upregulated in F120 (M120)	-1.75152	6.63027	2.66e-16	2.75e-15
Bm5855	WBGene00226116	Bma-oga-1 is an ortholog of C. elegans oga-1; in C. elegans, oga-1, is involved in glycogen metabolic process, protein dephosphorylation, glycoprotein metabolic process, lipid storage, dauer larval development and negative regulation of protein glycosylation.	Upregulated in F120 (M120)	-0.665273	6.71834	0.00222447	0.00540722
Bm5847	WBGene00226108	Bm5847 is an ortholog of C. elegans rund-1; in C. elegans, rund-1, is involved in regulation of oviposition, regulation of dauer larval development, regulation of locomotion involved in locomotory behavior, dense core granule maturation and regulation of defecation.	Upregulated in F120 (M120)	-1.17737	6.06976	1.09e-05	4.1e-05
Bm5846	WBGene00226107	Bma-lpr-7 is an ortholog of C. elegans lpr-7.	Upregulated in F120 (M120)	-3.42719	4.86933	8.91e-26	1.53e-24
Bm5841	WBGene00226102	Bm5841 is an ortholog of C. elegans T19C3.3.	Upregulated in F120 (M120)	-1.1055	5.49965	4.8e-05	0.000164234
Bm5838	WBGene00226099	Bm5838 is an ortholog of C. elegans T19B10.8; based on protein domain information, Bm5838 is predicted to have hydrolase activity, acting on ester bonds.	Upregulated in F120 (M120)	-0.555788	6.30913	0.0148934	0.0290286
Bm5834	WBGene00226095	Bm5834 is an ortholog of C. elegans T19B10.2.	Upregulated in F120 (M120)	-0.706447	5.45554	0.00881894	0.0184094
Bm5820	WBGene00226081	Bm5820 is an ortholog of C. elegans pat-12; in C. elegans, pat-12, is involved in reproduction, nematode larval development, embryo development, the molting cycle, hemidesmosome assembly, pharyngeal pumping and striated muscle contraction involved in embryonic body morphogenesis.	Upregulated in F120 (M120)	-0.89587	6.61481	4.92e-05	0.000168221
Bm5816	WBGene00226077	Bm5816 is an ortholog of O. volvulus OVOC9209; proteomic studies indicate that Bm5816 is enriched in the digestive tract.	Upregulated in F120 (M120)	-1.04453	5.32865	0.000114201	0.000362893
Bm5815	WBGene00226076	Bm5815 is an ortholog of C. elegans T16G12.6.	Upregulated in F120 (M120)	-0.545553	6.8627	0.0243192	0.0447992
Bm5809	WBGene00226070	Bm5809 is an ortholog of C. elegans T16G1.2.	Upregulated in F120 (M120)	-3.2444	2.89354	2.23e-10	1.49e-09
Bm5808	WBGene00226069	Bma-nep-21 is an ortholog of C. elegans nep-21; based on protein domain information, Bma-nep-21 is involved in proteolysis; based on protein domain information, Bma-nep-21 is predicted to have metalloendopeptidase activity.	Upregulated in F120 (M120)	-3.04925	5.17243	2.55e-25	4.3e-24
Bm5804	WBGene00226065	Bma-dmsr-2 is an ortholog of C. elegans dmsr-2; based on protein domain information, Bma-dmsr-2 is predicted to have G-protein coupled peptide receptor activity.	Upregulated in F120 (M120)	-1.28479	2.76237	0.00885267	0.0184762
Bm5802	WBGene00226063	Bma-fkh-2 is an ortholog of C. elegans fkh-2; in C. elegans, fkh-2, is involved in nematode larval development, embryo development, dendrite development, nonmotile primary cilium assembly, positive regulation of transcription from RNA polymerase II promoter and neuron fate specification; based on protein domain information, Bma-fkh-2 is involved in regulation of transcription, DNA-templated; base…	Upregulated in F120 (M120)	-4.92026	2.3982	7.32e-13	5.96e-12
Bm5795	WBGene00226056	Bma-pxf-1 is an ortholog of C. elegans pxf-1; in C. elegans, pxf-1, is involved in gonad development, epidermis development, the molting cycle and collagen and cuticulin-based cuticle development; based on protein domain information, Bma-pxf-1 is involved in small GTPase mediated signal transduction; based on protein domain information, Bma-pxf-1 is predicted to have guanyl-nucleotide exchange fa…	Upregulated in F120 (M120)	-1.45872	7.6479	1.69e-08	9.25e-08
Bm5794	WBGene00226055	Bma-pps-1 is an ortholog of C. elegans pps-1; in C. elegans, pps-1, is involved in reproduction, determination of adult lifespan and 3'-phosphoadenosine 5'-phosphosulfate biosynthetic process; based on protein domain information, Bma-pps-1 is involved in sulfate assimilation; based on protein domain information, Bma-pps-1 is predicted to have ATP binding activity, adenylylsulfate kinase activity,…	Upregulated in F120 (M120)	-0.887475	6.34734	3.24e-05	0.000113887
Bm5793	WBGene00226054	Bma-ngn-1 is an ortholog of C. elegans ngn-1; in C. elegans, ngn-1, is involved in locomotion; based on protein domain information, Bma-ngn-1 is involved in regulation of transcription, DNA-templated and sensory organ development; based on protein domain information, Bma-ngn-1 is predicted to have protein dimerization activity.	Upregulated in F120 (M120)	-4.44997	1.97647	8.73e-10	5.5e-09
Bm5790	WBGene00226051	Bm5790 is an ortholog of O. volvulus OVOC60; proteomic studies indicate that Bm5790 is enriched in the digestive tract.	Upregulated in F120 (M120)	-1.42635	4.91254	1.84e-05	6.7e-05
Bm579	WBGene00220840	Uncharacterized protein	Upregulated in F120 (M120)	-3.68996	1.20445	1.78e-06	7.55e-06
Bm5788	WBGene00226049	Bma-oac-46 is an ortholog of C. elegans oac-46; in C. elegans, oac-46, is involved in oviposition, locomotion and hermaphrodite genitalia development; based on protein domain information, Bma-oac-46 is predicted to have transferase activity, transferring acyl groups other than amino-acyl groups.	Upregulated in F120 (M120)	-1.55193	6.02202	8.22e-11	5.72e-10
Bm5785	WBGene00226046	Bma-dpy-10 is an ortholog of C. elegans dpy-10; in C. elegans, dpy-10, is involved in mRNA splicing, via spliceosome, nematode larval development, protein catabolic process, locomotion and post-embryonic body morphogenesis; based on protein domain information, Bma-dpy-10 is a structural constituent of cuticle.	Upregulated in F120 (M120)	-2.59789	4.65874	2.47e-14	2.25e-13
Bm5784	WBGene00226045	Bm5784 is an ortholog of C. elegans T14B4.5.	Upregulated in F120 (M120)	-2.91402	2.64601	4.45e-08	2.32e-07
Bm5783	WBGene00226044	Bm5783 is an ortholog of C. elegans T14B4.1; based on protein domain information, Bm5783 is involved in RNA processing; based on protein domain information, Bm5783 is predicted to have RNA binding activity and RNA methyltransferase activity.	Upregulated in F120 (M120)	-0.476127	6.14549	0.0220024	0.0409925
Bm5779	WBGene00226040	Bm5779 is an ortholog of C. elegans T13H5.6.	Upregulated in F120 (M120)	-2.90828	2.3258	1.04e-06	4.57e-06
Bm5776	WBGene00226037	Bm5776 is an ortholog of C. elegans spat-3; in C. elegans, spat-3, is involved in regulation of cell migration, histone H2A ubiquitination, negative regulation of vulval development, nematode male tail tip morphogenesis and negative regulation of gene expression, epigenetic; based on protein domain information, Bm5776 is predicted to have zinc ion binding activity.	Upregulated in F120 (M120)	-1.15459	6.76054	3.61e-08	1.9e-07
Bm5771	WBGene00226032	Bma-cav-1 is an ortholog of C. elegans cav-1; in C. elegans, cav-1, is involved in meiotic nuclear division, Ras protein signal transduction, lipid storage, growth, locomotion and regulation of oviposition; based on protein domain information, Bma-cav-1 is involved in caveola assembly; based on protein domain information, Bma-cav-1 is localized to the caveola.	Upregulated in F120 (M120)	-3.88293	6.04586	1.3e-38	4.2e-37
Bm5770	WBGene00226031	Bma-sna-2 is an ortholog of C. elegans sna-2; in C. elegans, sna-2, is involved in nematode larval development, germ cell development, embryo development, growth and hermaphrodite genitalia development; based on protein domain information, Bma-sna-2 is predicted to have nucleotide binding activity.	Upregulated in F120 (M120)	-0.592259	6.9439	0.0136203	0.0268321
Bm5761	WBGene00226022	Bma-sut-1 is an ortholog of C. elegans sut-1; in C. elegans, sut-1, is involved in embryo development.	Upregulated in F120 (M120)	-0.612242	6.87074	0.0107195	0.0217788
Bm5755	WBGene00226016	Bm5755 is an ortholog of C. elegans T12G3.4; based on protein domain information, Bm5755 is involved in biosynthetic process; based on protein domain information, Bm5755 is predicted to have strictosidine synthase activity.	Upregulated in F120 (M120)	-3.49958	2.26743	1.61e-09	9.92e-09
Bm5754	WBGene00226015	Bma-larp-5 is an ortholog of C. elegans larp-5; based on protein domain information, Bma-larp-5 is predicted to have nucleotide binding activity.	Upregulated in F120 (M120)	-1.21026	7.29357	3.53e-06	1.44e-05
Bm5753	WBGene00226014	Bma-lin-59 is an ortholog of C. elegans lin-59; in C. elegans, lin-59, is involved in ectodermal cell fate specification, nematode larval development, receptor-mediated endocytosis, axonal fasciculation, determination of adult lifespan, embryo development, dendrite development, oviposition, locomotion, regulation of growth, nematode male tail tip morphogenesis, positive regulation of transcriptio…	Upregulated in F120 (M120)	-1.57768	7.95116	7.25e-10	4.6e-09
Bm5752	WBGene00226013	Bm5752 is an ortholog of C. elegans Y42A5A.1; based on protein domain information, Bm5752 is involved in proteolysis; based on protein domain information, Bm5752 is predicted to have metallopeptidase activity and zinc ion binding activity.	Upregulated in F120 (M120)	-0.909557	4.47492	0.00984923	0.0202151
Bm5741	WBGene00226002	Bm5741 is an ortholog of C. elegans set-16; in C. elegans, set-16, is involved in nematode larval development, receptor-mediated endocytosis, gonad development, embryo development, body morphogenesis, RNA interference, cell migration, negative regulation of vulval development and histone H3-K4 methylation; based on protein domain information, Bm5741 is involved in histone H3-K4 methylation; based…	Upregulated in F120 (M120)	-1.27884	8.86834	4.6e-06	1.85e-05
Bm5738	WBGene00225999	Bm5738 is an ortholog of C. elegans T12B3.1; based on protein domain information, Bm5738 is involved in protein dephosphorylation; based on protein domain information, Bm5738 is predicted to have protein tyrosine/serine/threonine phosphatase activity.	Upregulated in F120 (M120)	-1.47612	3.01519	0.000755422	0.00204352
Bm5732	WBGene00225993	Bma-gen-1 is an ortholog of C. elegans gen-1; in C. elegans, gen-1, is involved in double-strand break repair via homologous recombination, nematode larval development, intrinsic apoptotic signaling pathway in response to DNA damage, embryo development, body morphogenesis, locomotion, hermaphrodite genitalia development and signal transduction involved in DNA damage checkpoint; based on protein d…	Upregulated in F120 (M120)	-0.552995	5.83136	0.0142363	0.0279062
Bm573	WBGene00220834	Bm573 is an ortholog of O. volvulus OVOC13504.	Upregulated in F120 (M120)	-0.882873	6.52732	2.12e-05	7.66e-05
Bm5728	WBGene00225989	Bm5728 is an ortholog of C. elegans T11F9.12.	Upregulated in F120 (M120)	-2.95376	2.6375	5.39e-07	2.48e-06
Bm5727	WBGene00225988	Bma-tag-140 is an ortholog of C. elegans tag-140; based on protein domain information, Bma-tag-140 is involved in metal ion transport and transmembrane transport; based on protein domain information, Bma-tag-140 is predicted to have metal ion transmembrane transporter activity; based on protein domain information, Bma-tag-140 is localized to the membrane.	Upregulated in F120 (M120)	-1.6567	3.05948	0.000176082	0.000541422
Bm5723	WBGene00225984	Bma-hum-6 is an ortholog of C. elegans hum-6; based on protein domain information, Bma-hum-6 is predicted to have ATP binding activity and motor activity; based on protein domain information, Bma-hum-6 is localized to the myosin complex.	Upregulated in F120 (M120)	-2.63719	7.66199	1.04e-20	1.39e-19
Bm5721	WBGene00225982	Bm5721 is an ortholog of C. elegans syx-18; in C. elegans, syx-18, is involved in reproduction, nematode larval development and locomotion.	Upregulated in F120 (M120)	-1.00249	4.95615	0.00142637	0.00361157
Bm5720	WBGene00225981	Bma-scd-2 is an ortholog of C. elegans scd-2; in C. elegans, scd-2, is involved in dauer larval development; based on protein domain information, Bma-scd-2 is involved in protein phosphorylation; based on protein domain information, Bma-scd-2 is predicted to have protein tyrosine kinase activity; based on protein domain information, Bma-scd-2 is localized to the membrane.	Upregulated in F120 (M120)	-1.91453	6.00603	3.78e-17	4.15e-16
Bm5719	WBGene00225980	Bma-eea-1 is an ortholog of C. elegans eea-1; in C. elegans, eea-1, is involved in endocytosis; based on protein domain information, Bma-eea-1 is predicted to have metal ion binding activity.	Upregulated in F120 (M120)	-0.786098	6.84212	0.00150746	0.00380152
Bm5712	WBGene00225973	Bm5712 is an ortholog of C. elegans T10E10.4; based on protein domain information, Bm5712 is involved in chitin metabolic process; based on protein domain information, Bm5712 is predicted to have chitin binding activity; based on protein domain information, Bm5712 is localized to the extracellular region.	Upregulated in F120 (M120)	-2.35091	5.51759	2.23e-19	2.78e-18
Bm5708	WBGene00225969	Bma-ztf-4 is an ortholog of C. elegans ztf-4; in C. elegans, ztf-4, is involved in reproduction; based on protein domain information, Bma-ztf-4 is predicted to have nucleic acid binding activity and nucleotide binding activity.	Upregulated in F120 (M120)	-0.993747	7.12396	2.53e-05	9.03e-05
Bm5701	WBGene00225962	Bm5701 is an ortholog of O. volvulus OVOC5263.	Upregulated in F120 (M120)	-5.23185	6.22435	5.11e-35	1.41e-33
Bm5693	WBGene00225954	Bm5693 is an ortholog of C. elegans T09B4.4.	Upregulated in F120 (M120)	-1.83531	2.64366	0.000261678	0.000777655
Bm5691	WBGene00225952	Bm5691 is an ortholog of C. elegans ocr-1 and ocr-2.	Upregulated in F120 (M120)	-2.11751	2.13005	0.000789752	0.00212236
Bm5688	WBGene00225949	Bma-cec-3 is an ortholog of O. volvulus OVOC2720.	Upregulated in F120 (M120)	-0.524267	6.22308	0.0264018	0.0482182
Bm5683	WBGene00225944	Bma-ast-1 is an ortholog of C. elegans ast-1; in C. elegans, ast-1, is involved in nematode larval development, axon guidance, axonal fasciculation, embryo development, oviposition, positive regulation of transcription from RNA polymerase II promoter and dopaminergic neuron differentiation; based on protein domain information, Bma-ast-1 is involved in regulation of transcription, DNA-templated; b…	Upregulated in F120 (M120)	-5.67642	4.07729	1.34e-27	2.52e-26
Bm5679	WBGene00225940	Bm5679 is an ortholog of C. elegans T08G11.4; based on protein domain information, Bm5679 is involved in 7-methylguanosine RNA capping and RNA methylation; based on protein domain information, Bm5679 is predicted to have methyltransferase activity.	Upregulated in F120 (M120)	-0.555556	6.93199	0.0174701	0.0334083
Bm5678	WBGene00225939	Bm5678 is an ortholog of C. elegans T08G11.1.	Upregulated in F120 (M120)	-0.797655	8.67647	0.00292557	0.00691251
Bm5673	WBGene00225934	Bm5673 is an ortholog of C. elegans T08B2.5; based on protein domain information, Bm5673 is predicted to have nucleic acid binding activity, nucleotide binding activity, and zinc ion binding activity.	Upregulated in F120 (M120)	-1.21143	7.56819	5.72e-06	2.25e-05
Bm5671	WBGene00225932	Bm5671 is an ortholog of C. elegans sftb-1.	Upregulated in F120 (M120)	-1.31533	9.2109	1.13e-05	4.23e-05
Bm5670	WBGene00225931	Bm5670 is an ortholog of C. elegans T08A11.1.	Upregulated in F120 (M120)	-0.752974	5.56222	0.0028949	0.0068446
Bm5669	WBGene00225930	Bma-sng-1 is an ortholog of C. elegans sng-1; in C. elegans, sng-1, is involved in regulation of exocytosis and synaptic vesicle transport; based on protein domain information, Bma-sng-1 is localized to the membrane.	Upregulated in F120 (M120)	-1.09971	4.06897	0.00302061	0.00711338
Bm5668	WBGene00225929	Bma-atg-11 is an ortholog of C. elegans epg-7; in C. elegans, epg-7, is involved in positive regulation of macroautophagy and growth.	Upregulated in F120 (M120)	-0.711105	7.51298	0.00522538	0.0115705
Bm5667	WBGene00225928	Bma-ptr-15 is an ortholog of C. elegans ptr-15; in C. elegans, ptr-15, is involved in the molting cycle; based on protein domain information, Bma-ptr-15 is an integral component of the membrane.	Upregulated in F120 (M120)	-0.553281	6.00472	0.00950786	0.0196128
Bm5665	WBGene00225926	Bma-lev-9 is an ortholog of C. elegans lev-9, C54G4.4 and T07H6.4; in C. elegans, lev-9, is involved in locomotion.	Upregulated in F120 (M120)	-1.30981	6.52517	3.25e-07	1.54e-06
Bm5659	WBGene00225920	Bma-cal-4 is an ortholog of C. elegans cal-4; based on protein domain information, Bma-cal-4 is predicted to have calcium ion binding activity.	Upregulated in F120 (M120)	-1.47577	4.63044	6.01e-07	2.73e-06
Bm5656	WBGene00225917	Bm5656 is an ortholog of C. elegans bus-19; in C. elegans, bus-19, is involved in body morphogenesis; based on protein domain information, Bm5656 is an integral component of the membrane.	Upregulated in F120 (M120)	-1.99896	1.62774	0.000876255	0.00233128
Bm5653	WBGene00225914	Bma-npr-31 is an ortholog of C. elegans npr-27 and npr-31; based on protein domain information, Bma-npr-31 is involved in G-protein coupled receptor signaling pathway; based on protein domain information, Bma-npr-31 is predicted to have G-protein coupled receptor activity; based on protein domain information, Bma-npr-31 is an integral component of the membrane.	Upregulated in F120 (M120)	-4.79511	1.36369	2.42e-08	1.3e-07
Bm5650	WBGene00225911	Bma-rha-1 is an ortholog of C. elegans rha-1; in C. elegans, rha-1, is involved in germ cell development, embryo development and negative regulation of gene expression, epigenetic; based on protein domain information, Bma-rha-1 is predicted to have helicase activity.	Upregulated in F120 (M120)	-1.15778	7.45647	5.79e-06	2.28e-05
Bm5648	WBGene00225909	Bm5648 is an ortholog of O. volvulus OVOC8243.	Upregulated in F120 (M120)	-1.28642	5.59055	8.78e-08	4.42e-07
Bm5647	WBGene00225908	Bma-spn-4 is an ortholog of C. elegans fox-1, spn-4 and asd-1; based on protein domain information, Bma-spn-4 is predicted to have nucleic acid binding activity and nucleotide binding activity.	Upregulated in F120 (M120)	-1.15615	7.00045	4.18e-06	1.68e-05
Bm5646	WBGene00225907	Bm5646 is an ortholog of C. elegans T07D1.2; proteomic studies indicate that Bm5646 is enriched in the reproductive tract.	Upregulated in F120 (M120)	-1.2285	7.14304	5.6e-07	2.56e-06
Bm5645	WBGene00225906	Bma-madf-9 is an ortholog of O. volvulus OVOC8829.	Upregulated in F120 (M120)	-1.42512	7.57543	4.52e-07	2.1e-06
Bm5643	WBGene00225904	Bma-mam-5 is an ortholog of C. elegans mam-5; based on protein domain information, Bma-mam-5 is localized to the membrane.	Upregulated in F120 (M120)	-3.02764	3.20413	1.23e-10	8.38e-10
Bm5637	WBGene00225898	Bma-tbx-43 is an ortholog of the members of the C. elegans tbx gene class including tbx-43, tbx-42 and tbx-40; based on protein domain information, Bma-tbx-43 is involved in regulation of transcription, DNA-templated; based on protein domain information, Bma-tbx-43 is predicted to have transcription factor activity, sequence-specific DNA binding; based on protein domain information, Bma-tbx-43 is…	Upregulated in F120 (M120)	-6.20458	0.0141409	0.00028367	0.000837398
Bm5632	WBGene00225893	Bm5632 is an ortholog of C. elegans T07A9.8; based on protein domain information, Bm5632 is predicted to have methyltransferase activity; based on protein domain information, Bm5632 is localized to the nucleolus.	Upregulated in F120 (M120)	-2.24834	0.4152	0.0175524	0.0335415
Bm5631	WBGene00225892	Bma-gpa-16 is an ortholog of C. elegans gpa-4 and gpa-16; based on protein domain information, Bma-gpa-16 is involved in adenylate cyclase-modulating G-protein coupled receptor signaling pathway; based on protein domain information, Bma-gpa-16 is predicted to have G-protein beta/gamma-subunit complex binding activity, GTP binding activity, GTPase activity, and signal transducer activity.	Upregulated in F120 (M120)	-0.741914	6.18602	0.000403297	0.00115653
Bm5630	WBGene00225891	Bm5630 is an ortholog of C. elegans daf-18; in C. elegans, daf-18, is involved in protein dephosphorylation, learning or memory, determination of adult lifespan, response to heat, lipid storage, vulval development, negative regulation of transcription factor import into nucleus, dauer entry, negative chemotaxis, regulation of chemotaxis and positive regulation of dauer larval development; based o…	Upregulated in F120 (M120)	-1.30574	6.91594	5.29e-07	2.44e-06
Bm5625	WBGene00225886	Bm5625 is an ortholog of C. elegans lin-46 and moc-1; based on protein domain information, Bm5625 is involved in molybdopterin cofactor biosynthetic process.	Upregulated in F120 (M120)	-1.07651	5.31698	0.000166424	0.000514401
Bm5623	WBGene00225884	Bm5623 is an ortholog of C. elegans T06G6.6.	Upregulated in F120 (M120)	-9.398	2.78571	5.47e-20	7.11e-19
Bm5618	WBGene00225879	Bma-atl-1 is an ortholog of C. elegans atl-1; in C. elegans, atl-1, is involved in DNA damage checkpoint, determination of adult lifespan, embryo development and meiotic chromosome segregation; based on protein domain information, Bma-atl-1 is predicted to have protein serine/threonine kinase activity.	Upregulated in F120 (M120)	-0.926302	3.84718	0.0101766	0.0207789
Bm5608	WBGene00225869	Bma-mel-46 is an ortholog of C. elegans mel-46; in C. elegans, mel-46, is involved in reproduction and receptor-mediated endocytosis; based on protein domain information, Bma-mel-46 is predicted to have ATP binding activity and nucleic acid binding activity.	Upregulated in F120 (M120)	-0.847159	7.28387	0.000383135	0.00110317
Bm5605	WBGene00225866	Bm5605 is an ortholog of C. elegans gpcp-2 and gpcp-1; based on protein domain information, Bm5605 is involved in lipid metabolic process; based on protein domain information, Bm5605 is predicted to have phosphoric diester hydrolase activity and starch binding activity.	Upregulated in F120 (M120)	-1.41536	7.48113	3.02e-07	1.43e-06
Bm5603	WBGene00225864	Bm5603 is an ortholog of C. elegans T05H10.3.	Upregulated in F120 (M120)	-5.57224	4.50392	1.07e-35	3.13e-34
Bm5602	WBGene00225863	Bma-clr-1 is an ortholog of C. elegans apn-1; in C. elegans, apn-1, is involved in base-excision repair, apoptotic process and embryo development; based on protein domain information, Bma-clr-1 is involved in DNA repair; based on protein domain information, Bma-clr-1 is predicted to have DNA binding activity and zinc ion binding activity.	Upregulated in F120 (M120)	-0.842877	8.81918	0.000835631	0.00223212
Bm5595	WBGene00225856	Bm5595 is an ortholog of C. elegans gcc-2; in C. elegans, gcc-2, is involved in reproduction and embryo development; based on protein domain information, Bm5595 is involved in protein targeting to Golgi.	Upregulated in F120 (M120)	-0.814364	6.43768	9.75e-05	0.0003149
Bm5588	WBGene00225849	Bma-hsr-9 is an ortholog of C. elegans hsr-9; in C. elegans, hsr-9, is involved in nematode larval development, lipid storage and hermaphrodite genitalia development; proteomic studies indicate that Bma-hsr-9 is enriched in the reproductive tract.	Upregulated in F120 (M120)	-1.30917	8.05419	1.86e-07	9.08e-07
Bm5583	WBGene00225844	Bm5583 is an ortholog of C. elegans let-355; in C. elegans, let-355, is involved in receptor-mediated endocytosis, gamete generation, axonal fasciculation, locomotion, hermaphrodite genitalia development and germline cell cycle switching, mitotic to meiotic cell cycle; based on protein domain information, Bm5583 is predicted to have helicase activity.	Upregulated in F120 (M120)	-1.19278	5.80067	8.53e-07	3.78e-06
Bm5579	WBGene00225840	Bma-qua-1 is an ortholog of C. elegans qua-1; in C. elegans, qua-1, is involved in reproduction, nematode larval development, embryo development, the molting cycle, locomotion and positive regulation of growth; based on protein domain information, Bma-qua-1 is involved in proteolysis; based on protein domain information, Bma-qua-1 is predicted to have peptidase activity and is a structural consti…	Upregulated in F120 (M120)	-1.65408	5.15226	2.07e-07	1.01e-06
Bm5573	WBGene00225834	Bm5573 is an ortholog of C. elegans T05C1.3.	Upregulated in F120 (M120)	-1.04568	4.8419	0.00830627	0.0174522
Bm5568	WBGene00225829	Bma-sma-9 is an ortholog of C. elegans sma-9; in C. elegans, sma-9, is involved in transforming growth factor beta receptor signaling pathway, positive regulation of growth and nematode male tail tip morphogenesis; based on protein domain information, Bma-sma-9 is predicted to have nucleic acid binding activity and zinc ion binding activity.	Upregulated in F120 (M120)	-2.29763	8.35592	1.27e-15	1.25e-14
Bm5567	WBGene00225828	Bm5567 is an ortholog of C. elegans T05A8.5.	Upregulated in F120 (M120)	-2.56372	-0.248359	0.0172171	0.0329836
Bm5564	WBGene00225825	Bm5564 is an ortholog of O. volvulus OVOC4862.	Upregulated in F120 (M120)	-1.31869	8.04199	3.52e-07	1.65e-06
Bm5562	WBGene00225823	Bma-rad-50 is an ortholog of C. elegans rad-50; in C. elegans, rad-50, is involved in apoptotic process, embryo development and meiotic chromosome segregation; based on protein domain information, Bma-rad-50 is involved in DNA repair and telomere maintenance; based on protein domain information, Bma-rad-50 is predicted to have ATPase activity; based on protein domain information, Bma-rad-50 is lo…	Upregulated in F120 (M120)	-1.37943	8.03426	1.69e-06	7.19e-06
Bm5561	WBGene00225822	Bm5561 is an ortholog of C. elegans T04H1.2.	Upregulated in F120 (M120)	-0.906497	6.15394	4.97e-05	0.00016967
Bm556	WBGene00220817	Bm556 is an ortholog of C. elegans xpc-1; in C. elegans, xpc-1, is involved in apoptotic process; based on protein domain information, Bm556 is involved in nucleotide-excision repair; based on protein domain information, Bm556 is predicted to have damaged DNA binding activity; based on protein domain information, Bm556 is localized to the nucleus.	Upregulated in F120 (M120)	-0.646673	5.39486	0.00926832	0.0192079
Bm5557	WBGene00225818	Bma-nas-15 is an ortholog of C. elegans nas-15; based on protein domain information, Bma-nas-15 is involved in proteolysis; based on protein domain information, Bma-nas-15 is predicted to have metalloendopeptidase activity and zinc ion binding activity.	Upregulated in F120 (M120)	-0.971174	4.36397	0.00163807	0.00409595
Bm5549	WBGene00225810	Bm5549 is an ortholog of C. elegans T04F3.2; based on protein domain information, Bm5549 is involved in signal transduction; based on protein domain information, Bm5549 is predicted to have calcium ion binding activity; based on protein domain information, Bm5549 is localized to the proteinaceous extracellular matrix.	Upregulated in F120 (M120)	-2.0701	3.23005	4.91e-06	1.96e-05
Bm5547	WBGene00225808	Bma-pde-1 is an ortholog of C. elegans pde-1; in C. elegans, pde-1, is involved in negative regulation of cGMP-mediated signaling, microvillus organization, cGMP catabolic process, response to oxygen levels, negative regulation of protein kinase C signaling and regulation of establishment of cell polarity; based on protein domain information, Bma-pde-1 is involved in signal transduction; based on…	Upregulated in F120 (M120)	-1.63456	2.97009	0.000264818	0.000786244
Bm5546	WBGene00225807	Bma-chd-7 is an ortholog of C. elegans chd-7; in C. elegans, chd-7, is involved in reproduction; based on protein domain information, Bma-chd-7 is predicted to have ATP binding activity and hydrolase activity, acting on acid anhydrides.	Upregulated in F120 (M120)	-1.86295	9.07644	8.34e-13	6.76e-12
Bm5542	WBGene00225803	Bma-mbk-1 is an ortholog of C. elegans mbk-1; in C. elegans, mbk-1, is involved in locomotion; based on protein domain information, Bma-mbk-1 is involved in protein phosphorylation; based on protein domain information, Bma-mbk-1 is predicted to have ATP binding activity and protein kinase activity.	Upregulated in F120 (M120)	-1.90641	7.42212	1.2e-13	1.04e-12
Bm5541	WBGene00225802	Bm5541 is an ortholog of C. elegans frm-2; based on protein domain information, Bm5541 is predicted to have cytoskeletal protein binding activity; based on protein domain information, Bm5541 is localized to the cytoplasm and the extrinsic component of membrane.	Upregulated in F120 (M120)	-1.42715	7.04124	3.61e-09	2.14e-08
Bm5538	WBGene00225799	Bm5538 is an ortholog of C. elegans T04C4.1.	Upregulated in F120 (M120)	-0.868711	7.41006	0.000991313	0.00260097
Bm5536	WBGene00225797	Bma-let-502 is an ortholog of C. elegans let-502; in C. elegans, let-502, is involved in reproduction, nematode larval development, apoptotic process, Rho protein signal transduction, determination of adult lifespan, regulation of cell shape, embryo development, embryonic body morphogenesis, cell migration and collagen and cuticulin-based cuticle development; based on protein domain information, …	Upregulated in F120 (M120)	-0.833076	7.52531	0.000789714	0.00212236
Bm5520	WBGene00225781	Bma-nhr-40 is an ortholog of C. elegans nhr-40; in C. elegans, nhr-40, is involved in nematode larval development, response to food, locomotion, positive regulation of growth and striated muscle myosin thick filament assembly; based on protein domain information, Bma-nhr-40 is involved in regulation of transcription, DNA-templated and steroid hormone mediated signaling pathway; based on protein d…	Upregulated in F120 (M120)	-0.739184	6.05419	0.00677162	0.0145436
Bm5519	WBGene00225780	Bm5519 is an ortholog of C. elegans T03G6.1.	Upregulated in F120 (M120)	-2.80829	6.40172	2.46e-33	6.15e-32
Bm5518	WBGene00225779	Bm5518 is an ortholog of C. elegans T03F7.7; based on protein domain information, Bm5518 is involved in transport; based on protein domain information, Bm5518 is an integral component of the membrane.	Upregulated in F120 (M120)	-2.44507	2.74687	7.06e-07	3.17e-06
Bm5514	WBGene00225775	Bma-dnj-17 is an ortholog of C. elegans dnj-17; in C. elegans, dnj-17, is involved in reproduction and embryo development; based on protein domain information, Bma-dnj-17 is predicted to have nucleic acid binding activity and zinc ion binding activity.	Upregulated in F120 (M120)	-0.633905	5.11962	0.0228852	0.0424431
Bm5505	WBGene00225766	Bm5505 is an ortholog of C. elegans T03D8.6; based on protein domain information, Bm5505 is involved in glutathione metabolic process; based on protein domain information, Bm5505 is predicted to have gamma-glutamyltransferase activity.	Upregulated in F120 (M120)	-2.27441	6.56779	3.91e-22	5.59e-21
Bm5504	WBGene00225765	Bma-grl-14 is an ortholog of C. elegans grl-14.	Upregulated in F120 (M120)	-7.45489	1.04678	1.5e-07	7.37e-07
Bm5500	WBGene00225761	Bm5500 is an ortholog of C. elegans thoc-1; in C. elegans, thoc-1, is involved in reproduction.	Upregulated in F120 (M120)	-0.636174	6.96691	0.00618735	0.0134215
Bm5498	WBGene00225759	Based on protein domain information, Bm5498 is involved in mismatch repair; based on protein domain information, Bm5498 is predicted to have ATP binding activity and mismatched DNA binding activity.	Upregulated in F120 (M120)	-6.51595	0.207743	6.48e-05	0.000216664
Bm5487	WBGene00225748	Bm5487 is an ortholog of C. elegans mei-1; in C. elegans, mei-1, is involved in meiotic spindle organization, cytokinesis, microtubule depolymerization, female meiotic division, embryo development, meiotic chromosome segregation, oocyte development, meiotic spindle disassembly and negative regulation of meiotic spindle elongation; based on protein domain information, Bm5487 is predicted to have A…	Upregulated in F120 (M120)	-0.491411	6.67234	0.0171147	0.0328112
Bm5481	WBGene00225742	Bma-klp-12 is an ortholog of C. elegans klp-12; in C. elegans, klp-12, is involved in mitotic nuclear division and embryo development; based on protein domain information, Bma-klp-12 is involved in microtubule-based movement; based on protein domain information, Bma-klp-12 is predicted to have ATP binding activity, microtubule binding activity, and microtubule motor activity.	Upregulated in F120 (M120)	-1.36851	8.66409	1.15e-07	5.7e-07
Bm5477	WBGene00225738	Bma-plc-3 is an ortholog of C. elegans plc-3; in C. elegans, plc-3, is involved in receptor-mediated endocytosis, apoptotic process, sleep and ovulation; based on protein domain information, Bma-plc-3 is involved in intracellular signal transduction and lipid metabolic process; based on protein domain information, Bma-plc-3 is predicted to have phosphatidylinositol phospholipase C activity.	Upregulated in F120 (M120)	-0.916169	6.8396	2.66e-05	9.45e-05
Bm5473	WBGene00225734	Bm5473 is an ortholog of C. elegans T01D3.3; based on protein domain information, Bm5473 is involved in oxidation-reduction process and superoxide metabolic process; based on protein domain information, Bm5473 is predicted to have metal ion binding activity and peptidase inhibitor activity; based on protein domain information, Bm5473 is localized to the extracellular region.	Upregulated in F120 (M120)	-1.17391	5.00067	0.000110785	0.000353409
Bm5465	WBGene00225726	Bma-aak-2 is an ortholog of C. elegans aak-2; in C. elegans, aak-2, is involved in lipid metabolic process, determination of adult lifespan, peptidyl-serine phosphorylation, lipid storage, germline cell cycle switching, mitotic to meiotic cell cycle and positive regulation of dauer larval development; based on protein domain information, Bma-aak-2 is involved in protein phosphorylation; based on …	Upregulated in F120 (M120)	-0.89471	7.18634	0.000288201	0.000849735
Bm5460	WBGene00225721	Bm5460 is an ortholog of O. volvulus OVOC6874, OVOC11609 and OVOC11986; based on protein domain information, Bm5460 is involved in transmembrane transport; based on protein domain information, Bm5460 is predicted to have transmembrane transporter activity; based on protein domain information, Bm5460 is an integral component of the membrane.	Upregulated in F120 (M120)	-2.12867	5.82691	2.97e-13	2.5e-12
Bm5443	WBGene00225704	Bma-mnk-1 is an ortholog of C. elegans mnk-1; in C. elegans, mnk-1, is involved in regulation of cullin deneddylation; based on protein domain information, Bma-mnk-1 is involved in protein phosphorylation; based on protein domain information, Bma-mnk-1 is predicted to have ATP binding activity and protein kinase activity.	Upregulated in F120 (M120)	-0.850197	7.70419	0.00452514	0.0102026
Bm5435	WBGene00225696	Bm5435 is an ortholog of C. elegans R151.8; based on protein domain information, Bm5435 is predicted to have DNA binding activity.	Upregulated in F120 (M120)	-0.734672	6.08405	0.000528233	0.00147855
Bm5432	WBGene00225693	Bma-dpy-31 is an ortholog of C. elegans dpy-31; in C. elegans, dpy-31, is involved in embryo development and cuticle development involved in collagen and cuticulin-based cuticle the molting cycle; based on protein domain information, Bma-dpy-31 is involved in the molting cycle and proteolysis; based on protein domain information, Bma-dpy-31 is predicted to have metalloendopeptidase activity and z…	Upregulated in F120 (M120)	-1.62205	4.40444	2.32e-07	1.12e-06
Bm5417	WBGene00225678	Bm5417 is an ortholog of C. elegans R119.5; based on protein domain information, Bm5417 is involved in cellular protein modification process; based on protein domain information, Bm5417 is predicted to have protein-L-isoaspartate (D-aspartate) O-methyltransferase activity.	Upregulated in F120 (M120)	-0.928268	7.0054	0.000226884	0.000682061
Bm5412	WBGene00225673	Uncharacterized protein	Upregulated in F120 (M120)	-0.725337	4.78612	0.00855852	0.0179278
Bm5408	WBGene00225669	Bma-lars-1 is an ortholog of C. elegans lars-1; in C. elegans, lars-1, is involved in reproduction, nematode larval development, embryo development and body morphogenesis; based on protein domain information, Bma-lars-1 is involved in leucyl-tRNA aminoacylation; based on protein domain information, Bma-lars-1 is predicted to have ATP binding activity, aminoacyl-tRNA editing activity, and leucine-…	Upregulated in F120 (M120)	-0.741193	6.56218	0.00105027	0.00273946
Bm5407	WBGene00225668	Bm5407 is an ortholog of C. elegans R57.2.	Upregulated in F120 (M120)	-2.12447	3.22947	1.99e-06	8.39e-06
Bm5399	WBGene00225660	Bma-osm-6 is an ortholog of C. elegans osm-6; in C. elegans, osm-6, is involved in chemotaxis, response to osmotic stress, response to hermaphrodite contact, vulval location, dauer entry, habituation, neuron development, sensory perception of mechanical stimulus and cilium morphogenesis; proteomic studies indicate that Bma-osm-6 is enriched in the digestive tract.	Upregulated in F120 (M120)	-1.7544	1.58235	0.00229497	0.00556088
Bm5398	WBGene00225659	Bm5398 is an ortholog of C. elegans R31.2.	Upregulated in F120 (M120)	-0.708318	5.41591	0.00329906	0.00768744
Bm5397	WBGene00225658	Bma-sma-1 is an ortholog of C. elegans sma-1; in C. elegans, sma-1, is involved in epithelial cell development, nematode larval development, embryonic body morphogenesis, oviposition, regulation of tube size, collagen and cuticulin-based cuticle development, locomotion, regulation of locomotion, positive regulation of growth, positive regulation of cell size, positive regulation of organ growth a…	Upregulated in F120 (M120)	-2.09022	10.2062	3.99e-08	2.09e-07
Bm5396	WBGene00225657	Bm5396 is an ortholog of C. elegans R17.3; based on protein domain information, Bm5396 is involved in immune response; based on protein domain information, Bm5396 is predicted to have polysaccharide binding activity and scavenger receptor activity.	Upregulated in F120 (M120)	-1.76014	3.15819	5.44e-05	0.000184438
Bm5392	WBGene00225653	Bma-daf-16 is an ortholog of C. elegans daf-16; in C. elegans, daf-16, is involved in negative regulation of transcription from RNA polymerase II promoter, lipid metabolic process, short-term memory, insulin receptor signaling pathway, determination of adult lifespan, response to heat, lipid storage, cellular response to oxidative stress, negative regulation of growth, dauer entry, innate immune …	Upregulated in F120 (M120)	-1.48564	8.27006	8.57e-08	4.32e-07
Bm5391	WBGene00225652	Bm5391 is an ortholog of O. volvulus OVOC3852; based on protein domain information, Bm5391 is involved in G-protein coupled receptor signaling pathway; based on protein domain information, Bm5391 is predicted to have G-protein coupled receptor activity; based on protein domain information, Bm5391 is an integral component of the membrane.	Upregulated in F120 (M120)	-3.30082	2.97776	7.94e-11	5.55e-10
Bm5390	WBGene00225651	Bma-hmp-1 is an ortholog of C. elegans hmp-1; in C. elegans, hmp-1, is involved in reproduction, cytoskeletal anchoring at plasma membrane, embryo development, embryonic body morphogenesis, regulation of protein localization, regulation of actin cytoskeleton organization and cell migration involved in gastrulation; based on protein domain information, Bma-hmp-1 is involved in cell adhesion; based…	Upregulated in F120 (M120)	-0.775024	6.64339	0.000154338	0.000479972
Bm5385	WBGene00225646	Bma-amx-1 is an ortholog of C. elegans amx-1; in C. elegans, amx-1, is involved in determination of adult lifespan and histone H3-K4 demethylation; based on protein domain information, Bma-amx-1 is involved in oxidation-reduction process; based on protein domain information, Bma-amx-1 is predicted to have DNA binding activity, oxidoreductase activity, and zinc ion binding activity.	Upregulated in F120 (M120)	-0.808043	5.97036	0.000237052	0.000710021
Bm5383	WBGene00225644	Bma-sma-3 is an ortholog of C. elegans sma-3; in C. elegans, sma-3, is involved in nematode larval development, body morphogenesis, positive regulation of growth, innate immune response, nematode male tail tip morphogenesis, positive regulation of cell size, positive regulation of transcription from RNA polymerase II promoter, positive regulation of organ growth and defense response to fungus; ba…	Upregulated in F120 (M120)	-0.946411	7.41204	9.51e-05	0.00030833
Bm5382	WBGene00225643	Bm5382 is an ortholog of C. elegans W04B5.5; based on protein domain information, Bm5382 is involved in protein phosphorylation; based on protein domain information, Bm5382 is predicted to have ATP binding activity and protein kinase activity.	Upregulated in F120 (M120)	-0.662969	6.39559	0.00139804	0.00354575
Bm5381	WBGene00225642	Bma-ten-1 is an ortholog of C. elegans ten-1; in C. elegans, ten-1, is involved in nematode larval development, axon guidance, axonal fasciculation, gonad development, embryo development, embryonic body morphogenesis, defecation, ovulation, post-embryonic body morphogenesis, inductive cell migration, post-embryonic organ morphogenesis and basement membrane organization.	Upregulated in F120 (M120)	-1.66866	9.05218	1.36e-09	8.47e-09
Bm5377	WBGene00225638	Bma-ceh-13 is an ortholog of C. elegans ceh-13; in C. elegans, ceh-13, is involved in nematode larval development, autophagy, axon guidance, axonal fasciculation, embryo development, body morphogenesis, single organismal cell-cell adhesion, dendrite development and positive regulation of growth; based on protein domain information, Bma-ceh-13 is predicted to have DNA binding activity.	Upregulated in F120 (M120)	-1.43235	4.15732	0.00017242	0.000531435
Bm5366	WBGene00225627	Bm5366 is an ortholog of C. elegans R12C12.9.	Upregulated in F120 (M120)	-2.31764	2.47304	4.55e-06	1.83e-05
Bm5352	WBGene00225613	Bma-dpf-5 is an ortholog of C. elegans dpf-5; based on protein domain information, Bma-dpf-5 is involved in proteolysis; based on protein domain information, Bma-dpf-5 is predicted to have serine-type peptidase activity.	Upregulated in F120 (M120)	-0.946604	7.24693	0.000165491	0.000511814
Bm5348	WBGene00225609	Bm5348 is an ortholog of C. elegans R11D1.1; proteomic studies indicate that Bm5348 is enriched in the reproductive tract.	Upregulated in F120 (M120)	-0.900851	6.44759	2.17e-05	7.8e-05
Bm5347	WBGene00225608	Bma-tbc-12 is an ortholog of C. elegans tbc-12.	Upregulated in F120 (M120)	-0.98108	6.3641	3.45e-06	1.41e-05
Bm5345	WBGene00225606	Bm5345 is an ortholog of C. elegans R11A8.7; based on protein domain information, Bm5345 is predicted to have RNA binding activity.	Upregulated in F120 (M120)	-1.34891	9.50209	1.45e-06	6.25e-06
Bm5344	WBGene00225605	Bm5344 is an ortholog of C. elegans pges-2.	Upregulated in F120 (M120)	-0.730174	5.50295	0.00190534	0.00470892
Bm5341	WBGene00225602	Bma-suro-1 is an ortholog of C. elegans suro-1; in C. elegans, suro-1, is involved in body morphogenesis; based on protein domain information, Bma-suro-1 is involved in proteolysis; based on protein domain information, Bma-suro-1 is predicted to have metallocarboxypeptidase activity and zinc ion binding activity.	Upregulated in F120 (M120)	-2.46859	1.73113	0.000520717	0.00145982
Bm5336	WBGene00225597	Bma-gpa-7 is an ortholog of C. elegans gpa-7; based on protein domain information, Bma-gpa-7 is involved in adenylate cyclase-modulating G-protein coupled receptor signaling pathway; based on protein domain information, Bma-gpa-7 is predicted to have G-protein beta/gamma-subunit complex binding activity, GTP binding activity, GTPase activity, and signal transducer activity.	Upregulated in F120 (M120)	-1.97779	5.63152	4.98e-15	4.76e-14
Bm5330	WBGene00225591	Bm5330 is an ortholog of C. elegans R10E11.5.	Upregulated in F120 (M120)	-1.16764	3.58891	0.00168727	0.00420712
Bm5327	WBGene00225588	Bma-cbp-1 is an ortholog of C. elegans cbp-1, F40F12.7 and cbp-2; in C. elegans, cbp-1 and cbp-2, are involved in reproduction and embryo development; based on protein domain information, Bma-cbp-1 is involved in histone acetylation and regulation of transcription, DNA-templated; based on protein domain information, Bma-cbp-1 is predicted to have histone acetyltransferase activity, transcription …	Upregulated in F120 (M120)	-1.92966	8.93771	2.18e-12	1.72e-11
Bm5324	WBGene00225585	Bma-sup-26 is an ortholog of C. elegans sup-26; in C. elegans, sup-26, is involved in embryo development, dendrite development, negative regulation of translation and locomotion; based on protein domain information, Bma-sup-26 is predicted to have RNA binding activity and nucleotide binding activity.	Upregulated in F120 (M120)	-0.937244	7.86486	0.00152115	0.0038315
Bm5317	WBGene00225578	Bm5317 is an ortholog of C. elegans R09F10.3.	Upregulated in F120 (M120)	-0.682345	5.33324	0.00583376	0.0127428
Bm5315	WBGene00225576	Bma-pqn-55 is an ortholog of C. elegans ebax-1; in C. elegans, ebax-1, is involved in positive regulation of locomotion, hermaphrodite genitalia development, striated muscle myosin thick filament assembly, positive regulation of oviposition, regulation of male mating behavior and regulation of axon guidance.	Upregulated in F120 (M120)	-2.06459	9.33522	8.24e-13	6.68e-12
Bm5314	WBGene00225575	Bm5314 is an ortholog of the members of the C. elegans kin, old and ver gene classes including kin-30 and old-2 and ver-4, and Y50D4B.6, W04G5.10, T01G5.1, R09D1.13 and R09D1.12; based on protein domain information, Bm5314 is involved in protein phosphorylation; based on protein domain information, Bm5314 is predicted to have protein tyrosine kinase activity.	Upregulated in F120 (M120)	-0.711686	7.37942	0.00634421	0.013717
Bm5309	WBGene00225570	Bma-tag-147 is an ortholog of C. elegans tag-147.	Upregulated in F120 (M120)	-0.729019	7.51381	0.0057425	0.0125744
Bm5307	WBGene00225568	Bma-ztf-16 is an ortholog of C. elegans ehn-3, C46E10.9, sdz-12 and ztf-16; based on protein domain information, Bma-ztf-16 is predicted to have nucleic acid binding activity.	Upregulated in F120 (M120)	-1.92823	6.06506	5.13e-12	3.92e-11
Bm5306	WBGene00225567	Bm5306 is an ortholog of C. elegans pde-2; in C. elegans, pde-2, is involved in positive regulation of cGMP-mediated signaling, cGMP catabolic process, response to oxygen levels and negative regulation of cyclic nucleotide-gated ion channel activity; based on protein domain information, Bm5306 is involved in signal transduction; based on protein domain information, Bm5306 is predicted to have 3',…	Upregulated in F120 (M120)	-0.906712	7.91708	0.000824505	0.00220407
Bm5301	WBGene00225562	Bm5301 is an ortholog of C. elegans R08D7.1.	Upregulated in F120 (M120)	-0.59961	5.89663	0.00546154	0.0120285
Bm5298	WBGene00225559	Bma-htz-1 is an ortholog of C. elegans htz-1; in C. elegans, htz-1, is involved in nematode larval development, embryo development, body morphogenesis, RNA interference, locomotion, negative regulation of vulval development, hermaphrodite genitalia development and meiotic chromosome segregation; based on protein domain information, Bma-htz-1 is predicted to have DNA binding activity and protein h…	Upregulated in F120 (M120)	-1.15187	7.02981	9.8e-07	4.3e-06
Bm5296	WBGene00225557	Bma-alr-1 is an ortholog of C. elegans alr-1; based on protein domain information, Bma-alr-1 is predicted to have DNA binding activity.	Upregulated in F120 (M120)	-1.83518	5.58228	4.24e-11	3.04e-10
Bm5293	WBGene00225554	Bma-cpt-2 is an ortholog of C. elegans cpt-2; in C. elegans, cpt-2, is involved in embryo development; based on protein domain information, Bma-cpt-2 is predicted to have transferase activity, transferring acyl groups.	Upregulated in F120 (M120)	-0.667459	5.06814	0.0112204	0.0226322
Bm5292	WBGene00225553	Bma-prx-14 is an ortholog of C. elegans prx-14; in C. elegans, prx-14, is involved in nematode larval development and embryo development; based on protein domain information, Bma-prx-14 is involved in protein import into peroxisome matrix, docking; based on protein domain information, Bma-prx-14 is localized to the peroxisomal membrane.	Upregulated in F120 (M120)	-1.51598	5.54245	5.09e-10	3.28e-09
Bm5288	WBGene00225549	Bm5288 is an ortholog of C. elegans npp-21; in C. elegans, npp-21, is involved in reproduction, nematode larval development, embryo development and locomotion.	Upregulated in F120 (M120)	-1.35496	8.98962	5.37e-07	2.47e-06
Bm5275	WBGene00225536	Bm5275 is an ortholog of C. elegans R07E4.1; based on protein domain information, Bm5275 is involved in signal transduction.	Upregulated in F120 (M120)	-0.930163	6.03056	9.53e-05	0.000308845
Bm5274	WBGene00225535	Bm5274 is an ortholog of C. elegans cut-1; in C. elegans, cut-1, is involved in body morphogenesis.	Upregulated in F120 (M120)	-4.19296	3.98389	3.11e-15	3.01e-14
Bm5273	WBGene00225534	Bm5273 is an ortholog of C. elegans cut-1; in C. elegans, cut-1, is involved in body morphogenesis; proteomic studies indicate that Bm5273 is enriched in the body wall.	Upregulated in F120 (M120)	-0.908358	3.55678	0.0268314	0.0488688
Bm5272	WBGene00225533	Bm5272 is an ortholog of C. elegans R07D5.2.	Upregulated in F120 (M120)	-2.56756	1.47975	0.000323653	0.000945981
Bm5271	WBGene00225532	Bma-unc-7 is an ortholog of C. elegans unc-7; in C. elegans, unc-7, is involved in gap junction assembly, oviposition, protein catabolic process, ion transmembrane transport, locomotion, regulation of pharyngeal pumping and response to anesthetic; based on protein domain information, Bma-unc-7 is localized to the gap junction.	Upregulated in F120 (M120)	-1.17884	2.95034	0.00794167	0.0167656
Bm5269	WBGene00225530	Bma-gana-1 is an ortholog of C. elegans gana-1; in C. elegans, gana-1, is involved in glycoside catabolic process; based on protein domain information, Bma-gana-1 is involved in carbohydrate metabolic process; based on protein domain information, Bma-gana-1 is predicted to have hydrolase activity, hydrolyzing O-glycosyl compounds.	Upregulated in F120 (M120)	-0.526295	6.59493	0.00988393	0.0202668
Bm5263	WBGene00225524	Bm5263 is an ortholog of C. elegans R07B1.9.	Upregulated in F120 (M120)	-0.706226	5.94678	0.00151055	0.0038075
Bm5261	WBGene00225522	Bma-vab-15 is an ortholog of C. elegans vab-15; in C. elegans, vab-15, is involved in apoptotic process, locomotion, oogenesis and neuron development; based on protein domain information, Bma-vab-15 is predicted to have DNA binding activity.	Upregulated in F120 (M120)	-4.727	3.37623	4.76e-17	5.19e-16
Bm5257	WBGene00225518	Bm5257 is an ortholog of C. elegans R06F6.8.	Upregulated in F120 (M120)	-1.05728	7.15639	1.45e-05	5.35e-05
Bm5250	WBGene00225511	Bm5250 is an ortholog of C. elegans cpg-3, F52E1.5 and Y54G2A.36.	Upregulated in F120 (M120)	-7.24728	4.97322	2.88e-48	1.39e-46
Bm5244	WBGene00225505	Bma-mig-14 is an ortholog of C. elegans mig-14; in C. elegans, mig-14, is involved in establishment of mitotic spindle orientation, endodermal cell fate specification, embryo development, cell migration, oviposition, regulation of cell migration, vulval development, hermaphrodite genitalia development and Wnt signaling pathway, regulating spindle positioning; based on protein domain information, …	Upregulated in F120 (M120)	-2.51835	4.07848	1.29e-11	9.61e-11
Bm5239	WBGene00225500	Bma-imb-2 is an ortholog of C. elegans imb-2; in C. elegans, imb-2, is involved in reproduction, nematode larval development, receptor-mediated endocytosis, embryo development, body morphogenesis, RNA interference and locomotion; based on protein domain information, Bma-imb-2 is involved in intracellular protein transport; based on protein domain information, Bma-imb-2 is predicted to have Ran GT…	Upregulated in F120 (M120)	-0.58963	7.02517	0.014543	0.0284133
Bm5221	WBGene00225482	Bm5221 is an ortholog of O. volvulus OVOC12065.	Upregulated in F120 (M120)	-1.03636	7.4576	2.01e-05	7.26e-05
Bm522	WBGene00220783	Bma-unc-39 is an ortholog of C. elegans unc-39; in C. elegans, unc-39, is involved in neuron migration, nematode larval development, axon guidance, mesodermal cell migration, embryo development, body morphogenesis, oviposition and regulation of cell migration; based on protein domain information, Bma-unc-39 is predicted to have DNA binding activity.	Upregulated in F120 (M120)	-3.09102	1.4166	4.17e-06	1.68e-05
Bm5214	WBGene00225475	Bm5214 is an ortholog of C. elegans rfp-1; in C. elegans, rfp-1, is involved in apoptotic process, embryo development, locomotion, vulval development and hermaphrodite genitalia development; based on protein domain information, Bm5214 is predicted to have zinc ion binding activity.	Upregulated in F120 (M120)	-1.02445	6.59721	3.78e-06	1.53e-05
Bm5213	WBGene00225474	Bm5213 is an ortholog of C. elegans R05D3.3.	Upregulated in F120 (M120)	-0.991152	5.63937	1.64e-05	6e-05
Bm5210	WBGene00225471	Bma-mca-2 is an ortholog of C. elegans mca-2; in C. elegans, mca-2, is involved in reproduction, locomotion and positive regulation of growth; based on protein domain information, Bma-mca-2 is involved in calcium ion transmembrane transport; based on protein domain information, Bma-mca-2 is predicted to have ATP binding activity, calcium-transporting ATPase activity, and metal ion binding activit…	Upregulated in F120 (M120)	-1.40111	6.4761	1.89e-11	1.39e-10
Bm5208	WBGene00225469	Bm5208 is an ortholog of C. elegans R05A10.1 and Y45F10D.6.	Upregulated in F120 (M120)	-5.26862	-0.563416	0.0154303	0.0299542
Bm5199	WBGene00225460	Bm5199 is an ortholog of C. elegans R03H10.2.	Upregulated in F120 (M120)	-1.10378	6.04844	8.56e-05	0.000279058
Bm5188	WBGene00225449	Bma-cog-1 is an ortholog of C. elegans cog-1; in C. elegans, cog-1, is involved in determination of left/right symmetry, body morphogenesis, oviposition, positive regulation of vulval development and hermaphrodite genitalia development; based on protein domain information, Bma-cog-1 is predicted to have DNA binding activity.	Upregulated in F120 (M120)	-1.68117	3.3641	2.14e-05	7.72e-05
Bm5187	WBGene00225448	Bm5187 is an ortholog of C. elegans nkat-1 and nkat-3; based on protein domain information, Bm5187 is involved in biosynthetic process; based on protein domain information, Bm5187 is predicted to have catalytic activity and pyridoxal phosphate binding activity.	Upregulated in F120 (M120)	-1.75449	4.25842	1.62e-07	7.95e-07
Bm5183	WBGene00225444	Bm5183 is an ortholog of C. elegans osg-1; in C. elegans, osg-1, is involved in apoptotic process and response to oxidative stress; based on protein domain information, Bm5183 is involved in regulation of Rho protein signal transduction; based on protein domain information, Bm5183 is predicted to have Rho guanyl-nucleotide exchange factor activity.	Upregulated in F120 (M120)	-0.932163	6.51362	3.02e-05	0.00010656
Bm5177	WBGene00225438	Bm5177 is an ortholog of C. elegans R02D3.3; based on protein domain information, Bm5177 is involved in nucleotide-excision repair and transcription, DNA-templated; based on protein domain information, Bm5177 is localized to the core TFIIH complex.	Upregulated in F120 (M120)	-0.735086	5.57374	0.00143961	0.00364162
Bm5168	WBGene00225429	Bm5168 is an ortholog of C. elegans egg-1 and egg-2; in C. elegans, egg-1 and egg-2, are involved in single fertilization.	Upregulated in F120 (M120)	-2.56715	6.8832	7.38e-20	9.48e-19
Bm5165	WBGene00225426	Bma-acr-12 is an ortholog of C. elegans acr-12; in C. elegans, acr-12, is involved in calcium ion import across plasma membrane; based on protein domain information, Bma-acr-12 is involved in ion transport; based on protein domain information, Bma-acr-12 is predicted to have acetylcholine-activated cation-selective channel activity; based on protein domain information, Bma-acr-12 is an integral c…	Upregulated in F120 (M120)	-2.49813	1.39324	0.000171287	0.000528206
Bm5164	WBGene00225425	Bma-cah-4 is an ortholog of C. elegans cah-4; in C. elegans, cah-4, is involved in reproduction, body morphogenesis, locomotion and small molecule metabolic process.	Upregulated in F120 (M120)	-2.79229	0.809258	0.000326528	0.000953597
Bm5163	WBGene00225424	Bm5163 is an ortholog of C. elegans gcy-27 and odr-1; based on protein domain information, Bm5163 is involved in cyclic nucleotide biosynthetic process, intracellular signal transduction and protein phosphorylation; based on protein domain information, Bm5163 is predicted to have phosphorus-oxygen lyase activity and protein kinase activity.	Upregulated in F120 (M120)	-0.836641	3.4398	0.0269195	0.0490208
Bm5157	WBGene00225418	Based on protein domain information, Bm5157 is involved in oxidation-reduction process; based on protein domain information, Bm5157 is predicted to have NADH dehydrogenase (ubiquinone) activity.	Upregulated in F120 (M120)	-4.15065	0.279127	0.0022272	0.00541262
Bm5140	WBGene00225401	Bma-vab-7 is an ortholog of C. elegans vab-7; in C. elegans, vab-7, is involved in embryo development, body morphogenesis and locomotion; based on protein domain information, Bma-vab-7 is predicted to have DNA binding activity.	Upregulated in F120 (M120)	-2.91028	2.73033	7.49e-08	3.81e-07
Bm5139	WBGene00225400	Bma-cut-6 is an ortholog of C. elegans cut-6; in C. elegans, cut-6, is involved in body morphogenesis.	Upregulated in F120 (M120)	-0.66577	6.14279	0.0041475	0.00942308
Bm513	WBGene00220774	Uncharacterized protein	Upregulated in F120 (M120)	-1.32644	6.67637	2.15e-10	1.44e-09
Bm5128	WBGene00225389	Bma-zbp-1 is an ortholog of C. elegans zbp-1; based on protein domain information, Bma-zbp-1 is predicted to have RNA binding activity.	Upregulated in F120 (M120)	-0.751758	8.06558	0.0031588	0.0074044
Bm5124	WBGene00225385	Bma-abl-1 is an ortholog of C. elegans abl-1; in C. elegans, abl-1, is involved in DNA damage checkpoint, apoptotic process, spermatogenesis, response to ionizing radiation, negative regulation of cell migration, negative regulation of apoptotic process, negative regulation of DNA damage response, signal transduction by p53 class mediator, defense response to Gram-negative bacterium, defense resp…	Upregulated in F120 (M120)	-1.60471	8.32566	1.85e-07	9.05e-07
Bm5123	WBGene00225384	Bm5123 is an ortholog of C. elegans M70.4; proteomic studies indicate that Bm5123 is enriched in the digestive tract.	Upregulated in F120 (M120)	-0.798503	5.86123	0.000589896	0.00163396
Bm5122	WBGene00225383	Bm5122 is an ortholog of C. elegans M60.6; based on protein domain information, Bm5122 is an integral component of the membrane.	Upregulated in F120 (M120)	-0.85899	6.61261	3.29e-05	0.00011567
Bm5121	WBGene00225382	Bm5121 is an ortholog of C. elegans M60.4.	Upregulated in F120 (M120)	-0.632919	5.61793	0.0186325	0.0353139
Bm5114	WBGene00225375	Bma-ddb-1 is an ortholog of C. elegans ddb-1; in C. elegans, ddb-1, is involved in nematode larval development, receptor-mediated endocytosis, gamete generation, embryo development, locomotion, hermaphrodite genitalia development and proteasome-mediated ubiquitin-dependent protein catabolic process; based on protein domain information, Bma-ddb-1 is predicted to have nucleic acid binding activity;…	Upregulated in F120 (M120)	-1.94049	7.89281	3.38e-13	2.83e-12
Bm5110	WBGene00225371	Bma-atg-7 is an ortholog of C. elegans atg-7; in C. elegans, atg-7, is involved in reproduction, autophagy, determination of adult lifespan, embryo development, protein catabolic process, growth, dauer larval development and necrotic cell death; based on protein domain information, Bma-atg-7 is involved in autophagy; based on protein domain information, Bma-atg-7 is predicted to have small protei…	Upregulated in F120 (M120)	-0.725258	5.34886	0.00779132	0.0164841
Bm5109	WBGene00225370	Bma-bcc-1 is an ortholog of C. elegans bcc-1; in C. elegans, bcc-1, is involved in embryo development and hermaphrodite genitalia development; based on protein domain information, Bma-bcc-1 is predicted to have RNA binding activity.	Upregulated in F120 (M120)	-0.79959	5.12242	0.00263758	0.00629494
Bm5107	WBGene00225368	Bma-pha-2 is an ortholog of C. elegans pha-2; in C. elegans, pha-2, is involved in reproduction, nematode larval development, regulation of transcription from RNA polymerase II promoter, axon guidance, organ morphogenesis, actin cytoskeleton organization, regulation of growth, muscle cell fate specification, eating behavior and pharyngeal muscle development; based on protein domain information, B…	Upregulated in F120 (M120)	-3.09377	0.741393	0.00643704	0.0139008
Bm5103	WBGene00225364	Bma-hlh-2 is an ortholog of C. elegans hlh-2; in C. elegans, hlh-2, is involved in transcription from RNA polymerase II promoter, gamete generation, embryo development, body morphogenesis, neuroblast fate specification, gonad morphogenesis, vulval development, positive regulation of vulval development, hermaphrodite genitalia development, inductive cell migration, positive regulation of programme…	Upregulated in F120 (M120)	-3.43283	5.77772	2.21e-40	7.68e-39
Bm5097	WBGene00225358	Bm5097 is an ortholog of C. elegans M04F3.5; based on protein domain information, Bm5097 is involved in plasma membrane organization; based on protein domain information, Bm5097 is predicted to have actin binding activity.	Upregulated in F120 (M120)	-0.823797	7.24941	0.00160256	0.00402133
Bm5093	WBGene00225354	Bma-mep-1 is an ortholog of C. elegans mep-1; in C. elegans, mep-1, is involved in apoptotic process, determination of adult lifespan, regulation of gene expression, vulval development, negative regulation of vulval development, hermaphrodite genitalia development and oocyte development.	Upregulated in F120 (M120)	-1.20681	7.50602	8.01e-07	3.57e-06
Bm5088	WBGene00225349	Bm5088 is an ortholog of C. elegans M03F4.6.	Upregulated in F120 (M120)	-0.973786	4.45627	0.00489728	0.0109374
Bm5084	WBGene00225345	Bm5084 is an ortholog of C. elegans M03D4.4; based on protein domain information, Bm5084 is predicted to have nucleic acid binding activity.	Upregulated in F120 (M120)	-3.81655	5.91891	4.63e-46	2.03e-44
Bm5081	WBGene00225342	Bma-prp-3 is an ortholog of C. elegans prp-3; in C. elegans, prp-3, is involved in receptor-mediated endocytosis and embryo development; based on protein domain information, Bma-prp-3 is involved in mRNA splicing, via spliceosome; based on protein domain information, Bma-prp-3 is localized to the U4/U6 x U5 tri-snRNP complex.	Upregulated in F120 (M120)	-0.572007	6.14176	0.0128885	0.0255703
Bm5078	WBGene00225339	Bm5078 is an ortholog of C. elegans M03C11.1; based on protein domain information, Bm5078 is involved in protein phosphorylation; based on protein domain information, Bm5078 is predicted to have ATP binding activity and protein kinase activity.	Upregulated in F120 (M120)	-2.13655	3.41773	1.6e-07	7.88e-07
Bm5074	WBGene00225335	Bma-atg-2 is an ortholog of C. elegans atg-2; in C. elegans, atg-2, is involved in reproduction and growth; based on protein domain information, Bma-atg-2 is involved in autophagy.	Upregulated in F120 (M120)	-1.44933	8.31789	1.37e-08	7.59e-08
Bm5071	WBGene00225332	Bma-vab-1 is an ortholog of C. elegans vab-1; in C. elegans, vab-1, is involved in oocyte maturation, nematode larval development, axon guidance, determination of adult lifespan, embryo development, embryonic body morphogenesis, peptidyl-tyrosine phosphorylation, ovulation, inductive cell migration, axon extension and negative regulation of ovulation; based on protein domain information, Bma-vab-…	Upregulated in F120 (M120)	-2.12757	6.1729	1.73e-18	2.05e-17
Bm5068	WBGene00225329	Bm5068 is an ortholog of O. volvulus OVOC3688.	Upregulated in F120 (M120)	-1.07375	7.58268	1.89e-05	6.86e-05
Bm5061	WBGene00225322	Bma-sli-1 is an ortholog of C. elegans sli-1; in C. elegans, sli-1, is involved in negative regulation of vulval development; based on protein domain information, Bma-sli-1 is involved in cell surface receptor signaling pathway and regulation of signaling; based on protein domain information, Bma-sli-1 is predicted to have calcium ion binding activity, signal transducer activity, ubiquitin-protei…	Upregulated in F120 (M120)	-0.684835	6.0907	0.0014141	0.00358305
Bm5060	WBGene00225321	Bma-irk-2 is an ortholog of C. elegans irk-2; based on protein domain information, Bma-irk-2 is involved in potassium ion transport; based on protein domain information, Bma-irk-2 is predicted to have inward rectifier potassium channel activity; based on protein domain information, Bma-irk-2 is an integral component of the membrane.	Upregulated in F120 (M120)	-3.3138	9.49461	4.18e-19	5.1e-18
Bm5055	WBGene00225316	Bma-pitp-1 is an ortholog of C. elegans pitp-1; in C. elegans, pitp-1, is involved in oogenesis; based on protein domain information, Bma-pitp-1 is involved in transport; based on protein domain information, Bma-pitp-1 is predicted to have metal ion binding activity.	Upregulated in F120 (M120)	-0.694557	6.63084	0.0023016	0.00557308
Bm5050	WBGene00225311	Bm5050 is an ortholog of O. volvulus OVOC1771; based on protein domain information, Bm5050 is involved in protein glycosylation; based on protein domain information, Bm5050 is predicted to have acetylglucosaminyltransferase activity.	Upregulated in F120 (M120)	-0.746704	4.93319	0.0081572	0.0171729
Bm5042	WBGene00225303	Bma-top-1 is an ortholog of C. elegans top-1; in C. elegans, top-1, is involved in nematode larval development, receptor-mediated endocytosis, determination of adult lifespan, gonad development, embryo development, body morphogenesis, the molting cycle, locomotion, meiotic chromosome segregation and oogenesis; based on protein domain information, Bma-top-1 is involved in DNA topological change; b…	Upregulated in F120 (M120)	-1.52638	6.99641	4.39e-10	2.85e-09
Bm5038	WBGene00225299	Bma-egl-30 is an ortholog of C. elegans egl-30; in C. elegans, egl-30, is involved in nematode larval development, serotonin receptor signaling pathway, dopamine receptor signaling pathway, feeding behavior, determination of adult lifespan, positive regulation of acetylcholine secretion, neurotransmission, oviposition, protein catabolic process, negative regulation of locomotion, positive regulat…	Upregulated in F120 (M120)	-0.804443	6.84021	0.000300468	0.000884287
Bm5028	WBGene00225289	Bma-tra-3 is an ortholog of C. elegans tra-3; in C. elegans, tra-3, is involved in protein autoprocessing, membrane protein intracellular domain proteolysis, feminization of hermaphroditic germ-line, hermaphrodite somatic sex determination and necrotic cell death; based on protein domain information, Bma-tra-3 is involved in proteolysis; based on protein domain information, Bma-tra-3 is predicted…	Upregulated in F120 (M120)	-0.940358	5.83292	6.7e-05	0.000223607
Bm5022	WBGene00225283	Bm5022 is an ortholog of C. elegans vab-8; in C. elegans, vab-8, is involved in neuron migration, axon guidance, mesodermal cell migration, oviposition, regulation of cell migration, growth and vulval development; based on protein domain information, Bm5022 is involved in microtubule-based movement; based on protein domain information, Bm5022 is predicted to have ATP binding activity, microtubule…	Upregulated in F120 (M120)	-2.4709	6.05716	1.36e-24	2.2e-23
Bm5020	WBGene00225281	Bm5020 is an ortholog of C. elegans npp-3; in C. elegans, npp-3, is involved in reproduction, establishment of mitotic spindle orientation, nematode larval development, nucleus organization, determination of adult lifespan, embryo development and locomotion; based on protein domain information, Bm5020 is localized to the nuclear pore.	Upregulated in F120 (M120)	-0.613672	7.79323	0.0142197	0.0278839
Bm5019	WBGene00225280	Bm5019 is an ortholog of C. elegans top-2 and cin-4; in C. elegans, top-2 and cin-4, are involved in embryo development; based on protein domain information, Bm5019 is involved in DNA topological change; based on protein domain information, Bm5019 is predicted to have ATP binding activity, DNA binding activity, and DNA topoisomerase type II (ATP-hydrolyzing) activity.	Upregulated in F120 (M120)	-0.896585	7.78342	0.000597546	0.001653
Bm5016	WBGene00225277	Bm5016 is an ortholog of C. elegans K12C11.1; based on protein domain information, Bm5016 is predicted to have aminopeptidase activity and manganese ion binding activity.	Upregulated in F120 (M120)	-1.04412	3.76783	0.00353285	0.00816252
Bm5010	WBGene00225271	Bm5010 is an ortholog of C. elegans C03H12.1.	Upregulated in F120 (M120)	-0.846316	6.64522	6.33e-05	0.00021242
Bm5008	WBGene00225269	Bma-egl-46 is an ortholog of C. elegans egl-46; in C. elegans, egl-46, is involved in neuron migration, nematode larval development, axon guidance, gene expression, protein catabolic process, vulval location, cell fate commitment, axon extension and neuroblast division; based on protein domain information, Bma-egl-46 is predicted to have nucleic acid binding activity.	Upregulated in F120 (M120)	-7.3576	3.05791	2.32e-19	2.87e-18
Bm5006	WBGene00225267	Bma-pix-1 is an ortholog of C. elegans pix-1; in C. elegans, pix-1, is involved in neuron migration, gonad morphogenesis and inductive cell migration; based on protein domain information, Bma-pix-1 is involved in regulation of Rho protein signal transduction; based on protein domain information, Bma-pix-1 is predicted to have Rho guanyl-nucleotide exchange factor activity.	Upregulated in F120 (M120)	-0.554966	6.34079	0.00797622	0.0168252
Bm5002	WBGene00225263	Bma-klp-7 is an ortholog of C. elegans klp-7; in C. elegans, klp-7, is involved in cytokinesis, microtubule depolymerization, microtubule nucleation, mitotic nuclear division, embryo development, locomotion, meiotic chromosome segregation and spindle assembly involved in meiosis; based on protein domain information, Bma-klp-7 is involved in microtubule-based movement; based on protein domain info…	Upregulated in F120 (M120)	-0.721961	7.40507	0.00585312	0.0127798
Bm4999	WBGene00225260	Bma-unc-68 is an ortholog of C. elegans unc-68; in C. elegans, unc-68, is involved in protein localization to organelle, locomotion, positive regulation of growth and positive regulation of programmed cell death; based on protein domain information, Bma-unc-68 is involved in calcium ion transmembrane transport and cellular calcium ion homeostasis; based on protein domain information, Bma-unc-68 i…	Upregulated in F120 (M120)	-1.02702	9.28094	6e-05	0.000201864
Bm4997	WBGene00225258	Bma-unc-70 is an ortholog of C. elegans unc-70; in C. elegans, unc-70, is involved in nematode larval development, axon guidance, axonal fasciculation, determination of adult lifespan, embryo development, embryonic body morphogenesis, dendrite development, oviposition, regulation of locomotion, response to starvation and muscle cell cellular homeostasis; based on protein domain information, Bma-u…	Upregulated in F120 (M120)	-1.28099	9.54049	5.55e-07	2.54e-06
Bm4987	WBGene00225248	Bm4987 is an ortholog of C. elegans K10D6.4.	Upregulated in F120 (M120)	-2.66489	4.42077	3.19e-15	3.09e-14
Bm4985	WBGene00225246	Bm4985 is an ortholog of C. elegans pup-2, cid-1 and Y34F4.3; based on protein domain information, Bm4985 is predicted to have nucleic acid binding activity and zinc ion binding activity.	Upregulated in F120 (M120)	-0.536772	7.28039	0.0268015	0.0488309
Bm4984	WBGene00225245	Bm4984 is an ortholog of C. elegans K10D2.1; based on protein domain information, Bm4984 is involved in chromatin modification, regulation of transcription, DNA-templated and transcription, DNA-templated; based on protein domain information, Bm4984 is localized to the nucleus.	Upregulated in F120 (M120)	-1.3025	6.66404	2.58e-08	1.38e-07
Bm4978	WBGene00225239	Bm4978 is an ortholog of C. elegans K10C3.4.	Upregulated in F120 (M120)	-1.18259	4.53391	0.000547736	0.00152675
Bm4974	WBGene00225235	Bma-cwn-1 is an ortholog of C. elegans cwn-1; in C. elegans, cwn-1, is involved in cell fate specification, embryo development and regulation of vulval development; based on protein domain information, Bma-cwn-1 is involved in Wnt signaling pathway and multicellular organism development; based on protein domain information, Bma-cwn-1 is predicted to have receptor binding activity; based on protei…	Upregulated in F120 (M120)	-1.30481	4.70231	0.000127564	0.000401637
Bm4972	WBGene00225233	Bma-spc-1 is an ortholog of C. elegans spc-1; in C. elegans, spc-1, is involved in nematode larval development, mitotic nuclear division, embryo development, embryonic body morphogenesis, locomotion, regulation of locomotion and positive regulation of growth; based on protein domain information, Bma-spc-1 is predicted to have calcium ion binding activity.	Upregulated in F120 (M120)	-1.40773	9.74911	6.07e-08	3.12e-07
Bm4966	WBGene00225227	Bma-lin-23 is an ortholog of C. elegans lin-23; in C. elegans, lin-23, is involved in nematode larval development, receptor-mediated endocytosis, negative regulation of cell proliferation, determination of adult lifespan, embryo development, body morphogenesis, locomotion, hermaphrodite genitalia development and axon extension; based on protein domain information, Bma-lin-23 is predicted to have …	Upregulated in F120 (M120)	-0.93731	6.32693	8.8e-05	0.000286435
Bm4963	WBGene00225224	Bma-dop-2 is an ortholog of C. elegans dop-2; in C. elegans, dop-2, is involved in dopamine receptor signaling pathway and response to food; based on protein domain information, Bma-dop-2 is involved in G-protein coupled receptor signaling pathway; based on protein domain information, Bma-dop-2 is predicted to have G-protein coupled receptor activity; based on protein domain information, Bma-dop-…	Upregulated in F120 (M120)	-1.06063	2.8537	0.0182535	0.0347068
Bm4952	WBGene00225213	Bma-lge-1 is an ortholog of C. elegans lge-1; based on protein domain information, Bma-lge-1 is predicted to have transferase activity, transferring glycosyl groups.	Upregulated in F120 (M120)	-3.2977	4.52394	3.32e-21	4.54e-20
Bm4949	WBGene00225210	Bma-sul-1 is an ortholog of C. elegans sul-1; in C. elegans, sul-1, is involved in heparan sulfate proteoglycan biosynthetic process, enzymatic modification; based on protein domain information, Bma-sul-1 is involved in metabolic process; based on protein domain information, Bma-sul-1 is predicted to have sulfuric ester hydrolase activity.	Upregulated in F120 (M120)	-1.46476	6.33202	2.26e-11	1.65e-10
Bm4948	WBGene00225209	Bma-uso-1 is an ortholog of C. elegans uso-1; in C. elegans, uso-1, is involved in receptor-mediated endocytosis, lipid storage, secretion by cell and inductive cell migration; based on protein domain information, Bma-uso-1 is involved in intracellular protein transport and vesicle fusion with Golgi apparatus; based on protein domain information, Bma-uso-1 is predicted to have protein transporter…	Upregulated in F120 (M120)	-0.720339	6.79436	0.000573564	0.00159245
Bm4943	WBGene00225204	Bm4943 is an ortholog of C. elegans gas-1 and nduf-2.2; in C. elegans, gas-1 and nduf-2.2, are involved in nematode larval development, receptor-mediated endocytosis and determination of adult lifespan; based on protein domain information, Bm4943 is involved in oxidation-reduction process; based on protein domain information, Bm4943 is predicted to have NAD binding activity, oxidoreductase activi…	Upregulated in F120 (M120)	-1.51329	6.84696	1.04e-10	7.16e-10
Bm4939	WBGene00225200	Bma-trpp-6 is an ortholog of C. elegans trpp-6.	Upregulated in F120 (M120)	-0.504323	6.33473	0.014402	0.0281739
Bm4931	WBGene00225192	Bma-let-19 is an ortholog of C. elegans let-19; in C. elegans, let-19, is involved in reproduction, nematode larval development, embryo development, body morphogenesis, the molting cycle and negative regulation of vulval development; based on protein domain information, Bma-let-19 is involved in regulation of transcription from RNA polymerase II promoter; based on protein domain information, Bma-…	Upregulated in F120 (M120)	-2.58139	9.80827	7.71e-19	9.27e-18
Bm493	WBGene00220754	Uncharacterized protein	Upregulated in F120 (M120)	-0.922448	4.19861	0.0153082	0.0297389
Bm4928	WBGene00225189	Bma-atf-2 is an ortholog of C. elegans atf-2; in C. elegans, atf-2, is involved in negative regulation of transcription from RNA polymerase II promoter and lipid storage; based on protein domain information, Bma-atf-2 is involved in regulation of transcription, DNA-templated; based on protein domain information, Bma-atf-2 is predicted to have sequence-specific DNA binding activity and transcripti…	Upregulated in F120 (M120)	-4.38838	5.21355	5.96e-38	1.87e-36
Bm492	WBGene00220753	Bm492 is an ortholog of O. volvulus OVOC6668; based on protein domain information, Bm492 is predicted to have ATP binding activity and nucleic acid binding activity.	Upregulated in F120 (M120)	-0.811319	8.90494	0.00183582	0.00455084
Bm4913	WBGene00225174	Bm4913 is an ortholog of C. elegans tyr-2; in C. elegans, tyr-2, is involved in apoptotic process and cellular metabolic process; based on protein domain information, Bm4913 is involved in metabolic process; based on protein domain information, Bm4913 is predicted to have oxidoreductase activity.	Upregulated in F120 (M120)	-3.0976	2.55298	2.61e-08	1.4e-07
Bm4904	WBGene00225165	Bma-col-182 is an ortholog of C. elegans col-72; proteomic studies indicate that Bma-col-182 is enriched in the digestive tract.	Upregulated in F120 (M120)	-6.08751	3.75434	2.55e-27	4.69e-26
Bm4903	WBGene00225164	Bma-epi-1 is an ortholog of C. elegans epi-1; in C. elegans, epi-1, is involved in neuron migration, nematode larval development, receptor-mediated endocytosis, apoptotic process, axonal defasciculation, response to heat, embryo development, body morphogenesis, positive regulation of endopeptidase activity, positive regulation of locomotion, negative regulation of vulval development, hermaphrodit…	Upregulated in F120 (M120)	-2.16142	8.14669	9.34e-17	9.99e-16
Bm4902	WBGene00225163	Bma-mrck-1 is an ortholog of C. elegans mrck-1; in C. elegans, mrck-1, is involved in nematode larval development, embryo development, embryonic body morphogenesis and locomotion; based on protein domain information, Bma-mrck-1 is involved in intracellular signal transduction and protein phosphorylation; based on protein domain information, Bma-mrck-1 is predicted to have ATP binding activity and…	Upregulated in F120 (M120)	-1.12268	7.79256	4.2e-05	0.000144983
Bm49	WBGene00220310	Bm49 is an ortholog of O. volvulus OVOC3909.	Upregulated in F120 (M120)	-1.85549	1.215	0.0123816	0.0246566
Bm4899	WBGene00225160	Bm4899 is an ortholog of C. elegans K08B12.1; based on protein domain information, Bm4899 is involved in lipid metabolic process.	Upregulated in F120 (M120)	-3.91337	4.2322	1.1e-22	1.63e-21
Bm4897	WBGene00225158	Bma-lag-1 is an ortholog of C. elegans lag-1; in C. elegans, lag-1, is involved in cell fate specification, Notch signaling pathway, embryo development, gene expression, oviposition, the molting cycle, collagen and cuticulin-based cuticle development, vulval development, positive regulation of vulval development, hermaphrodite genitalia development, germ-line stem cell division, regulation of cel…	Upregulated in F120 (M120)	-0.754303	7.30875	0.00215872	0.00526422
Bm4886	WBGene00225147	Bma-crml-1 is an ortholog of C. elegans crml-1; in C. elegans, crml-1, is involved in axon guidance, regulation of cell migration, negative regulation of Rac protein signal transduction, regulation of axon extension involved in axon guidance and striated muscle myosin thick filament assembly.	Upregulated in F120 (M120)	-0.495095	6.37594	0.0198178	0.0372947
Bm4875	WBGene00225136	Bm4875 is an ortholog of C. elegans K07C11.10; based on protein domain information, Bm4875 is involved in cilium assembly; based on protein domain information, Bm4875 is localized to the BBSome.	Upregulated in F120 (M120)	-2.44795	0.485511	0.0254649	0.0467237
Bm4870	WBGene00225131	Bm4870 is an ortholog of C. elegans K07C5.6.	Upregulated in F120 (M120)	-0.836634	7.24716	0.000492626	0.00138691
Bm4868	WBGene00225129	Bm4868 is an ortholog of O. volvulus OVOC10188; based on protein domain information, Bm4868 is involved in DNA biosynthetic process, DNA recombination and DNA repair; based on protein domain information, Bm4868 is predicted to have ATP binding activity and DNA ligase (ATP) activity.	Upregulated in F120 (M120)	-1.23026	4.54328	4.44e-05	0.000152744
Bm4865	WBGene00225126	Bma-tos-1 is an ortholog of C. elegans tos-1; in C. elegans, tos-1, is involved in nematode larval development.	Upregulated in F120 (M120)	-1.05122	8.52124	8.94e-05	0.000290657
Bm4864	WBGene00225125	Bma-acl-14 is an ortholog of C. elegans acl-14; in C. elegans, acl-14, is involved in embryo development; proteomic studies indicate that Bma-acl-14 is enriched in the reproductive tract.	Upregulated in F120 (M120)	-0.803063	4.76133	0.00481005	0.0107607
Bm4860	WBGene00225121	Bm4860 is an ortholog of C. elegans K07A12.4; based on protein domain information, Bm4860 is predicted to have GTP binding activity and GTPase activity.	Upregulated in F120 (M120)	-0.713719	6.60777	0.000610812	0.00168663
Bm4858	WBGene00225119	Bma-egg-6 is an ortholog of C. elegans egg-6; in C. elegans, egg-6, is involved in embryo development, locomotion and oogenesis.	Upregulated in F120 (M120)	-4.58604	6.13893	7.23e-61	7.33e-59
Bm4856	WBGene00225117	Bma-cmk-1 is an ortholog of C. elegans cmk-1; in C. elegans, cmk-1, is involved in positive regulation of CREB transcription factor activity, thermosensory behavior, dauer entry, regulation of neuron differentiation, positive regulation of transcription from RNA polymerase II promoter, protein autophosphorylation and neuron projection morphogenesis; based on protein domain information, Bma-cmk-1 …	Upregulated in F120 (M120)	-1.45199	2.40965	0.00242745	0.00583926
Bm4848	WBGene00225109	Bma-cri-1 is an ortholog of C. elegans cri-1.	Upregulated in F120 (M120)	-0.969046	4.5659	0.00158056	0.00397081
Bm484	WBGene00220745	Bm484 is an ortholog of O. volvulus OVOC6586.	Upregulated in F120 (M120)	-4.82237	7.26047	6.73e-60	6.34e-58
Bm4839	WBGene00225100	Bm4839 is an ortholog of C. elegans cdc-25.1, cdc-25.2, cdc-25.3 and cdc-25.4; based on protein domain information, Bm4839 is involved in mitotic M phase and protein dephosphorylation; based on protein domain information, Bm4839 is predicted to have protein tyrosine phosphatase activity.	Upregulated in F120 (M120)	-2.04953	7.59559	6.19e-15	5.89e-14
Bm4835	WBGene00225096	Bma-dgk-5 is an ortholog of C. elegans dgk-5; in C. elegans, dgk-5, is involved in reproduction and determination of adult lifespan; based on protein domain information, Bma-dgk-5 is involved in protein kinase C-activating G-protein coupled receptor signaling pathway; based on protein domain information, Bma-dgk-5 is predicted to have diacylglycerol kinase activity.	Upregulated in F120 (M120)	-0.704418	6.1077	0.00642218	0.0138743
Bm4833	WBGene00225094	Bma-cutl-16 is an ortholog of C. elegans cutl-16; in C. elegans, cutl-16, is involved in reproduction.	Upregulated in F120 (M120)	-0.997063	3.5351	0.00782034	0.0165349
Bm4829	WBGene00225090	Bma-sol-2 is an ortholog of C. elegans sol-2; in C. elegans, sol-2, is involved in thigmotaxis, hyperosmotic response, regulation of locomotion and positive regulation of glutamatergic synaptic transmission.	Upregulated in F120 (M120)	-1.62275	3.40904	0.000106829	0.000341918
Bm4828	WBGene00225089	Bma-hmp-2 is an ortholog of C. elegans hmp-2; in C. elegans, hmp-2, is involved in reproduction, nematode larval development, receptor-mediated endocytosis, embryo development, embryonic body morphogenesis, regulation of protein localization, cell migration involved in gastrulation, positive regulation of transcription from RNA polymerase II promoter and regulation of actin cytoskeleton organizat…	Upregulated in F120 (M120)	-0.757931	6.05766	0.000714628	0.00194453
Bm4822	WBGene00225083	Bma-crn-6 is an ortholog of C. elegans crn-6; in C. elegans, crn-6, is involved in apoptotic DNA fragmentation; based on protein domain information, Bma-crn-6 is involved in DNA metabolic process; based on protein domain information, Bma-crn-6 is predicted to have deoxyribonuclease II activity.	Upregulated in F120 (M120)	-0.754368	4.79063	0.00777132	0.0164516
Bm4821	WBGene00225082	Bm4821 is an ortholog of C. elegans K04H4.2.	Upregulated in F120 (M120)	-5.92739	4.41236	1.13e-35	3.29e-34
Bm4819	WBGene00225080	Bma-sel-7 is an ortholog of C. elegans sel-7; in C. elegans, sel-7, is involved in negative regulation of transcription from RNA polymerase II promoter, regulation of development, heterochronic, regulation of mesodermal cell fate specification, positive regulation of Notch signaling pathway and lateral inhibition.	Upregulated in F120 (M120)	-1.0784	4.36871	0.000576755	0.00160006
Bm4817	WBGene00225078	Bma-rnp-7 is an ortholog of C. elegans rnp-7; in C. elegans, rnp-7, is involved in nematode larval development, germ cell development, embryo development and hermaphrodite genitalia development; based on protein domain information, Bma-rnp-7 is predicted to have nucleic acid binding activity and nucleotide binding activity.	Upregulated in F120 (M120)	-0.604837	7.32458	0.0120021	0.0239862
Bm4815	WBGene00225076	Bma-ogt-1 is an ortholog of C. elegans ogt-1; in C. elegans, ogt-1, is involved in reproduction, glycogen metabolic process, protein dephosphorylation, protein O-linked glycosylation, response to stress, lipid storage and dauer larval development.	Upregulated in F120 (M120)	-0.918575	7.63332	0.000340992	0.000992299
Bm4814	WBGene00225075	Bma-apr-1 is an ortholog of C. elegans apr-1; in C. elegans, apr-1, is involved in reproduction, endodermal cell fate specification, protein export from nucleus, mitotic spindle organization, asymmetric cell division, embryo development, body morphogenesis, regulation of embryonic cell shape, positive regulation of Wnt signaling pathway, negative regulation of Wnt signaling pathway, regulation of…	Upregulated in F120 (M120)	-0.711975	4.73565	0.0136167	0.02683
Bm4813	WBGene00225074	Bm4813 is an ortholog of O. volvulus OVOC926; based on protein domain information, Bm4813 is predicted to have sequence-specific DNA binding activity.	Upregulated in F120 (M120)	-2.02071	5.42259	8.8e-15	8.28e-14
Bm4806	WBGene00225067	Bma-bli-4 is an ortholog of C. elegans bli-4; in C. elegans, bli-4, is involved in nematode larval development, gamete generation, embryo development, body morphogenesis, the molting cycle, collagen and cuticulin-based cuticle development and locomotion; based on protein domain information, Bma-bli-4 is involved in proteolysis; based on protein domain information, Bma-bli-4 is predicted to have s…	Upregulated in F120 (M120)	-0.70465	7.39405	0.016331	0.0315073
Bm4805	WBGene00225066	Bm4805 is an ortholog of C. elegans K04F10.2.	Upregulated in F120 (M120)	-0.653921	6.581	0.00375835	0.00862735
Bm4802	WBGene00225063	Bm4802 is an ortholog of C. elegans C15B12.2 and K04E7.1; proteomic studies indicate that Bm4802 is enriched in the digestive tract.	Upregulated in F120 (M120)	-1.1668	3.25369	0.00622003	0.0134814
Bm4793	WBGene00225054	Bm4793 is an ortholog of C. elegans K03H6.5; based on protein domain information, Bm4793 is involved in G-protein coupled receptor signaling pathway; based on protein domain information, Bm4793 is predicted to have G-protein coupled receptor activity; based on protein domain information, Bm4793 is an integral component of the membrane.	Upregulated in F120 (M120)	-2.13322	0.71879	0.00389026	0.00888988
Bm4790	WBGene00225051	Bm4790 is an ortholog of C. elegans rei-1 and rei-2; based on protein domain information, Bm4790 is involved in intracellular signal transduction.	Upregulated in F120 (M120)	-0.524993	5.93705	0.0167741	0.0322336
Bm4784	WBGene00225045	Bma-kal-1 is an ortholog of C. elegans kal-1; in C. elegans, kal-1, is involved in neuron migration, embryo development, nematode male tail tip morphogenesis, embryonic morphogenesis, axon extension and epidermis morphogenesis; based on protein domain information, Bma-kal-1 is predicted to have peptidase inhibitor activity; based on protein domain information, Bma-kal-1 is localized to the extrac…	Upregulated in F120 (M120)	-5.40329	4.89937	7.69e-43	2.95e-41
Bm4783	WBGene00225044	Bm4783 is an ortholog of C. elegans fkh-9; in C. elegans, fkh-9, is involved in learning, short-term memory, determination of adult lifespan and axon regeneration; based on protein domain information, Bm4783 is involved in regulation of transcription, DNA-templated; based on protein domain information, Bm4783 is predicted to have sequence-specific DNA binding activity and transcription factor act…	Upregulated in F120 (M120)	-1.89099	5.55826	2.8e-11	2.03e-10
Bm4776	WBGene00225037	Bm4776 is an ortholog of O. volvulus OVOC11436.	Upregulated in F120 (M120)	-0.682348	6.69839	0.00109534	0.00284309
Bm4771	WBGene00225032	Bma-tmem-135 is an ortholog of C. elegans tmem-135.	Upregulated in F120 (M120)	-0.638175	6.08258	0.0027305	0.0064905
Bm4766	WBGene00225027	Bm4766 is an ortholog of C. elegans teg-4; in C. elegans, teg-4, is involved in nematode larval development, germ cell development, determination of adult lifespan, embryo development, cell migration, regulation of meiotic nuclear division, hermaphrodite genitalia development and regulation of cell proliferation; based on protein domain information, Bm4766 is predicted to have nucleic acid bindin…	Upregulated in F120 (M120)	-0.831492	7.89378	0.000886463	0.00235373
Bm4751	WBGene00225012	Bma-axl-1 is an ortholog of C. elegans axl-1; in C. elegans, axl-1, is involved in reproduction and axon guidance.	Upregulated in F120 (M120)	-1.15642	5.698	3.37e-06	1.38e-05
Bm475	WBGene00220736	Bm475 is an ortholog of O. volvulus OVOC6844.	Upregulated in F120 (M120)	-1.08743	5.05249	0.000192082	0.000584875
Bm4732	WBGene00224993	Bma-rib-2 is an ortholog of C. elegans rib-2; in C. elegans, rib-2, is involved in determination of adult lifespan, embryo development, heparan sulfate proteoglycan biosynthetic process, oviposition, growth, embryonic morphogenesis and pharynx development; based on protein domain information, Bma-rib-2 is involved in glycosaminoglycan biosynthetic process and heparan sulfate proteoglycan biosynth…	Upregulated in F120 (M120)	-2.65778	10.664	6.97e-18	8.02e-17
Bm4730	WBGene00224991	Bm4730 is an ortholog of O. volvulus Ovo-vars-2; based on protein domain information, Bm4730 is localized to the nucleus.	Upregulated in F120 (M120)	-0.910516	6.68281	2.72e-05	9.68e-05
Bm473	WBGene00220734	Uncharacterized protein	Upregulated in F120 (M120)	-2.64537	4.55261	7.14e-15	6.76e-14
Bm4728	WBGene00224989	Bm4728 is an ortholog of C. elegans K01D12.6; based on protein domain information, Bm4728 is involved in mitochondrial fusion.	Upregulated in F120 (M120)	-0.536367	5.55323	0.023611	0.0436229
Bm4727	WBGene00224988	Bma-nst-1 is an ortholog of O. volvulus OVOC10997; proteomic studies indicate that Bma-nst-1 is enriched in the reproductive tract.	Upregulated in F120 (M120)	-0.497905	6.56822	0.017822	0.0339896
Bm4721	WBGene00224982	Bma-fozi-1 is an ortholog of C. elegans fozi-1; in C. elegans, fozi-1, is involved in mesodermal cell fate specification.	Upregulated in F120 (M120)	-1.35961	3.937	0.00010023	0.000322835
Bm472	WBGene00220733	Uncharacterized protein	Upregulated in F120 (M120)	-3.81102	2.07987	6.27e-07	2.84e-06
Bm4716	WBGene00224977	Bma-magi-1 is an ortholog of C. elegans magi-1; in C. elegans, magi-1, is involved in long-term memory, regulation of protein localization and habituation; proteomic studies indicate that Bma-magi-1 is enriched in the digestive tract.	Upregulated in F120 (M120)	-1.76217	7.60766	2.4e-10	1.6e-09
Bm4715	WBGene00224976	Bma-cbn-1 is an ortholog of C. elegans cbn-1; based on protein domain information, Bma-cbn-1 is involved in signal transduction; based on protein domain information, Bma-cbn-1 is predicted to have calcium ion binding activity; based on protein domain information, Bma-cbn-1 is localized to the proteinaceous extracellular matrix.	Upregulated in F120 (M120)	-4.65036	3.72578	1.32e-21	1.84e-20
Bm4712	WBGene00224973	Bma-sgcb-1 is an ortholog of C. elegans sgcb-1; based on protein domain information, Bma-sgcb-1 is involved in muscle organ development; based on protein domain information, Bma-sgcb-1 is an integral component of the membrane and is localized to the sarcoglycan complex.	Upregulated in F120 (M120)	-1.17368	3.20793	0.00598864	0.0130463
Bm4710	WBGene00224971	Bma-unc-26 is an ortholog of C. elegans unc-26; in C. elegans, unc-26, is involved in positive regulation of neurotransmitter secretion, muscle contraction, cytoskeleton organization, endosome organization, positive regulation of necrotic cell death, gamma-aminobutyric acid transport, acetylcholine transport, synaptic vesicle budding from presynaptic endocytic zone membrane, synaptic vesicle unco…	Upregulated in F120 (M120)	-0.737902	6.28612	0.00131747	0.00336144
Bm4703	WBGene00224964	Bm4703 is an ortholog of C. elegans JC8.2.	Upregulated in F120 (M120)	-0.558778	6.32502	0.00697153	0.0149248
Bm4698	WBGene00224959	Bma-pdk-1 is an ortholog of O. volvulus Ovo-pdk-1; based on protein domain information, Bma-pdk-1 is involved in protein phosphorylation; based on protein domain information, Bma-pdk-1 is predicted to have ATP binding activity and protein kinase activity.	Upregulated in F120 (M120)	-0.891011	6.83989	5.28e-05	0.000179512
Bm4697	WBGene00224958	Bma-par-1 is an ortholog of C. elegans par-1; in C. elegans, par-1, is involved in embryo development, embryonic pattern specification, polarity specification of anterior/posterior axis, peptidyl-serine phosphorylation, establishment of cell polarity, vulval development, negative regulation of vulval development, hermaphrodite genitalia development, asymmetric protein localization involved in cel…	Upregulated in F120 (M120)	-0.799659	8.67746	0.00329669	0.00768361
Bm4696	WBGene00224957	Bma-gly-6 is an ortholog of C. elegans gly-6.	Upregulated in F120 (M120)	-1.23734	5.30262	3.76e-06	1.52e-05
Bm4692	WBGene00224953	Bma-hpo-11 is an ortholog of C. elegans hpo-11; in C. elegans, hpo-11, is involved in oviposition and lipid storage; based on protein domain information, Bma-hpo-11 is involved in protein phosphorylation; based on protein domain information, Bma-hpo-11 is predicted to have ATP binding activity and protein kinase activity.	Upregulated in F120 (M120)	-1.10372	7.09784	1.54e-05	5.68e-05
Bm4689	WBGene00224950	Bm4689 is an ortholog of C. elegans exp-1; in C. elegans, exp-1, is involved in potassium ion transport, sodium ion transport, embryo development, oviposition, defecation and positive regulation of muscle contraction; based on protein domain information, Bm4689 is involved in ion transport; based on protein domain information, Bm4689 is predicted to have extracellular ligand-gated ion channel act…	Upregulated in F120 (M120)	-1.86023	1.42227	0.014137	0.027732
Bm4688	WBGene00224949	Bm4688 is an ortholog of C. elegans C44E4.5.	Upregulated in F120 (M120)	-0.877321	5.90238	4.86e-05	0.000166187
Bm4686	WBGene00224947	Bma-eat-20 is an ortholog of C. elegans eat-20; in C. elegans, eat-20, is involved in protein catabolic process and hermaphrodite genitalia development.	Upregulated in F120 (M120)	-1.01256	6.35699	2.34e-06	9.79e-06
Bm4684	WBGene00224945	Bma-mtm-5 is an ortholog of C. elegans mtm-5; based on protein domain information, Bma-mtm-5 is involved in intracellular signal transduction.	Upregulated in F120 (M120)	-1.2927	6.27421	2.5e-09	1.51e-08
Bm4677	WBGene00224938	Bm4677 is an ortholog of C. elegans fmo-1, fmo-2, fmo-3 and fmo-5; based on protein domain information, Bm4677 is involved in oxidation-reduction process; based on protein domain information, Bm4677 is predicted to have N,N-dimethylaniline monooxygenase activity, NADP binding activity, and flavin adenine dinucleotide binding activity.	Upregulated in F120 (M120)	-0.931954	5.93477	0.000102543	0.000329487
Bm4661	WBGene00224922	Bma-athp-2 is an ortholog of C. elegans athp-2; in C. elegans, athp-2, is involved in determination of adult lifespan, locomotion and negative regulation of vulval development; based on protein domain information, Bma-athp-2 is predicted to have zinc ion binding activity.	Upregulated in F120 (M120)	-0.708263	7.72442	0.00552278	0.0121558
Bm4660	WBGene00224921	Bma-mboa-2 is an ortholog of O. volvulus OVOC6771.	Upregulated in F120 (M120)	-1.01459	5.57517	1.71e-05	6.25e-05
Bm4659	WBGene00224920	Bma-math-33 is an ortholog of C. elegans math-33; in C. elegans, math-33, is involved in reproduction, nematode larval development, embryo development, protein deubiquitination, hemidesmosome assembly, positive regulation of growth and positive regulation of sequence-specific DNA binding transcription factor activity; based on protein domain information, Bma-math-33 is involved in protein deubiqu…	Upregulated in F120 (M120)	-0.652397	8.90629	0.0150372	0.0292713
Bm4652	WBGene00224913	Bm4652 is an ortholog of C. elegans adr-1 and D2005.1; in C. elegans, adr-1, is involved in nematode larval development, adenosine to inosine editing, oviposition, the molting cycle, hermaphrodite genitalia development and oogenesis; based on protein domain information, Bm4652 is involved in RNA processing; based on protein domain information, Bm4652 is predicted to have RNA binding activity and …	Upregulated in F120 (M120)	-0.975302	6.50727	3.28e-06	1.35e-05
Bm4646	WBGene00224907	Bma-mls-1 is an ortholog of C. elegans mls-1; in C. elegans, mls-1, is involved in post-embryonic development and muscle cell fate specification; based on protein domain information, Bma-mls-1 is involved in regulation of transcription, DNA-templated; based on protein domain information, Bma-mls-1 is predicted to have transcription factor activity, sequence-specific DNA binding; based on protein …	Upregulated in F120 (M120)	-1.59255	1.46131	0.00993807	0.0203621
Bm4643	WBGene00224904	Bma-hke-4.2 is an ortholog of C. elegans hke-4.2; based on protein domain information, Bma-hke-4.2 is involved in metal ion transport and transmembrane transport; based on protein domain information, Bma-hke-4.2 is predicted to have metal ion transmembrane transporter activity; based on protein domain information, Bma-hke-4.2 is localized to the membrane.	Upregulated in F120 (M120)	-0.752089	6.83461	0.00109272	0.00283765
Bm4641	WBGene00224902	Bma-gob-1 is an ortholog of C. elegans gob-1; in C. elegans, gob-1, is involved in trehalose biosynthetic process.	Upregulated in F120 (M120)	-0.610688	6.63036	0.00478223	0.010712
Bm4631	WBGene00224892	Bma-chd-1 is an ortholog of C. elegans chd-1; in C. elegans, chd-1, is involved in embryo development; based on protein domain information, Bma-chd-1 is involved in regulation of transcription, DNA-templated; based on protein domain information, Bma-chd-1 is predicted to have ATP binding activity and core promoter sequence-specific DNA binding activity; based on protein domain information, Bma-ch…	Upregulated in F120 (M120)	-1.60623	7.59185	7.29e-10	4.62e-09
Bm4622	WBGene00224883	Bma-frm-3 is an ortholog of C. elegans frm-3; in C. elegans, frm-3, is involved in gamma-aminobutyric acid receptor clustering; based on protein domain information, Bma-frm-3 is predicted to have cytoskeletal protein binding activity; based on protein domain information, Bma-frm-3 is localized to the cytoplasm and the extrinsic component of membrane.	Upregulated in F120 (M120)	-1.68265	5.67299	3.71e-12	2.87e-11
Bm4621	WBGene00224882	Bm4621 is an ortholog of O. volvulus OVOC7948; based on protein domain information, Bm4621 is involved in eukaryotic translation initiation factor 4F complex assembly and translational initiation; based on protein domain information, Bm4621 is predicted to have RNA binding activity and nucleotide binding activity.	Upregulated in F120 (M120)	-1.25657	7.50546	8.19e-07	3.64e-06
Bm4614	WBGene00224875	Bm4614 is an ortholog of C. elegans Y42H9AR.4.	Upregulated in F120 (M120)	-1.03984	6.70439	5.66e-07	2.59e-06
Bm4606	WBGene00224867	Bma-syd-2 is an ortholog of C. elegans syd-2; in C. elegans, syd-2, is involved in neuromuscular synaptic transmission, locomotory behavior, axo-dendritic transport, protein localization, oviposition, locomotion, regulation of synapse structure or activity, synapse organization, positive regulation of anterograde synaptic vesicle transport and positive regulation of ATP-dependent microtubule moto…	Upregulated in F120 (M120)	-1.54368	8.38608	1.22e-06	5.32e-06
Bm46	WBGene00220307	Uncharacterized protein	Upregulated in F120 (M120)	-4.09199	0.192099	0.000248373	0.000740803
Bm4595	WBGene00224856	Bm4595 is an ortholog of O. volvulus OVOC10110.	Upregulated in F120 (M120)	-0.927729	5.97729	1.15e-05	4.32e-05
Bm4592	WBGene00224853	Bm4592 is an ortholog of C. elegans F59D12.2.	Upregulated in F120 (M120)	-2.0276	2.56753	2.69e-05	9.58e-05
Bm4590	WBGene00224851	Bm4590 is an ortholog of C. elegans F59C12.3.	Upregulated in F120 (M120)	-0.550758	7.04078	0.0245926	0.045248
Bm4585	WBGene00224846	Bm4585 is an ortholog of C. elegans F59B8.1.	Upregulated in F120 (M120)	-2.73707	0.221791	0.00125993	0.00322701
Bm4578	WBGene00224839	Bm4578 is an ortholog of C. elegans F59A3.4; based on protein domain information, Bm4578 is involved in metal ion transport and transmembrane transport; based on protein domain information, Bm4578 is predicted to have metal ion transmembrane transporter activity; based on protein domain information, Bm4578 is localized to the membrane.	Upregulated in F120 (M120)	-2.37541	7.58296	5.72e-20	7.42e-19
Bm4575	WBGene00224836	Bm4575 is an ortholog of C. elegans F59A2.2 and golg-4; based on protein domain information, Bm4575 is involved in protein targeting to Golgi.	Upregulated in F120 (M120)	-1.52166	7.08326	1.98e-09	1.21e-08
Bm4565	WBGene00224826	Bma-tag-65 is an ortholog of C. elegans tag-65; based on protein domain information, Bma-tag-65 is involved in RNA processing; based on protein domain information, Bma-tag-65 is predicted to have RNA binding activity.	Upregulated in F120 (M120)	-0.641698	6.22218	0.0114452	0.0230071
Bm4560	WBGene00224821	Bma-myo-5 is an ortholog of C. elegans myo-5; based on protein domain information, Bma-myo-5 is predicted to have ATP binding activity and motor activity; based on protein domain information, Bma-myo-5 is localized to the myosin complex.	Upregulated in F120 (M120)	-0.858867	5.44007	0.000772839	0.0020848
Bm4559	WBGene00224820	Bma-lips-9 is an ortholog of C. elegans lips-9; in C. elegans, lips-9, is involved in meiotic chromosome segregation; based on protein domain information, Bma-lips-9 is predicted to have hydrolase activity.	Upregulated in F120 (M120)	-2.50182	1.54398	3.25e-05	0.000114207
Bm4552	WBGene00224813	Bm4552 is an ortholog of C. elegans F58E6.13.	Upregulated in F120 (M120)	-4.34886	2.5982	2.19e-11	1.6e-10
Bm4550	WBGene00224811	Bma-hrp-2 is an ortholog of C. elegans hrp-2; in C. elegans, hrp-2, is involved in apoptotic process, embryo development, hermaphrodite genitalia development and oogenesis; based on protein domain information, Bma-hrp-2 is predicted to have nucleic acid binding activity and nucleotide binding activity.	Upregulated in F120 (M120)	-0.909581	8.46655	0.000330159	0.000963145
Bm4546	WBGene00224807	Bm4546 is an ortholog of C. elegans F58B3.6.	Upregulated in F120 (M120)	-0.548932	7.23335	0.0203006	0.0381021
Bm4541	WBGene00224802	Bma-dpy-20 is an ortholog of C. elegans gei-13; in C. elegans, gei-13, is involved in embryo development, body morphogenesis, collagen and cuticulin-based cuticle development and locomotion; based on protein domain information, Bma-dpy-20 is predicted to have DNA binding activity.	Upregulated in F120 (M120)	-2.76844	7.6507	1.82e-24	2.92e-23
Bm4535	WBGene00224796	Bma-egl-15 is an ortholog of C. elegans egl-15; in C. elegans, egl-15, is involved in nematode larval development, receptor-mediated endocytosis, axon guidance, embryo development, oviposition, protein catabolic process, secretion by cell, hermaphrodite genitalia development and engulfment of apoptotic cell; based on protein domain information, Bma-egl-15 is involved in protein phosphorylation; b…	Upregulated in F120 (M120)	-0.806739	6.82659	0.00313121	0.00734295
Bm4534	WBGene00224795	Bma-ldb-1 is an ortholog of C. elegans ldb-1; in C. elegans, ldb-1, is involved in receptor-mediated endocytosis, synapse assembly, mechanosensory behavior, embryo development, protein localization to nucleus, locomotion, vulval development and hermaphrodite genitalia development.	Upregulated in F120 (M120)	-1.86506	8.37564	8.68e-10	5.47e-09
Bm4523	WBGene00224784	Bm4523 is an ortholog of C. elegans bet-2, F13C5.2 and bet-1.	Upregulated in F120 (M120)	-1.89086	9.11	3.55e-09	2.11e-08
Bm4515	WBGene00224776	Bma-abu-13 is an ortholog of C. elegans abu-13; in C. elegans, abu-13, is involved in defense response.	Upregulated in F120 (M120)	-2.49507	3.66936	3.95e-10	2.58e-09
Bm4504	WBGene00224765	Bm4504 is an ortholog of C. elegans F57A8.4; based on protein domain information, Bm4504 is involved in G-protein coupled receptor signaling pathway; based on protein domain information, Bm4504 is predicted to have G-protein coupled receptor activity; based on protein domain information, Bm4504 is an integral component of the membrane.	Upregulated in F120 (M120)	-3.15433	1.74028	1.46e-06	6.3e-06
Bm4502	WBGene00224763	Bm4502 is an ortholog of O. volvulus OVOC6535.	Upregulated in F120 (M120)	-2.5455	7.4766	2.63e-22	3.83e-21
Bm450	WBGene00220711	Uncharacterized protein	Upregulated in F120 (M120)	-1.51288	2.13835	0.00336121	0.00781004
Bm4492	WBGene00224753	Bma-lgl-1 is an ortholog of C. elegans lgl-1; in C. elegans, lgl-1, is involved in asymmetric protein localization, gonad development and establishment of spindle orientation.	Upregulated in F120 (M120)	-1.19868	6.76737	2.91e-08	1.55e-07
Bm4487	WBGene00224748	Bma-ifet-1 is an ortholog of C. elegans ifet-1; in C. elegans, ifet-1, is involved in embryo development, negative regulation of translation and oogenesis.	Upregulated in F120 (M120)	-0.758657	7.1188	0.00318912	0.00746725
Bm4485	WBGene00224746	Bm4485 is an ortholog of C. elegans fax-1 and nhr-111; based on protein domain information, Bm4485 is involved in regulation of transcription, DNA-templated and steroid hormone mediated signaling pathway; based on protein domain information, Bm4485 is predicted to have sequence-specific DNA binding activity, steroid hormone receptor activity, transcription factor activity, sequence-specific DNA b…	Upregulated in F120 (M120)	-4.51682	1.98875	9.52e-11	6.56e-10
Bm4483	WBGene00224744	Bma-fcho-1 is an ortholog of C. elegans fcho-1; in C. elegans, fcho-1, is involved in body morphogenesis, locomotion and clathrin-dependent endocytosis.	Upregulated in F120 (M120)	-0.608562	7.46174	0.0125869	0.025028
Bm4482	WBGene00224743	Bma-vig-1 is an ortholog of C. elegans vig-1; in C. elegans, vig-1, is involved in embryo development.	Upregulated in F120 (M120)	-0.731152	8.42243	0.00372751	0.00856209
Bm4480	WBGene00224741	Bma-alh-6 is an ortholog of C. elegans alh-6; in C. elegans, alh-6, is involved in reproduction, receptor-mediated endocytosis, developmental process and locomotion; based on protein domain information, Bma-alh-6 is involved in glutamate biosynthetic process, oxidation-reduction process and proline biosynthetic process; based on protein domain information, Bma-alh-6 is predicted to have 1-pyrroli…	Upregulated in F120 (M120)	-0.49508	5.62865	0.0273743	0.0497382
Bm4476	WBGene00224737	Bma-ddx-15 is an ortholog of C. elegans ddx-15; in C. elegans, ddx-15, is involved in nematode larval development, receptor-mediated endocytosis, germ cell development, embryo development, RNA interference, locomotion, regulation of meiotic nuclear division, feminization of hermaphroditic germ-line, hermaphrodite genitalia development and regulation of cell proliferation; based on protein domain …	Upregulated in F120 (M120)	-0.761112	6.85309	0.00123953	0.00318087
Bm4473	WBGene00224734	Bm4473 is an ortholog of C. elegans daz-1; in C. elegans, daz-1, is involved in reproduction and receptor-mediated endocytosis; based on protein domain information, Bm4473 is predicted to have nucleic acid binding activity and nucleotide binding activity.	Upregulated in F120 (M120)	-1.24211	7.41983	9.77e-07	4.29e-06
Bm4467	WBGene00224728	Bma-ptr-11 is an ortholog of C. elegans ptr-11; in C. elegans, ptr-11, is involved in the molting cycle, locomotion, positive regulation of growth and vulval development; based on protein domain information, Bma-ptr-11 is an integral component of the membrane.	Upregulated in F120 (M120)	-2.97426	3.10841	3.75e-10	2.46e-09
Bm4466	WBGene00224727	Bm4466 is an ortholog of C. elegans bli-3 and duox-2; in C. elegans, bli-3 and duox-2, are involved in nematode larval development, defense response, embryo development, body morphogenesis, the molting cycle, collagen and cuticulin-based cuticle development and locomotion; based on protein domain information, Bm4466 is involved in oxidation-reduction process and response to oxidative stress; base…	Upregulated in F120 (M120)	-1.18183	6.97391	7.82e-07	3.5e-06
Bm4465	WBGene00224726	Bm4465 is an ortholog of C. elegans F56C9.10.	Upregulated in F120 (M120)	-0.869682	7.23628	0.000547748	0.00152675
Bm4464	WBGene00224725	Bma-glb-19 is an ortholog of C. elegans glb-19; based on protein domain information, Bma-glb-19 is predicted to have heme binding activity and oxygen binding activity.	Upregulated in F120 (M120)	-5.03931	4.19302	3.97e-25	6.65e-24
Bm4460	WBGene00224721	Bma-rgs-7 is an ortholog of C. elegans rgs-7.	Upregulated in F120 (M120)	-1.23613	4.5185	7.05e-05	0.000234137
Bm4454	WBGene00224715	Bma-gex-2 is an ortholog of C. elegans gex-2; in C. elegans, gex-2, is involved in nematode larval development, axon guidance, embryo development, body morphogenesis, dendrite development, oviposition, hermaphrodite genitalia development and axon extension.	Upregulated in F120 (M120)	-0.839634	7.46233	0.00124061	0.00318288
Bm4440	WBGene00224701	Bm4440 is an ortholog of C. elegans F55F10.1; based on protein domain information, Bm4440 is predicted to have ATP binding activity and ATPase activity.	Upregulated in F120 (M120)	-1.36988	8.15734	1.38e-06	5.98e-06
Bm4432	WBGene00224693	Uncharacterized protein	Upregulated in F120 (M120)	-0.888484	4.1056	0.0122719	0.0244726
Bm4429	WBGene00224690	Bma-unc-55 is an ortholog of O. volvulus OVOC635; based on protein domain information, Bma-unc-55 is involved in regulation of transcription, DNA-templated and steroid hormone mediated signaling pathway; based on protein domain information, Bma-unc-55 is predicted to have RNA polymerase II transcription factor activity, ligand-activated sequence-specific DNA binding, sequence-specific DNA binding…	Upregulated in F120 (M120)	-0.566441	5.89821	0.00929523	0.0192563
Bm4426	WBGene00224687	Bma-glit-1 is an ortholog of C. elegans glit-1; in C. elegans, glit-1, is involved in reproduction, chemotaxis, determination of adult lifespan, embryo development and positive regulation of growth.	Upregulated in F120 (M120)	-1.60152	6.20223	9.19e-13	7.43e-12
Bm4424	WBGene00224685	Bma-aman-1 is an ortholog of C. elegans aman-1; in C. elegans, aman-1, is involved in striated muscle myosin thick filament assembly; based on protein domain information, Bma-aman-1 is involved in mannose metabolic process; based on protein domain information, Bma-aman-1 is predicted to have alpha-mannosidase activity, carbohydrate binding activity, and zinc ion binding activity.	Upregulated in F120 (M120)	-2.6066	6.54073	9.84e-31	2.12e-29
Bm4423	WBGene00224684	Bm4423 is an ortholog of C. elegans F55C12.5.	Upregulated in F120 (M120)	-0.511034	6.6467	0.0122788	0.024473
Bm4422	WBGene00224683	Bm4422 is an ortholog of C. elegans rfip-1.	Upregulated in F120 (M120)	-0.689767	5.26553	0.00961695	0.019811
Bm4419	WBGene00224680	Bma-unc-73 is an ortholog of O. volvulus OVOC153; based on protein domain information, Bma-unc-73 is involved in regulation of Rho protein signal transduction; based on protein domain information, Bma-unc-73 is predicted to have Rho guanyl-nucleotide exchange factor activity.	Upregulated in F120 (M120)	-1.23286	7.52188	5.74e-07	2.62e-06
Bm4418	WBGene00224679	Bm4418 is an ortholog of C. elegans unc-73; in C. elegans, unc-73, is involved in cytokinesis, neuron migration, nematode larval development, axon guidance, axonal fasciculation, mesodermal cell migration, protein secretion, embryo development, body morphogenesis, positive regulation of acetylcholine secretion, neurotransmission, dendrite development, Rac protein signal transduction, oviposition,…	Upregulated in F120 (M120)	-0.691587	6.44895	0.000789723	0.00212236
Bm4415	WBGene00224676	Bma-rskd-1 is an ortholog of C. elegans rskd-1; based on protein domain information, Bma-rskd-1 is predicted to have phosphatidylinositol binding activity.	Upregulated in F120 (M120)	-1.69926	6.6222	4.03e-15	3.89e-14
Bm4408	WBGene00224669	Bma-sel-10 is an ortholog of C. elegans sel-10; in C. elegans, sel-10, is involved in regulation of Notch signaling pathway, post-embryonic morphogenesis, oviposition, protein catabolic process, feminization of hermaphroditic germ-line and masculinization of hermaphroditic germ-line.	Upregulated in F120 (M120)	-0.877155	6.88281	0.000377359	0.0010886
Bm4395	WBGene00224656	Bma-cutl-21 is an ortholog of C. elegans cutl-21.	Upregulated in F120 (M120)	-1.13683	2.94252	0.0106546	0.0216716
Bm4392	WBGene00224653	Bm4392 is an ortholog of C. elegans stau-1; in C. elegans, stau-1, is involved in meiotic nuclear division, germ cell development, embryo development and negative regulation of RNA interference.	Upregulated in F120 (M120)	-1.14343	7.21943	3.84e-05	0.000133609
Bm4383	WBGene00224644	Bma-nid-1 is an ortholog of C. elegans nid-1; in C. elegans, nid-1, is involved in neuron migration, cholinergic synaptic transmission, protein localization to synapse and synapse organization; based on protein domain information, Bma-nid-1 is involved in cell-matrix adhesion; based on protein domain information, Bma-nid-1 is predicted to have calcium ion binding activity.	Upregulated in F120 (M120)	-1.7746	7.72566	2.38e-09	1.45e-08
Bm4379	WBGene00224640	Bma-zfp-1 is an ortholog of C. elegans zfp-1; in C. elegans, zfp-1, is involved in nematode larval development, embryo development, RNA interference, locomotion, negative regulation of vulval development and hermaphrodite genitalia development; based on protein domain information, Bma-zfp-1 is predicted to have zinc ion binding activity.	Upregulated in F120 (M120)	-1.50118	8.90039	3.26e-07	1.54e-06
Bm4375	WBGene00224636	Bm4375 is an ortholog of C. elegans par-3; in C. elegans, par-3, is involved in establishment of mitotic spindle orientation, nematode larval development, receptor-mediated endocytosis, asymmetric protein localization, asymmetric cell division, embryo development, polarity specification of anterior/posterior axis, body morphogenesis, ovulation, negative regulation of vulval development and hermap…	Upregulated in F120 (M120)	-2.77906	8.55875	1.89e-22	2.78e-21
Bm4373	WBGene00224634	Bm4373 is an ortholog of C. elegans F54E4.3.	Upregulated in F120 (M120)	-1.01742	5.35302	0.000114438	0.000363428
Bm4372	WBGene00224633	Bma-rbc-1 is an ortholog of C. elegans rbc-1.	Upregulated in F120 (M120)	-1.58393	9.23618	1.06e-09	6.63e-09
Bm4368	WBGene00224629	Bm4368 is an ortholog of C. elegans sumv-2; in C. elegans, sumv-2, is involved in reproduction, nematode larval development, embryo development, RNA interference and negative regulation of vulval development; proteomic studies indicate that Bm4368 is enriched in the reproductive tract.	Upregulated in F120 (M120)	-0.74228	7.97181	0.00308318	0.00724469
Bm4362	WBGene00224623	Bm4362 is an ortholog of C. elegans C23H4.6 and smc-6; in C. elegans, smc-6, is involved in embryo development; based on protein domain information, Bm4362 is involved in double-strand break repair via homologous recombination and resolution of recombination intermediates; based on protein domain information, Bm4362 is localized to the Smc5-Smc6 complex.	Upregulated in F120 (M120)	-1.13144	6.73442	3.04e-06	1.25e-05
Bm4358	WBGene00224619	Bm4358 is an ortholog of C. elegans F54D1.6, K03H1.5 and R09E10.5; based on protein domain information, Bm4358 is involved in cell-matrix adhesion.	Upregulated in F120 (M120)	-1.44821	6.33446	7.76e-11	5.43e-10
Bm4353	WBGene00224614	Bm4353 is an ortholog of C. elegans F54C9.9.	Upregulated in F120 (M120)	-0.732498	5.95865	0.00370867	0.00852618
Bm4338	WBGene00224599	Bma-unc-84 is an ortholog of C. elegans unc-84; in C. elegans, unc-84, is involved in nervous system development, embryo development, oviposition, regulation of cell migration, nuclear migration along microtubule, pronuclear migration, locomotion, vulval development and male mating behavior.	Upregulated in F120 (M120)	-1.03227	7.53849	2.79e-05	9.89e-05
Bm4337	WBGene00224598	Bma-atad-3 is an ortholog of C. elegans atad-3; in C. elegans, atad-3, is involved in nematode larval development, receptor-mediated endocytosis, apoptotic process, mitochondrion organization, embryo development, the molting cycle and pronuclear migration; based on protein domain information, Bma-atad-3 is predicted to have ATP binding activity.	Upregulated in F120 (M120)	-0.688487	5.02795	0.0270919	0.0492848
Bm4336	WBGene00224597	Bm4336 is an ortholog of C. elegans F54B3.1; based on protein domain information, Bm4336 is localized to the peroxisome.	Upregulated in F120 (M120)	-1.46237	7.39349	3.77e-09	2.23e-08
Bm4331	WBGene00224592	Bm4331 is an ortholog of C. elegans cysl-1, cysl-2, F59A7.7, cysl-4 and cysl-3.	Upregulated in F120 (M120)	-3.21833	3.88649	2e-14	1.84e-13
Bm4328	WBGene00224589	Bma-arr-1 is an ortholog of C. elegans arr-1; in C. elegans, arr-1, is involved in multicellular organismal process and positive regulation of growth rate; based on protein domain information, Bma-arr-1 is involved in signal transduction.	Upregulated in F120 (M120)	-0.542705	5.79558	0.0128325	0.0254783
Bm4326	WBGene00224587	Bm4326 is an ortholog of C. elegans F53H2.3.	Upregulated in F120 (M120)	-1.15849	7.27444	1.53e-06	6.56e-06
Bm4324	WBGene00224585	Bm4324 is an ortholog of C. elegans F53H1.1; based on protein domain information, Bm4324 is involved in oxidation-reduction process; based on protein domain information, Bm4324 is predicted to have ATP binding activity, nucleic acid binding activity, and oxidoreductase activity, acting on paired donors, with incorporation or reduction of molecular oxygen.	Upregulated in F120 (M120)	-1.23074	7.44007	4.53e-07	2.1e-06
Bm4320	WBGene00224581	Bma-mnat-1 is an ortholog of C. elegans mnat-1; in C. elegans, mnat-1, is involved in reproduction and embryo development; based on protein domain information, Bma-mnat-1 is involved in cell cycle; based on protein domain information, Bma-mnat-1 is localized to the nucleus.	Upregulated in F120 (M120)	-0.993763	6.31578	2.14e-06	9.02e-06
Bm4318	WBGene00224579	Bm4318 is an ortholog of C. elegans pqn-42.	Upregulated in F120 (M120)	-1.06787	5.57954	4.93e-06	1.96e-05
Bm4313	WBGene00224574	Bm4313 is an ortholog of C. elegans T20G5.12, T20G5.13, ZK1010.4 and C56C10.4.	Upregulated in F120 (M120)	-5.40639	4.3597	4.42e-32	1.02e-30
Bm4304	WBGene00224565	Bm4304 is an ortholog of C. elegans F53E4.1.	Upregulated in F120 (M120)	-0.788284	5.64313	0.000627131	0.00172631
Bm4303	WBGene00224564	Bm4303 is an ortholog of O. volvulus OVOC7556 and OVOC7557; proteomic studies indicate that Bm4303 is enriched in the reproductive tract.	Upregulated in F120 (M120)	-0.473863	6.72956	0.0253903	0.0465949
Bm4300	WBGene00224561	Bm4300 is an ortholog of C. elegans twk-32; based on protein domain information, Bm4300 is involved in potassium ion transmembrane transport; based on protein domain information, Bm4300 is predicted to have potassium channel activity; based on protein domain information, Bm4300 is localized to the membrane.	Upregulated in F120 (M120)	-1.39389	2.92406	0.0025102	0.00602064
Bm4299	WBGene00224560	Bm4299 is an ortholog of C. elegans F53C11.5; proteomic studies indicate that Bm4299 is enriched in the reproductive tract.	Upregulated in F120 (M120)	-1.12754	7.71874	0.000477708	0.00134812
Bm4297	WBGene00224558	Bm4297 is an ortholog of C. elegans F53B7.3; proteomic studies indicate that Bm4297 is enriched in the reproductive tract.	Upregulated in F120 (M120)	-0.644716	6.24567	0.002479	0.00595386
Bm4295	WBGene00224556	Bm4295 is an ortholog of C. elegans madd-4; in C. elegans, madd-4, is involved in dorsal/ventral axon guidance and synapse organization; based on protein domain information, Bm4295 is predicted to have metallopeptidase activity and zinc ion binding activity; based on protein domain information, Bm4295 is localized to the proteinaceous extracellular matrix.	Upregulated in F120 (M120)	-2.386	6.7006	1.02e-19	1.29e-18
Bm4293	WBGene00224554	Bma-hum-4 is an ortholog of C. elegans hum-4; based on protein domain information, Bma-hum-4 is predicted to have ATP binding activity and motor activity; based on protein domain information, Bma-hum-4 is localized to the myosin complex.	Upregulated in F120 (M120)	-1.4742	6.68241	4.6e-11	3.28e-10
Bm4291	WBGene00224552	Bma-tra-4 is an ortholog of C. elegans F58G1.2 and tra-4; in C. elegans, tra-4, is involved in oviposition; based on protein domain information, Bma-tra-4 is predicted to have nucleic acid binding activity.	Upregulated in F120 (M120)	-1.21513	7.55218	8.27e-07	3.68e-06
Bm4285	WBGene00224546	Bm4285 is an ortholog of C. elegans F53A10.2; based on protein domain information, Bm4285 is involved in regulation of small GTPase mediated signal transduction; based on protein domain information, Bm4285 is predicted to have GTPase activator activity.	Upregulated in F120 (M120)	-1.47721	5.09248	2.24e-07	1.08e-06
Bm4274	WBGene00224535	Bm4274 is an ortholog of C. elegans F52H2.7.	Upregulated in F120 (M120)	-0.906913	5.38108	0.00043958	0.00125114
Bm4272	WBGene00224533	Bm4272 is an ortholog of C. elegans F52G3.1.	Upregulated in F120 (M120)	-1.96973	9.82861	9.94e-09	5.61e-08
Bm4271	WBGene00224532	Bma-dcap-2 is an ortholog of C. elegans dcap-2; in C. elegans, dcap-2, is involved in reproduction, deadenylation-dependent decapping of nuclear-transcribed mRNA, nematode larval development, response to oxidative stress, determination of adult lifespan, response to heat, response to UV, embryo development and regulation of locomotion; based on protein domain information, Bma-dcap-2 is predicted …	Upregulated in F120 (M120)	-0.559216	6.25001	0.0165065	0.0317998
Bm4268	WBGene00224529	Bma-ztf-11 is an ortholog of C. elegans ztf-11; in C. elegans, ztf-11, is involved in reproduction, embryo development and locomotion; based on protein domain information, Bma-ztf-11 is involved in regulation of transcription, DNA-templated; based on protein domain information, Bma-ztf-11 is predicted to have transcription factor activity, sequence-specific DNA binding and zinc ion binding activi…	Upregulated in F120 (M120)	-2.70127	4.44344	2.2e-14	2.02e-13
Bm4266	WBGene00224527	Bm4266 is an ortholog of C. elegans sdc-1 and C04F5.9; in C. elegans, sdc-1, is involved in negative regulation of transcription from RNA polymerase II promoter, sex determination, protein catabolic process, vulval development, dosage compensation by hypoactivation of X chromosome and positive regulation of histone H3-K4 methylation; based on protein domain information, Bm4266 is predicted to hav…	Upregulated in F120 (M120)	-1.01572	5.96552	2.93e-06	1.21e-05
Bm4265	WBGene00224526	Bma-sec-3 is an ortholog of C. elegans sec-3; in C. elegans, sec-3, is involved in meiotic nuclear division, embryo development and locomotion.	Upregulated in F120 (M120)	-0.658355	6.72771	0.00170611	0.00424912
Bm4264	WBGene00224525	Bma-wrt-2 is an ortholog of C. elegans wrt-2; in C. elegans, wrt-2, is involved in the molting cycle, locomotion and positive regulation of growth; based on protein domain information, Bma-wrt-2 is involved in cell-cell signaling.	Upregulated in F120 (M120)	-1.73061	3.58377	9.73e-06	3.7e-05
Bm4261	WBGene00224522	Bm4261 is an ortholog of C. elegans sip-1 and members of the C. elegans hsp gene class including hsp-16.49, hsp-16.48 and hsp-16.41, and F08H9.4 and F08H9.3.	Upregulated in F120 (M120)	-4.65214	1.63142	0.00110268	0.00286073
Bm4257	WBGene00224518	Bm4257 is an ortholog of C. elegans abu-12; in C. elegans, abu-12, is involved in defense response.	Upregulated in F120 (M120)	-3.23075	2.53429	3.86e-08	2.03e-07
Bm4254	WBGene00224515	Bma-elt-6 is an ortholog of C. elegans egl-18 and elt-6; in C. elegans, egl-18 and elt-6, are involved in determination of adult lifespan and embryo development; based on protein domain information, Bma-elt-6 is involved in regulation of transcription, DNA-templated; based on protein domain information, Bma-elt-6 is predicted to have sequence-specific DNA binding activity, transcription factor ac…	Upregulated in F120 (M120)	-1.164	7.57376	3.65e-06	1.48e-05
Bm425	WBGene00220686	Uncharacterized protein	Upregulated in F120 (M120)	-1.18752	3.62606	0.00419357	0.00951557
Bm4245	WBGene00224506	Bma-noah-2 is an ortholog of C. elegans cutl-27 and noah-2; proteomic studies indicate that Bma-noah-2 is enriched in the reproductive tract.	Upregulated in F120 (M120)	-3.98919	7.14214	4.52e-48	2.17e-46
Bm4244	WBGene00224505	Bma-nmy-1 is an ortholog of C. elegans nmy-1; in C. elegans, nmy-1, is involved in reproduction, nematode larval development, protein localization, embryo development, body morphogenesis, regulation of embryonic cell shape, collagen and cuticulin-based cuticle development and locomotion; based on protein domain information, Bma-nmy-1 is predicted to have ATP binding activity and motor activity; b…	Upregulated in F120 (M120)	-0.96041	8.75496	0.00103096	0.00269571
Bm4243	WBGene00224504	Bm4243 is an ortholog of C. elegans F52B5.3; based on protein domain information, Bm4243 is predicted to have ATP binding activity, helicase activity, and nucleic acid binding activity.	Upregulated in F120 (M120)	-1.57088	7.78789	3.76e-10	2.46e-09
Bm4242	WBGene00224503	Bma-abts-1 is an ortholog of C. elegans abts-1; in C. elegans, abts-1, is involved in cholinergic synaptic transmission, regulation of GABAergic synaptic transmission, positive regulation of growth and response to arsenic-containing substance; based on protein domain information, Bma-abts-1 is involved in anion transport; based on protein domain information, Bma-abts-1 is predicted to have inorga…	Upregulated in F120 (M120)	-0.691973	7.91509	0.0060171	0.0130922
Bm424	WBGene00220685	Uncharacterized protein	Upregulated in F120 (M120)	-2.09699	4.11331	7.65e-09	4.37e-08
Bm4237	WBGene00224498	Bm4237 is an ortholog of C. elegans F49H12.3; based on protein domain information, Bm4237 is involved in protein homooligomerization.	Upregulated in F120 (M120)	-1.99296	3.00433	0.000173652	0.000534722
Bm4234	WBGene00224495	Bma-efl-3 is an ortholog of C. elegans efl-3; in C. elegans, efl-3, is involved in nematode larval development, receptor-mediated endocytosis and cellular response to DNA damage stimulus; based on protein domain information, Bma-efl-3 is involved in regulation of transcription, DNA-templated; based on protein domain information, Bma-efl-3 is predicted to have transcription factor activity, sequen…	Upregulated in F120 (M120)	-2.53624	5.86046	1.59e-27	2.95e-26
Bm4232	WBGene00224493	Bma-mbk-2 is an ortholog of C. elegans mbk-2; in C. elegans, mbk-2, is involved in mitotic cytokinesis, microtubule-based process, mitotic spindle organization, embryo development, body morphogenesis, peptidyl-serine phosphorylation, peptidyl-threonine phosphorylation, positive regulation of proteasomal ubiquitin-dependent protein catabolic process, pronuclear migration, vulval development, meiot…	Upregulated in F120 (M120)	-1.38076	8.23077	1.74e-05	6.34e-05
Bm4231	WBGene00224492	Bma-ctbp-1 is an ortholog of C. elegans ctbp-1; in C. elegans, ctbp-1, is involved in reproduction; based on protein domain information, Bma-ctbp-1 is involved in oxidation-reduction process; based on protein domain information, Bma-ctbp-1 is predicted to have NAD binding activity, nucleic acid binding activity, and oxidoreductase activity, acting on the CH-OH group of donors.	Upregulated in F120 (M120)	-0.691529	8.2393	0.0100474	0.0205476
Bm4229	WBGene00224490	Bma-pam-1 is an ortholog of C. elegans pam-1; in C. elegans, pam-1, is involved in reproduction, embryo development and peptide catabolic process; based on protein domain information, Bma-pam-1 is involved in proteolysis; based on protein domain information, Bma-pam-1 is predicted to have metallopeptidase activity and zinc ion binding activity.	Upregulated in F120 (M120)	-0.576704	6.99139	0.0190395	0.0360147
Bm4228	WBGene00224489	Bma-nprl-2 is an ortholog of C. elegans nprl-2; in C. elegans, nprl-2, is involved in reproduction.	Upregulated in F120 (M120)	-0.989793	6.15256	2.23e-05	8.02e-05
Bm4226	WBGene00224487	Bma-rme-6 is an ortholog of C. elegans rme-6; in C. elegans, rme-6, is involved in endocytosis, the molting cycle, positive regulation of GTPase activity and regulation of clathrin-dependent endocytosis; based on protein domain information, Bma-rme-6 is involved in regulation of GTPase activity and signal transduction.	Upregulated in F120 (M120)	-1.78518	7.21336	4.06e-12	3.13e-11
Bm422	WBGene00220683	Uncharacterized protein	Upregulated in F120 (M120)	-7.1823	0.738945	9.07e-07	4e-06
Bm4213	WBGene00224474	Bm4213 is an ortholog of C. elegans alg-1 and alg-2; in C. elegans, alg-1 and alg-2, are involved in reproduction, nematode larval development, embryo development, production of miRNAs involved in gene silencing by miRNA, mRNA cleavage involved in gene silencing by miRNA and small RNA loading onto RISC; based on protein domain information, Bm4213 is predicted to have nucleic acid binding activity.	Upregulated in F120 (M120)	-3.02873	8.80731	2.26e-19	2.81e-18
Bm4205	WBGene00224466	Bm4205 is an ortholog of C. elegans F48E3.8; based on protein domain information, Bm4205 is involved in carbohydrate metabolic process; based on protein domain information, Bm4205 is predicted to have hydrolase activity, acting on carbon-nitrogen (but not peptide) bonds.	Upregulated in F120 (M120)	-2.32733	4.48203	5.69e-13	4.68e-12
Bm4204	WBGene00224465	Bma-uggt-1 is an ortholog of C. elegans uggt-2 and uggt-1; in C. elegans, uggt-2 and uggt-1, are involved in endoplasmic reticulum unfolded protein response and regulation of nematode larval development; based on protein domain information, Bma-uggt-1 is involved in protein glycosylation; based on protein domain information, Bma-uggt-1 is predicted to have UDP-glucose:glycoprotein glucosyltransfe…	Upregulated in F120 (M120)	-0.825772	7.76608	0.0011078	0.00287191
Bm420	WBGene00220681	Uncharacterized protein	Upregulated in F120 (M120)	-3.90254	0.676975	2.57e-05	9.16e-05
Bm4199	WBGene00224460	Bma-gpa-6 is an ortholog of C. elegans gpa-6; based on protein domain information, Bma-gpa-6 is involved in G-protein coupled receptor signaling pathway; based on protein domain information, Bma-gpa-6 is predicted to have G-protein beta/gamma-subunit complex binding activity, GTPase activity, guanyl nucleotide binding activity, and signal transducer activity.	Upregulated in F120 (M120)	-2.29002	1.73291	9.81e-05	0.000316418
Bm4198	WBGene00224459	Bm4198 is an ortholog of C. elegans F48C5.2; based on protein domain information, Bm4198 is involved in proteolysis; based on protein domain information, Bm4198 is localized to the extracellular region.	Upregulated in F120 (M120)	-1.38912	2.93791	0.00133187	0.00339572
Bm4197	WBGene00224458	Bm4197 is an ortholog of O. volvulus OVOC9618; based on protein domain information, Bm4197 is involved in mannose metabolic process; based on protein domain information, Bm4197 is predicted to have alpha-mannosidase activity, carbohydrate binding activity, and zinc ion binding activity.	Upregulated in F120 (M120)	-4.00449	2.19095	2.3e-08	1.24e-07
Bm4192	WBGene00224453	Bm4192 is an ortholog of C. elegans F47G9.4; based on protein domain information, Bm4192 is predicted to have zinc ion binding activity.	Upregulated in F120 (M120)	-0.955204	7.19849	5.95e-05	0.000200375
Bm419	WBGene00220680	Uncharacterized protein	Upregulated in F120 (M120)	-1.6481	1.09629	0.0133632	0.0263843
Bm4188	WBGene00224449	Bma-hmg-6 is an ortholog of O. volvulus OVOC56.	Upregulated in F120 (M120)	-2.36312	1.92683	7.34e-05	0.000242955
Bm4187	WBGene00224448	Bm4187 is an ortholog of C. elegans mei-2, F47G4.4 and F47G4.5; in C. elegans, mei-2, is involved in meiotic spindle organization, cytokinesis, microtubule depolymerization, embryo development and meiotic chromosome segregation; based on protein domain information, Bm4187 is involved in microtubule severing; based on protein domain information, Bm4187 is predicted to have microtubule binding acti…	Upregulated in F120 (M120)	-0.733636	6.96951	0.00270136	0.00642842
Bm4185	WBGene00224446	Bma-lin-42 is an ortholog of C. elegans lin-42; in C. elegans, lin-42, is involved in body morphogenesis, oviposition, vulval development, regulation of development, heterochronic, hermaphrodite genitalia development, inductive cell migration, circadian behavior, negative regulation of dauer larval development and negative regulation of pri-miRNA transcription from RNA polymerase II promoter.	Upregulated in F120 (M120)	-6.61667	5.06261	2.27e-52	1.39e-50
Bm418	WBGene00220679	Bma-sir-2.1 is an ortholog of C. elegans sir-2.1; in C. elegans, sir-2.1, is involved in determination of adult lifespan, intrinsic apoptotic signaling pathway in response to DNA damage, lipid storage, dauer larval development, histone H3-K9 acetylation and histone H3 deacetylation; based on protein domain information, Bma-sir-2.1 is predicted to have NAD+ binding activity.	Upregulated in F120 (M120)	-1.39244	8.22749	6.92e-08	3.53e-07
Bm4170	WBGene00224431	Bma-dpy-22 is an ortholog of C. elegans dpy-22; in C. elegans, dpy-22, is involved in nematode larval development, embryo development, body morphogenesis, oviposition, the molting cycle, locomotion, positive regulation of growth, positive regulation of vulval development, negative regulation of vulval development, hermaphrodite genitalia development and negative regulation of epidermal growth fac…	Upregulated in F120 (M120)	-1.50663	8.64665	3.45e-08	1.82e-07
Bm4169	WBGene00224430	Bma-lgc-47 is an ortholog of C. elegans lgc-47; based on protein domain information, Bma-lgc-47 is involved in ion transport; based on protein domain information, Bma-lgc-47 is predicted to have extracellular ligand-gated ion channel activity; based on protein domain information, Bma-lgc-47 is an integral component of the membrane.	Upregulated in F120 (M120)	-1.51504	4.70419	1.96e-07	9.56e-07
Bm4154	WBGene00224415	Bm4154 is an ortholog of C. elegans F46F11.1; based on protein domain information, Bm4154 is predicted to have acid phosphatase activity.	Upregulated in F120 (M120)	-1.1019	3.41179	0.0070171	0.0149952
Bm4151	WBGene00224412	Bma-rme-4 is an ortholog of C. elegans rme-4; in C. elegans, rme-4, is involved in endocytic recycling.	Upregulated in F120 (M120)	-1.03499	6.85853	5.06e-06	2.01e-05
Bm4145	WBGene00224406	Bma-acs-1 is an ortholog of C. elegans acs-1; in C. elegans, acs-1, is involved in reproduction, nematode larval development, apoptotic process, embryo development, lipid storage, growth and locomotion; based on protein domain information, Bma-acs-1 is involved in metabolic process; based on protein domain information, Bma-acs-1 is predicted to have catalytic activity.	Upregulated in F120 (M120)	-1.31759	6.22749	3.07e-07	1.46e-06
Bm4142	WBGene00224403	Bma-ceh-14 is an ortholog of C. elegans ceh-14; in C. elegans, ceh-14, is involved in thermosensory behavior, positive regulation of transcription from RNA polymerase II promoter and neuron development; based on protein domain information, Bma-ceh-14 is predicted to have DNA binding activity and zinc ion binding activity.	Upregulated in F120 (M120)	-2.36498	4.01305	1.2e-10	8.22e-10
Bm4141	WBGene00224402	Bm4141 is an ortholog of C. elegans F46C8.3.	Upregulated in F120 (M120)	-1.03827	5.04166	0.00194342	0.00478527
Bm4139	WBGene00224400	Bm4139 is an ortholog of C. elegans F46C5.6.	Upregulated in F120 (M120)	-2.58712	4.93546	9.98e-17	1.06e-15
Bm4137	WBGene00224398	Based on protein domain information, Bm4137 is involved in signal transduction; based on protein domain information, Bm4137 is localized to the cytoskeleton.	Upregulated in F120 (M120)	-3.02575	3.53368	5.07e-10	3.27e-09
Bm4136	WBGene00224397	Bm4136 is an ortholog of C. elegans pek-1 and Y38E10A.8; in C. elegans, pek-1, is involved in nematode larval development, determination of adult lifespan, regulation of necrotic cell death, peptidyl-serine phosphorylation, negative regulation of cell growth, endoplasmic reticulum unfolded protein response and negative regulation of translational initiation; based on protein domain information, B…	Upregulated in F120 (M120)	-0.673611	6.86859	0.00317206	0.00743384
Bm4131	WBGene00224392	Bma-mec-8 is an ortholog of C. elegans mec-8; in C. elegans, mec-8, is involved in mechanosensory behavior, embryo development, hemidesmosome assembly, dauer entry, muscle organ morphogenesis, neuron development, sensory perception of mechanical stimulus and striated muscle contraction involved in embryonic body morphogenesis; based on protein domain information, Bma-mec-8 is predicted to have nu…	Upregulated in F120 (M120)	-2.62719	6.29257	2.52e-30	5.32e-29
Bm4129	WBGene00224390	Bm4129 is an ortholog of C. elegans mgl-2; in C. elegans, mgl-2, is involved in embryo development; based on protein domain information, Bm4129 is involved in G-protein coupled receptor signaling pathway; based on protein domain information, Bm4129 is predicted to have G-protein coupled receptor activity; based on protein domain information, Bm4129 is an integral component of the membrane.	Upregulated in F120 (M120)	-1.93637	1.88543	0.00103045	0.00269502
Bm4127	WBGene00224388	Bma-sptf-1 is an ortholog of C. elegans sptf-1; in C. elegans, sptf-1, is involved in reproduction and nematode larval development; based on protein domain information, Bma-sptf-1 is predicted to have nucleic acid binding activity.	Upregulated in F120 (M120)	-2.99042	4.02799	8.4e-15	7.91e-14
Bm4123	WBGene00224384	Bma-prk-2 is an ortholog of C. elegans prk-2; in C. elegans, prk-2, is involved in lipid storage; based on protein domain information, Bma-prk-2 is involved in protein phosphorylation; based on protein domain information, Bma-prk-2 is predicted to have ATP binding activity and protein kinase activity.	Upregulated in F120 (M120)	-1.48572	5.00355	5.92e-07	2.69e-06
Bm4122	WBGene00224383	Bma-gei-1 is an ortholog of C. elegans gei-1; based on protein domain information, Bma-gei-1 is involved in signal transduction; based on protein domain information, Bma-gei-1 is predicted to have lipid binding activity.	Upregulated in F120 (M120)	-1.6671	9.2877	5.74e-10	3.68e-09
Bm4110	WBGene00224371	Bma-cul-4 is an ortholog of C. elegans cul-4; in C. elegans, cul-4, is involved in DNA replication, determination of adult lifespan, locomotion, hermaphrodite genitalia development and proteasome-mediated ubiquitin-dependent protein catabolic process; based on protein domain information, Bma-cul-4 is involved in ubiquitin-dependent protein catabolic process; based on protein domain information, B…	Upregulated in F120 (M120)	-0.689697	7.15347	0.00324891	0.00759054
Bm4104	WBGene00224365	Bma-tag-80 is an ortholog of C. elegans tag-80; in C. elegans, tag-80, is involved in locomotion.	Upregulated in F120 (M120)	-1.42826	7.67285	1.37e-08	7.62e-08
Bm4096	WBGene00224357	Bma-dep-1 is an ortholog of C. elegans dep-1; in C. elegans, dep-1, is involved in positive regulation of vulval development and negative regulation of vulval development; based on protein domain information, Bma-dep-1 is involved in protein dephosphorylation; based on protein domain information, Bma-dep-1 is predicted to have protein tyrosine phosphatase activity.	Upregulated in F120 (M120)	-1.07684	7.91533	2.56e-05	9.12e-05
Bm4095	WBGene00224356	Bm4095 is an ortholog of C. elegans tdp-1; in C. elegans, tdp-1, is involved in hyperosmotic response, response to oxidative stress, determination of adult lifespan and positive regulation of gene expression; based on protein domain information, Bm4095 is predicted to have nucleic acid binding activity and nucleotide binding activity.	Upregulated in F120 (M120)	-0.733634	6.65671	0.000512752	0.00143976
Bm4091	WBGene00224352	Uncharacterized protein	Upregulated in F120 (M120)	-9.28262	2.68257	1.6e-19	2.01e-18
Bm4085	WBGene00224346	Bm4085 is an ortholog of C. elegans F44E2.4.	Upregulated in F120 (M120)	-1.82552	6.62407	3.2e-10	2.11e-09
Bm4084	WBGene00224345	Bm4084 is an ortholog of C. elegans F44E2.3.	Upregulated in F120 (M120)	-0.767409	7.04167	0.00155498	0.00391394
Bm4078	WBGene00224339	Bm4078 is an ortholog of C. elegans F44B9.2.	Upregulated in F120 (M120)	-0.744391	5.38319	0.00305887	0.00719233
Bm4072	WBGene00224333	Bm4072 is an ortholog of C. elegans F43G9.12; based on protein domain information, Bm4072 is involved in regulation of transcription, DNA-templated; based on protein domain information, Bm4072 is predicted to have DNA binding activity and transcription factor activity, sequence-specific DNA binding; based on protein domain information, Bm4072 is localized to the nucleus.	Upregulated in F120 (M120)	-0.672809	6.88734	0.00395925	0.00903395
Bm4071	WBGene00224332	Bma-ces-1 is an ortholog of C. elegans ces-1; in C. elegans, ces-1, is involved in negative regulation of transcription from RNA polymerase II promoter, asymmetric cell division and negative regulation of programmed cell death; based on protein domain information, Bma-ces-1 is predicted to have metal ion binding activity and nucleic acid binding activity.	Upregulated in F120 (M120)	-8.54276	1.99812	1.46e-13	1.26e-12
Bm4058	WBGene00224319	Bma-insc-1 is an ortholog of C. elegans insc-1.	Upregulated in F120 (M120)	-3.24462	5.11342	1.29e-25	2.21e-24
Bm4054	WBGene00224315	Bm4054 is an ortholog of C. elegans F43D9.1; based on protein domain information, Bm4054 is an integral component of the membrane.	Upregulated in F120 (M120)	-1.49874	5.85474	2.99e-10	1.97e-09
Bm4050	WBGene00224311	Bma-mig-13 is an ortholog of C. elegans mig-13; in C. elegans, mig-13, is involved in positive regulation of cell migration.	Upregulated in F120 (M120)	-1.67566	4.76315	8.31e-08	4.2e-07
Bm4046	WBGene00224307	Bma-tag-343 is an ortholog of C. elegans tag-343; in C. elegans, tag-343, is involved in locomotion; based on protein domain information, Bma-tag-343 is involved in histone modification and transcription elongation from RNA polymerase II promoter; based on protein domain information, Bma-tag-343 is localized to the Cdc73/Paf1 complex.	Upregulated in F120 (M120)	-0.857774	5.85386	8.23e-05	0.000269626
Bm4034	WBGene00224295	Bm4034 is an ortholog of C. elegans F42G9.1; based on protein domain information, Bm4034 is involved in protein dephosphorylation; based on protein domain information, Bm4034 is predicted to have protein serine/threonine phosphatase activity.	Upregulated in F120 (M120)	-0.930034	7.50859	0.000162974	0.000504496
Bm4030	WBGene00224291	Bma-islo-1 is an ortholog of C. elegans islo-1; in C. elegans, islo-1, is involved in lipid storage.	Upregulated in F120 (M120)	-1.083	5.48658	3.77e-05	0.000131499
Bm4029	WBGene00224290	Bma-pmk-3 is an ortholog of C. elegans pmk-3; in C. elegans, pmk-3, is involved in apoptotic process, regulation of synapse organization, striated muscle myosin thick filament assembly and MAPK cascade involved in axon regeneration; based on protein domain information, Bma-pmk-3 is involved in protein phosphorylation; based on protein domain information, Bma-pmk-3 is predicted to have ATP binding…	Upregulated in F120 (M120)	-1.29374	3.47067	0.00181067	0.00449373
Bm4027	WBGene00224288	Bma-ttyh-1 is an ortholog of C. elegans ttyh-1; proteomic studies indicate that Bma-ttyh-1 is enriched in the reproductive tract.	Upregulated in F120 (M120)	-1.51291	6.21172	3.37e-09	2.01e-08
Bm4024	WBGene00224285	Bma-grl-4 is an ortholog of C. elegans grl-4.	Upregulated in F120 (M120)	-2.86168	3.68476	1.39e-08	7.67e-08
Bm4020	WBGene00224281	Bm4020 is an ortholog of C. elegans F42A10.6, F42A10.7 and ZK470.6.	Upregulated in F120 (M120)	-4.07967	0.84514	2.79e-05	9.89e-05
Bm4019	WBGene00224280	Bma-efk-1 is an ortholog of C. elegans efk-1; in C. elegans, efk-1, is involved in protein phosphorylation; based on protein domain information, Bma-efk-1 is involved in protein phosphorylation; based on protein domain information, Bma-efk-1 is predicted to have ATP binding activity and protein serine/threonine kinase activity.	Upregulated in F120 (M120)	-0.576838	6.33299	0.0191349	0.036163
Bm4016	WBGene00224277	Bma-lin-49 is an ortholog of C. elegans lin-49; in C. elegans, lin-49, is involved in reproduction, nematode larval development, locomotion and positive regulation of vulval development; based on protein domain information, Bma-lin-49 is predicted to have zinc ion binding activity.	Upregulated in F120 (M120)	-1.03873	7.05885	2.17e-05	7.8e-05
Bm4013	WBGene00224274	Bma-elks-1 is an ortholog of C. elegans elks-1; in C. elegans, elks-1, is involved in protein localization and regulation of cullin deneddylation; based on protein domain information, Bma-elks-1 is localized to the presynaptic active zone.	Upregulated in F120 (M120)	-1.2487	7.16531	1.38e-06	5.97e-06
Bm4012	WBGene00224273	Bm4012 is an ortholog of C. elegans hrp-1; in C. elegans, hrp-1, is involved in nematode larval development, determination of adult lifespan, embryo development, hemidesmosome assembly, growth, hermaphrodite genitalia development and oogenesis; based on protein domain information, Bm4012 is predicted to have nucleic acid binding activity and nucleotide binding activity.	Upregulated in F120 (M120)	-1.07134	8.53974	4e-05	0.000139014
Bm4011	WBGene00224272	Bm4011 is an ortholog of C. elegans F42A6.6.	Upregulated in F120 (M120)	-0.783125	6.11442	0.000233447	0.00070021
Bm4003	WBGene00224264	Bm4003 is an ortholog of C. elegans F41E7.9.	Upregulated in F120 (M120)	-1.7116	3.89627	2.49e-06	1.04e-05
Bm399	WBGene00220660	Uncharacterized protein	Upregulated in F120 (M120)	-1.32445	3.10632	0.00471273	0.0105785
Bm3989	WBGene00224250	Bm3989 is an ortholog of O. volvulus OVOC2435; based on protein domain information, Bm3989 is involved in regulation of transcription, DNA-templated and steroid hormone mediated signaling pathway; based on protein domain information, Bm3989 is predicted to have sequence-specific DNA binding activity, steroid hormone receptor activity, transcription factor activity, sequence-specific DNA binding, …	Upregulated in F120 (M120)	-2.70787	3.34077	2.18e-09	1.33e-08
Bm3988	WBGene00224249	Bma-unc-6 is an ortholog of C. elegans unc-6; in C. elegans, unc-6, is involved in motor neuron axon guidance, mesodermal cell migration, dendrite development, protein catabolic process, regulation of cell migration, dorsal/ventral axon guidance, gonad morphogenesis, netrin-activated signaling pathway, nematode male tail tip morphogenesis, axon extension and negative regulation of synapse assembl…	Upregulated in F120 (M120)	-1.5252	4.01258	8.5e-06	3.26e-05
Bm3981	WBGene00224242	Bma-cutl-28 is an ortholog of C. elegans cutl-28; in C. elegans, cutl-28, is involved in determination of adult lifespan.	Upregulated in F120 (M120)	-4.92705	3.40848	2.48e-17	2.76e-16
Bm3979	WBGene00224240	Bm3979 is an ortholog of C. elegans F40H3.1.	Upregulated in F120 (M120)	-2.71628	2.60838	1.45e-07	7.16e-07
Bm3962	WBGene00224223	Bm3962 is an ortholog of C. elegans lbp-1, lbp-2, lbp-3 and lbp-4; based on protein domain information, Bm3962 is involved in transport; based on protein domain information, Bm3962 is predicted to have lipid binding activity and transporter activity.	Upregulated in F120 (M120)	-0.512382	6.45872	0.0182773	0.0347335
Bm3961	WBGene00224222	Bm3961 is an ortholog of C. elegans F40E10.6.	Upregulated in F120 (M120)	-0.814452	7.3561	0.00263465	0.0062912
Bm3960	WBGene00224221	Bma-slt-1 is an ortholog of C. elegans slt-1; in C. elegans, slt-1, is involved in neuron migration, dorsal/ventral axon guidance, axon extension and negative regulation of axon extension involved in axon guidance; based on protein domain information, Bma-slt-1 is predicted to have calcium ion binding activity.	Upregulated in F120 (M120)	-1.07335	6.18925	3.29e-07	1.56e-06
Bm396	WBGene00220657	Uncharacterized protein	Upregulated in F120 (M120)	-1.76019	1.73095	0.011451	0.0230145
Bm3959	WBGene00224220	Bma-csq-1 is an ortholog of C. elegans csq-1; in C. elegans, csq-1, is involved in locomotion and calcium ion homeostasis; based on protein domain information, Bma-csq-1 is predicted to have calcium ion binding activity.	Upregulated in F120 (M120)	-0.983091	6.35949	1.42e-05	5.25e-05
Bm3958	WBGene00224219	Bm3958 is an ortholog of C. elegans sox-2; in C. elegans, sox-2, is involved in nematode larval development, embryo development, body morphogenesis, oviposition, locomotion, hermaphrodite genitalia development and neuron fate specification.	Upregulated in F120 (M120)	-4.62171	5.10956	3.05e-41	1.1e-39
Bm3948	WBGene00224209	Bma-cdk-8 is an ortholog of C. elegans cdk-8; in C. elegans, cdk-8, is involved in reproduction, nematode larval development, embryo development, body morphogenesis and negative regulation of vulval development; based on protein domain information, Bma-cdk-8 is involved in protein phosphorylation; based on protein domain information, Bma-cdk-8 is predicted to have ATP binding activity and protein…	Upregulated in F120 (M120)	-0.822017	6.41475	0.00289096	0.00683679
Bm394	WBGene00220655	Bm394 is an ortholog of O. volvulus OVOC2982; based on protein domain information, Bm394 is involved in DNA replication; based on protein domain information, Bm394 is localized to the nucleus.	Upregulated in F120 (M120)	-0.688297	5.44022	0.00417084	0.00947004
Bm3939	WBGene00224200	Bm3939 is an ortholog of C. elegans F39D8.3 and Y95B8A.6.	Upregulated in F120 (M120)	-2.03768	4.81776	1.84e-11	1.36e-10
Bm3937	WBGene00224198	Bma-add-2 is an ortholog of C. elegans add-1 and add-2.	Upregulated in F120 (M120)	-0.74968	7.45344	0.00690829	0.0148013
Bm3929	WBGene00224190	Bma-sur-2 is an ortholog of C. elegans sur-2; in C. elegans, sur-2, is involved in regulation of transcription from RNA polymerase II promoter, defense response, axonal fasciculation, embryo development, dendrite development, oviposition, defecation, locomotion, vulval development, positive regulation of vulval development, negative regulation of vulval development, regulation of protein cataboli…	Upregulated in F120 (M120)	-0.632634	7.87965	0.0181789	0.0345896
Bm3926	WBGene00224187	Bma-piki-1 is an ortholog of C. elegans piki-1; in C. elegans, piki-1, is involved in nematode larval development, lipid storage, phosphatidylinositol-3-phosphate biosynthetic process, positive regulation of phagocytosis, engulfment and phagosome maturation involved in apoptotic cell clearance; based on protein domain information, Bma-piki-1 is involved in phosphatidylinositol phosphorylation and…	Upregulated in F120 (M120)	-1.10557	7.15817	2.27e-05	8.15e-05
Bm3914	WBGene00224175	Bma-mom-2 is an ortholog of C. elegans mom-2; in C. elegans, mom-2, is involved in reproduction, establishment of mitotic spindle orientation, endodermal cell fate specification, nematode larval development, determination of adult lifespan, asymmetric cell division, embryo development, body morphogenesis, RNA interference and asymmetric protein localization involved in cell fate determination; ba…	Upregulated in F120 (M120)	-3.05752	4.34681	1.62e-17	1.82e-16
Bm3911	WBGene00224172	Bm3911 is an ortholog of C. elegans F38B6.6.	Upregulated in F120 (M120)	-4.27094	1.99508	6.69e-10	4.26e-09
Bm391	WBGene00220652	Bm391 is an ortholog of O. volvulus OVOC3007.	Upregulated in F120 (M120)	-2.48667	1.5028	0.000235381	0.000705414
Bm3905	WBGene00224166	Bma-pha-4 is an ortholog of C. elegans pha-4; in C. elegans, pha-4, is involved in nematode larval development, lipid metabolic process, autophagy, determination of adult lifespan, embryo development, positive regulation of macroautophagy, locomotion, positive regulation of growth, hermaphrodite genitalia development, positive regulation of translation, positive regulation of transcription from R…	Upregulated in F120 (M120)	-2.84833	5.30644	1.05e-24	1.72e-23
Bm39	WBGene00220300	Uncharacterized protein	Upregulated in F120 (M120)	-3.93463	2.99758	4.48e-07	2.08e-06
Bm3899	WBGene00224160	Bma-tag-68 is an ortholog of C. elegans tag-68; based on protein domain information, Bma-tag-68 is involved in regulation of transcription, DNA-templated and transforming growth factor beta receptor signaling pathway; based on protein domain information, Bma-tag-68 is predicted to have transcription factor activity, sequence-specific DNA binding; based on protein domain information, Bma-tag-68 is…	Upregulated in F120 (M120)	-0.634771	5.13968	0.019918	0.0374633
Bm3896	WBGene00224157	Bma-mec-14 is an ortholog of C. elegans mec-14; in C. elegans, mec-14, is involved in nematode larval development, body morphogenesis and locomotion.	Upregulated in F120 (M120)	-1.74503	1.40308	0.00601853	0.0130926
Bm3887	WBGene00224148	Bm3887 is an ortholog of C. elegans F37A8.5.	Upregulated in F120 (M120)	-1.23137	4.60343	6.6e-05	0.000220114
Bm3886	WBGene00224147	Bma-bath-41 is an ortholog of C. elegans bath-41.	Upregulated in F120 (M120)	-0.523049	6.86031	0.0176843	0.0337754
Bm3885	WBGene00224146	Bma-isw-1 is an ortholog of C. elegans isw-1; in C. elegans, isw-1, is involved in nematode larval development, determination of adult lifespan, embryo development, RNA interference, growth, positive regulation of vulval development, negative regulation of vulval development, hermaphrodite genitalia development and positive regulation of transcription from RNA polymerase II promoter; based on pro…	Upregulated in F120 (M120)	-0.741826	7.69573	0.00233226	0.00563449
Bm3874	WBGene00224135	Bma-fcp-1 is an ortholog of C. elegans fcp-1; in C. elegans, fcp-1, is involved in reproduction and embryo development; based on protein domain information, Bma-fcp-1 is predicted to have phosphoprotein phosphatase activity; based on protein domain information, Bma-fcp-1 is localized to the nucleus.	Upregulated in F120 (M120)	-1.74489	6.46441	3.54e-16	3.64e-15
Bm3871	WBGene00224132	Bma-tag-214 is an ortholog of C. elegans rbpl-1; in C. elegans, rbpl-1, is involved in reproduction and embryo development; based on protein domain information, Bma-tag-214 is predicted to have nucleic acid binding activity and zinc ion binding activity; based on protein domain information, Bma-tag-214 is localized to the nucleus.	Upregulated in F120 (M120)	-1.70567	8.56835	1.08e-09	6.74e-09
Bm3869	WBGene00224130	Bm3869 is an ortholog of C. elegans F36D4.4; based on protein domain information, Bm3869 is involved in G-protein coupled receptor signaling pathway; based on protein domain information, Bm3869 is predicted to have G-protein coupled receptor activity; based on protein domain information, Bm3869 is an integral component of the membrane.	Upregulated in F120 (M120)	-1.24475	2.58187	0.0257481	0.0471782
Bm3866	WBGene00224127	Bma-trpp-4 is an ortholog of C. elegans trpp-4; based on protein domain information, Bma-trpp-4 is involved in transport; based on protein domain information, Bma-trpp-4 is localized to the TRAPP complex.	Upregulated in F120 (M120)	-0.6597	4.74366	0.0209147	0.0391787
Bm3864	WBGene00224125	Bma-ama-1 is an ortholog of C. elegans ama-1; in C. elegans, ama-1, is involved in reproduction, nematode larval development, protein methylation, mitotic spindle organization, gastrulation, asymmetric cell division, embryo development, exit from mitosis and mRNA transcription from RNA polymerase II promoter; based on protein domain information, Bma-ama-1 is involved in transcription from RNA pol…	Upregulated in F120 (M120)	-1.94578	8.01388	1.44e-12	1.15e-11
Bm3863	WBGene00224124	Bm3863 is an ortholog of C. elegans ubr-5; based on protein domain information, Bm3863 is predicted to have RNA binding activity, ubiquitin binding activity, ubiquitin-protein transferase activity, and zinc ion binding activity.	Upregulated in F120 (M120)	-1.31719	9.3593	1.02e-06	4.47e-06
Bm386	WBGene00220647	Uncharacterized protein	Upregulated in F120 (M120)	-3.98265	1.92346	2.64e-07	1.27e-06
Bm3857	WBGene00224118	Bma-pifk-1 is an ortholog of C. elegans pifk-1; based on protein domain information, Bma-pifk-1 is involved in phosphatidylinositol phosphorylation and phosphatidylinositol-mediated signaling; based on protein domain information, Bma-pifk-1 is predicted to have kinase activity.	Upregulated in F120 (M120)	-0.894849	6.68783	4.94e-05	0.000168769
Bm3855	WBGene00224116	Bma-tbc-11 is an ortholog of C. elegans tbc-11.	Upregulated in F120 (M120)	-1.16439	6.97588	6.98e-07	3.13e-06
Bm3854	WBGene00224115	Bm3854 is an ortholog of C. elegans F35H12.1.	Upregulated in F120 (M120)	-0.94409	6.24848	0.000153707	0.00047815
Bm3846	WBGene00224107	Bma-wdr-48 is an ortholog of C. elegans wdr-48.	Upregulated in F120 (M120)	-0.847881	6.67412	0.000248978	0.000741985
Bm3845	WBGene00224106	Bm3845 is an ortholog of C. elegans mlcd-1; based on protein domain information, Bm3845 is involved in fatty acid biosynthetic process; based on protein domain information, Bm3845 is predicted to have malonyl-CoA decarboxylase activity.	Upregulated in F120 (M120)	-0.980739	4.86392	0.000721562	0.00196089
Bm3841	WBGene00224102	Bm3841 is an ortholog of C. elegans F35G2.1; based on protein domain information, Bm3841 is involved in cell redox homeostasis and oxidation-reduction process; based on protein domain information, Bm3841 is predicted to have thiol oxidase activity.	Upregulated in F120 (M120)	-1.60013	6.05676	1.81e-12	1.43e-11
Bm384	WBGene00220645	Bm384 is an ortholog of O. volvulus OVOC3719.	Upregulated in F120 (M120)	-6.92336	2.587	3.58e-17	3.95e-16
Bm3838	WBGene00224099	Bma-dyf-14 is an ortholog of C. elegans che-10; in C. elegans, che-10, is involved in embryo development, cilium assembly and dauer entry.	Upregulated in F120 (M120)	-1.12429	6.71907	5.09e-06	2.02e-05
Bm3834	WBGene00224095	Bma-syd-1 is an ortholog of C. elegans syd-1; in C. elegans, syd-1, is involved in axo-dendritic transport, cellular protein localization and locomotion; based on protein domain information, Bma-syd-1 is involved in signal transduction.	Upregulated in F120 (M120)	-2.11757	6.23766	1.5e-15	1.48e-14
Bm3832	WBGene00224093	Bm3832 is an ortholog of C. elegans F35D2.3; proteomic studies indicate that Bm3832 is enriched in the digestive tract.	Upregulated in F120 (M120)	-2.99208	4.82229	8.24e-20	1.05e-18
Bm3830	WBGene00224091	Bma-ncx-4 is an ortholog of C. elegans ncx-4; based on protein domain information, Bma-ncx-4 is involved in transmembrane transport; based on protein domain information, Bma-ncx-4 is an integral component of the membrane.	Upregulated in F120 (M120)	-1.64256	3.60087	0.000112126	0.000357151
Bm3829	WBGene00224090	Bm3829 is an ortholog of C. elegans C27A7.8, C27A7.9, F35C11.7 and fig-1.	Upregulated in F120 (M120)	-3.50223	2.60428	4.23e-10	2.75e-09
Bm3824	WBGene00224085	Bm3824 is an ortholog of C. elegans syx-3 and syx-4; in C. elegans, syx-3 and syx-4, are involved in reproduction; based on protein domain information, Bm3824 is involved in vesicle-mediated transport; based on protein domain information, Bm3824 is localized to the membrane.	Upregulated in F120 (M120)	-0.676971	4.83511	0.0156715	0.0303615
Bm3821	WBGene00224082	Bm3821 is an ortholog of O. volvulus OVOC12247; based on protein domain information, Bm3821 is predicted to have serine-type endopeptidase inhibitor activity.	Upregulated in F120 (M120)	-0.870368	4.87747	0.00144704	0.00365869
Bm3820	WBGene00224081	Bm3820 is an ortholog of C. elegans F35B3.7.	Upregulated in F120 (M120)	-1.33502	7.20381	1.14e-07	5.66e-07
Bm3814	WBGene00224075	Bma-lin-48 is an ortholog of C. elegans lin-48; in C. elegans, lin-48, is involved in regulation of transcription, DNA-templated, hindgut morphogenesis and nematode male tail tip morphogenesis; based on protein domain information, Bma-lin-48 is involved in transcription from RNA polymerase II promoter; based on protein domain information, Bma-lin-48 is predicted to have RNA polymerase II transcri…	Upregulated in F120 (M120)	-3.88933	1.30071	5.81e-05	0.00019606
Bm3809	WBGene00224070	Bm3809 is an ortholog of C. elegans pole-1; in C. elegans, pole-1, is involved in nucleus organization, embryo development, locomotion and hermaphrodite genitalia development; based on protein domain information, Bm3809 is involved in DNA repair and DNA replication; based on protein domain information, Bm3809 is predicted to have 3'-5' exonuclease activity, DNA binding activity, DNA-directed DNA …	Upregulated in F120 (M120)	-0.719969	6.33131	0.000593754	0.00164294
Bm3806	WBGene00224067	Bm3806 is an ortholog of C. elegans F33H1.4.	Upregulated in F120 (M120)	-1.07886	7.23657	2.02e-05	7.32e-05
Bm3805	WBGene00224066	Bm3805 is an ortholog of C. elegans F33H1.3; based on protein domain information, Bm3805 is involved in RNA processing.	Upregulated in F120 (M120)	-0.558306	6.5351	0.00729339	0.0155357
Bm3804	WBGene00224065	Bma-daf-19 is an ortholog of C. elegans daf-19; in C. elegans, daf-19, is involved in chemotaxis, response to hermaphrodite contact, vulval location, dauer entry, positive regulation of transcription from RNA polymerase II promoter and regulation of nonmotile primary cilium assembly; based on protein domain information, Bma-daf-19 is involved in regulation of transcription, DNA-templated; based o…	Upregulated in F120 (M120)	-1.23414	5.93621	1.38e-08	7.66e-08
Bm3802	WBGene00224063	Bm3802 is an ortholog of C. elegans golg-2; based on protein domain information, Bm3802 is localized to the Golgi apparatus.	Upregulated in F120 (M120)	-0.775025	7.09011	0.000927974	0.00244989
Bm3798	WBGene00224059	Bma-dlk-1 is an ortholog of C. elegans dlk-1; in C. elegans, dlk-1, is involved in activation of MAPKK activity, nematode larval development, positive regulation of axon extension, axon extension involved in regeneration, formation of growth cone in injured axon, regulation of synapse organization and MAPK cascade involved in axon regeneration; based on protein domain information, Bma-dlk-1 is in…	Upregulated in F120 (M120)	-1.36479	6.42642	2.46e-09	1.49e-08
Bm3778	WBGene00224039	Bma-fasn-1 is an ortholog of C. elegans fasn-1 and F32H2.6; in C. elegans, fasn-1, is involved in nematode larval development, lipid metabolic process, apoptotic process, determination of adult lifespan, gonad development, embryo development, lipid storage and response to starvation; based on protein domain information, Bma-fasn-1 is involved in biosynthetic process and oxidation-reduction proces…	Upregulated in F120 (M120)	-4.29964	8.35007	1.86e-49	9.74e-48
Bm3775	WBGene00224036	Bm3775 is an ortholog of C. elegans snpc-4; in C. elegans, snpc-4, is involved in nematode larval development, embryo development, locomotion and hermaphrodite genitalia development; based on protein domain information, Bm3775 is predicted to have DNA binding activity.	Upregulated in F120 (M120)	-0.701404	6.11524	0.00115532	0.00298419
Bm3770	WBGene00224031	Bma-clec-180 is an ortholog of C. elegans clec-180.	Upregulated in F120 (M120)	-1.2122	5.20043	1.55e-05	5.69e-05
Bm3764	WBGene00224025	Bm3764 is an ortholog of C. elegans F32D8.7; based on protein domain information, Bm3764 is predicted to have serine-type endopeptidase inhibitor activity.	Upregulated in F120 (M120)	-1.30548	2.38338	0.00823069	0.0173139
Bm3762	WBGene00224023	Bm3762 is an ortholog of C. elegans F32D1.11.	Upregulated in F120 (M120)	-2.02601	0.083093	0.0232192	0.0429886
Bm3761	WBGene00224022	Bm3761 is an ortholog of C. elegans mcm-7; in C. elegans, mcm-7, is involved in embryo development, body morphogenesis, hermaphrodite genitalia development, inductive cell migration and MCM complex assembly; based on protein domain information, Bm3761 is involved in DNA replication initiation; based on protein domain information, Bm3761 is predicted to have ATP binding activity, DNA binding activ…	Upregulated in F120 (M120)	-0.936101	6.05907	0.000127955	0.000402749
Bm3755	WBGene00224016	Bm3755 is an ortholog of O. volvulus OVOC353; based on protein domain information, Bm3755 is involved in regulation of transcription, DNA-templated; based on protein domain information, Bm3755 is predicted to have sequence-specific DNA binding activity, transcription factor activity, sequence-specific DNA binding, and zinc ion binding activity; based on protein domain information, Bm3755 is local…	Upregulated in F120 (M120)	-5.22912	2.30214	6.16e-12	4.67e-11
Bm3749	WBGene00224010	Bma-hpr-17 is an ortholog of C. elegans hpr-17; in C. elegans, hpr-17, is involved in cellular response to DNA damage stimulus and cell cycle; based on protein domain information, Bma-hpr-17 is involved in DNA repair and cell cycle; based on protein domain information, Bma-hpr-17 is localized to the nucleus.	Upregulated in F120 (M120)	-1.10189	5.34662	9.97e-06	3.78e-05
Bm3746	WBGene00224007	Bm3746 is an ortholog of C. elegans eva-1; based on protein domain information, Bm3746 is predicted to have carbohydrate binding activity.	Upregulated in F120 (M120)	-2.97045	2.81885	6.21e-09	3.59e-08
Bm374	WBGene00220635	Uncharacterized protein	Upregulated in F120 (M120)	-1.86697	1.70447	0.00268077	0.00638371
Bm3735	WBGene00223996	Bma-daf-6 is an ortholog of C. elegans daf-6; in C. elegans, daf-6, is involved in negative regulation of transcription from RNA polymerase II promoter, chemotaxis, anatomical structure morphogenesis, the molting cycle, dauer entry, regulation of insulin receptor signaling pathway and positive regulation of dauer larval development; based on protein domain information, Bma-daf-6 is an integral co…	Upregulated in F120 (M120)	-3.38945	2.57379	4.34e-10	2.82e-09
Bm3734	WBGene00223995	Bm3734 is an ortholog of C. elegans odr-7; in C. elegans, odr-7, is involved in gene expression, negative adaptation of signaling pathway, positive regulation of transcription from RNA polymerase II promoter and positive chemotaxis; based on protein domain information, Bm3734 is involved in regulation of transcription, DNA-templated and steroid hormone mediated signaling pathway; based on protein…	Upregulated in F120 (M120)	-1.99434	0.879664	0.00963237	0.0198389
Bm3733	WBGene00223994	Bma-tab-1 is an ortholog of C. elegans tab-1; based on protein domain information, Bma-tab-1 is predicted to have DNA binding activity.	Upregulated in F120 (M120)	-3.17116	2.33543	6.94e-08	3.55e-07
Bm3730	WBGene00223991	Bma-ceh-20 is an ortholog of C. elegans ceh-20, ceh-40 and ceh-60; in C. elegans, ceh-20, ceh-40 and ceh-60, are involved in embryo development; based on protein domain information, Bma-ceh-20 is predicted to have DNA binding activity and transcription factor activity, sequence-specific DNA binding; based on protein domain information, Bma-ceh-20 is localized to the nucleus.	Upregulated in F120 (M120)	-0.720742	6.05833	0.000762396	0.00206029
Bm3725	WBGene00223986	Bm3725 is an ortholog of C. elegans F31D4.5; proteomic studies indicate that Bm3725 is enriched in the reproductive tract.	Upregulated in F120 (M120)	-2.55357	4.23074	2.18e-08	1.18e-07
Bm3717	WBGene00223978	Uncharacterized protein	Upregulated in F120 (M120)	-0.691064	7.00217	0.00329166	0.00767356
Bm3715	WBGene00223976	Bm3715 is an ortholog of C. elegans F31A3.5.	Upregulated in F120 (M120)	-1.1833	6.80662	4.66e-07	2.16e-06
Bm3714	WBGene00223975	Bm3714 is an ortholog of C. elegans F30H5.3; based on protein domain information, Bm3714 is predicted to have serine-type endopeptidase inhibitor activity.	Upregulated in F120 (M120)	-3.48849	4.01667	3.68e-18	4.3e-17
Bm3713	WBGene00223974	Bma-unc-45 is an ortholog of C. elegans unc-45; in C. elegans, unc-45, is involved in cytokinesis, receptor-mediated endocytosis, gonad development, embryo development, body morphogenesis, oviposition, locomotion, sarcomere organization and striated muscle myosin thick filament assembly.	Upregulated in F120 (M120)	-0.737634	6.33993	0.000774611	0.00208885
Bm3704	WBGene00223965	Bm3704 is an ortholog of C. elegans F30A10.3, T20F7.3 and Y22D7AR.6; based on protein domain information, Bm3704 is predicted to have inositol-1,4,5-trisphosphate 3-kinase activity.	Upregulated in F120 (M120)	-0.679482	5.22901	0.00752789	0.0159776
Bm3694	WBGene00223955	Bma-lrp-1 is an ortholog of C. elegans lrp-1; in C. elegans, lrp-1, is involved in nematode larval development, body morphogenesis, sterol transport, cell migration, regulation of cell migration, secretion by cell, growth, positive regulation of locomotion, positive regulation of growth and ecdysis, collagen and cuticulin-based cuticle; based on protein domain information, Bma-lrp-1 is predicted …	Upregulated in F120 (M120)	-1.57585	9.69694	5.39e-09	3.14e-08
Bm3693	WBGene00223954	Bma-gfm-1 is an ortholog of C. elegans gfm-1; in C. elegans, gfm-1, is involved in reproduction, nematode larval development, receptor-mediated endocytosis and embryo development; based on protein domain information, Bma-gfm-1 is involved in translational elongation; based on protein domain information, Bma-gfm-1 is predicted to have GTP binding activity, GTPase activity, and translation elongati…	Upregulated in F120 (M120)	-1.06942	6.36508	3.02e-07	1.43e-06
Bm3691	WBGene00223952	Bma-pqn-32 is an ortholog of C. elegans pqn-32; proteomic studies indicate that Bma-pqn-32 is enriched in the digestive tract.	Upregulated in F120 (M120)	-0.858078	4.99217	0.00529797	0.0117061
Bm3690	WBGene00223951	Bma-grld-1 is an ortholog of C. elegans grld-1; in C. elegans, grld-1, is involved in cellular response to DNA damage stimulus; based on protein domain information, Bma-grld-1 is predicted to have nucleic acid binding activity and nucleotide binding activity.	Upregulated in F120 (M120)	-1.32963	6.79713	8.65e-09	4.91e-08
Bm3684	WBGene00223945	Bm3684 is an ortholog of C. elegans F29A7.4.	Upregulated in F120 (M120)	-4.4448	4.31979	9.03e-26	1.55e-24
Bm3681	WBGene00223942	Bma-zag-1 is an ortholog of C. elegans zag-1; in C. elegans, zag-1, is involved in axon guidance and positive regulation of axon extension; based on protein domain information, Bma-zag-1 is predicted to have DNA binding activity and metal ion binding activity.	Upregulated in F120 (M120)	-0.764319	6.68575	0.000832538	0.00222442
Bm3679	WBGene00223940	Bma-lim-8 is an ortholog of C. elegans lim-8; based on protein domain information, Bma-lim-8 is predicted to have zinc ion binding activity.	Upregulated in F120 (M120)	-5.20197	5.24661	3.48e-48	1.68e-46
Bm3676	WBGene00223937	Bma-rsr-1 is an ortholog of C. elegans rsr-1; in C. elegans, rsr-1, is involved in reproduction, nematode larval development, embryo development, locomotion and positive regulation of vulval development; based on protein domain information, Bma-rsr-1 is involved in mRNA processing.	Upregulated in F120 (M120)	-0.610554	6.73703	0.00474864	0.0106474
Bm3674	WBGene00223935	Bma-gex-3 is an ortholog of C. elegans gex-3; in C. elegans, gex-3, is involved in nematode larval development, receptor-mediated endocytosis, axon guidance, embryo development, body morphogenesis, oviposition, pronuclear migration, hermaphrodite genitalia development and inductive cell migration.	Upregulated in F120 (M120)	-0.678733	6.88944	0.003804	0.00872084
Bm3665	WBGene00223926	Bm3665 is an ortholog of C. elegans F28C1.1.	Upregulated in F120 (M120)	-1.2357	6.89978	6.3e-07	2.85e-06
Bm3662	WBGene00223923	Bma-rgl-1 is an ortholog of C. elegans rgl-1; in C. elegans, rgl-1, is involved in epidermal growth factor receptor signaling pathway and positive regulation of vulval development; based on protein domain information, Bma-rgl-1 is involved in small GTPase mediated signal transduction; based on protein domain information, Bma-rgl-1 is predicted to have guanyl-nucleotide exchange factor activity.	Upregulated in F120 (M120)	-1.11474	6.76304	5.66e-07	2.59e-06
Bm3660	WBGene00223921	Bm3660 is an ortholog of C. elegans dip-2; in C. elegans, dip-2, is involved in embryo development; based on protein domain information, Bm3660 is involved in metabolic process; based on protein domain information, Bm3660 is predicted to have catalytic activity.	Upregulated in F120 (M120)	-1.52061	6.99688	6.58e-09	3.79e-08
Bm3657	WBGene00223918	Bma-phg-1 is an ortholog of C. elegans phg-1; in C. elegans, phg-1, is involved in mitotic nuclear division and embryo development.	Upregulated in F120 (M120)	-1.65758	2.45055	0.000926134	0.00244564
Bm3642	WBGene00223903	Bm3642 is an ortholog of C. elegans baz-2; based on protein domain information, Bm3642 is predicted to have DNA binding activity and zinc ion binding activity; based on protein domain information, Bm3642 is localized to the nucleus.	Upregulated in F120 (M120)	-1.82162	8.97601	1.67e-11	1.23e-10
Bm3641	WBGene00223902	Bm3641 is an ortholog of C. elegans nurf-1; in C. elegans, nurf-1, is involved in reproduction, negative regulation of vulval development and positive regulation of transcription from RNA polymerase II promoter; based on protein domain information, Bm3641 is predicted to have zinc ion binding activity.	Upregulated in F120 (M120)	-1.56263	8.74639	3.73e-09	2.21e-08
Bm3640	WBGene00223901	Bm3640 is an ortholog of C. elegans rab-5; in C. elegans, rab-5, is involved in reproduction, cytokinesis, nematode larval development, lipid metabolic process, receptor-mediated endocytosis, apoptotic process, cytoplasm organization, determination of adult lifespan, asymmetric cell division, protein secretion, embryo development, the molting cycle, lipid storage, protein catabolic process, apica…	Upregulated in F120 (M120)	-1.68274	1.66053	0.00936294	0.0193627
Bm3639	WBGene00223900	Bm3639 is an ortholog of C. elegans nmat-2 and nmat-1; based on protein domain information, Bm3639 is involved in NAD biosynthetic process; based on protein domain information, Bm3639 is predicted to have nucleotidyltransferase activity.	Upregulated in F120 (M120)	-0.77117	4.91778	0.00513804	0.0114057
Bm3636	WBGene00223897	Bm3636 is an ortholog of C. elegans F26G1.5.	Upregulated in F120 (M120)	-2.35716	1.76593	0.00034938	0.00101512
Bm3633	WBGene00223894	Bm3633 is an ortholog of C. elegans chd-3 and let-418; in C. elegans, chd-3 and let-418, are involved in negative regulation of vulval development; based on protein domain information, Bm3633 is involved in regulation of transcription, DNA-templated; based on protein domain information, Bm3633 is predicted to have ATP binding activity, DNA binding activity, hydrolase activity, acting on acid anhy…	Upregulated in F120 (M120)	-1.47558	8.73882	1.41e-08	7.76e-08
Bm363	WBGene00220624	Bm363 is an ortholog of C. elegans T05H10.3.	Upregulated in F120 (M120)	-1.86364	1.1474	0.00889353	0.0185324
Bm3628	WBGene00223889	Bma-nhl-2 is an ortholog of C. elegans nhl-2; in C. elegans, nhl-2, is involved in reproduction and positive regulation of development, heterochronic; based on protein domain information, Bma-nhl-2 is predicted to have zinc ion binding activity.	Upregulated in F120 (M120)	-1.18418	7.73668	7.96e-06	3.06e-05
Bm3623	WBGene00223884	Bm3623 is an ortholog of C. elegans F26F2.7.	Upregulated in F120 (M120)	-0.519867	6.41312	0.0150189	0.0292409
Bm3621	WBGene00223882	Bma-drsh-1 is an ortholog of C. elegans drsh-1; in C. elegans, drsh-1, is involved in reproduction, cytokinesis, lipid metabolic process, mitotic spindle organization and embryo development; based on protein domain information, Bma-drsh-1 is involved in RNA processing; based on protein domain information, Bma-drsh-1 is predicted to have ribonuclease III activity.	Upregulated in F120 (M120)	-0.899278	6.99652	0.000147363	0.000459757
Bm3615	WBGene00223876	Bma-fkh-7 is an ortholog of C. elegans fkh-7; in C. elegans, fkh-7, is involved in reproduction; based on protein domain information, Bma-fkh-7 is involved in regulation of transcription, DNA-templated; based on protein domain information, Bma-fkh-7 is predicted to have sequence-specific DNA binding activity and transcription factor activity, sequence-specific DNA binding.	Upregulated in F120 (M120)	-1.85625	7.18921	2.07e-12	1.63e-11
Bm3608	WBGene00223869	Bma-let-381 is an ortholog of C. elegans let-381; in C. elegans, let-381, is involved in nematode larval development, mesodermal cell fate specification, embryo development, body morphogenesis, locomotion and hermaphrodite genitalia development; based on protein domain information, Bma-let-381 is involved in regulation of transcription, DNA-templated; based on protein domain information, Bma-let-…	Upregulated in F120 (M120)	-4.4977	1.12945	2.06e-07	1e-06
Bm3607	WBGene00223868	Bm3607 is an ortholog of C. elegans hrpk-1; based on protein domain information, Bm3607 is predicted to have RNA binding activity.	Upregulated in F120 (M120)	-0.749016	6.57109	0.00125212	0.00320854
[truncated: 5,559 more rows]

## Sheet: Sheet1
Bm9996	WBGene00230257	N.A.	Upregulated in F42 (M42)	-5.33004	6.6438	0.00064347	0.0171551
[truncated: 455 more rows]
