# Supplementary material for: Defining Brugia malayi and Wolbachia symbiosis by stage-specific dual RNA-seq
Source: PLoS Negl Trop Dis. 2017 Mar 30;11(3):e0005357. doi: 10.1371/journal.pntd.0005357 (PMC5373514; doi:10.1371/journal.pntd.0005357)
Supplement: S4 Table — Table showing results from all pair-wise differential expression analyses for Wolbachia. (XLSX) [file pntd.0005357.s006.xlsx]

## Sheet: S4_Table_Wolbachia_DE_genes
S4 Table: Table of Wolbachia differentially expressed genes. Table showing results from all pair-wise differential expression analyses for Wolbachia.
Genes	DE in:	Differential Expression	Description	logFC	logCPM	PValue	FDR
Wbm0253	Female-only	Downregulated F30 (L4)	hypothetical protein	-1.31344	7.50965	2.53574e-05	0.00432343
Wbm0490	Female-only	Downregulated F30 (L4)	integral membrane protein, interacts with FtsH	-1.4256	7.05732	2.37907e-06	0.00162252
Wbm0006	Female-only	Downregulated F30 (L4)	hypothetical protein	-1.79324	4.41206	0.000321325	0.0313062
Wbm0756	Female-only	Upregulated in F120 (F30)	scaffold protein	1.61421	4.54584	0.000149759	0.00726829
Wbm0173	Female-only	Upregulated in F120 (F30)	4-diphosphocytidyl-2-C-methyl-D-erythritol kinase	1.61241	4.10336	0.0017631	0.0442598
Wbm0384	Female-only	Upregulated in F120 (F30)	extracellular metallopeptidase	1.59936	5.20319	1.48723e-05	0.000835713
Wbm0089	Female-only	Upregulated in F120 (F30)	hypothetical protein	1.5032	4.47135	0.00100589	0.028165
Wbm0490	Female-only	Upregulated in F120 (F30)	integral membrane protein, interacts with FtsH	1.35068	7.15	3.51853e-06	0.000320186
Wbm0672	Female-only	Upregulated in F120 (F30)	hypothetical protein	1.24388	5.00727	0.00128892	0.0347531
Wbm0613	Female-only	Upregulated in F120 (F30)	hypothetical protein	1.21011	5.0786	0.000706118	0.0214189
Wbm0124	Female-only	Upregulated in F120 (F30)	single-stranded DNA-specific exonuclease RecJ	1.17121	6.12837	5.39364e-05	0.00280469
Wbm0253	Female-only	Upregulated in F120 (F30)	hypothetical protein	1.11891	7.6491	1.49234e-05	0.000835713
Wbm0708	Female-only	Upregulated in F120 (F30)	superfamily II DNA/RNA helicase	0.818002	7.81865	0.00064077	0.0203777
Wbm0613	Female-only	Upregulated in F120 (F42)	hypothetical protein	1.96285	5.59058	4.80628e-08	5.83162e-06
Wbm0020	Female-only	Upregulated in F120 (F42)	30S ribosomal protein S15	1.57252	4.93989	0.000899309	0.0251806
Wbm0089	Female-only	Upregulated in F120 (F42)	hypothetical protein	1.48678	4.46652	0.00202588	0.0433777
Wbm0490	Female-only	Upregulated in F120 (F42)	integral membrane protein, interacts with FtsH	1.26445	7.12043	0.00106062	0.0285974
Wbm0674	Female-only	Upregulated in F120 (F42)	malic enzyme	1.17343	6.86647	7.36399e-05	0.00433869
Wbm0253	Female-only	Upregulated in F120 (F42)	hypothetical protein	1.16975	7.69632	0.000652908	0.0190127
Wbm0152	Female-only	Upregulated in F120 (F42)	Outer membrane protein, pal-like	1.16206	6.45972	0.000445368	0.0168336
Wbm0443	Female-only	Upregulated in F120 (F42)	GMP synthase	1.15084	5.2408	0.00178281	0.0393299
Wbm0663	Female-only	Upregulated in F120 (F42)	30S ribosomal protein S4	1.07611	5.7889	0.00161173	0.0391113
Wbm0220	Female-only	Upregulated in F120 (F42)	superoxide dismutase, SodA	1.03233	6.19032	0.0011127	0.0289301
Wbm0448	Female-only	Upregulated in F120 (F42)	succinate dehydrogenase flavoprotein subunit	0.894013	7.23337	0.000513939	0.0168336
Wbm0350	Female-only	Upregulated in F120 (M120)	molecular chaperone GroEL	-1.74898	9.91615	0.000179668	0.0162249
Wbm0723	Female-only	Upregulated in F120 (M120)	ATP-dependent protease ATP-binding subunit HslU	-1.8761	6.61485	0.000917405	0.039945
Wbm0533	Female-only	Upregulated in F120 (M120)	molecular chaperone GrpE (heat shock protein)	-2.08928	4.97228	0.000759104	0.0397764
Wbm0349	Female-only	Upregulated in F120 (M120)	co-chaperonin GroES	-2.5036	7.64383	1.63e-07	0.000119449
Wbm0472	Female-only	Upregulated in F120 (M120)	threonyl-tRNA synthetase	-2.86956	4.28023	0.000538152	0.0329169
Wbm0138	Female-only	Upregulated in F30 (F120)	heat shock protein 90	-1.2988	6.71843	8.25143e-06	0.000600704
Wbm0296	Female-only	Upregulated in F30 (F120)	ankyrin repeat-containing protein	-1.37696	5.48238	0.000786183	0.0228937
Wbm0350	Female-only	Upregulated in F30 (F120)	molecular chaperone GroEL	-1.48391	9.78537	4.90059e-16	1.78381e-13
Wbm0785	Female-only	Upregulated in F30 (F120)	molecular chaperone DnaJ	-1.50962	6.37624	3.13202e-06	0.000320186
Wbm0722	Female-only	Upregulated in F30 (F120)	ATP-dependent protease peptidase subunit HslV	-1.76745	5.83758	1.10279e-05	0.000729845
Wbm0429	Female-only	Upregulated in F30 (F120)	DNA polymerase III beta clamp subunit	-1.79567	4.66153	0.000460279	0.0167541
Wbm0533	Female-only	Upregulated in F30 (F120)	molecular chaperone GrpE (heat shock protein)	-1.8468	4.84925	0.000406246	0.0165338
Wbm0495	Female-only	Upregulated in F30 (F120)	molecular chaperone DnaK	-1.86678	9.09576	1.09316e-13	2.65273e-11
Wbm0349	Female-only	Upregulated in F30 (F120)	co-chaperonin GroES	-1.94848	7.54722	2.82579e-11	5.14294e-09
Wbm0723	Female-only	Upregulated in F30 (F120)	ATP-dependent protease ATP-binding subunit HslU	-1.98524	6.41405	8.20525e-08	1.19469e-05
Wbm0492	Female-only	Upregulated in F30 (F120)	UDP-N-acetylmuramyl tripeptide synthase	-3.25727	4.14618	6.78958e-06	0.000549202
Wbm0738	Female-only	Upregulated in F30 (F120)	acyl carrier protein	-3.59768	3.68799	0.0006438	0.0203777
Wbm0242	Female-only	Upregulated in F30 (L4)	NADH dehydrogenase subunit B	1.98411	4.88646	0.000152874	0.0208521
Wbm0028	Female-only	Upregulated in F42 (F120)	cysteine desulfurase	-1.028	6.79448	0.000531831	0.0168336
Wbm0493	Female-only	Upregulated in F42 (F120)	cystathionine beta-lyase	-1.28737	6.28406	0.000529583	0.0168336
Wbm0552	Female-only	Upregulated in F42 (F120)	ATP-dependent protease ATP-binding subunit ClpX	-1.40575	5.09622	0.00159554	0.0391113
Wbm0061	Female-only	Upregulated in F42 (F120)	stress response membrane GTPase	-1.56208	4.65308	0.00177915	0.0393299
Wbm0349	Female-only	Upregulated in F42 (F120)	co-chaperonin GroES	-1.72417	7.60305	2.07438e-05	0.00151015
Wbm0785	Female-only	Upregulated in F42 (F120)	molecular chaperone DnaJ	-1.93706	6.31905	1.59635e-07	1.66021e-05
Wbm0207	Female-only	Upregulated in F42 (F120)	pyruvate/2-oxoglutarate dehydrogenase complex, dehydrogenase E1 component, alpha subunit	-2.00207	4.47981	0.000399955	0.016176
Wbm0799	Female-only	Upregulated in F42 (F120)	lysyl-tRNA synthetase	-2.03096	4.70706	0.00046369	0.0168336
Wbm0495	Female-only	Upregulated in F42 (F120)	molecular chaperone DnaK	-2.1341	9.05673	2.42064e-13	8.81111e-11
Wbm0138	Female-only	Upregulated in F42 (F120)	heat shock protein 90	-2.14025	6.56649	1.42448e-10	3.45674e-08
Wbm0533	Female-only	Upregulated in F42 (F120)	molecular chaperone GrpE (heat shock protein)	-2.19951	4.82026	7.74765e-05	0.00433869
Wbm0722	Female-only	Upregulated in F42 (F120)	ATP-dependent protease peptidase subunit HslV	-2.27527	5.77675	4.31847e-07	3.49316e-05
Wbm0492	Female-only	Upregulated in F42 (F120)	UDP-N-acetylmuramyl tripeptide synthase	-2.29658	4.22718	0.000587397	0.0178177
Wbm0350	Female-only	Upregulated in F42 (F120)	molecular chaperone GroEL	-2.33585	9.62543	1.74079e-19	1.2673e-16
Wbm0723	Female-only	Upregulated in F42 (F120)	ATP-dependent protease ATP-binding subunit HslU	-2.3869	6.37008	2.35352e-09	3.42672e-07
Wbm0351	Female-only	Upregulated in F42 (F120)	hypothetical protein	-2.89102	3.85105	0.00210286	0.0437395
Wbm0494	Female-only	Upregulated in F42 (F120)	stress-induced morphogen, BolA	-2.99655	3.9873	0.000281858	0.0120701
Wbm0255	Male and Female	Downregulated F30 (L4)	amidophosphoribosyltransferase	-1.67102	5.61105	0.000212827	0.0241913
Wbm0439	Male and Female	Downregulated F30 (L4)	oligoketide cyclase/lipid transport protein	-1.98875	4.72388	0.000381066	0.0324859
Wbm0451	Male and Female	Downregulated F30 (L4)	hypothetical protein	-3.07636	4.1176	1.48378e-05	0.00341552
Wbm0767	Male and Female	Upregulated in F120 (F30)	hypothetical protein	2.26783	7.13371	7.12475e-20	5.18682e-17
Wbm0439	Male and Female	Upregulated in F120 (F30)	oligoketide cyclase/lipid transport protein	1.63084	4.74176	0.000416827	0.0165338
Wbm0459	Male and Female	Upregulated in F120 (F30)	ATP synthase F0F1 subunit C	1.53266	4.1924	0.00134263	0.0349084
Wbm0686	Male and Female	Upregulated in F120 (F30)	translaldolase	1.18651	5.41596	0.000602649	0.0203777
Wbm0387	Male and Female	Upregulated in F120 (F30)	DNA-directed RNA polymerase subunit omega, RpoZ	0.970993	6.5302	0.000410219	0.0165338
Wbm0040	Male and Female	Upregulated in F120 (F42)	ApaG	2.84028	3.64948	9.50542e-05	0.00467342
Wbm0767	Male and Female	Upregulated in F120 (F42)	hypothetical protein	1.83717	6.80054	1.4997e-09	2.72945e-07
Wbm0439	Male and Female	Upregulated in F120 (F42)	oligoketide cyclase/lipid transport protein	1.74928	4.83653	6.73172e-05	0.00433869
Wbm0387	Male and Female	Upregulated in F120 (F42)	DNA-directed RNA polymerase subunit omega, RpoZ	1.4531	6.85965	2.09058e-07	1.90243e-05
Wbm0434	Male and Female	Upregulated in F120 (F42)	DNA polymerase III, gamma/tau subunit	1.3703	5.68981	9.62929e-05	0.00467342
Wbm0097	Male and Female	Upregulated in F120 (F42)	fructose-bisphosphate aldolase	0.880288	6.80258	0.0016881	0.0393299
Wbm0040	Male and Female	Upregulated M120 (F120)	ApaG	2.61158	3.73495	0.000279675	0.0205282
Wbm0434	Male and Female	Upregulated M120 (F120)	DNA polymerase III, gamma/tau subunit	2.45008	6.75739	1.62e-05	0.00594087
Wbm0439	Male and Female	Upregulated M120 (F120)	oligoketide cyclase/lipid transport protein	2.26707	5.46433	0.000198943	0.0162249
Wbm0459	Male and Female	Upregulated M120 (F120)	ATP synthase F0F1 subunit C	2.25844	4.92716	4.24e-05	0.00777419
Wbm0387	Male and Female	Upregulated M120 (F120)	DNA-directed RNA polymerase subunit omega, RpoZ	1.88881	7.41497	0.000474452	0.0316589
Wbm0686	Male and Female	Upregulated M120 (F120)	translaldolase	1.86069	6.08453	9.97e-05	0.014542
Wbm0097	Male and Female	Upregulated M120 (F120)	fructose-bisphosphate aldolase	1.72331	7.56415	0.000120763	0.014542
Wbm0767	Male and Female	Upregulated M120 (M30)	hypothetical protein	1.97828	6.47256	0.00013018	0.032966
Wbm0767	Male and Female	Upregulated M120 (M42)	hypothetical protein	1.94387	6.2266	0.000449371	0.0442309
Wbm0451	Male and Female	Upregulated M30 (L4)	hypothetical protein	3.68851	4.76136	3.28e-09	2.23e-06
Wbm0439	Male and Female	Upregulated M30 (L4)	oligoketide cyclase/lipid transport protein	1.90448	4.81961	9.33e-05	0.0211695
Wbm0255	Male and Female	Upregulated M30 (M120)	amidophosphoribosyltransferase	-1.86639	6.72919	0.000154222	0.032966
Wbm0544	Male-only	Upregulated M120 (F120)	hypothetical protein	2.62269	4.16168	0.000138684	0.014542
Wbm0766	Male-only	Upregulated M120 (F120)	hypothetical protein	2.27397	4.23546	0.000603762	0.0340893
Wbm0437	Male-only	Upregulated M120 (F120)	hypothetical protein	2.20019	6.21228	3.86e-05	0.00777419
Wbm0673	Male-only	Upregulated M120 (F120)	phosphatidylglycerophosphate synthase	2.16305	4.2164	0.000925156	0.039945
Wbm0646	Male-only	Upregulated M120 (F120)	hypothetical protein	2.15497	4.48251	0.00081287	0.0397764
Wbm0541	Male-only	Upregulated M120 (M30)	preprotein translocase subunit SecB	2.62035	4.46786	0.000135602	0.032966
Wbm0541	Male-only	Upregulated M120 (M42)	preprotein translocase subunit SecB	2.83669	4.37944	0.000328319	0.0442309
Wbm0616	Male-only	Upregulated M120 (M42)	50S ribosomal protein L32	2.71953	4.51505	7.97e-05	0.0442309
Wbm0437	Male-only	Upregulated M30 (L4)	hypothetical protein	2.33256	5.06257	1.14e-06	0.000388576
Wbm0402	Male-only	Upregulated M30 (M120)	ACP S-malonyltransferase	2.33416	4.56902	0.00019083	0.032966
Wbm0480	Male-only	Upregulated M42 (M120)	phosphomannomutase	-2.35203	4.7314	0.000282312	0.0442309
Wbm0289	Male-only	Upregulated M42 (M120)	carbonic anhydrase	-2.62431	4.57404	0.000421598	0.0442309
Wbm0449	Male-only	Upregulated M42 (M120)	2,3,4,5-tetrahydropyridine-2,6-carboxylate N-succinyltransferase	-6.22	3.41843	0.000327229	0.0442309
Wbm0114	Male-only	Upregulated M42 (M120)	peptide deformylase	-6.28076	3.41191	0.000131149	0.0442309
