# Supplementary material for: Defining Brugia malayi and Wolbachia symbiosis by stage-specific dual RNA-seq
Source: PLoS Negl Trop Dis. 2017 Mar 30;11(3):e0005357. doi: 10.1371/journal.pntd.0005357 (PMC5373514; doi:10.1371/journal.pntd.0005357)
Supplement: S5 Table — Table showing the module assignments resulting from the hierarchical clustering for B. malayi and Wolbachia genes. (XLSX) [file pntd.0005357.s007.xlsx]

## Sheet: S5_Table_Co-expression
S5 Table: Module membership assignments from weighted correlation network analysis (WGCNA). Table showing the module assignments resulting from the hierarchical clustering for B. malayi and Wolbachia genes.
Gene	WormBase GeneID	Description	Gene Symbol	Module Assignment	GS.weight_comb	p.GS.weight_comb	MM.brown	p.MM.brown	MM.yellow	p.MM.yellow	MM.salmon	p.MM.salmon	MM.green	p.MM.green	MM.grey	p.MM.grey	MM.royalblue	p.MM.royalblue	MM.magenta	p.MM.magenta	MM.midnightblue	p.MM.midnightblue	MM.greenyellow	p.MM.greenyellow	MM.blue	p.MM.blue	MM.lightcyan	p.MM.lightcyan	MM.lightyellow	p.MM.lightyellow	MM.turquoise	p.MM.turquoise	MM.red	p.MM.red	MM.pink	p.MM.pink	MM.tan	p.MM.tan	MM.cyan	p.MM.cyan	MM.purple	p.MM.purple	MM.black	p.MM.black	MM.lightgreen	p.MM.lightgreen	MM.grey60	p.MM.grey60
Bm1	WBGene00220262	Bm1 is an ortholog of O. volvulus OVOC7264; based on protein domain information, Bm1 is predicted to have nucleic acid binding activity and nucleotide binding activity.		turquoise	-0.252796	0.383221	0.653288	0.0112937	0.00812389	0.978011	0.040752	0.889988	0.0329074	0.911079	-0.0491201	0.867563	-0.108741	0.711354	-0.113633	0.69891	0.387033	0.171585	0.407585	0.148017	0.391648	0.166094	0.0167242	0.954748	-0.0797473	0.786392	0.961046	4.64e-08	-0.405708	0.150075	0.0539037	0.854785	-0.180022	0.537996	-0.0568975	0.846805	0.595574	0.0246218	-0.320456	0.263982	-0.0820262	0.780423	0.241841	0.404849
Bm10001	WBGene00230262	Bm10001 is an ortholog of O. volvulus OVOC6656.		greenyellow	0.39007	0.167959	0.29622	0.303793	-0.026879	0.927325	0.595835	0.0245428	0.0339541	0.908261	0.455507	0.101678	-0.268636	0.353064	-0.0798663	0.78608	0.0971735	0.741042	0.717521	0.00386332	-0.061977	0.833295	-0.125803	0.668262	0.488115	0.0765966	0.414689	0.140397	-0.0508343	0.862981	0.014281	0.961354	0.21974	0.450349	-0.0578509	0.844266	0.189761	0.515843	-0.630381	0.0156616	-0.140907	0.630887	0.585521	0.0278107
Bm10002	WBGene00230263	Bm10002 is an ortholog of O. volvulus OVOC6662.		green	-0.39251	0.165081	0.533775	0.0493072	0.590639	0.026151	0.139179	0.635124	0.904225	9.04e-06	-0.162059	0.57991	0.223268	0.44292	0.339704	0.234715	0.207414	0.476768	-0.167664	0.56669	-0.012563	0.966	0.572239	0.0324846	0.0816551	0.781394	-0.0538217	0.855004	0.66071	0.0101019	-0.153732	0.599777	0.145091	0.620672	0.0754597	0.797654	-0.0330899	0.910588	-0.510721	0.0620111	0.493471	0.0729408	0.457976	0.0996022
Bm10004	WBGene00230265	Bm10004 is an ortholog of O. volvulus OVOC6669; based on protein domain information, Bm10004 is involved in cellular protein modification process; based on protein domain information, Bm10004 is predicted to have protein-L-isoaspartate (D-aspartate) O-methyltransferase activity.		yellow	0.58926	0.0265906	-0.41456	0.140533	-0.791256	0.000749133	0.737375	0.00261641	-0.444116	0.111635	0.0790519	0.788216	-0.22291	0.443672	-0.458511	0.0991566	-0.0847218	0.773376	0.456538	0.100807	0.0567138	0.847294	-0.253324	0.382193	-0.0531424	0.856817	0.218142	0.453732	-0.604941	0.0219052	-0.311166	0.278853	-0.0270532	0.926856	0.313017	0.275852	0.295674	0.304727	-0.201544	0.4896	0.0182702	0.950569	0.227365	0.434374
Bm10006	WBGene00230267	Bm10006 is an ortholog of C. elegans cyk-4; in C. elegans, cyk-4, is involved in receptor-mediated endocytosis, apoptotic process, embryo development, body morphogenesis, locomotion, hermaphrodite genitalia development, polar body extrusion after meiotic divisions, positive regulation of GTPase activity, mitotic spindle midzone assembly and mitotic cleavage furrow ingression; based on protein dom…		green	-0.217461	0.455178	0.392418	0.165189	0.398267	0.15842	-0.0982058	0.738378	0.64252	0.0132113	-0.345424	0.226418	0.00399954	0.989173	0.173562	0.552917	0.0174075	0.952901	-0.402568	0.15356	-0.152699	0.60226	0.642383	0.0132373	-0.0236373	0.936073	-0.0677156	0.818085	0.530336	0.05107	0.345517	0.226286	-0.152443	0.602877	-0.00794399	0.978498	-0.122805	0.675769	-0.220434	0.448882	0.668528	0.0089539	0.11608	0.692711
Bm10007	WBGene00230268	Bm10007 is an ortholog of O. volvulus OVOC6679; based on protein domain information, Bm10007 is involved in cellular protein modification process and lipoate biosynthetic process; based on protein domain information, Bm10007 is predicted to have octanoyltransferase activity; based on protein domain information, Bm10007 is localized to the cytoplasm.	6105426	green	0.418943	0.135962	-0.28488	0.323544	-0.522396	0.055315	0.206033	0.479772	-0.714142	0.00411541	0.168606	0.56448	-0.17081	0.559325	-0.299475	0.298255	0.181627	0.534317	0.545509	0.0436236	-0.225595	0.438057	-0.123322	0.674472	-0.115732	0.693593	0.287465	0.318978	-0.436917	0.118263	-0.0768972	0.793874	0.0474302	0.872085	-0.0214929	0.941863	0.525322	0.0537219	-0.0579075	0.844115	-0.113972	0.698049	0.0349548	0.905569
Bm10008	WBGene00230269	Bm10008 is an ortholog of O. volvulus OVOC6683.		blue	-0.127778	0.663332	0.31464	0.273235	0.192025	0.510751	-0.246014	0.396536	0.114013	0.697946	0.245893	0.396777	0.287452	0.319002	0.0279576	0.924416	0.161317	0.58167	-0.274611	0.342039	0.868493	5.59e-05	0.0269804	0.927052	0.354208	0.214038	0.243965	0.400606	-0.370587	0.192107	0.224207	0.440955	0.211055	0.468888	0.230739	0.427398	0.150699	0.607081	0.440073	0.115325	-0.0276905	0.925137	-0.238645	0.411276
Bm10009	WBGene00230270	Uncharacterized protein		red	-0.298294	0.300258	0.0640608	0.827766	0.452889	0.10391	-0.483944	0.0795312	0.311191	0.278813	-0.0021418	0.994202	0.441692	0.113838	0.338288	0.236797	0.226812	0.435523	-0.593161	0.0253608	0.248588	0.391454	0.256369	0.376301	-0.177348	0.544151	-0.411721	0.143549	0.333674	0.243658	0.237383	0.413828	0.269136	0.352133	0.476897	0.0846682	-0.0362203	0.902164	0.375271	0.18611	0.0737072	0.802267	-0.364266	0.200393
Bm10010	WBGene00230271	Bm10010 is an ortholog of C. elegans tsp-12; based on protein domain information, Bm10010 is an integral component of the membrane.	6105438	turquoise	-0.522107	0.0554742	0.690904	0.00621783	0.130231	0.657226	-0.17239	0.555642	0.09929	0.735583	-0.15859	0.588155	-0.00968025	0.973799	-0.0527868	0.857766	0.389184	0.169012	0.291704	0.311574	0.454082	0.102888	0.068018	0.817285	-0.143879	0.623624	0.936913	7.94e-07	-0.34562	0.226138	-0.185347	0.525833	-0.252754	0.383301	-0.168517	0.564689	0.557257	0.0384294	-0.220319	0.449125	-0.0467352	0.873946	0.127897	0.663036
Bm10012	WBGene00230273	Bm10012 is an ortholog of O. volvulus OVOC6702.		turquoise	0.435204	0.119878	-0.576929	0.0307724	-0.374097	0.187602	0.0535718	0.855671	-0.494226	0.0724358	0.423973	0.130841	-0.0706947	0.810212	-0.0672593	0.819292	-0.272342	0.346203	-0.0456756	0.876784	0.248447	0.391732	-0.475349	0.0858267	0.240475	0.40759	-0.354229	0.214009	-0.440757	0.114695	-0.0115865	0.968642	0.319237	0.265905	-0.050429	0.864064	-0.319983	0.264727	0.542017	0.0452624	-0.433708	0.121301	-0.48207	0.0808751
Bm10013	WBGene00230274	Bma-spat-3 is an ortholog of O. volvulus OVOC6703; based on protein domain information, Bma-spat-3 is predicted to have zinc ion binding activity.	6105448	pink	0.144325	0.622536	-0.278743	0.334527	0.114038	0.697882	0.0776248	0.791962	0.188164	0.519446	0.0178871	0.951605	0.0040126	0.989138	0.26961	0.351254	-0.0148361	0.959853	-0.0528249	0.857664	-0.352065	0.217019	0.27462	0.342022	0.0982155	0.738353	-0.519593	0.0568723	0.549531	0.041791	-0.454232	0.102761	-0.112586	0.701568	0.650247	0.011812	-0.240031	0.408482	-0.226714	0.435726	0.285913	0.321716	-0.0453448	0.87767
Bm10014	WBGene00230275	Bm10014 is an ortholog of O. volvulus OVOC13491.		green	-0.442829	0.112801	0.48486	0.0788798	0.681211	0.00730871	-0.0383802	0.896358	0.806551	0.000491712	-0.0808883	0.783402	0.106536	0.716987	0.473024	0.0875882	0.21761	0.45486	-0.193832	0.506705	-0.110437	0.707032	0.434531	0.120516	0.164221	0.574796	-0.162064	0.579899	0.705163	0.00484832	-0.0305739	0.917364	0.160098	0.584563	-0.177306	0.544248	-0.137011	0.640453	-0.361009	0.204749	0.220013	0.44977	0.334579	0.242303
Bm10016	WBGene00230277	Bm10016 is an ortholog of O. volvulus OVOC6725.		green	-0.610908	0.0202964	0.581066	0.0293183	0.648439	0.0121288	-0.0663998	0.821567	0.951633	1.66e-07	-0.220145	0.449493	0.089599	0.760667	0.383738	0.175578	0.1405	0.631884	-0.26073	0.367949	0.114836	0.695861	0.543446	0.0445866	-0.0377153	0.898145	-0.00399381	0.989189	0.633808	0.0149375	-0.344806	0.227306	0.0257413	0.930394	-0.019177	0.948119	-0.157394	0.591007	-0.422294	0.132536	0.47331	0.0873702	0.146704	0.616749
Bm10019	WBGene00230280	Bm10019 is an ortholog of O. volvulus OVOC6738.		salmon	-0.205572	0.480777	-0.000444947	0.998796	0.422178	0.132653	-0.672905	0.00835681	-0.0335544	0.909337	-0.17821	0.542164	0.233897	0.420921	0.243236	0.40206	-0.0282653	0.923587	-0.315992	0.271067	-0.454356	0.102654	-0.0487816	0.868469	-0.202218	0.488119	-0.350345	0.21943	0.536036	0.0481723	0.505473	0.0652031	-0.288632	0.31693	0.249189	0.390273	-0.252903	0.383012	0.199021	0.495166	-0.222725	0.444059	-0.181762	0.534007
Bm10021	WBGene00230282	Uncharacterized protein	6105484	yellow	-0.452579	0.104176	0.36262	0.202587	0.844843	0.000142947	-0.500836	0.0681197	0.403477	0.152546	0.304243	0.29025	0.263318	0.363039	0.665233	0.00942473	0.324329	0.257925	-0.162105	0.579802	0.0358809	0.903077	0.261612	0.366271	0.150584	0.607357	-0.287931	0.318159	0.657095	0.0106697	0.0581199	0.84355	0.292559	0.310092	0.370872	0.191739	-0.162056	0.579918	0.0248864	0.932701	-0.188418	0.518872	0.0895445	0.760809
Bm10024	WBGene00230285	Uncharacterized protein		magenta	-0.380467	0.1796	0.346097	0.225454	0.642068	0.0132969	-0.380383	0.179704	0.36896	0.194218	0.1619	0.580287	0.264734	0.360369	0.998113	6.49e-16	0.614784	0.0193006	-0.0960122	0.744041	0.0117744	0.968134	0.58081	0.0294068	0.218559	0.452848	-0.119204	0.684825	0.523544	0.0546859	-0.0779612	0.791079	0.262177	0.365198	0.130147	0.657434	-0.081061	0.78295	-0.0272776	0.92625	-0.0943608	0.748313	-0.00490616	0.986719
Bm10025	WBGene00230286	Uncharacterized protein	6105490	magenta	-0.380467	0.1796	0.346097	0.225454	0.642068	0.0132969	-0.380383	0.179704	0.36896	0.194218	0.1619	0.580287	0.264734	0.360369	0.998113	6.49e-16	0.614784	0.0193006	-0.0960122	0.744041	0.0117744	0.968134	0.58081	0.0294068	0.218559	0.452848	-0.119204	0.684825	0.523544	0.0546859	-0.0779612	0.791079	0.262177	0.365198	0.130147	0.657434	-0.081061	0.78295	-0.0272776	0.92625	-0.0943608	0.748313	-0.00490616	0.986719
Bm10026	WBGene00230287	Bm10026 is an ortholog of O. volvulus OVOC6248; based on protein domain information, Bm10026 is involved in protein glycosylation; based on protein domain information, Bm10026 is predicted to have fucosyltransferase activity; based on protein domain information, Bm10026 is localized to the membrane.		green	-0.353883	0.214488	0.656534	0.01076	0.396846	0.160047	0.18802	0.519772	0.868625	5.56e-05	-0.18514	0.526303	-0.0688979	0.814958	0.0727473	0.804797	0.124676	0.671079	-0.158551	0.588248	0.262297	0.364972	0.506642	0.064482	-0.150338	0.607952	0.278506	0.334955	0.329682	0.249692	-0.00448159	0.987869	0.0722993	0.805978	0.111927	0.703242	0.0778063	0.791486	-0.513094	0.0606052	0.590638	0.0261514	0.19933	0.494483
Bm10027	WBGene00230288	Bm10027 is an ortholog of O. volvulus OVOC6232; based on protein domain information, Bm10027 is predicted to have heme binding activity and oxygen binding activity.	6105500	turquoise	-0.523508	0.0547053	0.648896	0.0120481	0.311653	0.278062	-0.232155	0.424487	0.251536	0.385676	0.0150676	0.959227	-0.209123	0.473059	0.243584	0.401367	0.38619	0.172601	0.146673	0.616825	0.529013	0.0517605	0.0983307	0.738056	0.0742376	0.80087	0.678345	0.00765803	-0.169462	0.562477	-0.17808	0.542464	-0.249188	0.390274	0.0848352	0.77308	0.289207	0.315924	-0.131238	0.654723	-0.149172	0.610769	0.013792	0.962676
Bm10028	WBGene00230289	Uncharacterized protein		turquoise	-0.416229	0.138781	0.806531	0.000491993	0.278914	0.334219	-0.0970742	0.741298	0.203588	0.485113	0.0267637	0.927636	-0.0364908	0.901437	-0.0320979	0.913259	0.36432	0.200322	0.347942	0.222825	0.422249	0.132582	0.00318835	0.991369	-0.0479008	0.870825	0.899168	1.22e-05	-0.214958	0.46051	0.0994429	0.735189	-0.0921234	0.754111	-0.0613024	0.835087	0.490756	0.0747782	-0.335246	0.241307	-0.137224	0.639927	0.279738	0.332733
Bm10029	WBGene00230290	Uncharacterized protein	6097275	blue	-0.357045	0.210133	0.634036	0.0148901	0.47002	0.0899008	-0.185946	0.524471	0.428936	0.125916	0.274342	0.342531	0.198333	0.496689	0.219569	0.450708	0.168295	0.565211	-0.16613	0.570295	0.845593	0.000139088	0.10463	0.721864	0.264999	0.359871	0.367289	0.196403	-0.141646	0.629078	0.22341	0.442623	0.253767	0.381333	0.246088	0.39639	-0.00490699	0.986717	0.136636	0.641376	-0.0643619	0.826967	0.0805189	0.78437
Bm10031	WBGene00230292	Bm10031 is an ortholog of O. volvulus OVOC1972; based on protein domain information, Bm10031 is predicted to have catalytic activity and coenzyme binding activity.		brown	0.301287	0.295197	-0.614021	0.0194936	-0.67107	0.00860328	0.0114137	0.969109	-0.572966	0.0322145	-0.167735	0.566523	0.118933	0.685507	-0.47408	0.0867849	-0.419995	0.134881	-0.341141	0.232613	0.324512	0.257641	-0.447026	0.109031	0.011469	0.96896	-0.156612	0.592875	-0.753329	0.0018658	0.134607	0.646383	-0.157338	0.591141	-0.195097	0.503881	-0.135648	0.643813	0.757727	0.00169243	-0.140283	0.632416	-0.362999	0.202081
Bm10032	WBGene00230293	Bm10032 is an ortholog of C. elegans cdk-7; in C. elegans, cdk-7, is involved in mRNA transcription, embryo development and mitotic cell cycle, embryonic; based on protein domain information, Bm10032 is involved in protein phosphorylation; based on protein domain information, Bm10032 is predicted to have ATP binding activity and protein kinase activity.		turquoise	0.136648	0.641347	0.156522	0.593091	-0.104918	0.721125	0.411183	0.144124	-0.172996	0.554231	0.606493	0.0214779	-0.211186	0.468606	0.21061	0.469848	0.31747	0.268708	0.701654	0.00516097	0.264313	0.361162	0.0357613	0.903399	0.183257	0.530591	0.421439	0.133404	-0.333991	0.243183	-0.446283	0.109692	0.615795	0.0190469	-0.223337	0.442776	0.234669	0.419345	-0.298942	0.299158	-0.238274	0.412025	0.228228	0.432584
Bm10033	WBGene00230294	Uncharacterized protein		lightyellow	0.152037	0.603855	0.0493748	0.866882	0.138749	0.636179	0.0103311	0.972038	-0.0567204	0.847276	0.341087	0.232692	0.0347055	0.906239	0.429142	0.125715	0.394206	0.1631	0.0526692	0.85808	0.198852	0.495541	0.226596	0.435973	0.811591	0.000424606	-0.0296412	0.919878	-0.0617845	0.833807	0.0770781	0.793398	0.162655	0.578499	-0.0586555	0.842124	0.146847	0.616404	0.210324	0.470463	-0.133829	0.648304	0.165578	0.571595
Bm10034	WBGene00230295	Bm10034 is an ortholog of O. volvulus OVOC7823; based on protein domain information, Bm10034 is involved in transport; based on protein domain information, Bm10034 is predicted to have transporter activity; based on protein domain information, Bm10034 is an integral component of the membrane.	6095374	cyan	0.1837	0.529581	0.173994	0.551913	-0.110981	0.705647	0.199144	0.494896	-0.108223	0.712677	0.293588	0.308313	-0.583678	0.0284271	-0.161644	0.580893	-0.0826796	0.778713	0.327379	0.253215	0.056544	0.847746	-0.141448	0.629562	0.271226	0.348262	0.344748	0.22739	-0.275238	0.340893	0.187091	0.521874	0.141708	0.628927	-0.674761	0.00811305	0.0369895	0.900096	-0.121444	0.679186	-0.112126	0.702737	-0.0529743	0.857265
Bm10035	WBGene00230296	Bma-abt-4 is an ortholog of C. elegans abt-4; based on protein domain information, Bma-abt-4 is involved in transport; based on protein domain information, Bma-abt-4 is predicted to have ATP binding activity, ATPase activity, and transporter activity; based on protein domain information, Bma-abt-4 is an integral component of the membrane.		red	0.297671	0.301318	0.151194	0.605885	-0.187682	0.520536	0.085321	0.771811	-0.298731	0.299516	0.455514	0.101671	-0.0428074	0.884472	-0.187826	0.520211	0.0926934	0.752633	0.158054	0.589433	0.595931	0.0245139	-0.168248	0.565319	0.26583	0.358309	0.416312	0.138695	-0.644207	0.0128956	0.457259	0.100202	0.413899	0.141232	-0.111075	0.70541	0.253422	0.382003	0.280065	0.332144	-0.199403	0.494323	-0.138539	0.636695
Bm10036	WBGene00230297	Uncharacterized protein	6100175	turquoise	-0.279513	0.333138	0.682179	0.00719354	0.0553871	0.850829	0.00817991	0.977859	0.0538491	0.854931	-0.0304606	0.91767	-0.0945835	0.747736	-0.0423552	0.885685	0.401453	0.15481	0.405176	0.150662	0.395246	0.161893	0.0476074	0.871611	-0.0691286	0.814349	0.958554	6.69e-08	-0.372725	0.189354	0.0580373	0.84377	-0.163723	0.575972	-0.0524582	0.858643	0.552071	0.0406629	-0.320062	0.264602	-0.0964071	0.743021	0.24369	0.401154
Bm10037	WBGene00230298	Bm10037 is an ortholog of O. volvulus OVOC7815.	6100171	brown	-0.519886	0.0567085	0.811556	0.000425044	0.433609	0.121395	-0.116823	0.690834	0.521063	0.056052	-0.134352	0.647012	0.140356	0.632236	0.128956	0.660396	0.356305	0.211147	0.0334291	0.909675	0.313601	0.274908	0.360964	0.204811	-0.330624	0.248261	0.616461	0.0188811	0.0996043	0.734774	0.205645	0.480618	0.120289	0.682092	-0.0246341	0.933382	0.331565	0.246836	-0.359043	0.207408	0.204887	0.482273	0.249616	0.389434
Bm10038	WBGene00230299	Uncharacterized protein	6100169	turquoise	-0.0864613	0.768837	0.54992	0.0416169	0.0540049	0.854515	0.00851819	0.976944	-0.0419705	0.886717	0.075665	0.797114	-0.0983447	0.73802	0.0150462	0.959285	0.389311	0.16886	0.464211	0.0944941	0.191882	0.511073	-0.100224	0.733178	0.0150942	0.959155	0.791587	0.000742592	-0.249414	0.389831	0.184908	0.52683	-0.145835	0.618861	0.0483447	0.869638	0.469477	0.0903239	-0.34891	0.221454	-0.282602	0.327597	0.173758	0.552461
Bm10039	WBGene00230300	Bma-tag-307 is an ortholog of C. elegans tag-307; in C. elegans, tag-307, is involved in reproduction, apoptotic process, determination of adult lifespan and embryo development; based on protein domain information, Bma-tag-307 is predicted to have DNA binding activity.		green	-0.311743	0.277916	0.42857	0.126275	0.376678	0.184333	0.113664	0.698831	0.847422	0.00013003	-0.183605	0.529799	0.0943047	0.748458	0.17346	0.553154	0.124031	0.672695	-0.38441	0.174759	0.404359	0.151566	0.525192	0.0537918	0.130377	0.656864	0.000185978	0.999497	0.323064	0.259894	-0.195525	0.502926	-0.00790647	0.978599	0.333619	0.243741	-0.00906493	0.975464	-0.236683	0.415248	0.610331	0.0204481	0.0630034	0.830571
Bm10040	WBGene00230301	Bm10040 is an ortholog of O. volvulus OVOC7805; proteomic studies indicate that Bm10040 is enriched in the reproductive tract.	6099057	turquoise	-0.0780024	0.790971	0.610058	0.0205201	-0.0322014	0.91298	0.139118	0.635273	-0.0427772	0.884553	0.138876	0.635868	-0.150351	0.607919	-0.116065	0.692749	0.37185	0.190479	0.507049	0.0642325	0.409422	0.146021	0.0521969	0.859341	0.110822	0.706051	0.942082	4.81e-07	-0.452585	0.104171	0.0672338	0.81936	-0.0248115	0.932903	-0.103159	0.725637	0.582128	0.0289536	-0.316388	0.270434	-0.0494132	0.86678	0.263056	0.363534
Bm10041	WBGene00230302	Bm10041 is an ortholog of C. elegans sop-3 and mdt-1.2.	6097984	pink	0.194181	0.505924	-0.173755	0.552468	0.144258	0.6227	-0.0777627	0.7916	-0.0198394	0.946329	0.350182	0.219659	-0.132172	0.652409	0.36142	0.204197	0.196082	0.501688	0.0652943	0.824496	-0.107798	0.713761	0.36531	0.199009	0.143992	0.623348	-0.325101	0.256728	0.329288	0.250293	-0.306729	0.286126	0.166696	0.568963	0.638325	0.0140223	-0.0469937	0.873254	-0.0578422	0.844289	0.203508	0.485289	-0.288822	0.316598
Bm10042	WBGene00230303	Uncharacterized protein	6097982	midnightblue	-0.383563	0.175791	0.524349	0.054248	0.450052	0.106367	-0.244404	0.399733	0.246517	0.39554	0.0690129	0.814654	0.20534	0.481284	0.668025	0.00902463	0.998106	6.64e-16	0.148752	0.611786	0.155755	0.594926	0.57143	0.0327869	0.199719	0.493625	0.361254	0.20442	0.201694	0.489271	-0.15032	0.607994	0.146802	0.616512	0.117222	0.689824	0.705901	0.00478451	-0.181805	0.533909	-0.0268366	0.92744	0.0827598	0.778503
Bm10044	WBGene00230305	Bm10044 is an ortholog of O. volvulus OVOC7783; based on protein domain information, Bm10044 functions in negative regulation of cysteine-type endopeptidase activity involved in apoptotic process and is involved in viral genome replication; based on protein domain information, Bm10044 is localized to the Ragulator complex.		blue	-0.524101	0.0543827	0.77212	0.00121242	0.279968	0.332318	-0.140489	0.63191	0.297248	0.302037	0.00786366	0.978715	0.156692	0.592685	0.0346262	0.906453	0.351266	0.218137	0.0688055	0.815203	0.79773	0.000629511	0.0766079	0.794634	0.177115	0.544689	0.815425	0.000378665	-0.397475	0.159326	0.0033493	0.990934	0.0233777	0.936773	-0.254218	0.380459	0.411622	0.143654	-0.00250487	0.993219	-0.0704199	0.810937	0.185232	0.526092
Bm10045	WBGene00230306	Bm10045 is an ortholog of C. elegans Y66D12A.10.		green	-0.567403	0.0343233	0.718336	0.00380436	0.693739	0.00592417	-0.188614	0.51843	0.945118	3.5e-07	-0.27693	0.337812	0.249091	0.390464	0.338939	0.235837	0.29116	0.312517	-0.406884	0.148783	0.269702	0.351083	0.572125	0.0325269	0.149051	0.611062	0.118852	0.685713	0.534154	0.0491156	0.053038	0.857095	-0.0761931	0.795725	0.0885286	0.763451	0.060864	0.836252	-0.265245	0.359408	0.476586	0.0849001	0.149946	0.608897
Bm10046	WBGene00230307	Uncharacterized protein		red	-0.33299	0.244687	0.0660738	0.822431	0.400528	0.155852	-0.590646	0.0261486	0.315426	0.271974	-0.270676	0.349277	0.492009	0.0739262	0.258793	0.371646	0.176118	0.546993	-0.64302	0.0131171	0.137172	0.640056	0.187495	0.520959	-0.112806	0.70101	-0.335474	0.240968	0.369421	0.193619	0.154799	0.597216	-0.142968	0.625846	0.442283	0.113299	-0.0362772	0.902012	0.33446	0.242481	0.108876	0.711011	-0.49058	0.0748984
Bm10047	WBGene00230308	Bm10047 is an ortholog of O. volvulus OVOC8145.	6100193	brown	-0.396456	0.160496	0.791934	0.000735814	0.551405	0.0409567	0.0645824	0.826383	0.675643	0.00799925	0.200093	0.492798	0.0199354	0.94607	0.354855	0.213143	0.456072	0.101199	0.108299	0.712483	0.364576	0.199981	0.555946	0.0389856	-0.0574418	0.845355	0.427905	0.126929	0.244261	0.400017	0.0275077	0.92563	0.516572	0.0585864	-0.0661602	0.822202	0.262185	0.365184	-0.446067	0.109884	0.294157	0.307333	0.234213	0.420276
Bm10048	WBGene00230309	Uncharacterized protein		turquoise	-0.418212	0.136718	0.490052	0.07526	0.0895839	0.760706	0.0721661	0.806329	0.209215	0.472862	-0.141428	0.62961	-0.0567438	0.847214	0.245838	0.396886	0.581944	0.0290164	0.410649	0.144698	0.174699	0.550277	0.466039	0.0930313	-0.0700223	0.811987	0.680046	0.00744924	-0.0581731	0.843408	-0.721307	0.00359543	-0.137534	0.639166	-0.0712926	0.808633	0.568841	0.0337687	-0.478029	0.0838277	0.245035	0.39848	0.182907	0.53139
Bm10049	WBGene00230310	Uncharacterized protein		yellow	-0.479075	0.0830561	0.423743	0.131072	0.821842	0.000310799	-0.558499	0.0379084	0.597332	0.0240936	-0.0929297	0.75202	0.454837	0.102245	0.655056	0.0110005	0.186818	0.522492	-0.397983	0.158744	-0.160191	0.584344	0.531459	0.0504896	0.0750713	0.798676	-0.288613	0.316964	0.809766	0.000447997	0.1834	0.530265	0.112754	0.701141	0.00431448	0.988321	-0.338578	0.236369	-0.0310972	0.915954	0.199087	0.495022	-0.0288509	0.922008
Bm1005	WBGene00221266	Uncharacterized protein		brown	-0.504916	0.0655486	0.5959	0.0245232	0.390752	0.16715	-0.0744525	0.800304	0.439307	0.116034	-0.0985059	0.737604	0.351933	0.217203	0.233151	0.422446	0.329728	0.249623	-0.0273007	0.926188	0.511045	0.0618176	0.304903	0.289152	0.496039	0.071233	0.435625	0.11948	-0.0327829	0.911415	-0.280701	0.331001	-0.0853634	0.771701	-0.209067	0.473181	0.240356	0.407828	-0.0544602	0.853301	0.133196	0.649872	0.455144	0.101984
Bm10051	WBGene00230312	Bm10051 is an ortholog of O. volvulus OVOC8161.	6100675	turquoise	-0.315522	0.27182	0.684423	0.00693197	0.177688	0.543366	0.146596	0.617012	0.128313	0.661998	0.172472	0.555452	0.0357562	0.903413	0.057642	0.844822	0.36608	0.197993	0.555427	0.0392072	0.40437	0.151554	0.0193681	0.947603	0.233761	0.421198	0.855761	9.46e-05	-0.288766	0.316696	-0.241364	0.405806	0.102889	0.726329	-0.349656	0.2204	0.432311	0.12264	-0.383275	0.176143	-0.177807	0.543092	0.512254	0.0611002
Bm10054	WBGene00230315	Bm10054 is an ortholog of C. elegans pax-3; in C. elegans, pax-3, is involved in nematode larval development, embryo development, body morphogenesis, oviposition, hemidesmosome assembly, locomotion and hermaphrodite genitalia development; based on protein domain information, Bm10054 is involved in regulation of transcription, DNA-templated; based on protein domain information, Bm10054 is predicte…	6103583	blue	0.33607	0.24008	-0.0466155	0.874266	-0.212394	0.466005	0.392456	0.165144	-0.153084	0.601334	0.0824842	0.779224	-0.400948	0.155379	-0.0776807	0.791815	0.114433	0.696883	0.439901	0.115484	-0.470112	0.0898298	-0.0564837	0.847907	-0.409923	0.14548	0.118375	0.686915	0.0859557	0.770155	0.26522	0.359455	0.0252179	0.931807	0.380769	0.179226	0.213565	0.463491	-0.513967	0.060094	-0.0975641	0.740033	0.310087	0.280612
Bm10055	WBGene00230316	Uncharacterized protein	6103584	black	-0.265187	0.359517	-0.0199338	0.946074	0.132487	0.651627	-0.4615	0.0966922	-0.0283536	0.923349	0.00340931	0.990771	0.441251	0.114242	0.101877	0.728928	-0.0442301	0.880657	-0.566328	0.0347423	0.606729	0.0214134	-0.0857694	0.770641	0.316469	0.270305	-0.141514	0.6294	-0.323519	0.259184	0.200068	0.492853	0.192106	0.510569	-0.479511	0.0827361	-0.166398	0.569664	0.821064	0.00031846	-0.173916	0.552094	-0.384048	0.175199
Bm10056	WBGene00230317	Bm10056 is an ortholog of C. elegans C56G2.3.		turquoise	0.00766217	0.97926	0.472021	0.0883553	-0.109175	0.710248	0.206807	0.478087	-0.212556	0.465657	0.346381	0.225049	-0.192427	0.50985	-0.103128	0.725716	0.371805	0.190536	0.653178	0.0113121	0.433822	0.121192	-0.197015	0.499612	0.0509224	0.862745	0.88157	3.07e-05	-0.556492	0.0387534	0.00959138	0.97404	0.158506	0.588354	-0.0340512	0.908	0.559668	0.0374227	-0.281639	0.329318	-0.358497	0.20815	0.240301	0.40794
Bm10058	WBGene00230319	Bma-pqn-35 is an ortholog of O. volvulus OVOC10579.		greenyellow	-0.0358373	0.903195	-0.571887	0.0326158	-0.243068	0.402396	-0.281368	0.329804	-0.0543167	0.853683	-0.495169	0.0718085	0.240357	0.407827	-0.191665	0.511559	-0.454728	0.102338	-0.820222	0.000326928	0.00307111	0.991687	-0.102634	0.726982	-0.175152	0.549227	-0.638133	0.0140602	-0.060774	0.836491	0.0962186	0.743508	-0.262896	0.363837	-0.18793	0.519976	-0.429847	0.125026	0.701166	0.0052057	0.186792	0.522553	-0.544901	0.0439059
Bm1006	WBGene00221267	Bm1006 is an ortholog of O. volvulus OVOC1712; based on protein domain information, Bm1006 is involved in spliceosomal complex assembly; based on protein domain information, Bm1006 is localized to the nucleus.	6098669	turquoise	0.165929	0.57077	0.405547	0.150253	0.111584	0.704115	0.180569	0.536742	0.144114	0.623051	-0.00602996	0.983678	-0.036466	0.901504	-0.00720112	0.980508	0.186212	0.523868	0.283055	0.326788	-0.246643	0.395291	0.191461	0.512018	0.176276	0.546628	0.371804	0.190537	0.14929	0.610483	0.453821	0.103111	-0.0182909	0.950514	-0.171333	0.558104	0.238097	0.412384	-0.448124	0.108058	0.132957	0.650464	0.370977	0.191603
Bm10060	WBGene00230321	Bm10060 is an ortholog of O. volvulus OVOC10584; based on protein domain information, Bm10060 is involved in oxidation-reduction process; based on protein domain information, Bm10060 is predicted to have oxidoreductase activity and zinc ion binding activity.		brown	0.397106	0.159748	-0.89549	1.5e-05	-0.502735	0.0669142	-0.0557013	0.849992	-0.460003	0.0979209	-0.166947	0.568375	-0.00266245	0.992793	-0.235893	0.416852	-0.613834	0.0195411	-0.4293	0.12556	-0.263865	0.362005	-0.343379	0.229364	-0.127613	0.663743	-0.741784	0.00238866	-0.13367	0.648698	0.0335256	0.909415	-0.18294	0.531316	0.0247208	0.933148	-0.586294	0.0275552	0.588909	0.0267034	-0.0511645	0.862098	-0.492697	0.0734613
Bm10061	WBGene00230322	Bm10061 is an ortholog of O. volvulus OVOC10587.		turquoise	-0.0385886	0.895798	0.236683	0.415247	-0.26277	0.364076	-0.164263	0.574697	-0.39328	0.16418	-0.172099	0.556319	-0.186621	0.52294	-0.307878	0.284232	0.126737	0.665929	0.269402	0.35164	0.117022	0.690329	-0.223277	0.442903	-0.158131	0.589249	0.720903	0.00362327	-0.512928	0.0607032	0.245949	0.396666	-0.430681	0.124215	-0.176571	0.545944	0.436054	0.119074	0.0124523	0.9663	-0.197126	0.499367	-0.105135	0.72057
Bm10062	WBGene00230323	Bm10062 is an ortholog of O. volvulus OVOC10588.	6103601	turquoise	-0.222393	0.444758	0.592695	0.0255054	-0.0714511	0.808215	0.178922	0.540525	0.0286877	0.922448	-0.0157267	0.957445	-0.0995613	0.734884	-0.0306705	0.917104	0.434864	0.1202	0.46549	0.0934692	0.466251	0.0928625	0.168342	0.5651	0.0229882	0.937825	0.960834	4.79e-08	-0.469172	0.0905613	-0.197982	0.497467	-0.138094	0.637789	-0.00745994	0.979808	0.602345	0.0226343	-0.336778	0.239029	0.0373746	0.899061	0.351018	0.218485
Bm10063	WBGene00230324	Bm10063 is an ortholog of O. volvulus OVOC10601; based on protein domain information, Bm10063 is predicted to have acid phosphatase activity.		black	0.325952	0.255413	0.0265201	0.928293	0.0744591	0.800287	0.646517	0.0124725	0.232707	0.423355	0.474707	0.0863107	-0.396716	0.160197	0.0937268	0.749955	0.112249	0.702423	0.590959	0.0260496	-0.331788	0.246498	0.113097	0.70027	0.254882	0.379174	-0.100459	0.732575	0.370993	0.191583	-0.430688	0.124208	0.426489	0.128329	0.0974571	0.740309	0.0719682	0.806851	-0.738134	0.00257603	0.100008	0.733734	0.409447	0.145994
Bm10064	WBGene00230325	Uncharacterized protein	6103612	blue	-0.464932	0.093915	0.572494	0.0323895	0.500407	0.0683941	-0.240285	0.407972	0.67872	0.00761164	-0.013069	0.964632	0.330785	0.248016	0.192269	0.510205	0.143365	0.624877	-0.511759	0.0613932	0.778782	0.00103069	0.3971	0.159755	0.190312	0.514601	0.147027	0.615968	0.0399496	0.892142	0.117906	0.688098	0.250197	0.388295	0.00875086	0.976314	-0.0140823	0.961891	0.200525	0.491846	0.357288	0.2098	-0.133554	0.648985
Bm10065	WBGene00230326	Bm10065 is an ortholog of O. volvulus OVOC10604.	6103613	green	-0.628805	0.0160035	0.586125	0.0276109	0.644341	0.0128708	-0.113492	0.699268	0.934687	9.73e-07	-0.242914	0.402702	0.148512	0.612367	0.313179	0.27559	0.240785	0.406966	-0.377362	0.183472	0.189105	0.51732	0.573849	0.031889	-0.213568	0.463485	-0.0176745	0.95218	0.578143	0.0303402	-0.133112	0.65008	0.127104	0.665013	0.108528	0.711897	0.0260386	0.929592	-0.317753	0.268259	0.498818	0.0694171	0.118466	0.686686
Bm10067	WBGene00230328	Bm10067 is an ortholog of O. volvulus OVOC10618.	6103631	salmon	0.642797	0.0131591	-0.3321	0.246027	-0.401371	0.154902	0.716038	0.00397239	-0.11554	0.694078	0.444688	0.11112	-0.381359	0.178498	-0.216449	0.45733	-0.218233	0.453539	0.420763	0.134094	-0.0224214	0.939355	0.0846886	0.773462	0.332895	0.244829	-0.117722	0.688563	-0.132343	0.651983	-0.466842	0.092394	0.30634	0.286769	0.22867	0.431669	-0.0735938	0.802566	-0.326308	0.254863	0.343306	0.229469	0.122352	0.676906
Bm10068	WBGene00230329	Bm10068 is an ortholog of O. volvulus OVOC10620; based on protein domain information, Bm10068 is predicted to have transferase activity, transferring acyl groups other than amino-acyl groups.	6103632	blue	0.0956607	0.74495	-0.357225	0.209885	-0.138179	0.637579	-0.172677	0.554975	-0.201317	0.490101	0.245906	0.396751	0.121244	0.679689	0.030392	0.917854	-0.15088	0.606643	-0.42072	0.134138	0.547826	0.0425609	-0.134817	0.645863	0.151126	0.606049	-0.345458	0.226371	-0.381232	0.178654	0.049244	0.867232	0.322737	0.260405	0.0548223	0.852335	-0.241147	0.406241	0.730078	0.00303078	-0.130457	0.656663	-0.507012	0.0642549
Bm1007	WBGene00221268	Bm1007 is an ortholog of O. volvulus OVOC1711.	6098670	green	-0.638379	0.0140116	0.771399	0.00123352	0.797459	0.000634194	-0.282656	0.327499	0.867647	5.8e-05	-0.192351	0.510019	0.127527	0.663958	0.451523	0.105087	0.317893	0.268036	-0.222211	0.445139	0.10699	0.715824	0.508834	0.0631456	0.0320878	0.913286	0.166655	0.569061	0.65436	0.0111151	0.0178886	0.951601	-0.133241	0.649761	0.205109	0.481788	0.00914541	0.975247	-0.391758	0.165964	0.297838	0.301033	0.219447	0.450968
Bm10070	WBGene00230331	Bm10070 is an ortholog of O. volvulus OVOC10624.		turquoise	-0.516743	0.0584882	0.787911	0.000817687	0.202083	0.488416	0.079547	0.786918	0.410557	0.144797	-0.181296	0.535075	-0.100513	0.732435	0.055485	0.850568	0.4265	0.128318	0.34507	0.226927	0.373975	0.187757	0.278336	0.335263	-0.131244	0.65471	0.903501	9.44e-06	-0.125747	0.668401	-0.359868	0.20629	-0.196003	0.501863	-0.0928364	0.752262	0.509089	0.0629916	-0.545034	0.0438442	0.176825	0.545359	0.290827	0.313097
Bm10071	WBGene00230332	Uncharacterized protein		yellow	-0.622867	0.0173426	0.358053	0.208755	0.62759	0.0162708	-0.455601	0.101598	0.798773	0.000611773	-0.420349	0.134518	0.414624	0.140466	0.394277	0.163017	0.115583	0.693969	-0.797654	0.000630827	0.208085	0.475309	0.47768	0.0840861	-0.0191984	0.948061	-0.302674	0.29287	0.538096	0.0471549	0.121277	0.679606	-0.0607652	0.836515	-0.0531354	0.856835	-0.218763	0.452415	0.190941	0.513186	0.380744	0.179257	-0.187542	0.520853
Bm10072	WBGene00230333	Bm10072 is an ortholog of O. volvulus OVOC10631.		turquoise	-0.342994	0.22992	0.586945	0.0273413	-0.060607	0.836935	0.142999	0.62577	0.063544	0.829136	-0.106613	0.716788	-0.168914	0.563759	-0.0753747	0.797877	0.352534	0.216365	0.499098	0.0692359	0.365184	0.199176	-0.0189372	0.948767	-0.160872	0.582726	0.960793	4.82e-08	-0.407648	0.147948	-0.32056	0.263818	-0.233596	0.421536	-0.110199	0.707638	0.526463	0.0531097	-0.429798	0.125074	-0.105587	0.719413	0.271139	0.348423
Bm10073	WBGene00230334	Bm10073 is an ortholog of O. volvulus OVOC10633.	6103642	cyan	0.251795	0.38517	-0.334621	0.24224	-0.151877	0.60424	0.477655	0.0841043	0.20968	0.471854	0.00161989	0.995615	-0.0609746	0.835958	-0.00477849	0.987065	-0.111864	0.703403	-0.0266353	0.927982	-0.122398	0.676791	0.156916	0.592149	0.0532273	0.85659	-0.422525	0.132302	0.229845	0.429242	-0.450429	0.106037	0.00209469	0.99433	0.623451	0.0172074	-0.129095	0.660051	-0.246873	0.394838	0.334758	0.242036	0.230772	0.42733
Bm10075	WBGene00230336	Bm10075 is an ortholog of O. volvulus OVOC10637.		black	-0.278183	0.33554	0.7166	0.00393079	0.21544	0.459482	0.284094	0.324939	0.437418	0.117793	-0.058837	0.841642	-0.273917	0.343309	0.0450291	0.878516	0.391946	0.165743	0.527643	0.0524822	0.00946583	0.97438	0.340777	0.233145	-0.0998229	0.734211	0.74896	0.00205171	0.140368	0.632206	-0.308896	0.282561	-0.10265	0.726942	-0.019313	0.947751	0.479463	0.0827714	-0.836682	0.000190826	0.272065	0.346714	0.435193	0.119889
Bm10076	WBGene00230337	Bm10076 is an ortholog of C. elegans F13E9.5.		turquoise	-0.00711197	0.980749	0.578222	0.0303122	-0.0416467	0.887586	0.2908	0.313143	-0.020202	0.94535	0.333222	0.244337	-0.276029	0.339451	-0.0396344	0.892989	0.395814	0.161236	0.638997	0.0138898	0.431695	0.123234	0.020924	0.9434	0.177713	0.543309	0.901924	1.04e-05	-0.455535	0.101653	-0.0702433	0.811404	0.194148	0.505999	-0.189634	0.516129	0.540786	0.0458504	-0.403078	0.15299	-0.128964	0.660378	0.254955	0.379032
Bm10077	WBGene00230338	Uncharacterized protein		midnightblue	-0.355114	0.212786	0.517869	0.0578459	0.380231	0.179893	-0.200583	0.491718	0.205057	0.481901	0.04649	0.874602	0.178738	0.540947	0.555993	0.0389656	0.993971	6.85e-13	0.183083	0.530988	0.170785	0.559383	0.526441	0.0531219	0.181096	0.535533	0.423403	0.131415	0.126486	0.666556	-0.152422	0.602927	0.114204	0.697462	0.105944	0.718499	0.799057	0.000607014	-0.196829	0.500026	-0.0122291	0.966904	0.0928252	0.752291
Bm10078	WBGene00230339	Uncharacterized protein		magenta	-0.380467	0.1796	0.346097	0.225454	0.642068	0.0132969	-0.380383	0.179704	0.36896	0.194218	0.1619	0.580287	0.264734	0.360369	0.998113	6.49e-16	0.614784	0.0193006	-0.0960122	0.744041	0.0117744	0.968134	0.58081	0.0294068	0.218559	0.452848	-0.119204	0.684825	0.523544	0.0546859	-0.0779612	0.791079	0.262177	0.365198	0.130147	0.657434	-0.081061	0.78295	-0.0272776	0.92625	-0.0943608	0.748313	-0.00490616	0.986719
Bm10079	WBGene00230340	Bm10079 is an ortholog of C. elegans T02G5.3.	6103657	yellow	-0.229758	0.42942	0.0886873	0.763038	0.622966	0.0173196	-0.46701	0.0922612	0.0223571	0.939529	0.439412	0.115937	0.189483	0.516469	0.539042	0.0466929	0.115618	0.693881	0.0383208	0.896518	-0.239914	0.408718	-0.0538949	0.854809	0.0923683	0.753476	-0.379656	0.180607	0.527032	0.0528069	0.12681	0.665745	0.466273	0.0928452	-0.127388	0.664304	-0.323085	0.259861	0.107002	0.715795	-0.479342	0.0828599	-0.0269101	0.927241
Bm1008	WBGene00221269	Bm1008 is an ortholog of C. elegans R02F2.9.	6098678	grey	-0.150801	0.606833	0.435821	0.119294	0.262898	0.363833	-0.0442557	0.880589	0.273816	0.343494	-0.076568	0.794739	-0.174655	0.550379	0.0720949	0.806517	0.0331312	0.910477	0.108682	0.711504	-0.193023	0.508514	0.0830338	0.777786	0.143403	0.624786	0.279235	0.33364	0.206987	0.477695	0.283093	0.32672	-0.0478154	0.871054	-0.67076	0.00864538	-0.027192	0.926481	-0.294576	0.306611	0.0144925	0.960782	0.111543	0.704219
Bm10081	WBGene00230342	Bm10081 is an ortholog of O. volvulus OVOC10664.	6103667	turquoise	-0.0212918	0.942406	-0.230158	0.428596	0.248109	0.392397	-0.382006	0.177699	-0.0409785	0.88938	-0.171533	0.557639	0.107819	0.713707	0.219695	0.450444	-0.0587677	0.841826	-0.103929	0.72366	-0.786035	0.000858292	0.138305	0.637269	-0.268175	0.353922	-0.510175	0.0623378	0.705631	0.00480775	0.0267389	0.927703	-0.191626	0.511647	0.177941	0.542783	-0.251543	0.385663	-0.104923	0.721113	0.0652996	0.824482	-0.186305	0.523656
Bm10082	WBGene00230343	Bma-rod-1 is an ortholog of C. elegans rod-1; in C. elegans, rod-1, is involved in embryo development and regulation of mitotic attachment of spindle microtubules to kinetochore.		red	-0.156389	0.593409	0.53631	0.048036	0.694026	0.00589499	-0.0430392	0.88385	0.489275	0.0757939	0.285249	0.32289	-0.0812536	0.782445	0.505747	0.0650332	0.329564	0.249872	0.291055	0.312701	-0.368615	0.194669	0.373965	0.18777	0.144047	0.623214	0.017541	0.95254	0.77152	0.00122998	0.120362	0.681909	0.234249	0.4202	0.1822	0.533007	-0.0139071	0.962365	-0.627474	0.0162966	0.0368171	0.90056	0.384434	0.174729
Bm10083	WBGene00230344	Bma-ing-3 is an ortholog of C. elegans ing-3; in C. elegans, ing-3, is involved in apoptotic process and embryo development; based on protein domain information, Bma-ing-3 is involved in chromatin modification; based on protein domain information, Bma-ing-3 is predicted to have zinc ion binding activity; based on protein domain information, Bma-ing-3 is localized to the nucleus.	6103685	brown	-0.514471	0.0598001	0.904866	8.7e-06	0.64116	0.0134703	-0.16333	0.576902	0.612801	0.0198054	0.248391	0.391843	0.082435	0.779353	0.397573	0.159213	0.577763	0.030475	0.100553	0.732332	0.656127	0.0108257	0.464601	0.0941807	0.28867	0.316863	0.60032	0.0232156	0.10156	0.729742	-0.119395	0.684342	0.267221	0.355703	0.0721308	0.806422	0.385071	0.173956	-0.271898	0.34702	0.153194	0.601071	0.108795	0.711216
Bm10085	WBGene00230346	Uncharacterized protein		green	-0.632645	0.0151802	0.513697	0.0602518	0.686396	0.00670818	-0.297186	0.302142	0.744403	0.00226095	-0.193047	0.50846	0.209885	0.471413	0.351858	0.217308	0.278185	0.335537	-0.466345	0.0927883	0.21714	0.455861	0.484885	0.0788623	0.0604718	0.837294	-0.0969131	0.741714	0.493097	0.0731925	0.0572646	0.845827	0.0545138	0.853158	0.000748564	0.997974	0.0562286	0.848586	-0.0106251	0.971243	0.309917	0.28089	0.179747	0.538628
Bm10086	WBGene00230347	Bm10086 is an ortholog of O. volvulus OVOC10693.		yellow	-0.6366	0.0143665	0.46111	0.0970111	0.823693	0.000293163	-0.835203	0.000200752	0.319508	0.265477	0.0603356	0.837656	0.576594	0.0308923	0.58589	0.0276883	0.39087	0.167011	-0.361621	0.203927	0.211414	0.468113	0.202836	0.486762	0.137685	0.638793	-0.0872091	0.766887	0.446953	0.109096	0.164697	0.573673	0.167282	0.567588	-0.0461442	0.875528	-0.0271014	0.926725	0.310557	0.279846	-0.233792	0.421135	-0.246588	0.3954
Bm10087	WBGene00230348	Uncharacterized protein		turquoise	-0.359453	0.206853	0.762424	0.00152164	0.241652	0.405229	-0.0888035	0.762736	0.228547	0.431925	-0.0536433	0.85548	-0.00163108	0.995585	0.213846	0.46289	0.589771	0.026427	0.311642	0.278079	0.328585	0.251366	0.453256	0.103595	0.0123741	0.966511	0.862431	7.23e-05	-0.121198	0.679806	-0.0447959	0.879141	-0.0967907	0.74203	-0.00856679	0.976812	0.584236	0.0282395	-0.366062	0.198016	0.184806	0.527061	0.203966	0.484287
Bm10088	WBGene00230349	Bm10088 is an ortholog of O. volvulus OVOC10704.	6103697	red	0.157896	0.58981	-0.474713	0.086306	-0.471236	0.0889599	0.173304	0.553516	-0.0140092	0.962089	-0.324806	0.257185	0.0706281	0.810388	-0.33036	0.248662	-0.448987	0.107299	-0.558539	0.0378917	0.283789	0.325482	-0.106062	0.718199	-0.0227751	0.9384	-0.336812	0.238978	-0.385027	0.174009	-0.0355411	0.903991	-0.0798144	0.786216	-0.259133	0.370995	-0.308083	0.283894	0.49665	0.0708309	0.26933	0.351773	-0.348173	0.222498
Bm10089	WBGene00230350	Bma-die-1 is an ortholog of C. elegans die-1; in C. elegans, die-1, is involved in reproduction, nematode larval development, receptor-mediated endocytosis, embryo development, body morphogenesis and negative regulation of vulval development; based on protein domain information, Bma-die-1 is predicted to have nucleic acid binding activity.		red	-0.331626	0.246743	0.292392	0.31038	0.719543	0.00371831	-0.326548	0.254492	0.768593	0.00131849	-0.099866	0.7341	0.251178	0.386375	0.47765	0.0841083	0.125813	0.668236	-0.577403	0.0306031	-0.105267	0.720232	0.596534	0.0243323	0.0965548	0.742639	-0.496176	0.0711427	0.824942	0.000281738	0.198523	0.496269	0.20312	0.486139	0.0775318	0.792207	-0.271801	0.3472	-0.0380671	0.8972	0.45484	0.102243	-0.1305	0.656557
Bm10091	WBGene00230352	Uncharacterized protein		turquoise	-0.674371	0.00816379	0.626741	0.0164598	0.384123	0.175108	-0.405573	0.150224	0.386302	0.172466	-0.198428	0.496478	-0.104501	0.722195	0.218791	0.452357	0.445965	0.109976	-0.00556418	0.984938	0.331054	0.247609	0.288081	0.317896	-0.15504	0.596638	0.554746	0.0394995	0.0634174	0.829472	-0.377536	0.183253	-0.209967	0.471236	-0.214254	0.462016	0.381962	0.177754	-0.179789	0.538532	0.119031	0.685261	-0.35312	0.215549
Bm10092	WBGene00230353	Bm10092 is an ortholog of O. volvulus OVOC10712.		blue	0.0132762	0.964071	0.377522	0.183272	-0.00509909	0.986197	0.246257	0.396056	0.0516498	0.860802	0.519964	0.0566643	-0.183418	0.530224	0.0297554	0.91957	0.186071	0.524188	0.349206	0.221035	0.795078	0.0006765	-0.051139	0.862167	0.210001	0.471162	0.56269	0.0361879	-0.496268	0.0710822	-0.180633	0.536595	0.361063	0.204677	0.275987	0.339526	0.195217	0.503613	-0.0941935	0.748746	-0.142368	0.627312	0.0469194	0.873453
Bm10093	WBGene00230354	Bma-col-36 is an ortholog of C. elegans col-36 and sqt-2.		black	-0.0422775	0.885894	-0.574076	0.0318055	-0.2644	0.360997	-0.466015	0.0930501	-0.391686	0.166049	-0.372837	0.189212	0.394275	0.163019	-0.0751811	0.798387	-0.239176	0.410204	-0.652509	0.0114248	0.0555264	0.850458	-0.207177	0.477282	0.0122038	0.966972	-0.473504	0.0872227	-0.267446	0.355283	0.131438	0.654229	-0.256528	0.375996	-0.314505	0.273452	-0.243152	0.402228	0.899476	1.2e-05	-0.134791	0.645927	-0.512742	0.0608123
Bm10094	WBGene00230355	Uncharacterized protein		turquoise	0.133101	0.650107	0.255874	0.377256	-0.279433	0.333281	0.393592	0.163815	-0.283584	0.325846	0.143026	0.625704	-0.440267	0.115146	-0.191221	0.512557	0.209629	0.471966	0.822583	0.000303645	-0.0921524	0.754036	-0.155069	0.59657	-0.158574	0.588192	0.753158	0.00187283	-0.325296	0.256425	-0.200293	0.492357	-0.168833	0.563949	0.120878	0.68061	0.461023	0.0970827	-0.601829	0.0227813	-0.194291	0.50568	0.429537	0.125328
Bm10095	WBGene00230356	Bm10095 is an ortholog of O. volvulus OVOC10729.		brown	0.478219	0.0836871	-0.489143	0.0758847	-0.237516	0.413558	0.169734	0.56184	-0.254618	0.379685	0.473314	0.0873672	0.0215525	0.941702	-0.0589185	0.841425	-0.299868	0.297591	-0.21895	0.452018	0.294179	0.307294	-0.192137	0.5105	0.295192	0.305554	-0.499981	0.0686669	-0.29496	0.305953	0.229006	0.430974	0.587334	0.027214	-0.026396	0.928628	-0.359354	0.206987	0.535063	0.0486582	-0.119016	0.685297	-0.272784	0.34539
Bm10097	WBGene00230358	Bm10097 is an ortholog of O. volvulus OVOC10733.	6103720	red	0.243861	0.400814	-0.118866	0.685677	-0.493522	0.0729067	0.00911333	0.975333	-0.569608	0.0334755	-0.00939064	0.974583	0.0833477	0.776966	-0.458933	0.098806	-0.175136	0.549266	0.117076	0.690195	0.424605	0.130206	-0.532822	0.0497912	0.184814	0.527043	0.443461	0.112228	-0.807234	0.000482152	0.224603	0.440126	-0.320451	0.26399	0.0165681	0.95517	0.164582	0.573943	0.38541	0.173545	-0.350723	0.218899	-0.0452595	0.877898
Bm10098	WBGene00230359	Based on protein domain information, Bm10098 is involved in protein dephosphorylation; based on protein domain information, Bm10098 is predicted to have protein tyrosine phosphatase activity.	6103721	turquoise	-0.0208484	0.943604	0.506554	0.0645362	-0.187809	0.520249	0.424062	0.130752	-0.0253025	0.931578	0.216962	0.456238	-0.312465	0.276744	-0.196357	0.501074	0.267641	0.354919	0.648111	0.0121869	0.461999	0.0962847	0.00313521	0.991513	0.0312248	0.915611	0.933761	1.06e-06	-0.547548	0.0426873	-0.240331	0.407879	0.0846224	0.773635	-0.0837937	0.7758	0.52529	0.0537393	-0.452589	0.104168	-0.0091468	0.975243	0.360892	0.204907
Bm10099	WBGene00230360	Bm10099 is an ortholog of O. volvulus OVOC10734.		turquoise	-0.406772	0.148907	0.67818	0.00767854	0.0463219	0.875052	0.0981825	0.738438	0.16597	0.570672	-0.111169	0.70517	-0.135118	0.645121	-0.00715983	0.98062	0.413661	0.141484	0.461169	0.0969627	0.379585	0.180695	0.084648	0.773568	-0.137309	0.639719	0.965469	2.27e-08	-0.319543	0.265422	-0.305431	0.288276	-0.209567	0.4721	-0.0979514	0.739034	0.545648	0.0435593	-0.459998	0.0979256	-0.0384663	0.896127	0.280631	0.331125
Bm10100	WBGene00230361	Bma-vha-6 is an ortholog of C. elegans vha-6; in C. elegans, vha-6, is involved in reproduction, nematode larval development, determination of adult lifespan, embryo development, body morphogenesis and lipid storage; based on protein domain information, Bma-vha-6 is involved in ATP hydrolysis coupled proton transport; based on protein domain information, Bma-vha-6 is predicted to have hydrogen io…	6103725	brown	0.527248	0.0526917	-0.778936	0.00102677	-0.639515	0.0137885	0.266088	0.357825	-0.473341	0.0873465	-0.258604	0.372008	-0.427365	0.127461	-0.315672	0.271579	-0.364448	0.200152	-0.0135563	0.963314	-0.697166	0.0055836	-0.135626	0.643867	-0.370348	0.192416	-0.4632	0.0953093	-0.0142283	0.961496	0.0186128	0.949644	-0.332002	0.246175	0.113091	0.700286	-0.169413	0.56259	0.0214948	0.941858	0.1391	0.635318	-0.188179	0.519413
Bm10105	WBGene00230366	Bm10105 is an ortholog of O. volvulus OVOC10747.	6103733	brown	0.287446	0.319013	-0.640993	0.0135022	-0.545173	0.0437794	-0.0358096	0.903269	-0.394808	0.162401	-0.242891	0.40275	0.155545	0.59543	-0.371766	0.190586	-0.401668	0.154569	-0.5353	0.0485393	0.187922	0.519994	-0.141958	0.628315	0.00362341	0.990192	-0.388026	0.170394	-0.48388	0.079577	0.157587	0.590546	-0.112681	0.701326	-0.136436	0.641868	-0.191927	0.510971	0.748789	0.00205929	0.168654	0.564368	-0.404438	0.151478
Bm10108	WBGene00230369	Bma-npax-1 is an ortholog of C. elegans npax-1; based on protein domain information, Bma-npax-1 is involved in regulation of transcription, DNA-templated; based on protein domain information, Bma-npax-1 is predicted to have DNA binding activity.		tan	0.229478	0.429999	0.144334	0.622514	0.0643859	0.826904	0.2938	0.307948	0.0314247	0.915072	0.53094	0.0507572	0.267801	0.35462	-0.0141774	0.961634	0.0730864	0.803903	0.140348	0.632255	0.409302	0.146151	0.0492472	0.867224	0.349226	0.221008	0.0623312	0.832355	-0.229805	0.429323	0.233225	0.422295	0.82196	0.000309655	-0.231755	0.425308	0.0861939	0.769534	0.078427	0.789856	-0.020072	0.945701	0.280759	0.330897
Bm10109	WBGene00230370	Bm10109 is an ortholog of O. volvulus OVOC10766.	6103747	blue	-0.343975	0.228502	0.3297	0.249665	0.215463	0.459433	-0.127655	0.663637	0.361691	0.203833	0.0757998	0.796759	0.265994	0.358002	0.137495	0.639261	0.110113	0.707857	-0.330786	0.248015	0.89633	1.43e-05	0.175852	0.547608	0.206367	0.479045	0.199693	0.493681	-0.266086	0.357829	-0.177365	0.544113	0.1422	0.627724	0.249802	0.38907	0.00264149	0.992849	0.297424	0.301737	0.141342	0.629822	-0.124002	0.672768
Bm1011	WBGene00221272	Uncharacterized protein		turquoise	-0.275204	0.340954	0.564018	0.035655	-0.0436863	0.882115	0.127529	0.663953	0.0379786	0.897438	-0.172253	0.555961	-0.210864	0.469299	-0.0456833	0.876763	0.360702	0.205164	0.532686	0.0498603	0.0847776	0.77323	0.0433351	0.883057	-0.202344	0.487842	0.902495	1e-05	-0.24657	0.395437	-0.182388	0.532577	-0.301339	0.29511	-0.159439	0.586132	0.516599	0.0585707	-0.528895	0.0518224	-0.0683974	0.816282	0.318641	0.266848
Bm10112	WBGene00230373	Based on protein domain information, Bm10112 is predicted to have metal ion binding activity and nucleic acid binding activity.		red	0.149243	0.610597	-0.402516	0.153618	-0.382459	0.177143	0.222044	0.445492	-0.101576	0.729702	0.0355361	0.904005	-0.0642313	0.827314	-0.0626304	0.831561	-0.201188	0.490384	-0.157061	0.591802	0.238688	0.41119	-0.00542606	0.985312	0.0181622	0.950861	-0.222267	0.445023	-0.339474	0.235052	-0.395577	0.16151	0.279421	0.333303	-0.416418	0.138583	-0.21144	0.468058	0.291095	0.312631	0.128817	0.660743	-0.38518	0.173823
Bm10114	WBGene00230375	Based on protein domain information, Bm10114 is predicted to have metal ion binding activity and nucleic acid binding activity.		blue	0.414426	0.140675	-0.338191	0.236939	-0.14853	0.612323	0.158355	0.588715	-0.227703	0.433674	-0.0082681	0.977621	-0.267284	0.355586	-0.00255833	0.993075	-0.0197949	0.946449	0.252411	0.383969	-0.762958	0.00150313	-0.00697395	0.981123	-0.252215	0.384351	-0.300687	0.296208	0.399109	0.15746	0.113018	0.700472	-0.231212	0.426424	0.61828	0.0184342	-0.00961111	0.973986	-0.374121	0.187572	0.0112597	0.969526	0.105845	0.718754
Bm10115	WBGene00230376	Bm10115 is an ortholog of O. volvulus OVOC12165.	6099560	red	0.358543	0.208087	-0.497712	0.0701362	-0.668651	0.00893674	0.102331	0.727762	-0.597499	0.024044	-0.0281792	0.923819	0.111556	0.704186	-0.518464	0.0575086	-0.259881	0.369568	-0.18298	0.531225	0.421699	0.13314	-0.423581	0.131235	0.0839326	0.775437	0.011797	0.968073	-0.843382	0.000150709	0.165601	0.571541	-0.0169785	0.954061	-0.162891	0.577939	0.107147	0.715424	0.67025	0.00871515	-0.149785	0.609288	-0.271657	0.347466
Bm10116	WBGene00230377	Uncharacterized protein		turquoise	-0.392455	0.165145	0.59465	0.0249027	0.151692	0.604686	0.147208	0.615528	0.122368	0.676865	0.236563	0.415491	-0.124018	0.672728	0.198759	0.495747	0.468443	0.0911318	0.610827	0.0203178	0.371608	0.190789	0.0688391	0.815114	-0.161081	0.582229	0.783889	0.000906689	-0.236943	0.414719	-0.47107	0.0890875	0.264191	0.361391	-0.161963	0.580139	0.436588	0.118572	-0.463579	0.0950031	-0.221589	0.446447	0.295299	0.30537
Bm10117	WBGene00230378	Bm10117 is an ortholog of C. elegans dic-1; in C. elegans, dic-1, is involved in nematode larval development, receptor-mediated endocytosis, apoptotic process, determination of adult lifespan, embryo development, locomotion and oogenesis; based on protein domain information, Bm10117 is predicted to have nucleic acid binding activity.		brown	-0.555525	0.0391653	0.779597	0.00101004	0.433317	0.121675	-0.37201	0.190272	0.206339	0.479104	-0.0715773	0.807882	0.349769	0.22024	0.299023	0.29902	0.475049	0.0860528	0.109767	0.708739	0.430491	0.1244	0.319148	0.266046	0.0356676	0.903651	0.735293	0.00272977	-0.0897819	0.760191	0.113051	0.700388	-0.0682533	0.816663	-0.0446211	0.879609	0.360447	0.205508	-0.072981	0.804181	-0.025225	0.931788	0.284521	0.32418
Bm10119	WBGene00230380	Bm10119 is an ortholog of C. elegans bet-2, F13C5.2 and bet-1.	6099762	greenyellow	0.132826	0.650787	0.356751	0.210535	0.197799	0.497872	0.355368	0.212436	-0.084439	0.774114	0.666858	0.0091902	-0.20891	0.473521	0.228002	0.433052	0.363653	0.201209	0.878614	3.54e-05	-0.0543907	0.853486	-0.108444	0.712111	0.274207	0.342778	0.419114	0.135787	0.0409485	0.88946	-0.168916	0.563753	0.428759	0.12609	0.133988	0.647913	0.281165	0.330168	-0.597334	0.0240932	-0.437923	0.11732	0.623672	0.0171563
Bm10120	WBGene00230381	Bm10120 is an ortholog of O. volvulus OVOC5537.		turquoise	-0.191998	0.510811	0.567107	0.034438	-0.050109	0.864919	0.0992012	0.735812	0.0142625	0.961404	0.128614	0.661248	-0.296277	0.303696	-0.0992907	0.735581	0.323741	0.258839	0.467984	0.0914929	0.482272	0.0807295	0.0080536	0.978201	0.0231578	0.937367	0.912434	5.38e-06	-0.475064	0.086041	-0.201301	0.490136	-0.00984372	0.973357	-0.276276	0.339001	0.500146	0.0685615	-0.295171	0.30559	-0.058859	0.841583	-0.0187298	0.949328
Bm10121	WBGene00230382	Bm10121 is an ortholog of C. elegans hasp-1 and hasp-2.		turquoise	-0.174159	0.551531	0.481736	0.081116	-0.181758	0.534016	0.253369	0.382105	-0.0724796	0.805503	0.00871328	0.976416	-0.144179	0.622892	-0.165153	0.572596	0.316651	0.270013	0.596973	0.0242009	0.381785	0.177972	-0.0400869	0.891774	-0.011087	0.969993	0.951294	1.73e-07	-0.520283	0.0564863	-0.381552	0.178259	-0.13282	0.650803	-0.172633	0.555076	0.564896	0.035306	-0.395965	0.161062	-0.0758015	0.796755	0.300752	0.296099
Bm10122	WBGene00230383	Uncharacterized protein		turquoise	-0.299928	0.297488	0.494224	0.0724371	-0.0807022	0.783889	0.0913902	0.756014	-0.076094	0.795985	-0.043765	0.881904	-0.126674	0.666085	-0.0515993	0.860937	0.469293	0.0904671	0.56928	0.0336004	0.286809	0.320134	0.053523	0.855801	-0.106344	0.717478	0.911288	5.8e-06	-0.394148	0.163167	-0.44364	0.112066	-0.183994	0.528911	-0.101134	0.730837	0.671175	0.008589	-0.387752	0.170722	-0.0804085	0.784659	0.230195	0.428519
Bm10123	WBGene00230384	Bma-psa-3 is an ortholog of C. elegans psa-3; in C. elegans, psa-3, is involved in regulation of asymmetric cell division and lipid storage; based on protein domain information, Bma-psa-3 is involved in regulation of transcription, DNA-templated; based on protein domain information, Bma-psa-3 is predicted to have DNA binding activity.		turquoise	0.379228	0.181138	-0.524263	0.0542949	0.030363	0.917933	0.18795	0.51993	-0.0111306	0.969875	0.31267	0.276413	-0.216529	0.45716	0.186022	0.524299	-0.325073	0.256772	-0.0705086	0.810703	-0.482871	0.0802989	-0.122194	0.677302	0.201163	0.490441	-0.822242	0.000306919	0.438466	0.116815	-0.000744761	0.997984	0.310377	0.280138	-0.00822214	0.977745	-0.583358	0.0285354	0.0247429	0.933089	-0.121187	0.679833	-0.054244	0.853877
Bm10124	WBGene00230385	Bm10124 is an ortholog of O. volvulus OVOC5906 and OVOC5907.		grey	-0.0686927	0.815501	0.141678	0.628999	-0.0553022	0.851055	0.00807658	0.978139	-0.0223287	0.939606	0.240022	0.408501	-0.341702	0.231796	0.017626	0.952311	0.0601877	0.83805	0.144561	0.621961	0.37351	0.188351	0.233224	0.422297	0.190824	0.51345	0.298053	0.300667	-0.296582	0.303175	-0.386187	0.172605	0.206481	0.478796	-0.452431	0.104304	0.0844273	0.774145	0.0587788	0.841796	0.223712	0.441992	-0.333175	0.244409
Bm10125	WBGene00230386	Bm10125 is an ortholog of C. elegans T10B5.10; proteomic studies indicate that Bm10125 is enriched in the digestive tract.	6097302	turquoise	0.46704	0.0922373	-0.138009	0.637997	0.138028	0.637951	0.257484	0.374157	-0.0509002	0.862805	0.500329	0.0684437	0.107429	0.714703	0.159401	0.586224	-0.141443	0.629575	0.197246	0.4991	-0.15303	0.601465	-0.0995821	0.734831	0.504024	0.0661045	-0.350643	0.219011	0.25373	0.381406	0.256321	0.376394	0.260966	0.3675	0.560998	0.0368756	-0.322952	0.260068	-0.105188	0.720435	-0.178677	0.541087	0.47786	0.0839528
Bm10127	WBGene00230388	Uncharacterized protein	6101923	red	-0.0479885	0.870591	-0.0594284	0.840068	0.369424	0.193615	-0.454014	0.102946	-0.00369689	0.989993	0.429842	0.125031	-0.0869274	0.767622	0.338688	0.236207	0.0845543	0.773813	-0.19569	0.502559	0.0568808	0.846849	-0.0154828	0.958104	-0.126742	0.665915	-0.392316	0.165309	0.283533	0.325936	0.196678	0.500361	0.419709	0.135174	0.283625	0.325773	-0.216427	0.457378	0.272579	0.345767	-0.244097	0.400344	-0.625334	0.0167764
Bm10129	WBGene00230390	Bm10129 is an ortholog of O. volvulus OVOC5800; based on protein domain information, Bm10129 is involved in protein phosphorylation; based on protein domain information, Bm10129 is predicted to have ATP binding activity and protein kinase activity.	6101933	yellow	-0.336529	0.239399	0.177028	0.54489	0.686908	0.00665103	-0.428188	0.126651	0.526198	0.0532518	0.146561	0.617098	0.322537	0.260716	0.50056	0.0682959	0.11305	0.700391	-0.596808	0.0242503	0.235935	0.416767	0.254436	0.380036	0.221477	0.446685	-0.530431	0.0510206	0.523302	0.0548179	0.259124	0.371012	0.311775	0.277863	0.255662	0.377666	-0.316141	0.270828	0.324162	0.258184	0.0113244	0.969351	-0.144551	0.621986
Bm1013	WBGene00221274	Bm1013 is an ortholog of C. elegans ZK973.9.	6105963	blue	-0.252802	0.383208	0.555514	0.0391699	0.0573305	0.845651	-0.0368612	0.900441	0.293375	0.308681	-0.13362	0.648822	0.0500094	0.865186	-0.141397	0.629686	0.0912057	0.756492	-0.156733	0.592587	0.768142	0.00133255	0.0347729	0.906058	0.195379	0.503252	0.642806	0.0131573	-0.44413	0.111623	0.203178	0.486012	-0.200065	0.49286	-0.0316844	0.914373	0.213868	0.462842	0.0865236	0.768674	0.112664	0.701369	-0.0072958	0.980252
Bm10130	WBGene00230391	Bm10130 is an ortholog of O. volvulus OVOC10488; proteomic studies indicate that Bm10130 is enriched in the reproductive tract.	6101910	turquoise	-0.152825	0.601957	0.38498	0.174066	-0.209487	0.472273	0.112685	0.701315	-0.179517	0.539157	-0.187395	0.521185	-0.169471	0.562455	-0.123669	0.673603	0.339176	0.235489	0.466478	0.0926822	0.101584	0.729681	0.014402	0.961027	0.00129402	0.996497	0.843097	0.000152265	-0.439284	0.116055	-0.117595	0.688883	-0.323179	0.259715	-0.396688	0.160229	0.568888	0.0337504	-0.273283	0.344473	-0.0799141	0.785955	0.281383	0.329777
Bm10131	WBGene00230392	Uncharacterized protein		lightyellow	0.0751072	0.798581	0.221895	0.445804	0.526277	0.0532095	-0.0922567	0.753765	0.220746	0.448225	0.555646	0.0391134	0.0995122	0.735011	0.35868	0.207902	0.13508	0.645213	0.0681804	0.816855	0.107429	0.714702	0.067174	0.819518	0.855824	9.44e-05	-0.206689	0.478343	0.340645	0.233337	0.0934802	0.750593	0.361762	0.203738	-0.0597386	0.839243	-0.144591	0.621888	0.0159521	0.956835	-0.160099	0.584563	0.142447	0.62712
Bm10132	WBGene00230393	Bm10132 is an ortholog of C. elegans F14D12.1.	6101908	blue	0.329509	0.249956	-0.296249	0.303743	-0.164537	0.574051	0.0758391	0.796656	-0.1897	0.515979	0.422115	0.132717	-0.0164513	0.955486	-0.00579518	0.984313	-0.208633	0.474122	0.0244492	0.933881	0.315369	0.272064	-0.122376	0.676845	0.414132	0.140985	-0.20213	0.488313	-0.226317	0.436552	-0.307104	0.285507	0.278192	0.335524	0.0464507	0.874707	-0.276952	0.337771	0.262495	0.364597	-0.0263835	0.928662	-0.413709	0.141433
Bm10133	WBGene00230394	Bm10133 is an ortholog of O. volvulus OVOC5757; based on protein domain information, Bm10133 is predicted to have metal ion binding activity.	6101907	turquoise	0.0651502	0.824878	-0.247301	0.393992	0.396191	0.160801	-0.29689	0.302648	0.00222683	0.993972	0.129164	0.65988	0.186287	0.523698	0.344939	0.227115	0.0895865	0.760699	-0.146656	0.616868	-0.594486	0.024953	-0.0379256	0.89758	0.243252	0.402029	-0.698733	0.0054331	0.680559	0.00738713	0.196778	0.500139	0.0700198	0.811994	0.139357	0.634687	-0.184844	0.526976	0.0803972	0.784689	-0.256343	0.376351	0.0147965	0.95996
Bm10134	WBGene00230395	Bm10134 is an ortholog of O. volvulus OVOC5756.	6101906	yellow	-0.62111	0.0177549	0.643597	0.013009	0.774137	0.0011549	-0.435611	0.119493	0.664325	0.00955783	-0.250538	0.387626	0.0796333	0.786691	0.418935	0.135971	0.351298	0.218092	-0.190537	0.514094	-0.249552	0.389559	0.46871	0.0909227	-0.141856	0.628565	0.0607338	0.836598	0.75426	0.001828	0.158027	0.589497	-0.114786	0.695986	-0.0929046	0.752085	0.0899094	0.75986	-0.347972	0.222783	0.211326	0.468303	0.104772	0.721499
Bm10135	WBGene00230396	Bm10135 is an ortholog of C. elegans aha-1; in C. elegans, aha-1, is involved in nematode larval development, transcription from RNA polymerase II promoter, response to xenobiotic stimulus, body morphogenesis, intracellular receptor signaling pathway, locomotion and positive regulation of transcription from RNA polymerase II promoter; based on protein domain information, Bm10135 is involved in re…	6101903	green	0.538673	0.046873	-0.570166	0.0332636	-0.600982	0.0230244	0.0607312	0.836605	-0.878737	3.52e-05	0.0351711	0.904987	-0.0654273	0.824143	-0.316865	0.269673	-0.140848	0.63103	0.240768	0.407001	-0.31679	0.269793	-0.576716	0.0308484	-0.0245995	0.933476	-0.0387209	0.895443	-0.471967	0.0883972	0.383725	0.175594	-0.256068	0.376883	0.107615	0.714228	0.101058	0.731032	0.309586	0.28143	-0.538775	0.0468234	0.0289951	0.921619
Bm10136	WBGene00230397	Bm10136 is an ortholog of O. volvulus OVOC5746; proteomic studies indicate that Bm10136 is enriched in the reproductive tract.		black	-0.0751851	0.798376	-0.334025	0.243132	-0.242097	0.404337	-0.529295	0.0516125	-0.408569	0.146945	-0.324042	0.25837	0.398645	0.157989	-0.161775	0.580582	-0.173542	0.552963	-0.626126	0.0165975	0.323264	0.259582	-0.224382	0.44059	0.0352737	0.904711	-0.158556	0.588234	-0.482036	0.0808994	0.380472	0.179593	-0.262261	0.36504	-0.280733	0.330943	-0.0924495	0.753265	0.947786	2.61e-07	-0.160197	0.584328	-0.5062	0.0647539
Bm10137	WBGene00230398	Uncharacterized protein		pink	0.111872	0.703382	-0.00676831	0.981679	-0.225276	0.438722	0.377253	0.18361	-0.0159011	0.956973	0.0638983	0.828197	-0.289541	0.315339	0.0318817	0.913841	0.0858166	0.770518	0.375502	0.185817	0.0923502	0.753522	0.283797	0.325467	0.220879	0.447944	0.261858	0.365804	-0.138036	0.637932	-0.696359	0.00566238	-0.209009	0.473308	0.30176	0.294402	0.13082	0.655762	-0.333158	0.244433	0.327508	0.253017	0.231115	0.426624
Bm10138	WBGene00230399	Bma-oig-7 is an ortholog of C. elegans spe-45; in C. elegans, spe-45, is involved in reproduction and locomotion.		turquoise	-0.318532	0.267022	0.787534	0.000825718	0.265924	0.358132	-0.0251377	0.932023	0.215169	0.460059	0.120066	0.682653	-0.0447442	0.879279	0.0275199	0.925597	0.418172	0.136759	0.38255	0.177031	0.387008	0.171615	0.294475	0.306785	-0.0510442	0.86242	0.859557	8.13e-05	-0.163084	0.577482	0.0371078	0.899778	0.120451	0.681683	-0.0830191	0.777825	0.521051	0.0560583	-0.38447	0.174686	0.135547	0.64406	0.251594	0.385562
Bm10140	WBGene00230401	Bm10140 is an ortholog of O. volvulus OVOC3494, OVOC3496, OVOC3499 and OVOC3613.		turquoise	-0.219072	0.451761	0.690852	0.00622338	0.278616	0.334756	-0.0481236	0.870229	0.155406	0.595762	0.159557	0.585852	0.131738	0.653484	0.0491493	0.867485	0.327971	0.252307	0.326799	0.254107	0.458661	0.0990322	-0.0663525	0.821693	0.20928	0.472721	0.738891	0.00253624	-0.188354	0.519016	0.171164	0.5585	-0.0688308	0.815136	0.238042	0.412495	0.361725	0.203787	-0.258201	0.37278	-0.231508	0.425815	0.352635	0.216224
Bm10141	WBGene00230402	Uncharacterized protein		turquoise	-0.422277	0.132553	0.66652	0.00923859	0.074331	0.800624	0.0891378	0.761866	0.226558	0.436052	-0.148526	0.612334	-0.117659	0.688721	0.111728	0.703748	0.454393	0.102623	0.435471	0.119625	0.318932	0.266388	0.312056	0.277408	-0.122101	0.677536	0.91295	5.2e-06	-0.213752	0.463092	-0.444744	0.11107	-0.206453	0.478856	-0.0918668	0.754776	0.506959	0.0642873	-0.500085	0.0686001	0.154461	0.598028	0.251302	0.386133
Bm10142	WBGene00230403	Uncharacterized protein		turquoise	-0.320908	0.26327	0.668249	0.00899309	0.252535	0.383728	-0.156809	0.592405	0.0752496	0.798206	0.119906	0.683056	-0.0563177	0.848349	-0.0980937	0.738667	0.00719489	0.980525	0.332666	0.245173	0.344911	0.227155	-0.126552	0.666391	-0.0694813	0.813417	0.752587	0.00189639	-0.201802	0.489033	0.165854	0.570946	-0.0728557	0.804511	-0.100724	0.731891	0.0960205	0.74402	-0.227951	0.433159	-0.174984	0.549617	0.239936	0.408675
Bm10143	WBGene00230404	Bm10143 is an ortholog of C. elegans H35B03.1; proteomic studies indicate that Bm10143 is enriched in the body wall.		yellow	0.680299	0.00741853	-0.429533	0.125332	-0.854999	9.75e-05	0.676361	0.00790746	-0.591834	0.0257741	0.1213	0.679549	-0.436704	0.118463	-0.615106	0.0192194	-0.375084	0.186347	0.46561	0.0933733	-0.0468844	0.873546	-0.524041	0.0544155	0.0440535	0.881131	0.255016	0.378914	-0.729574	0.00306119	0.0348198	0.905932	-0.0355709	0.903911	-0.302624	0.292953	0.0515043	0.861191	-0.0731525	0.803729	-0.179458	0.539292	0.113873	0.698301
Bm10145	WBGene00230406	Bm10145 is an ortholog of C. elegans C45G7.13; based on protein domain information, Bm10145 is involved in homophilic cell adhesion via plasma membrane adhesion molecules; based on protein domain information, Bm10145 is predicted to have calcium ion binding activity; based on protein domain information, Bm10145 is localized to the membrane.	6100383	brown	0.278992	0.334077	-0.769903	0.00127826	-0.487623	0.0769385	-0.198216	0.496949	-0.382976	0.176509	-0.487504	0.0770215	0.184105	0.528658	-0.329592	0.249829	-0.459689	0.0981805	-0.65385	0.0111998	-0.245446	0.397662	-0.22863	0.431751	-0.15877	0.587725	-0.626069	0.0166104	-0.159576	0.585807	0.283899	0.325285	-0.395563	0.161526	-0.0685398	0.815905	-0.312373	0.276894	0.682943	0.00710366	0.0946718	0.747508	-0.507392	0.0640225
Bm10147	WBGene00230408	Bm10147 is an ortholog of C. elegans cdk-1; in C. elegans, cdk-1, is involved in oocyte maturation, protein phosphorylation, cell cycle arrest, mitotic nuclear division, meiotic nuclear division, embryo development, positive regulation of proteasomal ubiquitin-dependent protein catabolic process, pronuclear migration, collagen and cuticulin-based cuticle development, locomotion, hermaphrodite gen…	6100381	turquoise	-0.240834	0.406868	0.616233	0.0189378	0.0789436	0.7885	0.266096	0.35781	0.323886	0.258613	0.190233	0.514778	-0.0317071	0.914312	-0.0358338	0.903204	0.262038	0.365463	0.248658	0.391316	0.749714	0.00201863	0.197926	0.497591	0.238436	0.411698	0.729906	0.00304113	-0.426233	0.128583	-0.252132	0.384514	0.307693	0.284538	-0.33599	0.2402	0.361707	0.203812	-0.209482	0.472282	0.166425	0.569601	0.207975	0.475547
Bm10148	WBGene00230409	Uncharacterized protein	6100379	magenta	-0.380467	0.1796	0.346097	0.225454	0.642068	0.0132969	-0.380383	0.179704	0.36896	0.194218	0.1619	0.580287	0.264734	0.360369	0.998113	6.49e-16	0.614784	0.0193006	-0.0960122	0.744041	0.0117744	0.968134	0.58081	0.0294068	0.218559	0.452848	-0.119204	0.684825	0.523544	0.0546859	-0.0779612	0.791079	0.262177	0.365198	0.130147	0.657434	-0.081061	0.78295	-0.0272776	0.92625	-0.0943608	0.748313	-0.00490616	0.986719
Bm10149	WBGene00230410	Bm10149 is an ortholog of O. volvulus OVOC5710.	6100374	black	-0.0412062	0.888769	-0.441206	0.114283	-0.301201	0.295342	-0.48898	0.0759972	-0.496409	0.0709893	-0.264938	0.359985	0.377515	0.183281	-0.129878	0.658103	-0.187688	0.520524	-0.551925	0.0407272	0.278365	0.335211	-0.271933	0.346957	0.0153933	0.958346	-0.216531	0.457156	-0.502826	0.0668564	0.247441	0.393715	-0.206447	0.478871	-0.296289	0.303675	-0.133517	0.649078	0.952357	1.52e-07	-0.233358	0.422022	-0.510888	0.0619116
Bm1015	WBGene00221276	Uncharacterized protein		magenta	-0.380467	0.1796	0.346097	0.225454	0.642068	0.0132969	-0.380383	0.179704	0.36896	0.194218	0.1619	0.580287	0.264734	0.360369	0.998113	6.49e-16	0.614784	0.0193006	-0.0960122	0.744041	0.0117744	0.968134	0.58081	0.0294068	0.218559	0.452848	-0.119204	0.684825	0.523544	0.0546859	-0.0779612	0.791079	0.262177	0.365198	0.130147	0.657434	-0.081061	0.78295	-0.0272776	0.92625	-0.0943608	0.748313	-0.00490616	0.986719
Bm10150	WBGene00230411	Bm10150 is an ortholog of C. elegans cdk-1; in C. elegans, cdk-1, is involved in oocyte maturation, protein phosphorylation, cell cycle arrest, mitotic nuclear division, meiotic nuclear division, embryo development, positive regulation of proteasomal ubiquitin-dependent protein catabolic process, pronuclear migration, collagen and cuticulin-based cuticle development, locomotion, hermaphrodite gen…	6100373	turquoise	-0.0378827	0.897695	0.485577	0.0783727	-0.153101	0.601293	0.471467	0.0887815	0.114461	0.696812	0.242849	0.402834	-0.20703	0.477602	-0.155015	0.5967	0.212069	0.466703	0.526405	0.0531409	0.596458	0.0243552	0.0427346	0.884667	0.16961	0.562129	0.82183	0.000310921	-0.537838	0.0472816	-0.352178	0.216862	0.223861	0.44168	-0.228406	0.432215	0.407243	0.148391	-0.382293	0.177347	0.0646775	0.82613	0.296037	0.304106
Bm10151	WBGene00230412	Bm10151 is an ortholog of O. volvulus OVOC5708.		turquoise	-0.141163	0.63026	0.508266	0.0634897	-0.0232462	0.937128	0.0188646	0.948963	-0.177366	0.544108	0.0299587	0.919022	-0.166586	0.569222	-0.111711	0.703791	0.399708	0.15678	0.583591	0.0284564	0.0758305	0.796678	0.00164887	0.995536	-0.0241223	0.934764	0.861105	7.63e-05	-0.3033	0.291823	-0.0116153	0.968564	-0.158039	0.589467	-0.214037	0.462481	0.632056	0.0153043	-0.364678	0.199846	-0.137017	0.640437	0.274972	0.341379
Bm10152	WBGene00230413	Uncharacterized protein	6100368	cyan	-0.221323	0.447008	0.211185	0.468606	0.202401	0.487717	-0.0052037	0.985914	0.235177	0.418309	-0.0284222	0.923164	-0.038606	0.895752	0.00982988	0.973394	0.300964	0.295742	-0.080196	0.785216	0.205745	0.480401	-0.0441592	0.880847	-0.112675	0.701341	0.0673742	0.818988	0.0721759	0.806303	0.087606	0.765853	-0.0954497	0.745495	0.587073	0.0272994	0.368985	0.194186	-0.0865254	0.76867	-0.112316	0.702253	0.207059	0.477538
Bm10153	WBGene00230414	Bm10153 is an ortholog of O. volvulus OVOC5702.	6100364	blue	-0.663235	0.0097195	0.488982	0.0759962	0.30389	0.290839	-0.0643196	0.827079	0.555262	0.0392776	-0.373569	0.188276	0.50447	0.0658263	0.291604	0.311746	0.281785	0.329056	-0.228247	0.432545	0.437682	0.117546	0.468134	0.0913744	0.00993775	0.973103	0.307809	0.284345	0.0215235	0.94178	-0.407471	0.148142	0.0190849	0.948368	-0.332471	0.245468	0.120692	0.681077	-0.0431775	0.883479	0.314561	0.273363	0.340688	0.233274
Bm10155	WBGene00230416	Bma-rho-1 is an ortholog of C. elegans rho-1; in C. elegans, rho-1, is involved in actomyosin contractile ring assembly, nematode larval development, gonad development, embryo development, positive regulation of acetylcholine secretion, neurotransmission, cell migration, oviposition, skeletal muscle myosin thick filament assembly, ovulation, regulation of actin filament-based process and positive…	6100358	blue	-0.41352	0.141633	0.444955	0.11088	0.292632	0.309965	-0.341428	0.232195	0.0546091	0.852904	0.191038	0.512968	0.394278	0.163016	0.16252	0.578817	0.157744	0.590172	-0.175148	0.549238	0.836918	0.000189281	-0.16512	0.572676	0.23366	0.421404	0.386063	0.172755	-0.437049	0.118139	0.286847	0.320066	0.240647	0.407244	-0.173852	0.552243	0.0382396	0.896736	0.482725	0.0804035	-0.415072	0.139994	0.0782871	0.790223
Bm10156	WBGene00230417	Bm10156 is an ortholog of C. elegans F22B5.4 and F36A2.7.	6099151	brown	0.540559	0.0459596	-0.809474	0.000451826	-0.782464	0.000940025	0.178523	0.541442	-0.602024	0.0227256	-0.34619	0.225322	-0.219139	0.451619	-0.647046	0.0123772	-0.698084	0.00549501	-0.191636	0.511624	-0.426092	0.128722	-0.450353	0.106104	-0.297351	0.301861	-0.372094	0.190165	-0.3548	0.21322	0.238349	0.411875	-0.395721	0.161344	-0.184998	0.526625	-0.326847	0.254033	0.345628	0.226126	0.0458972	0.87619	-0.277734	0.336353
Bm10157	WBGene00230418	Bm10157 is an ortholog of O. volvulus OVOC12331; based on protein domain information, Bm10157 is predicted to have zinc ion binding activity.		brown	-0.298252	0.300329	0.824005	0.000290281	0.260194	0.36897	0.259893	0.369544	0.477987	0.0838582	0.132115	0.652548	-0.151247	0.605759	0.125807	0.668251	0.446425	0.109565	0.417855	0.137088	0.468358	0.0911992	0.356724	0.210572	0.182532	0.532247	0.837934	0.000182738	-0.114052	0.697848	-0.233196	0.422353	0.143552	0.624422	-0.155823	0.594764	0.463715	0.0948936	-0.575319	0.0313521	0.214116	0.462311	0.356995	0.210201
Bm10158	WBGene00230419	Bma-taf-12 is an ortholog of C. elegans taf-12; in C. elegans, taf-12, is involved in embryo development and hermaphrodite genitalia development; based on protein domain information, Bma-taf-12 is involved in DNA-templated transcription, initiation; based on protein domain information, Bma-taf-12 is predicted to have protein heterodimerization activity; based on protein domain information, Bma-ta…	6099149	blue	0.18129	0.535088	-0.106541	0.716973	-0.0052676	0.985741	-0.27473	0.341822	-0.245144	0.398262	-0.155012	0.596707	0.216573	0.457066	0.101315	0.730371	0.428972	0.125881	-0.102662	0.72691	-0.339777	0.234607	0.140645	0.631529	-0.0470054	0.873222	-0.0952895	0.74591	0.153357	0.600679	0.469365	0.0904105	-0.191016	0.513017	0.384837	0.174239	0.453294	0.103562	0.11036	0.707229	-0.0365339	0.901321	-0.153012	0.601508
Bm10159	WBGene00230420	Proteomic studies indicate that Bm10159 is enriched in the body wall.	6099154	purple	-0.150101	0.608523	0.366198	0.197837	-0.00489452	0.986751	0.0319893	0.913552	-0.0186551	0.949529	-0.0594473	0.840018	0.0238713	0.935441	-0.0489662	0.867975	0.73779	0.00259428	0.283557	0.325894	0.193	0.508565	0.210674	0.469708	0.0592345	0.840584	0.583193	0.028591	-0.220352	0.449054	-0.12465	0.671146	-0.0503931	0.86416	0.0330398	0.910723	0.99907	9.33e-18	-0.212758	0.465222	0.0521719	0.859408	0.112877	0.700828
Bm1016	WBGene00221277	Bm1016 is an ortholog of O. volvulus OVOC1029.		pink	-0.379107	0.181289	0.0856907	0.770846	0.095698	0.744853	-0.0958709	0.744407	0.241837	0.404857	-0.389899	0.168161	0.536071	0.048155	0.338757	0.236106	0.323532	0.259164	-0.116533	0.691566	0.0349933	0.905465	0.533811	0.0492887	-0.0289017	0.921871	0.0475583	0.871742	0.164679	0.573715	-0.676614	0.00787528	-0.116331	0.692078	-0.0448951	0.878875	0.146776	0.616575	-0.0712824	0.808661	0.389607	0.168508	0.0944882	0.747983
Bm10165	WBGene00230426	Bm10165 is an ortholog of O. volvulus OVOC12173.		turquoise	0.441051	0.114425	-0.0823157	0.779665	-0.595212	0.0247316	0.535688	0.0483457	-0.413493	0.141662	0.239337	0.40988	-0.476209	0.0851818	-0.396156	0.160841	0.0378851	0.897689	0.652806	0.0113746	0.0967735	0.742074	-0.159271	0.586533	0.108579	0.711767	0.546624	0.0431096	-0.602901	0.0224765	-0.344526	0.227709	0.0496857	0.866051	-0.250712	0.387287	0.405265	0.150563	-0.3007	0.296187	0.0193328	0.947698	-0.0252788	0.931642
Bm10166	WBGene00230427	Bma-rde-12 is an ortholog of C. elegans rde-12; in C. elegans, rde-12, is involved in production of siRNA involved in RNA interference and response to exogenous dsRNA; based on protein domain information, Bma-rde-12 is predicted to have ATP binding activity and nucleic acid binding activity.		brown	-0.166645	0.569083	0.748409	0.00207618	0.449915	0.106486	0.202393	0.487735	0.325378	0.256299	0.434675	0.12038	-0.0689971	0.814696	0.250419	0.387859	0.404662	0.15123	0.595671	0.0245926	0.11819	0.68738	0.276088	0.339343	0.115414	0.694397	0.589596	0.026483	0.170481	0.560093	0.027399	0.925923	0.469963	0.0899453	-0.0621324	0.832883	0.307953	0.28411	-0.638224	0.0140422	-0.0177436	0.951993	0.582035	0.0289855
Bm10169	WBGene00230430	Bm10169 is an ortholog of O. volvulus OVOC3682 and OVOC5987.	6097793	brown	-0.338434	0.236582	0.819935	0.000329846	0.361195	0.2045	0.0769843	0.793645	0.390269	0.167722	0.218848	0.452235	-0.045604	0.876976	0.113691	0.698763	0.473954	0.0868807	0.335398	0.241081	0.438454	0.116826	0.325188	0.256593	-0.0833784	0.776886	0.744882	0.0022382	-0.070497	0.810734	0.0612602	0.835199	0.378558	0.181974	-0.0976816	0.73973	0.501608	0.0676273	-0.436684	0.118482	0.120214	0.682279	0.27911	0.333864
Bm1017	WBGene00221278	Uncharacterized protein		cyan	-0.343506	0.22918	0.397923	0.158812	0.230307	0.428288	-0.256212	0.376604	0.22876	0.431483	-0.137489	0.639276	-0.0299701	0.918991	0.133237	0.64977	0.150156	0.608391	-0.0485456	0.8691	0.0628114	0.83108	0.177597	0.543578	0.0236819	0.935952	0.311036	0.279065	0.0400193	0.891955	0.0261807	0.929209	0.0411707	0.888864	-0.819613	0.000333157	0.0666276	0.820964	-0.0415673	0.887799	0.0680362	0.817237	-0.268906	0.352562
Bm10170	WBGene00230431	Bm10170 is an ortholog of O. volvulus OVOC3682 and OVOC5987.	6105595	turquoise	-0.33856	0.236395	0.449497	0.106852	-0.078786	0.788914	0.0357615	0.903399	0.113938	0.698138	-0.20112	0.490535	-0.279261	0.333592	0.0143087	0.961279	0.381431	0.178409	0.343713	0.228881	0.286467	0.320736	0.190356	0.514501	-0.271542	0.347678	0.783809	0.00090853	-0.259528	0.370241	-0.512641	0.0608718	-0.354818	0.213195	0.11122	0.70504	0.488994	0.0759877	-0.407114	0.148532	0.133992	0.647902	-0.085388	0.771636
Bm10174	WBGene00230435	Bm10174 is an ortholog of O. volvulus OVOC3682 and OVOC5987.	6098808	purple	-0.150101	0.608523	0.366198	0.197837	-0.00489452	0.986751	0.0319893	0.913552	-0.0186551	0.949529	-0.0594473	0.840018	0.0238713	0.935441	-0.0489662	0.867975	0.73779	0.00259428	0.283557	0.325894	0.193	0.508565	0.210674	0.469708	0.0592345	0.840584	0.583193	0.028591	-0.220352	0.449054	-0.12465	0.671146	-0.0503931	0.86416	0.0330398	0.910723	0.99907	9.33e-18	-0.212758	0.465222	0.0521719	0.859408	0.112877	0.700828
Bm10175	WBGene00230436	Bm10175 is an ortholog of O. volvulus OVOC778 and OVOC3619.		turquoise	-0.301526	0.294796	0.62951	0.0158498	0.0111644	0.969784	0.0267016	0.927804	0.0375721	0.89853	0.0803875	0.784714	-0.00416536	0.988725	-0.0305986	0.917298	0.344842	0.227254	0.328201	0.251954	0.627828	0.0162183	0.074331	0.800624	-0.0429624	0.884056	0.918307	3.59e-06	-0.541271	0.0456178	-0.0323972	0.912453	0.121879	0.678095	-0.294414	0.30689	0.465483	0.0934744	-0.129169	0.659866	-0.0716208	0.807768	0.136536	0.641624
Bm10176	WBGene00230437	Uncharacterized protein	6095150	turquoise	0.0256104	0.930748	0.431165	0.123746	0.20996	0.471251	-0.0509486	0.862675	0.324735	0.257295	0.138751	0.636174	-0.304737	0.289428	0.101031	0.731102	0.143127	0.625458	-0.0242087	0.93453	0.357245	0.209858	0.162875	0.577978	0.35897	0.207507	0.326845	0.254036	0.0123445	0.966592	0.183863	0.52921	-0.171533	0.557638	0.266861	0.356377	0.066803	0.8205	-0.155459	0.595636	0.155508	0.595518	-0.27244	0.346022
Bm10177	WBGene00230438	Bma-daf-4 is an ortholog of C. elegans daf-4; in C. elegans, daf-4, is involved in oviposition, lipid storage, regulation of cell morphogenesis, BMP signaling pathway, positive regulation of BMP signaling pathway, negative regulation of BMP signaling pathway, positive regulation of growth, dauer larval development, innate immune response, positive regulation of transcription from RNA polymerase I…		turquoise	0.293759	0.308019	-0.260809	0.367798	0.180854	0.536087	0.120464	0.681652	0.141024	0.6306	0.513867	0.0601524	-0.105104	0.720649	0.20219	0.488181	-0.366762	0.197095	-0.193002	0.508563	0.0193299	0.947706	0.0712567	0.808728	0.167049	0.568135	-0.652217	0.0114742	0.287072	0.31967	0.163509	0.576477	0.593045	0.0253967	0.234676	0.419331	-0.658605	0.0104296	0.156475	0.593204	0.0731374	0.803768	-0.0798022	0.786248
Bm10178	WBGene00230439	Bm10178 is an ortholog of C. elegans col-74 and dpy-17; based on protein domain information, Bm10178 is a structural constituent of cuticle.		yellow	-0.491325	0.0743904	0.489407	0.0757028	0.786526	0.000847514	-0.229749	0.429439	0.566972	0.0344907	0.162662	0.578481	0.212151	0.466528	0.625177	0.016812	0.389785	0.168297	0.0977647	0.739516	-0.170212	0.560722	0.384029	0.175223	0.215644	0.459046	-0.0890991	0.761967	0.739138	0.00252338	-0.306887	0.285865	0.276352	0.338863	-0.133628	0.648803	-0.0336212	0.909158	-0.379235	0.18113	-0.00718325	0.980556	0.269982	0.350564
Bm10179	WBGene00230440	Bm10179 is an ortholog of O. volvulus OVOC9148 and OVOC9438; based on protein domain information, Bm10179 is predicted to have N-acetyltransferase activity.		cyan	0.0852493	0.771998	0.027464	0.925748	0.182885	0.53144	-0.0338331	0.908587	0.0154523	0.958187	0.248091	0.392433	-0.0323887	0.912476	0.431097	0.123812	0.425542	0.129271	0.171831	0.556944	-0.0751519	0.798463	0.234819	0.419038	-0.0247922	0.932955	-0.0783828	0.789972	0.27748	0.336813	-0.0871546	0.767029	0.0471183	0.87292	0.911229	5.82e-06	0.170395	0.560295	-0.206408	0.478955	-0.0758225	0.796699	0.0227097	0.938577
Bm10180	WBGene00230441	Uncharacterized protein	6101856	greenyellow	-0.518719	0.0573648	0.111265	0.704925	0.432127	0.122817	-0.674472	0.00815064	0.185637	0.525172	-0.132415	0.651805	0.0876031	0.765861	0.397626	0.159153	0.20041	0.492098	-0.602263	0.0226574	0.235676	0.417293	0.0939307	0.749426	-0.0146075	0.960471	-0.249014	0.390617	0.157671	0.590345	0.249819	0.389037	-0.063113	0.83028	-0.131368	0.654403	-0.0983438	0.738022	0.56231	0.0363416	-0.195814	0.502284	-0.439244	0.116092
Bm10181	WBGene00230442	Uncharacterized protein		black	-0.309254	0.281975	0.283061	0.326777	0.338661	0.236247	-0.355999	0.211567	0.356221	0.211262	-0.152526	0.602677	0.606507	0.0214739	0.268023	0.354207	0.142996	0.625779	-0.657837	0.0105511	0.624405	0.0169879	0.256124	0.376773	0.292051	0.310971	-0.046951	0.873368	-0.0605865	0.836989	0.427348	0.127479	0.0616583	0.834142	0.101713	0.729348	-0.0791941	0.787843	0.533149	0.0496247	0.105874	0.718679	-0.0250617	0.932228
Bm10182	WBGene00230443	Bm10182 is an ortholog of O. volvulus OVOC9147.	6100299	brown	-0.386337	0.172424	0.827375	0.000260497	0.525808	0.0534608	-0.141479	0.629487	0.607018	0.0213346	-0.014205	0.96156	0.161332	0.581635	0.176785	0.54545	0.380519	0.179535	-0.146551	0.617123	0.529699	0.0514019	0.430748	0.12415	0.192161	0.510447	0.50835	0.0634392	0.0929637	0.751932	0.358034	0.208782	0.0574059	0.845451	0.14453	0.622038	0.317324	0.268941	-0.169487	0.562418	0.284336	0.324509	0.227455	0.434187
Bm10184	WBGene00230445	Bm10184 is an ortholog of O. volvulus OVOC12590; based on protein domain information, Bm10184 is localized to the cytoplasm.	6100855	turquoise	-0.283846	0.32538	0.685469	0.00681262	0.0862757	0.769321	-0.0292724	0.920872	0.0435792	0.882402	0.00266085	0.992797	-0.0894925	0.760944	0.00518728	0.985959	0.345626	0.22613	0.406449	0.14926	0.387615	0.170886	0.0488888	0.868182	-0.0663228	0.821771	0.940938	5.39e-07	-0.35041	0.219338	0.075564	0.797379	-0.150007	0.608752	-0.0573623	0.845567	0.440354	0.115066	-0.301935	0.29411	-0.117246	0.689765	0.239802	0.408943
Bm10185	WBGene00230446	Uncharacterized protein		tan	0.0742072	0.80095	0.067128	0.81964	0.219785	0.450252	0.102175	0.728162	0.0403734	0.891004	0.583213	0.0285844	0.020768	0.943821	0.503202	0.0666199	0.264504	0.360801	0.193285	0.507928	0.108449	0.712099	0.220746	0.448224	-0.0122963	0.966722	-0.131597	0.653833	0.0967351	0.742174	0.0597551	0.8392	0.867417	5.86e-05	-0.054954	0.851984	-0.113303	0.699748	-0.0314686	0.914954	-0.188408	0.518896	0.0373151	0.899221
Bm10189	WBGene00230450	Bma-dpy-3 is an ortholog of C. elegans dpy-3; in C. elegans, dpy-3, is involved in body morphogenesis, locomotion and cuticle development involved in collagen and cuticulin-based cuticle the molting cycle; based on protein domain information, Bma-dpy-3 is a structural constituent of cuticle.	6098644	black	-0.0837212	0.77599	-0.355275	0.212563	-0.00553568	0.985016	-0.635388	0.0146123	-0.283703	0.325634	-0.230737	0.427402	0.505297	0.0653119	0.0220915	0.940246	-0.177984	0.542684	-0.732698	0.00287643	0.170177	0.560804	-0.130965	0.655401	0.156391	0.593404	-0.445273	0.110595	-0.166565	0.569272	0.448729	0.107526	-0.122685	0.67607	-0.262293	0.36498	-0.259996	0.369348	0.965202	2.38e-08	-0.148325	0.61282	-0.499402	0.06904
Bm10190	WBGene00230451	Bm10190 is an ortholog of O. volvulus OVOC11725.	6095777	yellow	-0.664603	0.0095169	0.837127	0.000187922	0.825392	0.000277701	-0.352036	0.21706	0.648018	0.0122034	0.120652	0.681178	0.173217	0.553718	0.557419	0.0383614	0.391451	0.166326	-0.0130788	0.964605	0.313967	0.274317	0.211837	0.467204	0.0761457	0.795849	0.329995	0.249216	0.406231	0.1495	0.108282	0.712525	0.156712	0.592637	0.0194112	0.947486	-0.00462451	0.987482	-0.254675	0.379572	-0.199727	0.493605	0.223244	0.442971
Bm10191	WBGene00230452	Bma-cutl-7 is an ortholog of C. elegans cutl-7.		red	-0.137123	0.640178	0.263216	0.363232	0.452762	0.104018	-0.117766	0.688451	0.587903	0.0270288	-0.207192	0.477249	-0.230416	0.428064	0.103766	0.724079	-0.157113	0.591677	-0.260874	0.367675	-0.403753	0.152239	0.217929	0.454184	-0.0815243	0.781736	-0.251868	0.385029	0.727427	0.00319348	0.3049	0.289156	-0.252038	0.384697	0.155226	0.596193	-0.305116	0.288798	-0.369136	0.19399	0.312656	0.276435	-0.0135837	0.96324
Bm10192	WBGene00230453	Uncharacterized protein		blue	-0.024807	0.932915	-0.106375	0.717397	-0.241718	0.405095	-0.0336992	0.908948	-0.132351	0.651966	-0.458047	0.0995435	-0.471467	0.0887818	-0.0405371	0.890565	-0.0259127	0.929932	0.108421	0.712171	-0.555706	0.0390877	0.145176	0.620466	-0.503493	0.0664373	0.127601	0.663772	0.135361	0.644519	-0.093536	0.750449	-0.645528	0.0126523	0.111099	0.705347	0.035911	0.902997	-0.300297	0.296866	0.197101	0.499421	-0.111396	0.704593
Bm10194	WBGene00230455	Bm10194 is an ortholog of O. volvulus OVOC6552.		yellow	0.65774	0.0105667	-0.527716	0.0524437	-0.884551	2.65e-05	0.4374	0.117809	-0.668371	0.00897595	-0.107865	0.71359	-0.279348	0.333435	-0.720595	0.00364461	-0.431101	0.123808	0.16552	0.571733	-0.0670955	0.819726	-0.544462	0.0441104	-0.0908874	0.757319	0.141766	0.628785	-0.735832	0.00270007	0.310476	0.279978	-0.263106	0.36344	-0.114297	0.697227	0.0660121	0.822594	0.180073	0.537878	-0.125346	0.669404	-0.0471678	0.872787
Bm10195	WBGene00230456	Bm10195 is an ortholog of O. volvulus OVOC1399; based on protein domain information, Bm10195 is involved in protein folding.		salmon	0.552446	0.0404982	-0.199436	0.494249	-0.464909	0.0939338	0.683973	0.00698389	-0.387732	0.170746	0.64943	0.0119543	-0.651216	0.0116449	-0.285025	0.323286	-0.15939	0.586248	0.713908	0.00413332	0.0926798	0.752668	-0.428072	0.126764	0.177668	0.543413	0.227328	0.434452	-0.495852	0.0713567	-0.205816	0.480246	0.44436	0.111415	-0.192578	0.509511	0.0432642	0.883247	-0.27386	0.343413	-0.329016	0.250708	0.139641	0.63399
Bm10199	WBGene00230460	Bma-mam-8 is an ortholog of O. volvulus OVOC11735; based on protein domain information, Bma-mam-8 is localized to the membrane.		green	-0.554163	0.039751	0.617771	0.0185585	0.897147	1.36e-05	-0.305655	0.287904	0.862824	7.11e-05	0.0497593	0.865854	0.20539	0.481174	0.593416	0.0252821	0.301484	0.294866	-0.27645	0.338684	0.0912697	0.756326	0.521091	0.0560364	0.0838208	0.775729	-0.145972	0.618529	0.793211	0.000711245	-0.0139824	0.962162	0.197504	0.498528	0.284085	0.324955	-0.143033	0.625687	-0.286475	0.320723	0.239037	0.410484	0.117137	0.690039
Bm10200	WBGene00230461	Bm10200 is an ortholog of O. volvulus OVOC11738.		turquoise	0.140939	0.630809	0.1537	0.599854	-0.228224	0.432593	-0.143681	0.624107	-0.537342	0.0475256	0.194385	0.50547	-0.177574	0.543631	-0.2085	0.47441	0.0516634	0.860766	0.394589	0.162654	0.185319	0.525895	-0.396255	0.160728	-0.0224677	0.93923	0.611705	0.0200887	-0.551605	0.0408683	0.341725	0.231763	-0.139428	0.634512	-0.075519	0.797498	0.239651	0.409247	0.094975	0.746723	-0.461997	0.0962869	-0.124294	0.672037
Bm10201	WBGene00230462	Based on protein domain information, Bm10201 is predicted to have metal ion binding activity and nucleic acid binding activity.		turquoise	-0.435577	0.119525	0.73834	0.00256514	0.241047	0.40644	0.0831863	0.777388	0.233279	0.422184	0.142627	0.626678	-0.116476	0.691711	0.0960515	0.74394	0.397025	0.159842	0.561211	0.0367886	0.394263	0.163034	0.12174	0.678442	0.0165954	0.955096	0.877737	3.69e-05	-0.174808	0.550025	-0.439546	0.115812	0.0448021	0.879124	-0.167777	0.566426	0.441793	0.113746	-0.509307	0.0628597	-0.0586769	0.842067	0.336098	0.240039
Bm10202	WBGene00230463	Bm10202 is an ortholog of O. volvulus OVOC12195; proteomic studies indicate that Bm10202 is enriched in the reproductive tract.	6100313	turquoise	-0.582209	0.028926	0.845646	0.000138815	0.315812	0.271355	0.0236504	0.936037	0.488145	0.0765752	-0.154042	0.599034	-0.0658966	0.8229	0.111005	0.705587	0.436259	0.118882	0.30951	0.281555	0.38353	0.175831	0.286663	0.320391	-0.112767	0.701107	0.865145	6.45e-05	-0.0388566	0.895078	-0.337893	0.237379	-0.156014	0.594307	-0.0877535	0.765469	0.470414	0.0895955	-0.547269	0.0428144	0.154006	0.599121	0.301755	0.294411
Bm10203	WBGene00230464	Bm10203 is an ortholog of O. volvulus OVOC12163, OVOC12177 and OVOC12180.		turquoise	-0.375501	0.185819	0.525747	0.0534933	-0.0857014	0.770819	-0.00877216	0.976257	-0.0876611	0.76571	-0.162156	0.57968	0.00428738	0.988394	-0.180376	0.537185	0.266118	0.357768	0.355593	0.212126	0.444097	0.111653	-0.0983925	0.737897	-0.152437	0.602891	0.92799	1.72e-06	-0.539011	0.0467081	-0.125921	0.667967	-0.276655	0.338312	-0.143599	0.624308	0.515592	0.0591503	-0.154346	0.598304	-0.158747	0.58778	0.318589	0.266931
Bm10204	WBGene00230465	Bm10204 is an ortholog of O. volvulus OVOC12590; based on protein domain information, Bm10204 is localized to the cytoplasm.		turquoise	-0.22243	0.44468	0.623368	0.0172266	0.0155797	0.957842	-0.0170383	0.953899	-0.0515967	0.860944	0.0162856	0.955934	-0.102528	0.727256	-0.0954985	0.745369	0.303988	0.290675	0.440302	0.115115	0.362496	0.202754	0.00758038	0.979482	-0.0688564	0.815068	0.941996	4.85e-07	-0.405284	0.150542	0.069216	0.814118	-0.15903	0.587107	-0.0683159	0.816497	0.479857	0.0824824	-0.27629	0.338976	-0.102213	0.728064	0.225862	0.4375
Bm10206	WBGene00230467	Uncharacterized protein		green	-0.137111	0.640207	0.137111	0.640206	-0.0275339	0.925559	0.274153	0.342877	0.45033	0.106124	-0.289281	0.315794	-0.111308	0.704815	-0.101629	0.729566	-0.104318	0.722662	-0.220191	0.449395	0.163032	0.577606	-0.150992	0.606373	-0.153271	0.600885	0.0359395	0.90292	-0.00289688	0.992158	0.0745378	0.80008	-0.149445	0.610109	-0.00620921	0.983193	-0.0873805	0.766441	-0.179802	0.538501	0.0049222	0.986676	0.0968669	0.741833
Bm10209	WBGene00230470	Bm10209 is an ortholog of O. volvulus OVOC2446; based on protein domain information, Bm10209 is predicted to have protein dimerization activity.	6098734	green	-0.177846	0.543003	0.192602	0.509457	0.404682	0.151208	0.199013	0.495185	0.563362	0.0359179	0.218095	0.453831	0.310093	0.280603	0.29186	0.311302	0.20704	0.477579	-0.131079	0.655119	0.286175	0.321252	0.35611	0.211414	0.163908	0.575534	-0.256986	0.375113	0.351322	0.218059	-0.290742	0.313244	0.488218	0.0765246	0.411968	0.143284	0.00580969	0.984274	-0.165858	0.570937	0.254649	0.379624	0.343963	0.22852
Bm10212	WBGene00230473	Bm10212 is an ortholog of O. volvulus OVOC2454; based on protein domain information, Bm10212 is involved in transcription, DNA-templated; based on protein domain information, Bm10212 is predicted to have DNA binding activity and metal ion binding activity; based on protein domain information, Bm10212 is localized to the nucleus.		red	-0.391447	0.16633	0.174409	0.55095	0.594246	0.0250265	-0.305061	0.28889	0.761797	0.00154362	-0.284988	0.323352	0.347174	0.223917	0.474024	0.0868274	0.105902	0.718607	-0.665469	0.00939041	-0.0707339	0.810108	0.643077	0.0131064	0.0876555	0.765725	-0.529213	0.0516554	0.752727	0.0018906	-0.0571597	0.846106	0.0591055	0.840927	0.0359862	0.902794	-0.285922	0.321698	0.032085	0.913294	0.549078	0.0419945	-0.165388	0.572044
Bm10213	WBGene00230474	Proteomic studies indicate that Bm10213 is enriched in the digestive tract.		green	-0.632996	0.0151066	0.672137	0.00845922	0.658178	0.010497	-0.0661592	0.822205	0.972056	6.47e-09	-0.235917	0.416803	0.0847798	0.773224	0.372695	0.189393	0.207153	0.477334	-0.232594	0.423586	0.16096	0.582517	0.588324	0.0268922	-0.0365617	0.901246	0.11038	0.707178	0.598197	0.0238369	-0.308651	0.282962	0.00620002	0.983217	-0.0168588	0.954384	-0.0622074	0.832684	-0.459817	0.0980743	0.506484	0.0645794	0.169721	0.56187
Bm10214	WBGene00230475	Bm10214 is an ortholog of O. volvulus OVOC2457; proteomic studies indicate that Bm10214 is enriched in the reproductive tract.		green	-0.543753	0.0444422	0.521623	0.0557411	0.672899	0.00835759	-0.0919805	0.754481	0.968369	1.35e-08	-0.214592	0.461292	0.129745	0.658435	0.378579	0.181948	0.131762	0.653425	-0.379676	0.180582	0.0812166	0.782542	0.552509	0.0404708	0.00546851	0.985197	-0.144273	0.622664	0.693371	0.00596166	-0.185986	0.524381	0.0681963	0.816813	0.0192495	0.947923	-0.171656	0.557351	-0.34055	0.233476	0.494346	0.072356	0.103668	0.724331
Bm10215	WBGene00230476	Bm10215 is an ortholog of O. volvulus OVOC2458.	6096521	green	-0.536023	0.0481786	0.515883	0.0589822	0.678586	0.00762823	-0.10072	0.731902	0.967769	1.51e-08	-0.21071	0.469631	0.134737	0.64606	0.391725	0.166003	0.125697	0.668526	-0.390309	0.167675	0.0737536	0.802145	0.568248	0.0339966	0.0112801	0.969471	-0.159609	0.585727	0.704782	0.00488155	-0.173283	0.553565	0.0735834	0.802593	0.0227939	0.93835	-0.190522	0.514128	-0.331397	0.247089	0.50517	0.0653906	0.0968281	0.741933
Bm10216	WBGene00230477	Bm10216 is an ortholog of O. volvulus OVOC2459; proteomic studies indicate that Bm10216 is enriched in the reproductive tract.	6096520	green	-0.55437	0.0396615	0.567884	0.034137	0.701168	0.00520554	-0.144043	0.623225	0.967537	1.58e-08	-0.222514	0.444503	0.149951	0.608886	0.385654	0.173249	0.147873	0.613914	-0.448773	0.107487	0.138083	0.637816	0.556827	0.0386112	0.0226772	0.938665	-0.12045	0.681686	0.656619	0.0107461	-0.00907653	0.975433	0.0618881	0.833532	0.0299977	0.918917	-0.16015	0.584441	-0.260698	0.36801	0.470668	0.0893988	0.121558	0.678901
Bm10217	WBGene00230478	Bm10217 is an ortholog of O. volvulus OVOC2461.	6096518	grey	-0.224161	0.441051	-0.0156205	0.957732	0.0435265	0.882544	-0.389423	0.168726	0.238201	0.412174	-0.773485	0.00117324	0.232036	0.424731	-0.0570874	0.846299	-0.0922318	0.75383	-0.62357	0.0171798	-0.274366	0.342487	0.139438	0.634486	-0.0768785	0.793923	-0.166663	0.569041	0.253802	0.381265	0.277576	0.33664	-0.661535	0.00997578	-0.311763	0.277882	-0.0850492	0.772521	0.196848	0.499984	0.30084	0.295951	-0.350111	0.21976
Bm10218	WBGene00230479	Uncharacterized protein		turquoise	-0.0385545	0.89589	-0.462164	0.0961508	0.066729	0.820696	-0.400508	0.155876	-0.0471083	0.872947	-0.186506	0.523201	0.592655	0.025518	0.230218	0.428472	-0.085222	0.77207	-0.708237	0.00458673	0.0712554	0.808732	0.057767	0.844489	0.182373	0.532612	-0.716431	0.00394323	0.132055	0.652697	0.0750235	0.798801	-0.0192065	0.948039	0.172356	0.555722	-0.320849	0.263363	0.722819	0.00349257	0.00505793	0.986309	-0.325075	0.256767
Bm10219	WBGene00230480	Bm10219 is an ortholog of O. volvulus OVOC601; proteomic studies indicate that Bm10219 is enriched in the digestive tract.	6102058	green	0.605041	0.0218774	-0.519268	0.057055	-0.67935	0.0075341	0.204969	0.482094	-0.800112	0.000589584	0.24633	0.39591	-0.14575	0.619069	-0.39064	0.167283	-0.320394	0.264079	0.147998	0.613612	0.157981	0.589606	-0.60671	0.0214185	0.148893	0.611444	0.0397944	0.892559	-0.788761	0.000799812	0.418527	0.136393	0.0303097	0.918076	-0.094215	0.74869	-0.0821915	0.77999	0.496603	0.0708617	-0.482257	0.0807404	-0.0923348	0.753562
Bm1022	WBGene00221283	Uncharacterized protein		magenta	-0.380467	0.1796	0.346097	0.225454	0.642068	0.0132969	-0.380383	0.179704	0.36896	0.194218	0.1619	0.580287	0.264734	0.360369	0.998113	6.49e-16	0.614784	0.0193006	-0.0960122	0.744041	0.0117744	0.968134	0.58081	0.0294068	0.218559	0.452848	-0.119204	0.684825	0.523544	0.0546859	-0.0779612	0.791079	0.262177	0.365198	0.130147	0.657434	-0.081061	0.78295	-0.0272776	0.92625	-0.0943608	0.748313	-0.00490616	0.986719
Bm10220	WBGene00230481	Bma-rde-1 is an ortholog of C. elegans rde-1; in C. elegans, rde-1, is involved in defense response, embryo development, chromatin silencing by small RNA and conversion of ds siRNA to ss siRNA involved in RNA interference; based on protein domain information, Bma-rde-1 is predicted to have nucleic acid binding activity.		brown	-0.469674	0.0901699	0.789852	0.000777322	0.652865	0.0113647	-0.228259	0.43252	0.665124	0.0094407	-0.017983	0.951346	0.468505	0.0910838	0.141291	0.629945	0.296551	0.303226	-0.213613	0.46339	0.457419	0.100068	0.350326	0.219456	0.234279	0.42014	0.333248	0.244298	0.24005	0.408444	0.25795	0.373261	0.22241	0.444722	-0.104309	0.722686	0.232968	0.422821	-0.120313	0.682031	0.253927	0.381022	0.227962	0.433137
Bm10221	WBGene00230482	Bm10221 is an ortholog of C. elegans pyk-1 and pyk-2; based on protein domain information, Bm10221 is involved in glycolytic process; based on protein domain information, Bm10221 is predicted to have magnesium ion binding activity, potassium ion binding activity, and pyruvate kinase activity.	6102066	turquoise	-0.275126	0.341098	0.501455	0.0677247	-0.152304	0.603211	0.159447	0.586114	0.0434038	0.882873	-0.208512	0.474385	-0.316229	0.270688	-0.115168	0.69502	0.343816	0.228732	0.47077	0.0893197	0.209444	0.472365	0.0763016	0.795439	-0.229713	0.429514	0.914786	4.59e-06	-0.36	0.206112	-0.337502	0.237958	-0.336855	0.238914	-0.160218	0.584278	0.555799	0.0390479	-0.473092	0.0875364	0.0442411	0.880628	0.134895	0.645672
Bm10222	WBGene00230483	Bm10222 is an ortholog of C. elegans pyk-1 and pyk-2; based on protein domain information, Bm10222 is involved in glycolytic process; based on protein domain information, Bm10222 is predicted to have magnesium ion binding activity, potassium ion binding activity, and pyruvate kinase activity.	6102070	turquoise	-0.116406	0.691887	0.371822	0.190514	-0.0741726	0.801041	0.216034	0.458214	-0.104546	0.722079	0.189555	0.516306	0.203035	0.486325	-0.09932	0.735506	0.269544	0.351376	0.404489	0.151422	0.608716	0.0208766	-0.271514	0.347729	0.156154	0.593972	0.682497	0.00715607	-0.557354	0.0383887	-0.100376	0.732788	0.0526749	0.858065	0.22245	0.444639	0.426806	0.128014	-0.0891958	0.761715	-0.381135	0.178774	0.515618	0.0591354
Bm10223	WBGene00230484	Bm10223 is an ortholog of O. volvulus OVOC586.	6102071	blue	-0.139948	0.633237	0.433054	0.121927	0.214129	0.462283	-0.0841694	0.774818	0.195326	0.50337	0.382294	0.177346	0.0860294	0.769963	0.10179	0.729151	0.170552	0.559928	-0.108217	0.712692	0.916324	4.13e-06	0.152688	0.602286	0.412546	0.142668	0.367941	0.195549	-0.393557	0.163856	0.104598	0.721947	0.361109	0.204615	0.0538481	0.854933	0.112273	0.702363	0.28497	0.323384	0.0476025	0.871624	-0.106646	0.716705
Bm10224	WBGene00230485	Bm10224 is an ortholog of C. elegans F13G3.10.	6102072	turquoise	0.118812	0.685813	-0.00580169	0.984296	-0.462759	0.0956669	-0.00478274	0.987053	-0.438307	0.116963	-0.240825	0.406887	-0.374723	0.186806	-0.48879	0.0761284	-0.19096	0.513143	0.205607	0.4807	-0.00503606	0.986368	-0.493922	0.0726388	-0.237487	0.413618	0.532905	0.0497489	-0.553157	0.0401874	0.289166	0.315995	-0.54468	0.0440089	-0.217055	0.45604	0.173341	0.553431	0.0274712	0.925728	-0.283437	0.326107	-0.16416	0.574941
Bm10227	WBGene00230488	Bm10227 is an ortholog of C. elegans hxk-1; in C. elegans, hxk-1, is involved in embryo development; based on protein domain information, Bm10227 is involved in carbohydrate phosphorylation and cellular glucose homeostasis; based on protein domain information, Bm10227 is predicted to have ATP binding activity, glucose binding activity, and hexokinase activity.		turquoise	-0.343237	0.22957	0.633872	0.0149241	0.00945528	0.974408	0.195699	0.50254	0.21527	0.459844	-0.122061	0.677636	-0.0959789	0.744127	-0.0385102	0.896009	0.367182	0.196543	0.46083	0.0972412	0.380202	0.179928	0.172208	0.556065	0.0312322	0.915591	0.918988	3.42e-06	-0.29854	0.299839	-0.466392	0.0927507	-0.220271	0.449227	-0.150557	0.607422	0.521157	0.0559996	-0.493434	0.0729662	0.123764	0.673366	0.318619	0.266883
Bm10228	WBGene00230489	Bm10228 is an ortholog of C. elegans F02E9.10.		blue	-0.440708	0.114741	0.717626	0.00385567	0.348697	0.221755	-0.241976	0.404579	0.234324	0.420048	0.0387855	0.895269	0.209291	0.472697	0.141334	0.62984	0.325849	0.255572	-0.0173173	0.953145	0.658849	0.0103912	-0.000467755	0.998734	0.0505753	0.863673	0.661077	0.0100457	-0.278049	0.335783	0.400604	0.155767	0.0288753	0.921942	0.0295144	0.920219	0.272006	0.346823	0.0682733	0.81661	-0.247512	0.393574	0.227886	0.433293
Bm10229	WBGene00230490	Bma-sas-4 is an ortholog of O. volvulus OVOC478 and OVOC554.	6102103	blue	-0.320541	0.263848	0.328149	0.252034	0.457993	0.099588	-0.342603	0.230488	0.3068	0.286009	-0.352629	0.216232	0.184829	0.527009	0.225853	0.437519	0.00761364	0.979392	-0.0859572	0.770151	-0.525072	0.0538566	0.308392	0.283388	-0.162002	0.580045	-0.0181817	0.950809	0.648613	0.012098	0.201913	0.48879	-0.354095	0.214194	-0.00215124	0.994177	-0.165921	0.570787	-0.304647	0.289577	0.208432	0.474557	0.252907	0.383004
Bm1023	WBGene00221284	Bm1023 is an ortholog of C. elegans F53F10.3; based on protein domain information, Bm1023 is involved in mitochondrial pyruvate transport; based on protein domain information, Bm1023 is localized to the mitochondrial inner membrane.	6104501	turquoise	-0.145852	0.618822	0.24361	0.401315	-0.315314	0.272154	0.23129	0.426264	0.00550725	0.985092	-0.0367552	0.900726	-0.126109	0.667498	-0.224945	0.439414	0.17104	0.558788	0.130879	0.655617	0.762072	0.00153396	-0.00987601	0.97327	0.0425955	0.885041	0.666438	0.00925035	-0.721026	0.00361474	-0.388795	0.169475	-0.0429717	0.884032	-0.140387	0.632161	0.411761	0.143506	0.0402614	0.891305	0.0900381	0.759525	-0.0865299	0.768658
Bm10231	WBGene00230492	Uncharacterized protein		blue	-0.209739	0.471727	0.431123	0.123786	0.150383	0.607843	-0.0818166	0.780971	0.164945	0.573087	0.336022	0.240151	-0.0763593	0.795288	-0.00164829	0.995538	-0.039522	0.893291	-0.0496379	0.866179	0.853603	0.000102895	-0.17319	0.553782	0.0803071	0.784925	0.431703	0.123226	-0.452905	0.103895	0.180983	0.535791	0.325538	0.256052	-0.093346	0.750941	-0.0886454	0.763147	0.215093	0.460222	-0.218548	0.452871	-0.198425	0.496487
Bm10232	WBGene00230493	Bm10232 is an ortholog of O. volvulus OVOC559.	6102097	turquoise	-0.419894	0.134984	0.747951	0.00209667	0.108904	0.710938	0.0829039	0.778126	0.268873	0.352623	-0.150233	0.608204	-0.113604	0.698984	-0.0262483	0.929027	0.429021	0.125834	0.387462	0.17107	0.383853	0.175437	0.207364	0.476876	-0.119459	0.684181	0.960743	4.85e-08	-0.246877	0.394828	-0.240117	0.40831	-0.20666	0.478406	-0.0845153	0.773915	0.582479	0.0288338	-0.484906	0.0788469	0.118706	0.686079	0.277347	0.337054
Bm10233	WBGene00230494	Uncharacterized protein	6102113	brown	-0.46971	0.090142	0.70694	0.00469574	0.598588	0.0237217	-0.145851	0.618822	0.40463	0.151266	0.321824	0.261833	0.344119	0.228295	0.334122	0.242987	0.251365	0.386011	0.13028	0.657105	0.435511	0.119587	0.138966	0.635647	-0.0697029	0.812831	0.373134	0.188831	0.107134	0.715458	0.16613	0.570296	0.600437	0.0231815	-0.136901	0.640724	0.0117257	0.968266	-0.159706	0.585497	-0.186229	0.52383	0.361593	0.203965
Bm10235	WBGene00230496	Uncharacterized protein	6102118	black	-0.180712	0.536414	-0.204337	0.483475	0.295588	0.304874	-0.594486	0.0249531	0.0743573	0.800555	-0.106693	0.716585	0.595415	0.0246699	0.237854	0.412874	-0.0710238	0.809343	-0.786555	0.000846883	0.251019	0.386685	0.0205451	0.944423	0.348681	0.221777	-0.590916	0.0260631	0.137635	0.638917	0.289436	0.315523	0.0229829	0.937839	-0.0379908	0.897405	-0.320681	0.263628	0.808301	0.000467505	-0.0632727	0.829856	-0.407922	0.14765
Bm10236	WBGene00230497	Bma-toe-4 is an ortholog of O. volvulus Ovo-toe-4; based on protein domain information, Bma-toe-4 is predicted to have zinc ion binding activity.		blue	-0.517237	0.0582057	0.576813	0.0308139	0.101676	0.729444	-0.0400417	0.891895	0.29232	0.310504	-0.117545	0.689008	0.113346	0.699639	0.11433	0.697142	0.405016	0.150838	0.0516108	0.860906	0.785472	0.000870778	0.285182	0.323008	0.0712318	0.808794	0.733563	0.00282688	-0.409233	0.146226	-0.457566	0.0999452	-0.082363	0.779541	-0.060819	0.836372	0.427783	0.127049	-0.0426616	0.884863	0.164439	0.574282	0.0541154	0.85422
Bm10237	WBGene00230498	Bm10237 is an ortholog of O. volvulus OVOC534.	6102128	brown	-0.219467	0.450925	0.602861	0.0224878	0.394758	0.162458	-0.197208	0.499184	0.4314	0.123518	-0.115946	0.693051	0.0260511	0.929559	0.0165474	0.955226	0.194817	0.504504	-0.242573	0.403384	0.183951	0.52901	0.249991	0.3887	0.0933802	0.750852	0.303119	0.292126	0.137155	0.640099	0.689211	0.00639861	-2.71e-05	0.999927	-0.19829	0.496784	0.210567	0.46994	-0.0601948	0.838031	0.195758	0.502407	0.0537449	0.855209
Bm1024	WBGene00221285	Uncharacterized protein		midnightblue	-0.384188	0.175029	0.524376	0.0542336	0.451716	0.104921	-0.245459	0.397637	0.247511	0.393577	0.06957	0.813182	0.205965	0.479921	0.670709	0.00865232	0.997947	1.08e-15	0.147836	0.614006	0.15533	0.595944	0.572428	0.0324142	0.200142	0.492691	0.359571	0.206693	0.203562	0.485171	-0.150227	0.60822	0.147596	0.614587	0.117479	0.689175	0.703334	0.00500937	-0.181374	0.534898	-0.0272026	0.926452	0.0824808	0.779233
Bm10240	WBGene00230501	Bma-arp-11 is an ortholog of C. elegans arp-11; in C. elegans, arp-11, is involved in nematode larval development, apoptotic process, embryo development, oviposition, locomotion and oogenesis.	6099127	turquoise	-0.412402	0.142822	0.721482	0.00358339	0.286319	0.320997	-0.10659	0.716848	0.289151	0.316021	-0.0194168	0.947471	0.150263	0.608132	0.0745944	0.799931	0.362704	0.202475	0.257755	0.373636	0.372904	0.189125	0.116331	0.692077	0.0510915	0.862294	0.748301	0.002081	-0.119164	0.684926	-0.102854	0.726419	0.0456848	0.876759	-0.370107	0.192729	0.384723	0.174378	-0.303686	0.291178	-0.0234394	0.936607	0.0910885	0.756797
Bm10241	WBGene00230502	Bm10241 is an ortholog of O. volvulus OVOC11313.		purple	0.0778443	0.791386	-0.332024	0.246142	-0.0750426	0.798751	0.279302	0.333518	0.287923	0.318174	-0.133652	0.648744	-0.273627	0.343841	0.0163019	0.95589	-0.503832	0.0662247	-0.170064	0.561069	-0.315255	0.272248	-0.0830312	0.777793	-0.0796155	0.786738	-0.519918	0.0566905	0.33467	0.242168	-0.328772	0.251081	-0.0787869	0.788912	-0.12661	0.666247	-0.66713	0.00915141	-0.17299	0.554246	0.144758	0.621482	-0.0675849	0.818431
Bm10242	WBGene00230503	Bm10242 is an ortholog of O. volvulus OVOC9558.		turquoise	-0.231385	0.426069	0.766478	0.00138552	0.160864	0.582744	0.0835083	0.776546	0.166128	0.5703	0.128556	0.661393	-0.106019	0.718308	-0.0634236	0.829456	0.409827	0.145584	0.436566	0.118592	0.450096	0.106328	0.122606	0.676269	0.0781646	0.790545	0.932246	1.21e-06	-0.30189	0.294184	0.0765774	0.794714	0.0369811	0.900119	-0.100985	0.73122	0.579994	0.0296901	-0.384492	0.174659	0.00462327	0.987485	0.297439	0.301712
Bm10244	WBGene00230505	Bm10244 is an ortholog of O. volvulus OVOC11005.	6102014	turquoise	-0.627033	0.0163945	0.324016	0.258411	0.306438	0.286607	-0.509971	0.0624602	0.0189841	0.94864	-0.205685	0.48053	0.22715	0.43482	0.368494	0.194826	0.378705	0.181791	0.0986076	0.737342	0.0988494	0.736719	0.0776261	0.791959	-0.295917	0.304312	0.351839	0.217335	0.0963159	0.743257	-0.440229	0.115181	-0.346238	0.225253	0.250667	0.387374	0.184459	0.527853	-0.0498545	0.8656	-0.240824	0.40689	-0.0568767	0.84686
Bm10245	WBGene00230506	Bma-ceh-62 is an ortholog of C. elegans ceh-7, ceh-62 and ceh-63; based on protein domain information, Bma-ceh-62 is predicted to have DNA binding activity.		lightcyan	-0.0646037	0.826326	-0.201957	0.488694	-0.274808	0.341679	-0.0480574	0.870406	-0.208339	0.474759	-0.314306	0.273772	0.0269888	0.927029	-0.366183	0.197857	-0.201239	0.490273	0.0729327	0.804308	-0.0834013	0.776826	-0.528437	0.0520629	-0.187521	0.5209	0.0975157	0.740158	-0.174473	0.550802	-0.359562	0.206704	-0.537078	0.0476557	0.0691878	0.814192	0.0497928	0.865765	-0.0238377	0.935532	-0.2598	0.369722	-0.176331	0.546499
Bm10246	WBGene00230507	Bma-heh-1 is an ortholog of C. elegans heh-1.	6102007	yellow	0.809268	0.000454556	-0.770043	0.00127402	-0.886569	2.4e-05	0.650055	0.0118454	-0.618754	0.0183192	0.187973	0.519877	-0.456836	0.100556	-0.625937	0.0166401	-0.581348	0.0292212	0.261572	0.366348	-0.150232	0.608206	-0.567356	0.0343416	-0.0312626	0.915509	-0.207533	0.476508	-0.57097	0.0329596	-0.0460462	0.875791	0.0490239	0.867821	-0.0506051	0.863593	-0.207453	0.476683	0.0843668	0.774303	-0.119817	0.683281	-0.115581	0.693975
Bm10247	WBGene00230508	Bm10247 is an ortholog of O. volvulus OVOC10995.	6102003	grey60	-0.213854	0.462873	0.483108	0.0801285	0.119527	0.684011	0.397919	0.158817	0.475354	0.0858226	-0.266836	0.356424	0.113939	0.698135	-0.107013	0.715767	0.0803405	0.784837	0.183988	0.528926	0.00318206	0.991386	0.177269	0.544334	-0.19702	0.499602	0.408246	0.147297	0.126984	0.665311	0.00159683	0.995677	-0.0867547	0.768072	0.107632	0.714184	0.199761	0.493532	-0.597317	0.024098	0.255596	0.377793	0.76556	0.00141546
Bm10248	WBGene00230509	Bm10248 is an ortholog of O. volvulus OVOC10993.		turquoise	-0.167055	0.568119	0.502949	0.066779	-0.103149	0.725662	0.241975	0.40458	0.0220897	0.940251	-0.137643	0.638897	-0.279139	0.333812	-0.120043	0.682712	0.304892	0.289171	0.5845	0.0281509	0.0419376	0.886806	0.0866057	0.76846	-0.00150133	0.995936	0.867004	5.96e-05	-0.250647	0.387413	-0.284608	0.324026	-0.325923	0.255457	-0.244567	0.399408	0.523944	0.0544681	-0.562064	0.0364411	0.0516344	0.860843	0.388084	0.170324
Bm10249	WBGene00230510	Bm10249 is an ortholog of O. volvulus OVOC10991.	6102001	yellow	0.478327	0.0836073	-0.417911	0.13703	-0.842336	0.000156474	0.657829	0.0105525	-0.285464	0.322509	-0.14048	0.631932	-0.346164	0.225359	-0.651667	0.0115679	-0.377942	0.182746	0.101177	0.730727	0.237302	0.413992	-0.244976	0.398597	-0.0547418	0.85255	0.172874	0.554515	-0.712205	0.00426562	-0.236959	0.414687	-0.178088	0.542444	-0.0327089	0.911614	0.0829899	0.777901	0.0187001	0.949408	0.251494	0.385759	-0.0359629	0.902857
Bm1025	WBGene00221286	Bm1025 is an ortholog of C. elegans inx-8, inx-9 and inx-14; in C. elegans, inx-8, inx-9 and inx-14, are involved in reproduction, apoptotic process, determination of adult lifespan and embryo development; based on protein domain information, Bm1025 is localized to the gap junction.		turquoise	-0.0297068	0.919701	0.307181	0.28538	-0.282663	0.327488	-0.0314963	0.914879	-0.262574	0.364446	-0.0328813	0.91115	-0.180059	0.537912	-0.268207	0.353863	0.159532	0.585912	0.187314	0.52137	0.457233	0.100224	-0.112395	0.702052	-0.148759	0.611769	0.765192	0.00142761	-0.68317	0.00707714	0.262736	0.36414	-0.10351	0.724735	-0.237051	0.414501	0.427172	0.127652	0.0920772	0.754231	-0.101054	0.731044	-0.170801	0.559345
Bm10250	WBGene00230511	Bm10250 is an ortholog of O. volvulus OVOC12307.		yellow	0.643579	0.0130125	-0.636168	0.0144538	-0.899032	1.23e-05	0.487044	0.0773424	-0.784492	0.000892887	-0.071242	0.808767	-0.303523	0.291451	-0.488841	0.076093	-0.239851	0.408845	0.467755	0.0916727	-0.367572	0.196032	-0.432553	0.122408	-0.201058	0.490672	0.11046	0.706974	-0.55448	0.0396137	-0.135779	0.643488	-0.294482	0.306774	0.0674735	0.818725	0.135849	0.643317	-0.0712376	0.808779	-0.180182	0.53763	0.0603789	0.837541
Bm10251	WBGene00230512	Bm10251 is an ortholog of O. volvulus OVOC11599 and OVOC12781.		turquoise	-0.0269306	0.927186	0.566221	0.0347839	0.00028872	0.999218	0.289585	0.315263	-0.0211773	0.942715	0.172906	0.554442	-0.324316	0.257946	-0.0466372	0.874208	0.40135	0.154926	0.714167	0.00411351	0.0626769	0.831437	0.0738567	0.801873	0.0648611	0.825644	0.851892	0.000109896	-0.217746	0.454572	-0.0421208	0.886314	-0.0277196	0.925058	-0.0972472	0.740851	0.57561	0.0312467	-0.59825	0.0238214	-0.0761387	0.795868	0.479436	0.0827911
Bm10252	WBGene00230513	Uncharacterized protein	6101996	tan	0.176571	0.545946	-0.0451396	0.87822	0.14381	0.623792	0.120809	0.680782	-0.127673	0.663593	0.629192	0.0159189	0.37159	0.190812	0.204134	0.483918	0.063181	0.830099	0.126224	0.667209	0.34171	0.231785	-0.121859	0.678144	0.551658	0.0408449	-0.175084	0.549384	-0.16499	0.572981	0.0818231	0.780954	0.781822	0.000955346	-0.238698	0.41117	-0.106717	0.716522	0.291226	0.312402	-0.350467	0.219259	0.279926	0.332394
Bm10258	WBGene00230519	Uncharacterized protein		magenta	-0.380467	0.1796	0.346097	0.225454	0.642068	0.0132969	-0.380383	0.179704	0.36896	0.194218	0.1619	0.580287	0.264734	0.360369	0.998113	6.49e-16	0.614784	0.0193006	-0.0960122	0.744041	0.0117744	0.968134	0.58081	0.0294068	0.218559	0.452848	-0.119204	0.684825	0.523544	0.0546859	-0.0779612	0.791079	0.262177	0.365198	0.130147	0.657434	-0.081061	0.78295	-0.0272776	0.92625	-0.0943608	0.748313	-0.00490616	0.986719
Bm10259	WBGene00230520	Bm10259 is an ortholog of O. volvulus OVOC11583.		turquoise	-0.179417	0.539386	0.111492	0.704347	-0.413208	0.141964	-0.144523	0.622054	-0.397949	0.158782	-0.377588	0.183188	0.0243664	0.934105	-0.304544	0.28975	0.131332	0.654492	0.115486	0.694214	0.333958	0.243232	-0.223737	0.441938	-0.165264	0.572336	0.709021	0.00452182	-0.712496	0.00424275	-0.0735461	0.802692	-0.541728	0.0453999	-0.208465	0.474486	0.444037	0.111707	0.200125	0.492727	-0.16717	0.567851	-0.110888	0.705884
Bm10260	WBGene00230521	Uncharacterized protein		lightcyan	-0.314376	0.273659	0.504549	0.0657768	0.352613	0.216255	-0.0609938	0.835907	0.533548	0.0494222	-0.214246	0.462034	0.126902	0.665517	0.399276	0.157271	0.704204	0.00493222	-0.0776674	0.791851	0.0746215	0.79986	0.914779	4.59e-06	0.110815	0.70607	0.268388	0.353526	0.34172	0.231769	-0.237647	0.413294	0.00583593	0.984203	0.0825686	0.779003	0.576512	0.0309218	-0.333454	0.243989	0.675371	0.00803423	0.0472869	0.872469
Bm10262	WBGene00230523	Bm10262 is an ortholog of C. elegans mrg-1; in C. elegans, mrg-1, is involved in negative regulation of transcription from RNA polymerase II promoter, nematode larval development, apoptotic process, germ cell development, embryo development, body morphogenesis, negative regulation of vulval development, hermaphrodite genitalia development, meiotic chromosome segregation, positive regulation of tr…		turquoise	-0.0636755	0.828788	0.0903484	0.758719	-0.321585	0.262207	0.0620753	0.833034	-0.390629	0.167296	-0.0827167	0.778616	-0.0494847	0.866589	-0.338563	0.236392	0.165507	0.571762	0.421678	0.133161	0.141197	0.630176	-0.574393	0.0316896	-0.253212	0.382411	0.600805	0.0230753	-0.536285	0.0480484	-0.0706501	0.81033	-0.258083	0.373006	-0.0435626	0.882447	0.492881	0.0733376	-0.098496	0.73763	-0.549524	0.0417942	0.0813758	0.782125
Bm10264	WBGene00230525	Bm10264 is an ortholog of O. volvulus OVOC11455 and OVOC12378.		black	-0.460678	0.0973661	0.150504	0.607551	0.375823	0.185412	-0.594712	0.024884	0.109934	0.708313	-0.0738042	0.802012	0.625301	0.0167837	0.324351	0.25789	0.396275	0.160704	-0.524593	0.0541155	0.400345	0.156059	0.0366529	0.901001	-0.0507319	0.863254	-0.134552	0.646519	-0.0106709	0.971119	0.293235	0.308923	0.295197	0.305546	-0.168613	0.564464	0.188683	0.518275	0.594439	0.0249675	-0.284218	0.324719	-0.323339	0.259465
Bm10265	WBGene00230526	Bm10265 is an ortholog of C. elegans C39E9.8 and Y105C5A.8.	6101958	black	0.523878	0.0545042	-0.110731	0.706283	-0.35335	0.215228	0.838914	0.000176605	-0.019115	0.948286	0.266353	0.357329	-0.587886	0.0270342	-0.210003	0.471156	-0.144915	0.621099	0.740139	0.0024717	-0.401969	0.154231	-0.0420236	0.886575	0.0264207	0.928562	0.146118	0.618175	0.0605788	0.83701	-0.435665	0.119442	0.0624284	0.832097	0.191479	0.511977	0.0137179	0.962877	-0.831215	0.000229618	0.161977	0.580105	0.429487	0.125377
Bm10266	WBGene00230527	Uncharacterized protein		magenta	-0.380467	0.1796	0.346097	0.225454	0.642068	0.0132969	-0.380383	0.179704	0.36896	0.194218	0.1619	0.580287	0.264734	0.360369	0.998113	6.49e-16	0.614784	0.0193006	-0.0960122	0.744041	0.0117744	0.968134	0.58081	0.0294068	0.218559	0.452848	-0.119204	0.684825	0.523544	0.0546859	-0.0779612	0.791079	0.262177	0.365198	0.130147	0.657434	-0.081061	0.78295	-0.0272776	0.92625	-0.0943608	0.748313	-0.00490616	0.986719
Bm10267	WBGene00230528	Bm10267 is an ortholog of O. volvulus OVOC11463; based on protein domain information, Bm10267 is involved in protein phosphorylation; based on protein domain information, Bm10267 is predicted to have ATP binding activity and protein kinase activity.	6101952	green	-0.627107	0.0163782	0.920221	3.13e-06	0.624874	0.0168809	-0.10621	0.71782	0.808432	0.000465735	-0.0678974	0.817604	0.0221405	0.940114	0.344702	0.227456	0.507964	0.0636736	0.0133138	0.96397	0.406992	0.148665	0.629349	0.0158849	0.002912	0.992117	0.562818	0.0361363	0.303364	0.291717	-0.210599	0.469871	0.0988771	0.736647	-0.029845	0.919328	0.348425	0.22214	-0.48214	0.0808246	0.427015	0.127808	0.131587	0.653859
Bm10269	WBGene00230530	Based on protein domain information, Bm10269 is involved in phospholipid biosynthetic process; based on protein domain information, Bm10269 is predicted to have phosphotransferase activity, for other substituted phosphate groups; based on protein domain information, Bm10269 is localized to the membrane.		brown	0.310421	0.280066	-0.735884	0.0026972	-0.612271	0.0199419	-0.214212	0.462107	-0.713626	0.00415497	-0.278551	0.334874	0.186564	0.52307	-0.326492	0.254579	-0.358409	0.20827	-0.38436	0.17482	-0.0383632	0.896404	-0.376421	0.184657	-0.0973651	0.740547	-0.329496	0.249975	-0.522989	0.0549893	0.261701	0.366102	-0.310758	0.279517	-0.106257	0.717698	-0.173615	0.552793	0.797491	0.000633642	-0.186639	0.522899	-0.421856	0.13298
Bm1027	WBGene00221288	Uncharacterized protein		magenta	-0.380467	0.1796	0.346097	0.225454	0.642068	0.0132969	-0.380383	0.179704	0.36896	0.194218	0.1619	0.580287	0.264734	0.360369	0.998113	6.49e-16	0.614784	0.0193006	-0.0960122	0.744041	0.0117744	0.968134	0.58081	0.0294068	0.218559	0.452848	-0.119204	0.684825	0.523544	0.0546859	-0.0779612	0.791079	0.262177	0.365198	0.130147	0.657434	-0.081061	0.78295	-0.0272776	0.92625	-0.0943608	0.748313	-0.00490616	0.986719
Bm10270	WBGene00230531	Bma-uri-1 is an ortholog of O. volvulus OVOC1744.		green	0.648978	0.0120336	-0.511473	0.0615632	-0.303566	0.291379	0.14312	0.625475	-0.641739	0.0133595	0.410177	0.145206	-0.479384	0.0828292	-0.187892	0.520061	-0.242016	0.404499	0.398314	0.158366	-0.634995	0.0146926	-0.31879	0.266613	0.10479	0.721455	-0.308412	0.283355	0.0193627	0.947617	0.27469	0.341894	0.114252	0.69734	-0.0834754	0.776632	-0.125318	0.669474	-0.0122861	0.96675	-0.276439	0.338705	-0.0665619	0.821138
Bm10271	WBGene00230532	Bm10271 is an ortholog of C. elegans Y71G12B.6.		brown	0.805905	0.000500896	-0.811821	0.000421736	-0.489957	0.0753248	0.302329	0.293449	-0.470918	0.0892053	0.191891	0.511052	-0.379555	0.180732	-0.335319	0.241198	-0.485236	0.0786135	0.0310437	0.916099	-0.593635	0.0252145	-0.338988	0.235766	0.191671	0.511547	-0.670098	0.00873607	0.0463396	0.875005	0.162619	0.578584	0.00943584	0.974461	-0.0201646	0.945451	-0.333823	0.243435	0.119462	0.684173	-0.0259032	0.929958	-0.290911	0.312952
Bm10272	WBGene00230533	Uncharacterized protein	6106173	red	-0.152088	0.603731	-0.110984	0.705641	-0.268623	0.353089	-0.0763569	0.795294	-0.254415	0.380076	-0.0792085	0.787805	0.324878	0.257074	-0.23488	0.418914	0.0878122	0.765316	-0.232534	0.423709	0.5761	0.03107	-0.277103	0.337498	-0.256624	0.37581	0.147542	0.614716	-0.640518	0.0135937	0.112449	0.701915	0.197189	0.499226	-0.0906228	0.758006	0.297092	0.302303	0.540778	0.045854	-0.260374	0.368627	-0.10864	0.711612
Bm10273	WBGene00230534	Bma-mics-1 is an ortholog of C. elegans mics-1.	6105560	turquoise	-0.16914	0.56323	0.537504	0.0474456	0.0186956	0.94942	0.212783	0.465168	0.0331458	0.910437	0.144154	0.622953	-0.325945	0.255423	-0.0382778	0.896634	0.376897	0.184056	0.625624	0.0167107	0.271263	0.348193	-0.00364631	0.99013	-0.0624315	0.832089	0.828228	0.000253358	-0.251211	0.386311	-0.285374	0.322669	-0.167364	0.567393	0.319438	0.265588	0.534086	0.0491496	-0.540857	0.0458161	-0.114319	0.697172	0.362242	0.203094
Bm10274	WBGene00230535	Bm10274 is an ortholog of O. volvulus OVOC12301; proteomic studies indicate that Bm10274 is enriched in the reproductive tract.		brown	-0.581287	0.0292421	0.896145	1.44e-05	0.486218	0.0779216	-0.115332	0.694605	0.67468	0.0081236	-0.162867	0.577996	0.212913	0.46489	0.201717	0.48922	0.471027	0.0891213	-0.0608693	0.836238	0.575027	0.0314583	0.479074	0.0830571	-0.0160857	0.956474	0.673155	0.00832367	0.0574212	0.84541	-0.00548992	0.985139	-0.0142561	0.961421	0.116263	0.692249	0.415759	0.139273	-0.312816	0.276176	0.328024	0.252226	0.218696	0.452557
Bm10275	WBGene00230536	Bm10275 is an ortholog of C. elegans cyb-1, cyb-2.1 and cyb-2.2; in C. elegans, cyb-1, cyb-2.1 and cyb-2.2, are involved in oocyte maturation, nematode larval development and embryo development; based on protein domain information, Bm10275 is localized to the nucleus.	6100430	green	-0.592183	0.0256651	0.763893	0.00147115	0.723574	0.00344214	-0.143209	0.625257	0.924411	2.28e-06	-0.011629	0.968527	0.224815	0.439684	0.393503	0.16392	0.294764	0.306289	-0.309789	0.281098	0.537393	0.0475003	0.538065	0.0471703	0.230615	0.427654	0.181598	0.534384	0.3815	0.178324	-0.0895101	0.760898	0.212134	0.466565	0.0181655	0.950852	0.0172711	0.95327	-0.197077	0.499474	0.383876	0.17541	0.129107	0.660022
Bm10276	WBGene00230537	Bm10276 is an ortholog of O. volvulus OVOC12050.	6100429	blue	-0.431039	0.123868	0.474842	0.0862087	0.223029	0.443423	-0.166435	0.569578	0.2776	0.336596	0.135607	0.643912	0.269905	0.350706	0.0958165	0.744547	0.216201	0.457858	-0.178484	0.541534	0.972199	6.28e-09	0.0845947	0.773707	0.0746552	0.799771	0.438895	0.116416	-0.405233	0.150599	-0.115743	0.693565	0.249376	0.389905	0.100308	0.732963	0.170793	0.559366	0.262575	0.364445	-0.0164991	0.955357	-0.0984754	0.737683
Bm10277	WBGene00230538	Bm10277 is an ortholog of O. volvulus OVOC12296.		blue	-0.546542	0.0431475	0.513346	0.0604574	0.422582	0.132245	-0.2613	0.366863	0.42204	0.132793	0.203818	0.484611	0.168606	0.56448	0.202965	0.48648	0.193214	0.508088	-0.237471	0.413651	0.866253	6.16e-05	0.103565	0.724595	-0.0403986	0.890936	0.275276	0.340823	-0.167304	0.567536	-0.100523	0.732408	0.379211	0.18116	0.0491075	0.867597	0.0440363	0.881177	0.213137	0.464409	-0.04662	0.874254	-0.185537	0.525399
Bm10281	WBGene00230542	Bm10281 is an ortholog of O. volvulus OVOC9662 and OVOC9663.		black	-0.102823	0.726498	-0.16531	0.572227	0.142879	0.626064	-0.534976	0.0487017	-0.107949	0.713374	0.042476	0.885361	0.448564	0.107671	0.0884809	0.763575	-0.103591	0.724528	-0.691828	0.00612089	0.485413	0.0784886	-0.156082	0.594143	0.21321	0.464254	-0.369641	0.193333	-0.207486	0.47661	0.521136	0.056011	0.155105	0.596484	-0.0349493	0.905583	-0.242282	0.403967	0.910307	6.18e-06	-0.232376	0.424035	-0.435197	0.119885
Bm10282	WBGene00230543	Uncharacterized protein		magenta	-0.380467	0.1796	0.346097	0.225454	0.642068	0.0132969	-0.380383	0.179704	0.36896	0.194218	0.1619	0.580287	0.264734	0.360369	0.998113	6.49e-16	0.614784	0.0193006	-0.0960122	0.744041	0.0117744	0.968134	0.58081	0.0294068	0.218559	0.452848	-0.119204	0.684825	0.523544	0.0546859	-0.0779612	0.791079	0.262177	0.365198	0.130147	0.657434	-0.081061	0.78295	-0.0272776	0.92625	-0.0943608	0.748313	-0.00490616	0.986719
Bm10283	WBGene00230544	Uncharacterized protein	6099653	red	-0.0445773	0.879727	0.310672	0.279657	0.464973	0.0938823	0.119767	0.683405	0.244054	0.40043	0.330357	0.248665	0.175316	0.548849	0.395958	0.16107	0.241738	0.405055	0.428036	0.1268	-0.352584	0.216295	0.377041	0.183875	0.0196379	0.946874	-0.017558	0.952494	0.590665	0.0261427	-0.134064	0.647725	0.398327	0.158352	0.300673	0.296231	-0.00892113	0.975853	-0.574248	0.0317425	0.0965948	0.742536	0.604275	0.0220904
Bm10287	WBGene00230548	Uncharacterized protein		green	-0.233534	0.421663	0.114185	0.69751	0.309203	0.282057	-0.0593255	0.840342	0.391456	0.16632	0.0983098	0.73811	0.356417	0.210993	0.162502	0.578861	-0.0256151	0.930735	-0.33153	0.246888	0.299546	0.298134	0.301981	0.294031	0.262137	0.365275	-0.254872	0.379192	0.146131	0.618142	-0.162444	0.578997	0.52602	0.0533469	-0.525515	0.053618	-0.178923	0.540523	0.214605	0.461266	0.283581	0.325851	-0.0414709	0.888058
Bm1029	WBGene00221290	Bm1029 is an ortholog of O. volvulus OVOC8051.		turquoise	-0.423061	0.13176	0.584749	0.0280678	-0.0633225	0.829724	0.114968	0.695527	0.149561	0.609829	-0.2772	0.337321	-0.0293829	0.920574	-0.065149	0.824881	0.326439	0.25466	0.355573	0.212154	0.385015	0.174024	0.164183	0.574885	-0.184588	0.527559	0.929186	1.56e-06	-0.376203	0.184931	-0.400064	0.156377	-0.306344	0.286764	-0.134175	0.64745	0.494725	0.0721034	-0.38302	0.176456	0.119433	0.684246	0.298115	0.300561
Bm10290	WBGene00230551	Uncharacterized protein	NA	turquoise	-0.178096	0.542426	0.605602	0.0217225	-0.00680308	0.981585	0.314034	0.274211	0.0911661	0.756595	0.223892	0.441615	-0.0576673	0.844755	-0.0360935	0.902506	0.352606	0.216264	0.592021	0.0257157	0.512645	0.0608698	0.00229678	0.993783	0.086007	0.770022	0.897183	1.36e-05	-0.446317	0.109662	-0.273515	0.344047	0.21672	0.456754	-0.225567	0.438114	0.482065	0.0808789	-0.417555	0.1374	-0.121456	0.679157	0.386818	0.171844
Bm10291	WBGene00230552	Bm10291 is an ortholog of O. volvulus OVOC2001.	NA	purple	-0.150101	0.608523	0.366198	0.197837	-0.00489452	0.986751	0.0319893	0.913552	-0.0186551	0.949529	-0.0594473	0.840018	0.0238713	0.935441	-0.0489662	0.867975	0.73779	0.00259428	0.283557	0.325894	0.193	0.508565	0.210674	0.469708	0.0592345	0.840584	0.583193	0.028591	-0.220352	0.449054	-0.12465	0.671146	-0.0503931	0.86416	0.0330398	0.910723	0.99907	9.33e-18	-0.212758	0.465222	0.0521719	0.859408	0.112877	0.700828
Bm10292	WBGene00230553	Bm10292 is an ortholog of O. volvulus OVOC2001.	NA	turquoise	-0.109975	0.708208	0.621548	0.0176514	0.160472	0.583676	-0.0134196	0.963684	-0.073445	0.802958	0.344928	0.227131	0.126143	0.667411	0.0408021	0.889853	0.306504	0.286499	0.467671	0.0917391	0.478756	0.0832909	-0.0282607	0.923599	0.229767	0.429401	0.79924	0.000603957	-0.382156	0.177515	0.185985	0.524382	0.237508	0.413575	-0.147	0.616032	0.352981	0.215741	-0.146393	0.617506	-0.251403	0.385935	0.318172	0.267593
Bm10295	WBGene00230556	Bm10295 is an ortholog of C. elegans ceh-18; in C. elegans, ceh-18, is involved in oocyte maturation, nematode larval development, determination of adult lifespan, germ cell migration, epidermis development, embryo development, ovulation and negative regulation of oocyte maturation; based on protein domain information, Bm10295 is involved in regulation of transcription, DNA-templated; based on pr…	NA	blue	0.425893	0.128921	-0.352394	0.21656	-0.145409	0.619898	0.181978	0.533514	-0.388376	0.169975	0.216402	0.45743	-0.311464	0.278369	0.0677285	0.818051	0.11003	0.708069	0.531134	0.0506568	-0.821993	0.000309328	-0.0257806	0.930288	-0.13093	0.655489	-0.233236	0.422271	0.35273	0.216092	-0.133396	0.649377	0.00756456	0.979524	0.281739	0.329139	0.110723	0.706304	-0.424278	0.130534	-0.124321	0.67197	0.108101	0.712986
Bm10296	WBGene00230557	Bm10296 is an ortholog of O. volvulus OVOC2678.	NA	black	-0.176328	0.546506	-0.285103	0.323148	0.128263	0.662122	-0.515711	0.0590817	-1.55e-05	0.999958	-0.106653	0.716687	0.430949	0.123955	0.11788	0.688164	-0.157954	0.589672	-0.782558	0.000937808	0.359467	0.206833	-0.0745098	0.800154	0.208399	0.474628	-0.540026	0.0462164	-0.0672089	0.819426	0.21727	0.455583	0.0679405	0.81749	-0.178637	0.54118	-0.32913	0.250534	0.873665	4.45e-05	-0.0862673	0.769342	-0.529108	0.0517108
Bm10297	WBGene00230558	Bm10297 is an ortholog of C. elegans lon-1; in C. elegans, lon-1, is involved in reproduction, nematode larval development, embryo development, negative regulation of DNA endoreduplication, positive regulation of growth rate and negative regulation of growth.	NA	brown	0.694589	0.00583818	-0.857544	8.81e-05	-0.548531	0.0422413	0.235758	0.417127	-0.564964	0.0352791	0.0957557	0.744704	-0.0614244	0.834763	-0.345126	0.226846	-0.589539	0.0265011	-0.166289	0.569922	-0.34787	0.222927	-0.486718	0.0775702	0.00357856	0.990313	-0.677609	0.00774988	-0.188193	0.519381	0.404393	0.151528	0.0384084	0.896283	0.142454	0.627103	-0.465369	0.0935658	0.425646	0.129167	-0.218324	0.453346	-0.0757206	0.796967
Bm10298	WBGene00230559	Bma-obr-2 is an ortholog of C. elegans obr-2; in C. elegans, obr-2, is involved in embryo development and lipid storage.	NA	red	-0.0799851	0.785769	-0.163899	0.575557	-0.521586	0.0557616	0.0455729	0.877059	-0.0821072	0.780211	-0.648895	0.0120482	0.210466	0.470158	-0.496161	0.0711529	-0.290633	0.313435	-0.428468	0.126376	0.402147	0.154031	-0.114179	0.697526	-0.186254	0.523773	0.22227	0.445016	-0.60114	0.0229788	-0.0370659	0.899891	-0.548662	0.0421819	-0.108388	0.712255	0.0544605	0.8533	0.380241	0.179879	0.285541	0.322372	-0.141674	0.629009
Bm10299	WBGene00230560	Based on protein domain information, Bm10299 is predicted to have protein domain specific binding activity.	NA	green	-0.578328	0.0302746	0.749171	0.00204241	0.689019	0.00641939	-0.0564009	0.848127	0.964734	2.57e-08	-0.159565	0.585831	-0.0148091	0.959926	0.384891	0.174174	0.284356	0.324473	-0.145827	0.618881	0.126792	0.665792	0.604291	0.0220861	-0.0179332	0.95148	0.18795	0.51993	0.618611	0.0183538	-0.20018	0.492606	0.0326428	0.911792	0.0137637	0.962753	0.0226928	0.938623	-0.54281	0.0448865	0.484833	0.0788986	0.15952	0.58594
Bm1030	WBGene00221291	Bm1030 is an ortholog of O. volvulus OVOC989.		blue	-0.408645	0.146863	0.364193	0.200491	0.265952	0.35808	-0.402918	0.153169	0.243331	0.40187	-0.135032	0.645333	0.334834	0.241922	0.0386301	0.895687	0.20451	0.483096	-0.458515	0.0991537	0.579032	0.0300268	0.191152	0.512711	-0.337325	0.238219	0.191761	0.511343	-0.132733	0.651018	0.377817	0.182901	0.116391	0.691925	0.28998	0.314573	0.201076	0.490631	0.33597	0.240229	0.117748	0.688497	-0.224748	0.439825
Bm10302	WBGene00230563	Uncharacterized protein	NA	blue	-0.229384	0.430194	-0.15394	0.599279	0.0871695	0.766991	-0.240682	0.407173	0.289332	0.315705	-0.556885	0.0385867	0.0626103	0.831614	0.263661	0.362391	-0.0300669	0.91873	-0.359876	0.20628	-0.376699	0.184306	0.427735	0.127097	-0.154154	0.598765	-0.327721	0.252689	0.505933	0.0649186	-0.471223	0.0889699	-0.578549	0.0301966	0.216217	0.457824	-0.248033	0.392546	-0.0950987	0.746403	0.478835	0.0832326	-0.308224	0.283663
Bm10304	WBGene00230565	Bm10304 is an ortholog of C. elegans C37C3.9.	NA	green	-0.572306	0.0324595	0.750288	0.00199375	0.652771	0.0113805	0.0431245	0.883622	0.948568	2.39e-07	-0.0602376	0.837917	0.0352629	0.90474	0.367735	0.195819	0.291798	0.311411	-0.0782611	0.790292	0.262295	0.364976	0.563841	0.0357259	0.0482237	0.869961	0.230495	0.4279	0.500866	0.0681005	-0.302559	0.293063	0.18564	0.525166	-0.0688436	0.815102	0.0471146	0.87293	-0.522926	0.0550237	0.43847	0.116811	0.240335	0.407872
Bm10305	WBGene00230566	Bm10305 is an ortholog of C. elegans M01E5.3.	NA	brown	-0.532078	0.0501715	0.729128	0.00308829	0.484272	0.0792973	-0.206811	0.478078	0.585772	0.0277273	-0.107117	0.7155	0.321265	0.26271	0.190352	0.514511	0.244071	0.400396	-0.315876	0.271253	0.710271	0.00441986	0.209355	0.472558	0.183526	0.529978	0.42683	0.127991	-0.0597612	0.839183	0.296148	0.303915	0.0151469	0.959012	0.0193725	0.947591	0.121414	0.679261	0.0794473	0.787179	0.0625617	0.831743	0.228681	0.431647
Bm10306	WBGene00230567	Bm10306 is an ortholog of O. volvulus OVOC2714.	NA	turquoise	-0.237732	0.413121	-0.134937	0.645566	0.472486	0.0879994	-0.265655	0.358638	0.328401	0.251648	0.0304788	0.917621	0.186809	0.522514	0.391126	0.166709	-0.00552709	0.985039	-0.332265	0.245778	-0.328828	0.250995	0.131932	0.653003	0.10251	0.7273	-0.695008	0.00579622	0.66517	0.009434	-0.14472	0.621576	0.252307	0.384172	-0.225195	0.43889	-0.349227	0.221005	0.0966733	0.742333	-0.0225747	0.938942	-0.120253	0.682181
Bm10307	WBGene00230568	Bma-nipi-3 is an ortholog of C. elegans nipi-3; in C. elegans, nipi-3, is involved in receptor-mediated endocytosis, defense response, germ cell development, determination of adult lifespan, gonad development, embryo development, body morphogenesis, oviposition, cellular response to stress and positive regulation of growth; based on protein domain information, Bma-nipi-3 is involved in protein ph…	NA	blue	-0.407501	0.148109	0.604029	0.0221592	0.583856	0.0283673	-0.0395053	0.893336	0.723616	0.00343936	0.197676	0.498145	0.207173	0.477291	0.444238	0.111525	0.42804	0.126796	-0.186547	0.523107	0.662071	0.00989442	0.500889	0.0680859	0.389413	0.168739	0.156649	0.592786	0.209298	0.472681	-0.215102	0.460203	0.309617	0.28138	0.283058	0.326783	0.147615	0.614541	-0.109249	0.710058	0.273129	0.344756	0.118058	0.687714
Bm10308	WBGene00230569	Uncharacterized protein	NA	magenta	-0.380467	0.1796	0.346097	0.225454	0.642068	0.0132969	-0.380383	0.179704	0.36896	0.194218	0.1619	0.580287	0.264734	0.360369	0.998113	6.49e-16	0.614784	0.0193006	-0.0960122	0.744041	0.0117744	0.968134	0.58081	0.0294068	0.218559	0.452848	-0.119204	0.684825	0.523544	0.0546859	-0.0779612	0.791079	0.262177	0.365198	0.130147	0.657434	-0.081061	0.78295	-0.0272776	0.92625	-0.0943608	0.748313	-0.00490616	0.986719
Bm10310	WBGene00230571	Bm10310 is an ortholog of O. volvulus OVOC2727.	NA	pink	0.0160939	0.956452	-0.0375808	0.898507	0.237545	0.413501	-0.47922	0.0829493	-0.17678	0.545462	0.172021	0.556501	0.269193	0.352029	0.0827489	0.778532	-0.322387	0.260951	-0.357079	0.210086	0.0743753	0.800508	-0.319692	0.265187	0.0400421	0.891894	-0.27284	0.345287	0.0101853	0.972433	0.826499	0.000267983	0.160226	0.58426	-0.076149	0.795841	-0.517244	0.0582018	0.559116	0.0376512	-0.424719	0.130093	-0.164052	0.575195
Bm10312	WBGene00230573	Bm10312 is an ortholog of C. elegans fars-1; in C. elegans, fars-1, is involved in reproduction, nematode larval development, receptor-mediated endocytosis, embryo development and body morphogenesis; based on protein domain information, Bm10312 is involved in phenylalanyl-tRNA aminoacylation; based on protein domain information, Bm10312 is predicted to have ATP binding activity, phenylalanine-tRN…	NA	blue	0.450734	0.105773	-0.657209	0.0106514	-0.440105	0.115296	-0.178887	0.540604	-0.686616	0.00668353	-0.144632	0.62179	-0.231005	0.426851	-0.212219	0.46638	-0.168373	0.565026	-0.00773147	0.979073	-0.674141	0.00819379	-0.368884	0.194317	-0.195279	0.503476	-0.363149	0.201881	-0.0366745	0.900943	0.329018	0.250706	-0.359849	0.206317	-0.0262953	0.9289	-0.0293825	0.920575	0.261489	0.366506	-0.287503	0.318912	-0.440265	0.115148
Bm10313	WBGene00230574	Bm10313 is an ortholog of O. volvulus OVOC2101; based on protein domain information, Bm10313 is involved in protein phosphorylation; based on protein domain information, Bm10313 is predicted to have ATP binding activity and protein kinase activity.	NA	turquoise	-0.143879	0.623625	0.570998	0.0329492	-0.0591128	0.840908	0.240068	0.408409	0.0774179	0.792506	-0.10561	0.719355	-0.27983	0.332566	-0.170091	0.561006	0.297632	0.301383	0.571386	0.0328034	0.0859516	0.770166	0.0457031	0.87671	-0.0615344	0.834471	0.894956	1.54e-05	-0.225258	0.43876	-0.159031	0.587103	-0.310536	0.279879	-0.0711009	0.809139	0.544649	0.0440234	-0.609436	0.0206848	0.0458589	0.876293	0.368116	0.195321
Bm10314	WBGene00230575	Uncharacterized protein	NA	salmon	0.533068	0.0496659	-0.0913488	0.756121	-0.49532	0.0717088	0.932472	1.18e-06	-0.104036	0.723387	0.408433	0.147093	-0.43391	0.121108	-0.390624	0.167303	-0.21625	0.457754	0.602071	0.0227123	0.172573	0.555216	-0.248057	0.392501	0.209773	0.471654	0.281187	0.330128	-0.46223	0.0960967	-0.237568	0.413454	0.349357	0.220822	-0.076052	0.796096	0.0623431	0.832323	-0.434344	0.120695	0.00193929	0.99475	0.486762	0.0775395
Bm10315	WBGene00230576	Bm10315 is an ortholog of O. volvulus OVOC2100.	NA	salmon	0.584272	0.0282272	-0.123713	0.673492	-0.470994	0.0891466	0.956697	8.67e-08	-0.0494327	0.866727	0.376363	0.18473	-0.606378	0.0215093	-0.395277	0.161856	-0.239213	0.41013	0.639815	0.0137299	-0.0629671	0.830667	-0.23419	0.420322	0.127057	0.665131	0.19347	0.507514	-0.268376	0.353548	-0.240827	0.406882	0.267207	0.35573	-0.0186372	0.949578	0.0360499	0.902623	-0.602752	0.0225187	0.052837	0.857632	0.421633	0.133207
Bm10316	WBGene00230577	Bm10316 is an ortholog of C. elegans sdha-1 and sdha-2; in C. elegans, sdha-1 and sdha-2, are involved in reproduction and embryo development; based on protein domain information, Bm10316 is involved in electron transport chain and tricarboxylic acid cycle; based on protein domain information, Bm10316 is predicted to have flavin adenine dinucleotide binding activity and oxidoreductase activity, a…	NA	turquoise	0.29461	0.306553	0.320028	0.264656	-0.309961	0.280818	0.659376	0.0103086	-0.130116	0.657512	0.387111	0.171492	-0.360263	0.205756	-0.235942	0.416753	0.142495	0.627002	0.750505	0.00198436	0.323335	0.259471	-0.147188	0.615575	0.202143	0.488284	0.761756	0.00154506	-0.548938	0.0420575	-0.0950009	0.746656	0.21757	0.454946	-0.0630489	0.83045	0.389701	0.168396	-0.48859	0.076267	-0.128095	0.662541	0.502637	0.066976
Bm10317	WBGene00230578	Bm10317 is an ortholog of C. elegans F53A3.1.	NA	turquoise	-0.292355	0.310444	0.542154	0.0451971	-0.0616021	0.834291	0.00242539	0.993434	-0.0540649	0.854355	0.0233378	0.936881	-0.220083	0.449623	-0.0296979	0.919725	0.41034	0.14503	0.44388	0.111849	0.425918	0.128896	-0.0130367	0.964719	-0.199642	0.493795	0.922804	2.58e-06	-0.478923	0.0831678	-0.171316	0.558144	-0.0639974	0.827934	-0.189713	0.515949	0.550571	0.0413264	-0.25625	0.37653	-0.168546	0.564622	-0.0154789	0.958115
Bm1032	WBGene00221293	Uncharacterized protein		purple	-0.150101	0.608523	0.366198	0.197837	-0.00489452	0.986751	0.0319893	0.913552	-0.0186551	0.949529	-0.0594473	0.840018	0.0238713	0.935441	-0.0489662	0.867975	0.73779	0.00259428	0.283557	0.325894	0.193	0.508565	0.210674	0.469708	0.0592345	0.840584	0.583193	0.028591	-0.220352	0.449054	-0.12465	0.671146	-0.0503931	0.86416	0.0330398	0.910723	0.99907	9.33e-18	-0.212758	0.465222	0.0521719	0.859408	0.112877	0.700828
Bm10320	WBGene00230581	Uncharacterized protein	NA	cyan	0.255167	0.378622	-0.147881	0.613896	-0.0261091	0.929402	0.0948362	0.747082	-0.113288	0.699785	0.228613	0.431787	-0.135532	0.644099	0.130215	0.657265	0.147365	0.615147	0.186039	0.524261	-0.116851	0.690763	0.0227613	0.938438	-0.115493	0.694197	-0.130253	0.65717	0.154434	0.598092	-0.0513866	0.861505	-0.0345069	0.906774	0.970783	8.43e-09	0.0742819	0.800754	-0.190645	0.513852	-0.0586252	0.842205	0.0107364	0.970942
Bm10321	WBGene00230582	Bm10321 is an ortholog of O. volvulus OVOC8104.	NA	yellow	0.516455	0.0586537	-0.466522	0.092648	-0.751541	0.00194022	0.486469	0.0777453	-0.600971	0.0230274	-0.0848	0.773171	-0.387239	0.171338	-0.503324	0.0665433	-0.193568	0.507295	0.563484	0.035869	-0.379185	0.181193	-0.318576	0.266952	-0.166723	0.5689	0.208973	0.473386	-0.384071	0.175171	-0.402246	0.153921	-0.416193	0.138819	0.205144	0.48171	0.221184	0.447301	-0.308409	0.283359	-0.0094391	0.974452	0.105284	0.720189
Bm10322	WBGene00230583	Bma-mec-5 is an ortholog of C. elegans mec-5; in C. elegans, mec-5, is involved in mechanosensory behavior and sensory perception of mechanical stimulus.	NA	blue	0.277923	0.336011	-0.461086	0.0970311	-0.20255	0.48739	0.00422863	0.988553	-0.417183	0.137786	-0.112557	0.701641	0.317941	0.26796	-0.0946457	0.747575	-0.0782741	0.790257	-0.00780502	0.978874	-0.539067	0.0466811	-0.272597	0.345733	-0.300413	0.296671	-0.398688	0.15794	0.109155	0.710299	0.378484	0.182067	-0.0201441	0.945506	0.29907	0.298941	-0.017837	0.95174	0.124574	0.671335	-0.296853	0.302711	0.269613	0.351249
Bm10323	WBGene00230584	Bm10323 is an ortholog of C. elegans F58A4.6.	NA	blue	-0.14599	0.618485	0.0721645	0.806333	-0.0755559	0.797401	-0.12873	0.66096	-0.110452	0.706995	0.193731	0.506931	0.299631	0.29799	-0.0826002	0.778921	-0.0447152	0.879357	-0.183812	0.529325	0.894055	1.62e-05	-0.266131	0.357745	0.207398	0.476802	0.232389	0.424008	-0.634663	0.0147608	-0.0523937	0.858815	0.194183	0.50592	0.0140043	0.962102	-0.0104746	0.97165	0.547858	0.0425462	-0.259748	0.36982	-0.183056	0.53105
Bm10324	WBGene00230585	Bm10324 is an ortholog of O. volvulus OVOC8102; based on protein domain information, Bm10324 is involved in pseudouridine synthesis; based on protein domain information, Bm10324 is predicted to have RNA binding activity and pseudouridine synthase activity.	NA	blue	-0.312333	0.276958	0.271463	0.347823	0.252008	0.384755	-0.264469	0.360868	0.265374	0.359166	0.0163069	0.955876	0.525728	0.0535036	0.182137	0.533149	0.148623	0.612098	-0.440252	0.11516	0.830021	0.00023888	0.171491	0.557737	0.487213	0.0772244	0.103999	0.72348	-0.255137	0.37868	-0.0281107	0.924003	0.0966362	0.742429	0.0250286	0.932318	0.0163738	0.955695	0.503639	0.0663458	0.0803295	0.784866	-0.0756721	0.797095
Bm10325	WBGene00230586	Bm10325 is an ortholog of O. volvulus OVOC10859; based on protein domain information, Bm10325 is predicted to have hydrolase activity.	NA	turquoise	-0.356177	0.211323	0.632537	0.0152029	-0.00383489	0.989619	0.0912482	0.756382	0.0733499	0.803209	-0.0879179	0.765041	-0.137521	0.639197	-0.046899	0.873507	0.411139	0.144171	0.501504	0.0676937	0.354742	0.213299	0.0860431	0.769927	-0.127716	0.663487	0.975263	3.14e-09	-0.360691	0.205179	-0.316869	0.269667	-0.209303	0.472671	-0.101477	0.729955	0.583376	0.0285291	-0.434776	0.120284	-0.0247089	0.93318	0.264276	0.361232
Bm10326	WBGene00230587	Bm10326 is an ortholog of C. elegans cdk-1; in C. elegans, cdk-1, is involved in oocyte maturation, protein phosphorylation, cell cycle arrest, mitotic nuclear division, meiotic nuclear division, embryo development, positive regulation of proteasomal ubiquitin-dependent protein catabolic process, pronuclear migration, collagen and cuticulin-based cuticle development, locomotion, hermaphrodite gen…	NA	green	-0.608961	0.0208113	0.739223	0.00251895	0.537056	0.0476668	0.0556747	0.850063	0.873478	4.48e-05	-0.0933773	0.75086	0.0185996	0.949679	0.294904	0.306049	0.278933	0.334183	-0.0407509	0.889991	0.433735	0.121275	0.499207	0.0691657	-0.0549264	0.852058	0.369035	0.194121	0.317979	0.2679	-0.449109	0.107192	0.0693407	0.813788	0.140707	0.631375	0.0964813	0.742829	-0.49556	0.0715498	0.418733	0.136179	0.205415	0.48112
Bm10327	WBGene00230588	Bm10327 is an ortholog of C. elegans aly-1, aly-2 and aly-3; in C. elegans, aly-1, aly-2 and aly-3, are involved in locomotion; based on protein domain information, Bm10327 is predicted to have nucleic acid binding activity and nucleotide binding activity.	NA	green	-0.398145	0.158559	0.760675	0.00158356	0.480329	0.0821376	0.167181	0.567825	0.771109	0.00124209	0.106438	0.717237	0.139408	0.634562	0.315964	0.271112	0.336387	0.239609	0.00198889	0.994616	0.628178	0.016141	0.547189	0.0428513	0.342279	0.230957	0.440192	0.115216	0.110712	0.706333	-0.244482	0.399579	0.262553	0.364487	0.0239359	0.935266	0.150625	0.607257	-0.347505	0.223446	0.405092	0.150755	0.352071	0.217011
Bm10328	WBGene00230589	Bm10328 is an ortholog of O. volvulus OVOC10876; based on protein domain information, Bm10328 is involved in transport; based on protein domain information, Bm10328 is predicted to have transporter activity; based on protein domain information, Bm10328 is localized to the membrane.	NA	black	-0.242558	0.403414	0.424632	0.13018	0.155145	0.596387	0.372137	0.19011	0.443688	0.112023	-0.263553	0.362596	-0.0416632	0.887542	0.00174937	0.995264	0.0951221	0.746343	0.356121	0.2114	-0.215255	0.459877	0.199671	0.493731	-0.0113569	0.969263	0.371308	0.191176	0.291058	0.312695	-0.389913	0.168145	-0.29787	0.300979	0.0319715	0.913599	0.149032	0.611108	-0.74571	0.0021993	0.246782	0.395016	0.743586	0.00230021
Bm10329	WBGene00230590	Bm10329 is an ortholog of O. volvulus OVOC10880; proteomic studies indicate that Bm10329 is enriched in the reproductive tract.	NA	blue	-0.18285	0.531522	-0.0300594	0.918751	-0.0254605	0.931152	-0.00108113	0.997073	0.374198	0.187473	-0.22869	0.431628	0.224856	0.439598	-0.105045	0.7208	-0.207908	0.475695	-0.649662	0.0119138	0.577501	0.0305682	0.082357	0.779557	0.0968923	0.741768	-0.194155	0.505983	-0.20944	0.472375	0.00541626	0.985339	0.103981	0.723527	-0.252057	0.38466	-0.206285	0.479222	0.439465	0.115888	0.294715	0.306373	-0.273531	0.344018
Bm10330	WBGene00230591	Bm10330 is an ortholog of O. volvulus OVOC10881.	NA	turquoise	-0.462599	0.0957972	0.622116	0.017518	-0.0164269	0.955552	-0.0172097	0.953436	0.194966	0.504172	-0.28509	0.323171	-0.0865078	0.768715	-0.113241	0.699905	0.316622	0.27006	0.213185	0.464308	0.487794	0.0768191	0.13146	0.654173	-0.151457	0.605252	0.920132	3.15e-06	-0.400979	0.155344	-0.299177	0.298759	-0.319314	0.265784	-0.236382	0.415858	0.510261	0.0622862	-0.262165	0.365223	0.12924	0.659689	0.0404234	0.89087
Bm10331	WBGene00230592	Bm10331 is an ortholog of O. volvulus OVOC10883.	NA	turquoise	-0.347839	0.222972	0.595291	0.0247076	-0.0676359	0.818296	0.127184	0.664813	0.0638962	0.828202	-0.141993	0.628228	-0.162816	0.578118	-0.0991559	0.735929	0.360228	0.205804	0.469895	0.0899981	0.366348	0.197639	0.0765787	0.794711	-0.156854	0.592297	0.974044	4.17e-09	-0.410042	0.145352	-0.322412	0.260913	-0.254745	0.379438	-0.117238	0.689784	0.565976	0.0348802	-0.412579	0.142633	0.0104205	0.971797	0.273848	0.343436
Bm10332	WBGene00230593	Uncharacterized protein	NA	magenta	-0.380467	0.1796	0.346097	0.225454	0.642068	0.0132969	-0.380383	0.179704	0.36896	0.194218	0.1619	0.580287	0.264734	0.360369	0.998113	6.49e-16	0.614784	0.0193006	-0.0960122	0.744041	0.0117744	0.968134	0.58081	0.0294068	0.218559	0.452848	-0.119204	0.684825	0.523544	0.0546859	-0.0779612	0.791079	0.262177	0.365198	0.130147	0.657434	-0.081061	0.78295	-0.0272776	0.92625	-0.0943608	0.748313	-0.00490616	0.986719
Bm10333	WBGene00230594	Uncharacterized protein	NA	brown	-0.611874	0.0200447	0.826308	0.000269641	0.822755	0.000302	-0.477857	0.0839548	0.418316	0.136611	0.2534	0.382045	0.213993	0.462575	0.643742	0.012982	0.502742	0.0669098	0.1416	0.629189	0.269634	0.351209	0.319679	0.265207	0.145547	0.619562	0.415502	0.139543	0.357705	0.209231	0.0696512	0.812968	0.206936	0.477806	0.0229945	0.937808	0.0841824	0.774785	-0.196253	0.501306	-0.209636	0.471951	0.192985	0.5086
Bm10335	WBGene00230596	Bm10335 is an ortholog of O. volvulus OVOC10955.	NA	black	0.125411	0.66924	-0.452026	0.104652	-0.292587	0.310043	-0.430442	0.124447	-0.563853	0.0357209	-0.142134	0.627883	0.360795	0.205038	-0.182846	0.531529	-0.194937	0.504238	-0.478483	0.0834922	0.170337	0.560431	-0.341639	0.231887	0.148812	0.61164	-0.254739	0.379449	-0.475273	0.0858841	0.483491	0.0798544	-0.101802	0.72912	-0.369825	0.193095	-0.101874	0.728935	0.931199	1.32e-06	-0.306234	0.286945	-0.421183	0.133666
Bm10337	WBGene00230598	Bma-cki-2 is an ortholog of O. volvulus OVOC10951; based on protein domain information, Bma-cki-2 is involved in cell cycle arrest; based on protein domain information, Bma-cki-2 is predicted to have cyclin-dependent protein serine/threonine kinase inhibitor activity; based on protein domain information, Bma-cki-2 is localized to the nucleus.	NA	blue	-0.195564	0.502841	0.364948	0.199488	0.0440876	0.881039	-0.035061	0.905283	-0.1209	0.680555	0.360287	0.205724	0.204949	0.482136	-0.0922855	0.75369	0.0985316	0.737538	0.24584	0.39688	0.802602	0.000550032	-0.20953	0.472179	0.0591942	0.840691	0.578453	0.0302306	-0.566391	0.0347173	-0.101731	0.729303	0.270727	0.349184	0.192963	0.508648	0.200916	0.490984	0.148985	0.611222	-0.283613	0.325794	0.161113	0.582153
Bm10338	WBGene00230599	Uncharacterized protein	NA	blue	-0.271485	0.347783	0.390739	0.167166	0.316607	0.270084	-0.29964	0.297976	0.368878	0.194326	-0.032979	0.910886	0.352459	0.216469	0.105594	0.719396	0.166057	0.570468	-0.54604	0.0433784	0.680011	0.00745351	0.212121	0.466593	0.419672	0.135212	0.111398	0.704588	-0.167904	0.566128	0.425598	0.129214	0.197396	0.498766	-0.367234	0.196475	0.0864545	0.768854	0.473565	0.0871759	0.140424	0.63207	-0.213365	0.463921
Bm10339	WBGene00230600	Bm10339 is an ortholog of O. volvulus OVOC10939; proteomic studies indicate that Bm10339 is enriched in the reproductive tract.	NA	black	-0.0249237	0.932601	-0.271375	0.347985	0.063952	0.828054	-0.579443	0.0298823	-0.417816	0.137129	0.106802	0.716305	0.438419	0.116859	0.105007	0.720897	-0.138566	0.636629	-0.454558	0.102483	0.231533	0.425766	-0.358524	0.208114	0.213823	0.462938	-0.33479	0.241988	-0.251001	0.386721	0.567882	0.0341378	0.114886	0.695735	-0.22394	0.441514	-0.288178	0.317726	0.910692	6.03e-06	-0.531616	0.0504087	-0.314066	0.274158
Bm1034	WBGene00221295	Bm1034 is an ortholog of O. volvulus OVOC938.		blue	-0.310178	0.280463	0.589779	0.0264245	0.351795	0.217396	-0.371173	0.19135	0.136714	0.641185	0.209491	0.472264	0.254905	0.379128	0.111193	0.705108	0.317906	0.268015	-0.149273	0.610526	0.728123	0.00315011	0.0813668	0.782149	0.336525	0.239404	0.48533	0.0785474	-0.325127	0.256688	0.426312	0.128505	0.289164	0.315998	-0.361686	0.20384	0.284959	0.323404	0.347283	0.223763	-0.134064	0.647724	-0.139331	0.63475
Bm10343	WBGene00230604	Bm10343 is an ortholog of O. volvulus OVOC10932.	NA	cyan	-0.129395	0.659305	0.0756635	0.797117	-0.128188	0.66231	-0.264456	0.360892	-0.0505921	0.863628	-0.455454	0.101722	0.142059	0.628068	-0.243373	0.401788	-0.0374792	0.89878	-0.343277	0.229512	0.0548831	0.852173	0.0522226	0.859272	0.113822	0.69843	0.194481	0.505256	-0.248683	0.391268	0.307587	0.284711	-0.302879	0.292527	-0.807647	0.000476438	0.161567	0.581076	0.341234	0.232477	0.190086	0.51511	-0.27495	0.34142
Bm10344	WBGene00230605	Bm10344 is an ortholog of O. volvulus OVOC10930.	NA	blue	-0.275474	0.340462	0.18839	0.518935	0.134347	0.647024	-0.393428	0.164007	0.169506	0.562373	-0.0421014	0.886366	0.211636	0.467636	0.0967151	0.742225	0.146763	0.616607	-0.477326	0.0843488	0.769566	0.00128852	0.168996	0.563568	0.241397	0.405739	0.131483	0.654116	-0.290173	0.314237	-0.04797	0.87064	-0.058559	0.842381	0.106943	0.715945	0.0818571	0.780865	0.515668	0.0591062	0.152715	0.602223	-0.554114	0.0397718
Bm10347	WBGene00230608	Bm10347 is an ortholog of O. volvulus OVOC11012.	NA	salmon	-0.410395	0.144971	0.0981254	0.738585	0.300879	0.295885	-0.765546	0.00141594	-0.115932	0.693086	-0.291527	0.31188	0.454247	0.102747	0.123738	0.67343	0.0167491	0.954681	-0.466324	0.0928044	-0.0692534	0.814019	-0.0802533	0.785066	-0.26655	0.356959	-0.0952904	0.745908	0.0894019	0.761179	0.593524	0.0252486	-0.0825131	0.779149	-0.4151	0.139965	-0.0985951	0.737374	0.544113	0.0442732	-0.266479	0.357093	-0.283005	0.326878
Bm10348	WBGene00230609	Bm10348 is an ortholog of O. volvulus OVOC11274.	NA	green	-0.407046	0.148606	0.45442	0.1026	0.340796	0.233116	-0.0608249	0.836356	0.505619	0.0651123	-0.376259	0.184861	-0.110506	0.706857	0.1268	0.665771	-0.0194926	0.947266	-0.078172	0.790526	-0.238833	0.410898	0.305646	0.287919	-0.022596	0.938884	0.186055	0.524225	0.387369	0.171182	0.0403799	0.890987	-0.281199	0.330107	-0.511804	0.0613669	-0.11609	0.692687	-0.353657	0.214803	0.286247	0.321125	0.292175	0.310755
Bm10349	WBGene00230610	Bm10349 is an ortholog of O. volvulus OVOC11272; based on protein domain information, Bm10349 is involved in glycosaminoglycan biosynthetic process and heparan sulfate proteoglycan biosynthetic process; based on protein domain information, Bm10349 is predicted to have glucuronosyltransferase activity; based on protein domain information, Bm10349 is an integral component of the membrane.	NA	blue	-0.254709	0.379508	0.0102837	0.972167	0.505246	0.0653437	-0.445643	0.110264	0.19246	0.509776	-0.145872	0.618772	0.218361	0.453268	0.322144	0.261332	-0.056689	0.84736	-0.22768	0.433721	-0.645573	0.0126441	0.147721	0.614283	-0.315252	0.272252	-0.49226	0.0737567	0.78174	0.00095734	0.262108	0.36533	0.011115	0.969917	0.00460948	0.987522	-0.347522	0.223423	-0.0689123	0.81492	-0.0237971	0.935641	0.0167213	0.954756
Bm10351	WBGene00230612	Bm10351 is an ortholog of O. volvulus OVOC3764; based on protein domain information, Bm10351 is involved in potassium ion transport and sodium ion transport; based on protein domain information, Bm10351 is localized to the sodium:potassium-exchanging ATPase complex.	NA	blue	-0.494421	0.0723062	0.506127	0.0647991	0.218661	0.45263	0.140756	0.631256	0.340055	0.2342	0.029945	0.919059	0.213638	0.463334	0.124996	0.670279	0.266282	0.35746	0.282677	0.327462	0.447328	0.108763	0.147767	0.614173	-0.34958	0.220508	0.512348	0.0610445	-0.0740016	0.801492	-0.517316	0.0581608	0.195927	0.502033	0.304121	0.290453	0.239643	0.409264	-0.387314	0.171247	0.0238123	0.9356	0.438894	0.116417
Bm10353	WBGene00230614	Bm10353 is an ortholog of O. volvulus OVOC3427 and OVOC9552.	NA	turquoise	-0.349839	0.220142	0.762216	0.00152892	0.158848	0.58754	-0.0235125	0.936409	0.170962	0.558971	-0.0494738	0.866618	-0.0600989	0.838286	0.0165353	0.955259	0.476226	0.085169	0.362414	0.202864	0.400236	0.156182	0.163769	0.575863	-0.0475551	0.871751	0.947974	2.56e-07	-0.271224	0.348265	0.0331855	0.910331	-0.141188	0.630197	-0.0412144	0.888747	0.598024	0.0238882	-0.362266	0.203061	-0.00559638	0.984851	0.251795	0.38517
Bm10354	WBGene00230615	Bm10354 is an ortholog of O. volvulus OVOC11228; based on protein domain information, Bm10354 is predicted to have RNA binding activity.	NA	green	-0.523744	0.0545769	0.611383	0.0201725	0.508038	0.0636289	-0.324363	0.257872	0.727408	0.00319466	-0.294373	0.306961	-0.0377121	0.898154	0.38709	0.171517	0.351104	0.218364	-0.439129	0.116198	0.353967	0.214373	0.70488	0.00487295	0.163471	0.576567	0.218816	0.452304	0.309125	0.282185	-0.0282532	0.923619	-0.234624	0.419435	-0.00303102	0.991795	0.11291	0.700746	-0.0655765	0.823748	0.56552	0.0350595	-0.239872	0.408803
Bm10355	WBGene00230616	Based on protein domain information, Bm10355 is a structural constituent of cuticle.	NA	red	0.0788474	0.788753	-0.600013	0.0233046	-0.443866	0.111861	-0.216678	0.456842	-0.546541	0.0431478	-0.0325119	0.912144	-0.0276895	0.925139	-0.130044	0.65769	-0.234098	0.420509	-0.253464	0.381922	0.231892	0.425027	-0.387132	0.171466	-0.0879536	0.764948	-0.2571	0.374894	-0.514962	0.059515	-0.202004	0.488589	-0.119776	0.683384	-0.0861484	0.769653	-0.186445	0.52334	0.701648	0.00516151	-0.312746	0.27629	-0.576394	0.0309642
Bm10356	WBGene00230617	Bm10356 is an ortholog of O. volvulus OVOC11226.	NA	turquoise	-0.408901	0.146586	0.74015	0.00247116	0.112201	0.702546	0.0552696	0.851142	0.225383	0.438499	-0.12199	0.677814	-0.102006	0.728595	0.00902621	0.975569	0.457113	0.100324	0.411794	0.14347	0.372266	0.189944	0.231667	0.425489	-0.102377	0.727644	0.965513	2.25e-08	-0.249873	0.38893	-0.244955	0.398639	-0.192239	0.51027	-0.0800772	0.785527	0.591299	0.0259424	-0.467794	0.0916419	0.108286	0.712515	0.268158	0.353955
Bm10357	WBGene00230618	Bm10357 is an ortholog of C. elegans W02B12.11; based on protein domain information, Bm10357 is involved in carbohydrate metabolic process; based on protein domain information, Bm10357 is predicted to have transferase activity, transferring glycosyl groups.	NA	turquoise	-0.428665	0.126182	0.742067	0.00237457	0.25485	0.379234	0.0284861	0.922991	0.420522	0.134341	-0.111786	0.7036	-0.0729551	0.804249	0.0815231	0.781739	0.268355	0.353588	0.158193	0.589102	0.422518	0.132309	0.00112427	0.996957	-0.104032	0.723396	0.732427	0.00289212	-0.133741	0.648524	0.118658	0.686201	-0.136144	0.642589	-0.0389342	0.89487	0.247593	0.393414	-0.357465	0.209559	-0.127716	0.663486	0.267762	0.354693
Bm10358	WBGene00230619	Bm10358 is an ortholog of O. volvulus OVOC11218.	NA	yellow	0.547396	0.0427569	-0.5461	0.043351	-0.903846	9.25e-06	0.490714	0.0748069	-0.705235	0.0048421	0.0888986	0.762489	-0.354216	0.214028	-0.62661	0.0164889	-0.376643	0.184376	0.35441	0.213759	0.139427	0.634515	-0.521903	0.0555866	-0.0652076	0.824725	0.218795	0.452347	-0.855682	9.49e-05	-0.235853	0.416933	-0.0890362	0.762131	-0.163094	0.577458	0.0699175	0.812264	0.153926	0.599311	-0.157101	0.591707	-0.128807	0.660769
Bm10359	WBGene00230620	Bma-rsp-5 is an ortholog of C. elegans rsp-5; in C. elegans, rsp-5, is involved in embryo development, locomotion, hermaphrodite genitalia development and oogenesis; based on protein domain information, Bma-rsp-5 is predicted to have nucleic acid binding activity and nucleotide binding activity.	NA	brown	0.532119	0.0501506	-0.865449	6.37e-05	-0.711238	0.00434223	0.276836	0.337982	-0.570302	0.0332119	-0.25841	0.372379	-0.280452	0.331448	-0.357691	0.209249	-0.408102	0.147453	0.0945475	0.74783	-0.679263	0.00754484	-0.296759	0.302872	-0.266045	0.357905	-0.444349	0.111425	-0.0781272	0.790643	-0.27686	0.337939	-0.407908	0.147664	0.0928677	0.752181	-0.189671	0.516046	0.0167588	0.954655	0.0234357	0.936617	-0.201161	0.490443
Bm1036	WBGene00221297	Bm1036 is an ortholog of O. volvulus OVOC928.		yellow	0.696045	0.00569329	-0.638984	0.0138923	-0.796967	0.000642761	0.637873	0.0141118	-0.487739	0.0768573	0.124247	0.672154	-0.166217	0.570091	-0.602416	0.022614	-0.542447	0.0450579	0.0796106	0.786751	0.0994936	0.735059	-0.489435	0.0756836	0.093509	0.750519	-0.167894	0.566151	-0.655641	0.0109047	0.114098	0.69773	0.126259	0.667122	-0.0847504	0.773301	-0.181483	0.534648	0.241205	0.406123	-0.0724619	0.805549	0.104692	0.721706
Bm10361	WBGene00230622	Based on protein domain information, Bm10361 is involved in RNA processing.	NA	green	-0.47803	0.0838263	0.778571	0.00103608	0.516164	0.0588204	0.149656	0.609599	0.801701	0.000564091	0.037721	0.89813	0.148939	0.611333	0.258948	0.37135	0.253858	0.381156	-0.0160867	0.956472	0.51019	0.0623289	0.526881	0.052887	0.207966	0.475568	0.410904	0.144424	0.175875	0.547554	-0.189994	0.515317	0.312852	0.276118	-0.209048	0.473224	0.0984631	0.737714	-0.374521	0.187062	0.414753	0.14033	0.415285	0.13977
Bm10363	WBGene00230624	Bm10363 is an ortholog of O. volvulus OVOC11198 and OVOC11207; based on protein domain information, Bm10363 is involved in transport; based on protein domain information, Bm10363 is predicted to have transporter activity; based on protein domain information, Bm10363 is localized to the membrane.	NA	blue	-0.208203	0.475054	0.073389	0.803105	-0.0710863	0.809178	-0.263038	0.363568	-0.129082	0.660082	-0.178787	0.540835	0.440411	0.115014	-0.049761	0.86585	-0.0505985	0.863611	-0.372831	0.189219	0.532998	0.0497017	-0.156555	0.593012	0.269745	0.351003	0.182192	0.533025	-0.526755	0.0529539	0.323992	0.258448	-0.0120243	0.967458	-0.616247	0.0189343	-0.0346411	0.906413	0.656951	0.0106927	-0.207413	0.476769	-0.0375035	0.898715
Bm10364	WBGene00230625	Proteomic studies indicate that Bm10364 is enriched in the reproductive tract.	NA	turquoise	0.0272552	0.92631	0.525593	0.0535763	0.108497	0.711978	0.383244	0.176182	0.0399406	0.892166	0.392294	0.165334	-0.28365	0.325728	-0.04452	0.87988	0.267383	0.3554	0.654825	0.0110385	0.137258	0.639844	0.00700306	0.981044	0.118978	0.685393	0.638004	0.0140859	-0.162146	0.579704	0.12691	0.665498	0.270074	0.350392	-0.00653847	0.982301	0.400333	0.156073	-0.517115	0.0582755	-0.146141	0.618118	0.695668	0.00573056
Bm10365	WBGene00230626	Uncharacterized protein	NA	red	-0.181745	0.534047	0.139217	0.635029	0.477684	0.0840827	-0.0093294	0.974749	0.693064	0.00599309	0.0641252	0.827595	-0.230851	0.427167	0.352042	0.217052	-0.0596499	0.839479	-0.352721	0.216103	-0.0995671	0.73487	0.346984	0.224188	0.0218258	0.940964	-0.475003	0.0860876	0.647464	0.0123023	-0.0212677	0.942471	0.262328	0.364912	-0.033682	0.908994	-0.403093	0.152974	-0.185644	0.525158	0.307026	0.285637	-0.19074	0.513639
Bm10366	WBGene00230627	Bm10366 is an ortholog of O. volvulus OVOC1779, OVOC1781, OVOC1782, OVOC1783, OVOC1784 and OVOC1785; based on protein domain information, Bm10366 is predicted to have metal ion binding activity.	NA	green	-0.624599	0.0169435	0.64437	0.0128653	0.651358	0.0116206	-0.0508888	0.862835	0.961698	4.2e-08	-0.219071	0.451764	0.0715932	0.80784	0.385346	0.173621	0.216244	0.457766	-0.208519	0.47437	0.145266	0.620246	0.573186	0.0321333	-0.0517003	0.860667	0.0878293	0.765272	0.613118	0.0197239	-0.358952	0.207532	0.0037918	0.989736	0.0496349	0.866187	-0.0609187	0.836107	-0.480283	0.0821714	0.485407	0.0784926	0.172357	0.555719
Bm10367	WBGene00230628	Bma-csn-3 is an ortholog of C. elegans csn-3; in C. elegans, csn-3, is involved in mitotic cytokinesis, ubiquitin-dependent protein catabolic process and establishment of mitotic spindle localization.	NA	pink	0.362974	0.202114	0.188899	0.517787	0.148779	0.611721	-0.00776402	0.978985	-0.0729153	0.804354	0.448313	0.107892	-0.0101725	0.972468	0.0967934	0.742023	0.405937	0.149823	0.137663	0.638849	0.0783471	0.790066	0.171156	0.558518	0.332088	0.246045	0.0955522	0.745231	0.0206309	0.944191	0.571379	0.0328059	0.395786	0.161268	0.254778	0.379375	0.410111	0.145278	-0.0213165	0.942339	-0.0145009	0.960759	-0.0906228	0.758006
Bm10368	WBGene00230629	Uncharacterized protein	NA	royalblue	-0.380814	0.17917	0.180799	0.536213	0.171802	0.557012	-0.445804	0.11012	-0.0981804	0.738443	-0.194833	0.50447	0.60588	0.0216458	0.345553	0.226234	0.0881601	0.764411	-0.261261	0.366939	0.319158	0.26603	0.0740309	0.801415	0.0128552	0.96521	0.167252	0.567657	-0.194109	0.506085	0.241218	0.406097	-0.110485	0.706909	-0.0572753	0.845798	-0.179546	0.539091	0.470168	0.0897857	-0.241871	0.40479	0.200591	0.4917
Bm10371	WBGene00230632	Uncharacterized protein	NA	turquoise	-0.371226	0.191283	-0.0798705	0.786069	0.583031	0.0286461	-0.617045	0.0187369	0.184503	0.527751	0.0026896	0.992719	0.542276	0.0451393	0.54252	0.0450234	0.0730877	0.8039	-0.495973	0.0712767	-0.151583	0.604948	0.0736447	0.802432	0.125197	0.669776	-0.652011	0.0115093	0.561054	0.0368528	0.102595	0.727084	0.204697	0.482688	-0.121897	0.678049	-0.3885	0.169827	0.433059	0.121922	-0.249115	0.390419	-0.176975	0.545012
Bm10373	WBGene00230634	Bm10373 is an ortholog of O. volvulus OVOC11170.	NA	blue	-0.589552	0.0264971	0.469426	0.0903634	0.160409	0.583825	-0.480715	0.0818564	0.152184	0.6035	-0.324575	0.257543	0.416166	0.138847	-0.00742008	0.979915	0.224473	0.440399	-0.420612	0.134248	0.783814	0.000908437	0.0854681	0.771427	-0.0123819	0.96649	0.516403	0.0586832	-0.45218	0.10452	0.152123	0.603648	-0.17587	0.547567	-0.272286	0.346306	0.280535	0.331299	0.486236	0.0779086	0.00918537	0.975138	-0.201954	0.488699
Bm10375	WBGene00230636	Uncharacterized protein	NA	pink	0.301406	0.294998	-0.32958	0.249848	-0.359614	0.206635	0.575068	0.0314435	-0.105888	0.718644	0.287963	0.318103	-0.0779835	0.79102	-0.044748	0.879269	-0.224006	0.441375	0.261057	0.367326	0.144645	0.621757	-0.0786234	0.789341	0.274867	0.34157	-0.125553	0.668888	-0.286713	0.320303	-0.557116	0.0384891	0.391865	0.165838	-0.292962	0.309394	-0.23719	0.41422	-0.0480787	0.87035	0.0199513	0.946027	0.200864	0.491099
Bm10376	WBGene00230637	Proteomic studies indicate that Bm10376 is enriched in the digestive tract.	NA	salmon	0.499629	0.0688936	-0.277005	0.337675	-0.354958	0.213002	0.657152	0.0106605	-0.128516	0.661491	0.489876	0.0753804	-0.304187	0.290343	-0.1708	0.559348	-0.250395	0.387908	0.40591	0.149853	0.0593537	0.840267	2.2e-05	0.99994	0.278899	0.334245	-0.0815881	0.781569	-0.232937	0.422884	-0.418437	0.136485	0.550875	0.0411911	-0.265162	0.359564	-0.160481	0.583655	-0.20169	0.48928	0.177397	0.544038	0.118076	0.687669
Bm10377	WBGene00230638	Bm10377 is an ortholog of O. volvulus OVOC11633.	NA	brown	0.697743	0.00552784	-0.453483	0.1034	-0.478892	0.0831908	0.871708	4.86e-05	-0.107634	0.714181	0.256256	0.37652	-0.333258	0.244283	-0.225052	0.439189	-0.423461	0.131356	0.382043	0.177654	-0.352262	0.216744	-0.125429	0.669197	0.114921	0.695645	-0.284233	0.324691	-0.0255268	0.930973	-0.152589	0.602524	0.253321	0.3822	0.0953594	0.745729	-0.34143	0.232192	-0.406496	0.149209	0.132918	0.650561	0.452259	0.104452
Bm10378	WBGene00230639	Bma-exc-4 is an ortholog of C. elegans exc-4; in C. elegans, exc-4, is involved in epithelial cell development, regulation of tube size and locomotion.	NA	turquoise	-0.228938	0.431115	0.688123	0.0065169	0.151516	0.60511	0.196079	0.501693	0.360379	0.2056	0.213898	0.462779	-0.202208	0.488141	-0.0845469	0.773832	0.152338	0.60313	0.206015	0.479811	0.700002	0.00531352	0.103782	0.724037	0.197835	0.497793	0.732069	0.0029129	-0.369006	0.194159	0.0123473	0.966584	0.252821	0.383172	-0.355875	0.211738	0.253785	0.381299	-0.218597	0.452766	0.103644	0.724392	0.140311	0.632347
Bm10379	WBGene00230640	Bm10379 is an ortholog of C. elegans tba-5; based on protein domain information, Bm10379 is involved in microtubule-based process; based on protein domain information, Bm10379 is predicted to have GTP binding activity, GTPase activity, and is a structural constituent of cytoskeleton; based on protein domain information, Bm10379 is localized to the microtubule.	NA	green	-0.385685	0.173212	0.745752	0.00219734	0.637862	0.0141141	0.155068	0.596573	0.810922	0.000433059	0.262854	0.363917	0.130328	0.656984	0.404211	0.15173	0.319141	0.266057	0.116979	0.690438	0.400351	0.156052	0.462847	0.0955959	0.270047	0.350443	0.274857	0.341589	0.369656	0.193314	-0.257015	0.375058	0.458682	0.0990144	0.00233852	0.99367	0.0432109	0.88339	-0.498978	0.0693138	0.262791	0.364037	0.364281	0.200374
Bm10380	WBGene00230641	Bm10380 is an ortholog of O. volvulus OVOC447.	NA	pink	-0.132428	0.651773	-0.201953	0.488701	-0.272489	0.345932	0.239795	0.408957	-0.119192	0.684854	-0.089386	0.761221	-0.169592	0.562171	-0.0685496	0.815879	-0.123183	0.67482	0.338375	0.236668	-0.0772655	0.792906	-0.143466	0.624632	-0.196855	0.499969	0.0983564	0.737989	-0.134865	0.645744	-0.9056	8.31e-06	-0.149142	0.610841	-0.154465	0.598018	-0.0656804	0.823473	-0.236245	0.416137	-0.0475887	0.871661	0.0653838	0.824259
Bm10381	WBGene00230642	Uncharacterized protein	NA	turquoise	0.0234809	0.936495	0.449186	0.107125	-0.126173	0.667336	0.515401	0.0592606	0.0550767	0.851657	0.359564	0.206702	-0.305868	0.287551	-0.0922047	0.7539	0.237681	0.413226	0.696046	0.0056932	0.418872	0.136036	0.0211622	0.942756	0.201594	0.489491	0.778506	0.00103776	-0.432987	0.121991	-0.42656	0.128259	0.285703	0.322087	-0.265918	0.358144	0.393482	0.163944	-0.504585	0.0657546	-0.0153783	0.958387	0.35137	0.217991
Bm10382	WBGene00230643	Bm10382 is an ortholog of O. volvulus OVOC111; proteomic studies indicate that Bm10382 is enriched in the reproductive tract.	NA	brown	-0.675338	0.00803848	0.747221	0.00212969	0.63288	0.015131	-0.465508	0.0934548	0.657894	0.0105421	-0.197156	0.499299	0.335175	0.241413	0.2919	0.311234	0.329789	0.249529	-0.487726	0.0768669	0.552607	0.0404278	0.38001	0.180166	-0.0723761	0.805776	0.2957	0.304683	0.155818	0.594775	0.380042	0.180127	0.1065	0.717076	-0.131596	0.653836	0.137637	0.638912	0.131746	0.653465	0.172403	0.555611	-0.0869426	0.767582
Bm10383	WBGene00230644	Bma-lsy-12 is an ortholog of C. elegans lsy-12; in C. elegans, lsy-12, is involved in receptor-mediated endocytosis, locomotion, positive regulation of growth, positive regulation of vulval development and hermaphrodite genitalia development; based on protein domain information, Bma-lsy-12 is involved in regulation of transcription, DNA-templated; based on protein domain information, Bma-lsy-12 i…	NA	brown	-0.542393	0.0450837	0.896484	1.42e-05	0.54927	0.0419079	-0.290273	0.314061	0.548189	0.0423963	-0.102625	0.727005	0.160113	0.584529	0.149675	0.609553	0.443434	0.112252	-0.0924497	0.753265	0.466893	0.0923532	0.382109	0.177573	-0.00604724	0.983631	0.635891	0.0145098	0.0825315	0.7791	0.305833	0.287609	0.002976	0.991944	-0.0211713	0.942732	0.423535	0.131282	-0.192347	0.510029	0.208065	0.475353	0.119798	0.683328
Bm10384	WBGene00230645	Bm10384 is an ortholog of O. volvulus OVOC3294; proteomic studies indicate that Bm10384 is enriched in the reproductive tract.	NA	brown	-0.372331	0.18986	0.695303	0.00576673	0.485026	0.0787621	0.00947932	0.974343	0.597288	0.0241069	-0.146606	0.616988	0.230163	0.428586	0.264168	0.361434	0.300535	0.296465	-0.00871923	0.9764	0.229418	0.430122	0.444489	0.1113	0.266735	0.356613	0.391671	0.166067	0.274317	0.342577	0.0671961	0.819459	-0.176499	0.546111	0.257026	0.375037	0.167429	0.567242	-0.362371	0.202921	0.289146	0.31603	0.609424	0.020688
Bm10385	WBGene00230646	Bm10385 is an ortholog of O. volvulus OVOC11476.	NA	turquoise	-0.265382	0.35915	0.614125	0.0194672	0.0481393	0.870187	0.103146	0.725668	0.0361316	0.902403	0.0640261	0.827858	-0.0372068	0.899512	0.0372339	0.899439	0.446009	0.109937	0.550068	0.0415506	0.412145	0.143095	-0.00584491	0.984179	0.0942628	0.748567	0.922097	2.72e-06	-0.353944	0.214405	-0.285356	0.3227	-0.159719	0.585465	0.0543378	0.853627	0.546651	0.0430976	-0.397225	0.159612	-0.182688	0.531891	0.338564	0.23639
Bm10386	WBGene00230647	Bm10386 is an ortholog of O. volvulus OVOC11477.	NA	black	-0.118166	0.687443	-0.171154	0.558521	0.394207	0.163099	-0.640146	0.0136657	0.143745	0.62395	-0.067636	0.818296	0.303587	0.291344	0.265624	0.358695	-0.00478447	0.987049	-0.756616	0.00173497	-0.000886962	0.997599	0.145844	0.61884	0.328331	0.251755	-0.664511	0.00953039	0.379118	0.181276	0.383491	0.175879	-0.0035689	0.990339	-0.0562193	0.848611	-0.256935	0.375211	0.649155	0.0120025	0.0579911	0.843893	-0.579012	0.0300338
Bm10387	WBGene00230648	Bm10387 is an ortholog of O. volvulus OVOC11483.	NA	brown	-0.474167	0.086719	0.796697	0.000647489	0.555964	0.0389775	-0.361679	0.203849	0.479352	0.0828529	-0.0497558	0.865864	0.344735	0.227408	0.213733	0.463133	0.421257	0.13359	-0.238763	0.411039	0.544466	0.0441087	0.399787	0.15669	0.102402	0.727579	0.486014	0.0780648	0.0456629	0.876818	0.457182	0.100267	0.101833	0.72904	0.0381094	0.897086	0.335574	0.240818	0.0351654	0.905002	0.180014	0.538014	0.109672	0.70898
Bm10388	WBGene00230649	Bm10388 is an ortholog of C. elegans btbd-10; in C. elegans, btbd-10, is involved in embryo development and locomotion.	NA	blue	0.303935	0.290764	0.0233633	0.936812	0.0919924	0.754451	-0.000274196	0.999258	-0.0515267	0.861131	0.015709	0.957493	-0.288872	0.31651	0.0710057	0.809391	-0.0230249	0.937726	0.171515	0.557681	-0.607462	0.0212141	0.000965451	0.997386	0.305208	0.288646	-0.0763375	0.795345	0.364819	0.19966	0.439807	0.115571	-0.272851	0.345267	-0.119335	0.684494	-0.0872557	0.766766	-0.268266	0.353753	-0.0510406	0.86243	0.104659	0.721789
Bm10389	WBGene00230650	Bm10389 is an ortholog of O. volvulus OVOC197; based on protein domain information, Bm10389 is involved in phospholipid transport; based on protein domain information, Bm10389 is predicted to have ATP binding activity, magnesium ion binding activity, and phospholipid-translocating ATPase activity; based on protein domain information, Bm10389 is an integral component of the membrane.	NA	tan	0.122165	0.677376	0.316898	0.269619	0.386845	0.171811	0.267958	0.354328	0.343594	0.229053	0.671432	0.0085541	-0.0257893	0.930265	0.232724	0.423322	0.269051	0.352292	0.198933	0.495363	0.259732	0.369851	0.237786	0.413013	0.438186	0.117076	-0.0442014	0.880734	0.181069	0.535596	0.0903452	0.758727	0.880368	3.26e-05	-0.138852	0.635927	0.123427	0.674209	-0.206496	0.478763	0.0487836	0.868464	0.197158	0.499296
Bm10390	WBGene00230651	Bm10390 is an ortholog of O. volvulus OVOC10771.	NA	turquoise	-0.330712	0.248127	0.604098	0.02214	-0.0473147	0.872394	0.122339	0.676939	0.0512594	0.861845	-0.0959328	0.744246	-0.150693	0.607093	-0.0770949	0.793354	0.408425	0.147102	0.494919	0.0719743	0.369386	0.193664	0.00759229	0.979449	-0.136907	0.640708	0.973397	4.83e-09	-0.409074	0.146398	-0.271333	0.348064	-0.219551	0.450748	-0.0960123	0.744041	0.599589	0.023428	-0.415316	0.139738	-0.0947882	0.747207	0.265592	0.358756
Bm10391	WBGene00230652	Bm10391 is an ortholog of C. elegans cnnm-2.	NA	brown	0.922175	2.71e-06	-0.753464	0.0018603	-0.611585	0.0201198	0.549753	0.0416915	-0.465462	0.0934914	0.313557	0.274979	-0.353011	0.2157	-0.440512	0.114921	-0.515315	0.0593103	0.110005	0.708132	-0.346774	0.224488	-0.276196	0.339147	0.243499	0.401536	-0.519107	0.057146	-0.18637	0.523508	0.200565	0.491758	0.218535	0.452897	0.00804094	0.978235	-0.280034	0.332199	0.101695	0.729395	0.0914355	0.755896	-0.0916498	0.75534
Bm10392	WBGene00230653	Bm10392 is an ortholog of O. volvulus OVOC10773.	NA	yellow	0.461801	0.0964466	-0.437007	0.118179	-0.754621	0.0018135	0.584131	0.0282746	-0.484444	0.079175	0.153938	0.599282	-0.200339	0.492255	-0.529102	0.0517138	-0.366907	0.196905	0.352835	0.215945	0.301645	0.294596	-0.500294	0.0684666	-0.0241845	0.934595	0.192222	0.510309	-0.747906	0.00209869	-0.381075	0.178847	-0.0303313	0.918018	0.200033	0.492931	-0.00947874	0.974345	0.0354393	0.904265	-0.150758	0.606937	0.0887501	0.762875
Bm10393	WBGene00230654	Bm10393 is an ortholog of O. volvulus OVOC10780.	NA	turquoise	-0.438794	0.11651	0.667556	0.00909083	0.053673	0.855401	0.0772801	0.792868	0.172675	0.55498	-0.13554	0.64408	-0.129413	0.659259	0.0422371	0.886002	0.41299	0.142195	0.44703	0.109027	0.365078	0.199317	0.184498	0.527763	-0.140122	0.632809	0.949815	2.07e-07	-0.293865	0.307836	-0.38705	0.171565	-0.223175	0.443117	-0.111313	0.704802	0.512431	0.0609955	-0.451545	0.105068	0.0448454	0.879008	0.282516	0.327749
Bm10394	WBGene00230655	Bm10394 is an ortholog of O. volvulus OVOC10781; based on protein domain information, Bm10394 is involved in protein methylation; based on protein domain information, Bm10394 is predicted to have methyltransferase activity.	NA	brown	-0.419643	0.135242	0.620945	0.0177939	0.649	0.0120297	-0.127332	0.664443	0.755935	0.00176145	0.155059	0.596594	0.234664	0.419356	0.363927	0.200845	0.337236	0.238351	-0.311012	0.279104	0.525444	0.0536564	0.403884	0.152093	0.0402064	0.891453	0.0575757	0.844999	0.315142	0.272429	0.188829	0.517944	0.456129	0.101152	0.240523	0.407493	0.0771584	0.793188	-0.093001	0.751835	0.202231	0.48809	0.0449408	0.878752
Bm10395	WBGene00230656	Bm10395 is an ortholog of O. volvulus OVOC10796; based on protein domain information, Bm10395 is predicted to have metal ion binding activity.	NA	green	-0.532618	0.049895	0.556028	0.0389505	0.605344	0.0217936	0.00111824	0.996973	0.947441	2.72e-07	-0.192295	0.510146	0.0547481	0.852533	0.351513	0.217791	0.0904313	0.758504	-0.247824	0.39296	0.125931	0.667942	0.531949	0.0502375	0.0529297	0.857384	-0.0114869	0.968911	0.60461	0.0219971	-0.335848	0.24041	0.0226403	0.938764	-0.0389864	0.894729	-0.194374	0.505495	-0.428244	0.126596	0.499508	0.0689718	0.160438	0.583756
Bm10396	WBGene00230657	Bm10396 is an ortholog of C. elegans Y71G12A.4.	NA	turquoise	-0.0929148	0.752058	0.462894	0.0955578	-0.203991	0.484231	0.38165	0.178139	-0.0427816	0.884541	0.124939	0.670421	-0.19075	0.513614	-0.228371	0.432288	0.210975	0.46906	0.62437	0.0169959	0.443947	0.111788	-0.05377	0.855142	0.0756861	0.797058	0.913225	5.1e-06	-0.55758	0.0382937	-0.391221	0.166597	0.0145001	0.960761	-0.250432	0.387835	0.484701	0.0789929	-0.40583	0.149941	-0.0271944	0.926475	0.361998	0.203421
Bm10397	WBGene00230658	Bm10397 is an ortholog of C. elegans F33A8.10.	NA	grey	0.689127	0.00640765	-0.264098	0.361568	-0.0946332	0.747608	0.367991	0.195484	-0.335948	0.240262	0.566276	0.0347626	0.0226086	0.93885	-0.0980574	0.738761	-0.190438	0.514316	0.348499	0.222036	-0.326776	0.254142	-0.210987	0.469034	0.377466	0.183342	-0.29154	0.311857	0.0632224	0.82999	0.493215	0.0731128	0.474096	0.0867726	0.152502	0.602735	-0.160808	0.582877	-0.0781999	0.790452	-0.214779	0.460892	0.452779	0.104004
Bm10398	WBGene00230659	Bm10398 is an ortholog of O. volvulus OVOC10816.	NA	turquoise	-0.350367	0.219399	0.57472	0.0315703	-0.0655335	0.823862	0.0956615	0.744948	0.0214141	0.942076	-0.1296	0.658793	-0.064055	0.827781	-0.075789	0.796787	0.349931	0.220012	0.473902	0.0869196	0.380067	0.180095	-0.025977	0.929758	-0.153655	0.599963	0.962094	3.95e-08	-0.433542	0.12146	-0.296218	0.303796	-0.240928	0.406679	-0.113277	0.699813	0.523575	0.0546692	-0.369204	0.193901	-0.120657	0.681167	0.279151	0.333791
Bm10399	WBGene00230660	Bma-mys-4 is an ortholog of C. elegans mys-4; in C. elegans, mys-4, is involved in negative regulation of vulval development; based on protein domain information, Bma-mys-4 is involved in regulation of transcription, DNA-templated; based on protein domain information, Bma-mys-4 is predicted to have transferase activity, transferring acyl groups other than amino-acyl groups and zinc ion binding ac…	NA	brown	-0.407207	0.14843	0.857199	8.94e-05	0.667768	0.00906078	-0.243356	0.401822	0.556788	0.0386279	0.207856	0.475807	0.146003	0.618453	0.3471	0.224023	0.438372	0.116902	0.00379221	0.989735	0.453218	0.103627	0.594052	0.025086	0.275725	0.340005	0.475212	0.0859301	0.223551	0.442329	0.169824	0.561629	0.277681	0.336449	0.00393393	0.989351	0.262006	0.365523	-0.207211	0.477208	0.328794	0.251048	0.154335	0.598331
Bm10400	WBGene00230661	Bma-rict-1 is an ortholog of C. elegans rict-1; in C. elegans, rict-1, is involved in reproduction, feeding behavior, determination of adult lifespan, lipid storage, positive regulation of growth and mesendoderm development; based on protein domain information, Bma-rict-1 is involved in TOR signaling; based on protein domain information, Bma-rict-1 is localized to the TORC2 complex.	NA	blue	0.249078	0.390491	-0.16559	0.571567	-0.0755605	0.797388	0.166586	0.569222	-0.312318	0.276983	0.28783	0.318338	-0.425405	0.129407	0.201911	0.488795	0.267476	0.355228	0.66371	0.00964871	-0.625578	0.0167211	0.0663308	0.82175	-0.0639339	0.828102	0.0025395	0.993126	0.268375	0.35355	-0.415341	0.139712	0.0281611	0.923868	0.163472	0.576565	0.204374	0.483392	-0.503184	0.0666314	-0.138397	0.637045	0.0653021	0.824475
Bm10401	WBGene00230662	Bm10401 is an ortholog of O. volvulus OVOC10013.	NA	turquoise	-0.018225	0.950692	0.429772	0.1251	-0.232574	0.423629	0.314361	0.273684	-0.137267	0.639823	0.208653	0.474079	-0.295111	0.305693	-0.1613	0.581711	0.284362	0.324462	0.617407	0.0186478	0.504797	0.0656222	-0.0911658	0.756596	0.0974368	0.740362	0.923137	2.52e-06	-0.625127	0.0168233	-0.28256	0.327672	-0.018287	0.950524	-0.071656	0.807675	0.512083	0.0612015	-0.321455	0.26241	-0.134168	0.647468	0.203104	0.486175
Bm10402	WBGene00230663	Bm10402 is an ortholog of O. volvulus OVOC10017.	NA	red	-0.155132	0.596419	0.038901	0.894959	0.622739	0.0173725	-0.323122	0.259804	0.447888	0.108267	-0.0363318	0.901865	0.1915	0.511931	0.520067	0.0566068	0.0762898	0.79547	-0.292391	0.310381	-0.5629	0.0361036	0.41751	0.137446	0.102912	0.72627	-0.634271	0.0148416	0.962062	3.97e-08	0.0711057	0.809127	0.0649004	0.82554	0.139613	0.634059	-0.351885	0.217271	-0.15457	0.597765	0.214651	0.461166	-0.0262498	0.929022
Bm10403	WBGene00230664	Bm10403 is an ortholog of O. volvulus OVOC10018.	NA	brown	0.275728	0.339999	-0.677361	0.00778099	-0.611064	0.0202557	-0.025071	0.932203	-0.496862	0.0706922	-0.499576	0.068928	-0.0983128	0.738102	-0.297109	0.302274	-0.35838	0.20831	-0.12983	0.658221	-0.520054	0.0566142	-0.161745	0.580655	-0.52872	0.051914	-0.276848	0.337961	-0.108486	0.712005	-0.11563	0.693851	-0.594914	0.0248222	0.238825	0.410912	-0.183989	0.528922	0.149169	0.610777	0.114925	0.695636	-0.338517	0.236459
Bm10406	WBGene00230667	Bm10406 is an ortholog of C. elegans enol-1; in C. elegans, enol-1, is involved in nematode larval development, receptor-mediated endocytosis, determination of adult lifespan, embryo development, positive regulation of growth and hermaphrodite genitalia development; based on protein domain information, Bm10406 is involved in glycolytic process; based on protein domain information, Bm10406 is pred…	NA	blue	-0.00373272	0.989896	0.194111	0.506082	0.16001	0.584774	-0.211966	0.466924	-0.0400837	0.891782	0.019744	0.946587	-0.318571	0.266959	0.0287456	0.922292	0.105903	0.718604	0.240882	0.406773	-0.353269	0.215342	0.078052	0.79084	0.265146	0.359593	0.191482	0.51197	0.227762	0.43355	-0.0295579	0.920102	-0.254996	0.378952	-0.429587	0.125279	0.128633	0.661202	-0.231691	0.42544	0.0406785	0.890185	-0.220209	0.449356
Bm10407	WBGene00230668	Bm10407 is an ortholog of O. volvulus OVOC10030.	NA	salmon	0.758385	0.00166763	-0.398472	0.158186	-0.660535	0.0101289	0.961409	4.39e-08	-0.293778	0.307986	0.308905	0.282546	-0.539445	0.0464975	-0.426022	0.128792	-0.26467	0.360488	0.620357	0.0179336	-0.227833	0.433403	-0.265104	0.359673	0.0986639	0.737197	0.0389526	0.89482	-0.311208	0.278784	-0.220728	0.448261	0.140399	0.632131	0.183497	0.530044	0.0411205	0.888999	-0.48438	0.0792207	0.0334713	0.909561	0.427721	0.127111
Bm10408	WBGene00230669	Bm10408 is an ortholog of C. elegans T08D2.8 and F54A3.2; based on protein domain information, Bm10408 is involved in spindle organization; based on protein domain information, Bm10408 is predicted to have microtubule binding activity.	NA	brown	-0.550188	0.0414969	0.572268	0.0324739	0.655579	0.0109149	-0.513079	0.0606143	0.285247	0.322892	0.0934925	0.750562	0.00908778	0.975402	0.456637	0.100724	0.20516	0.481677	0.095534	0.745278	0.014461	0.960867	0.172112	0.55629	-0.215369	0.459633	0.247834	0.39294	0.428931	0.125921	0.0083219	0.977475	-0.0777813	0.791551	0.287232	0.319389	-0.125846	0.668153	-0.22195	0.445688	-0.166015	0.570565	0.0346767	0.906317
Bm10409	WBGene00230670	Bm10409 is an ortholog of C. elegans B0035.6, T21B10.3 and Y111B2A.3.	NA	red	-0.13146	0.654173	0.229002	0.430982	0.494954	0.0719516	-0.196411	0.500954	0.275672	0.340102	-0.0388722	0.895036	0.0233223	0.936923	0.119838	0.683227	0.125288	0.66955	0.046268	0.875197	-0.594212	0.0250369	0.0688652	0.815045	-0.188662	0.518321	-0.202005	0.488589	0.736336	0.0026725	0.309989	0.280772	-0.0451398	0.878219	0.23631	0.416004	0.0538009	0.855059	-0.407656	0.14794	-0.0207886	0.943765	0.217017	0.456121
Bm10410	WBGene00230671	Bm10410 is an ortholog of O. volvulus OVOC10037.	NA	turquoise	0.0850597	0.772493	-0.490204	0.0751554	0.0363091	0.901926	-0.0760242	0.796169	0.216647	0.456908	-0.154379	0.598225	0.0218981	0.940769	0.0600566	0.838398	-0.466178	0.0929207	-0.61554	0.0191107	-0.249023	0.390599	0.0104072	0.971832	-0.0192571	0.947903	-0.864883	6.52e-05	0.389568	0.168555	0.0375565	0.898572	0.0505375	0.863774	-0.101341	0.730305	-0.667491	0.00910009	0.317667	0.268395	0.199664	0.493745	-0.373427	0.188457
Bm10411	WBGene00230672	Bm10411 is an ortholog of O. volvulus OVOC10042 and OVOC12584.	NA	red	0.243927	0.400683	-0.0302941	0.918118	-0.399853	0.156616	-0.0344892	0.906822	-0.601128	0.0229824	0.159547	0.585875	-0.0945227	0.747894	-0.35096	0.218566	-0.148556	0.61226	0.183	0.531177	0.316983	0.269485	-0.460288	0.0976865	-0.0370056	0.900053	0.455605	0.101594	-0.75342	0.00186208	0.538464	0.0469751	-0.00792941	0.978537	-0.200376	0.492174	0.10329	0.725299	0.361281	0.204384	-0.423027	0.131794	-0.0655069	0.823933
Bm10412	WBGene00230673	Bma-col-115 is an ortholog of C. elegans col-42; based on protein domain information, Bma-col-115 is a structural constituent of cuticle.	NA	turquoise	-0.00182223	0.995067	0.0748427	0.799277	-0.109472	0.70949	0.000239993	0.99935	-0.308653	0.282959	-0.171417	0.557909	0.366219	0.197809	0.0926881	0.752646	0.155442	0.595675	0.341135	0.232622	-0.231487	0.425858	0.00789159	0.978639	-0.0890587	0.762072	0.336262	0.239795	-0.0918235	0.754889	0.0336776	0.909006	-0.259155	0.370953	0.165706	0.571294	0.146899	0.616276	-0.155307	0.595999	-0.176653	0.545756	0.550042	0.0415623
Bm10413	WBGene00230674	Bm10413 is an ortholog of the members of the C. elegans col gene class including col-160, col-159 and col-137; based on protein domain information, Bm10413 is a structural constituent of cuticle.	NA	yellow	-0.33964	0.234808	0.359963	0.206162	0.641372	0.0134296	-0.340245	0.233921	0.716617	0.00392949	0.0183704	0.950299	0.316545	0.270184	0.395342	0.161781	0.105057	0.72077	-0.658931	0.0103784	0.395644	0.161432	0.437611	0.117613	0.17692	0.545139	-0.316701	0.269934	0.450478	0.105995	0.287381	0.319126	0.273282	0.344474	0.214051	0.462451	-0.247319	0.393955	0.207572	0.476423	0.319937	0.2648	-0.232583	0.423609
Bm10414	WBGene00230675	Bm10414 is an ortholog of C. elegans col-40 and col-85; based on protein domain information, Bm10414 is a structural constituent of cuticle.	NA	pink	0.408843	0.146649	-0.366958	0.196837	-0.439141	0.116188	0.52105	0.056059	-0.376584	0.184451	0.428696	0.126152	-0.502641	0.0669732	-0.160249	0.584205	-0.0897141	0.760368	0.605688	0.0216987	-0.13233	0.652016	-0.258542	0.372126	0.120564	0.6814	0.0177809	0.951892	-0.278584	0.334816	-0.602509	0.0225878	0.287018	0.319766	-0.256665	0.375731	0.0429618	0.884058	-0.247488	0.393621	-0.177005	0.544944	-0.0261656	0.92925
Bm10415	WBGene00230676	Uncharacterized protein	NA	black	0.34547	0.226353	-0.732058	0.00291355	-0.478221	0.0836852	-0.21556	0.459226	-0.613245	0.0196915	-0.0789204	0.788561	0.14261	0.626721	-0.297543	0.301535	-0.311611	0.278129	-0.451409	0.105187	0.00482703	0.986934	-0.335607	0.240769	-0.0204412	0.944704	-0.498568	0.069579	-0.417338	0.137624	0.340692	0.233268	-0.00226484	0.993869	-0.18445	0.527872	-0.149619	0.609689	0.841083	0.000163621	-0.164159	0.574942	-0.534884	0.0487479
Bm10416	WBGene00230677	Uncharacterized protein	NA	red	-0.350991	0.218522	0.117649	0.688746	0.241409	0.405714	-0.153673	0.599919	0.174254	0.551309	-0.357516	0.209488	0.313228	0.27551	0.423258	0.131561	0.304084	0.290515	0.0857772	0.770621	-0.410517	0.14484	0.417728	0.137219	-0.269697	0.351092	-0.00707932	0.980838	0.490985	0.0746217	-0.425517	0.129295	-0.326039	0.255277	0.388107	0.170297	0.060744	0.836571	-0.347839	0.222972	0.169252	0.562968	0.355429	0.212352
Bm10417	WBGene00230678	Bm10417 is an ortholog of O. volvulus OVOC10049.	NA	green	0.245253	0.398045	-0.362917	0.202191	-0.168798	0.564031	-0.230992	0.426876	-0.589093	0.0266443	0.0480629	0.870392	0.215954	0.458385	-0.0821722	0.78004	-0.0150577	0.959254	-0.0301428	0.918526	-0.361248	0.204428	-0.286985	0.319823	0.0185853	0.949718	-0.240295	0.407951	-0.138095	0.637786	0.562291	0.0363495	0.144274	0.622662	-0.444412	0.111369	0.0550203	0.851807	0.444065	0.111682	-0.410499	0.144859	-0.0334995	0.909485
Bm10419	WBGene00230680	Bma-ptr-3 is an ortholog of C. elegans ptr-3; in C. elegans, ptr-3, is involved in the molting cycle, lipid storage, collagen and cuticulin-based cuticle development, positive regulation of growth and vulval development; based on protein domain information, Bma-ptr-3 is an integral component of the membrane.	NA	yellow	0.633695	0.014961	-0.939207	6.39e-07	-0.785023	0.000880854	0.254005	0.380871	-0.60843	0.0209533	-0.154227	0.59859	-0.0956375	0.74501	-0.457152	0.100291	-0.589225	0.0266018	-0.234199	0.420303	-0.252542	0.383715	-0.414562	0.140531	-0.106462	0.717175	-0.548145	0.0424158	-0.395404	0.16171	0.120379	0.681866	-0.168202	0.565427	-0.00267452	0.99276	-0.361445	0.204163	0.479876	0.0824684	-0.0329895	0.910858	-0.297033	0.302404
Bm1042	WBGene00221303	Uncharacterized protein		turquoise	-0.295792	0.304525	0.235178	0.418306	-0.0298272	0.919376	-0.0769427	0.793754	0.272143	0.34657	-0.358211	0.20854	-0.287069	0.319675	0.121937	0.677948	0.276223	0.339097	-0.118298	0.68711	0.205964	0.479923	0.487529	0.077004	-0.31825	0.26747	0.335187	0.241396	-0.0163009	0.955892	-0.370062	0.192787	-0.433944	0.121076	0.401173	0.155125	0.264935	0.359991	-0.188043	0.519719	0.485241	0.07861	-0.292079	0.310922
Bm10420	WBGene00230681	Bm10420 is an ortholog of O. volvulus OVOC12766 and OVOC12768.	NA	yellow	-0.781427	0.000964885	0.578472	0.0302238	0.738734	0.00254444	-0.611792	0.0200661	0.76231	0.00152564	-0.310761	0.279513	0.481007	0.0816446	0.431925	0.123012	0.226259	0.436673	-0.701967	0.00513248	0.475562	0.0856665	0.490226	0.0751408	0.0416013	0.887708	-0.0291365	0.921238	0.39599	0.161032	0.0542463	0.853871	-0.0455845	0.877028	-0.0146427	0.960376	-0.103028	0.725973	0.242418	0.403695	0.311796	0.277829	-0.196357	0.501074
Bm10422	WBGene00230683	Uncharacterized protein	NA	cyan	0.477333	0.0843433	-0.157135	0.591626	0.0703186	0.811205	0.182321	0.532731	-0.0834206	0.776775	0.529263	0.0516294	-0.120394	0.681827	0.370376	0.192381	0.138264	0.637371	0.214697	0.461069	-0.0441734	0.880809	0.0871633	0.767007	0.603142	0.0224085	-0.261087	0.367268	0.176778	0.545467	0.00950353	0.974278	0.164826	0.573368	0.625992	0.0166277	-0.149205	0.610689	-0.0777199	0.791712	-0.12232	0.676987	0.0661508	0.822227
Bm10424	WBGene00230685	Bm10424 is an ortholog of O. volvulus OVOC10340.	NA	cyan	-0.0526127	0.858231	-0.197205	0.49919	-0.32744	0.253121	0.0377176	0.898139	-0.213157	0.464366	-0.271485	0.347783	-0.0107268	0.970968	-0.250685	0.38734	-0.178081	0.542462	-0.0803617	0.784782	-0.0909831	0.75707	-0.124958	0.670375	-0.199041	0.495122	0.0419061	0.88689	-0.315177	0.272373	-0.0136428	0.96308	0.0312107	0.915649	-0.89884	1.24e-05	-0.00143251	0.996122	0.218547	0.452874	-0.00283021	0.992339	-0.110968	0.70568
Bm10425	WBGene00230686	Uncharacterized protein	NA	grey	0.587183	0.0272633	-0.445384	0.110495	-0.398623	0.158014	0.313272	0.275438	-0.546178	0.0433147	0.136046	0.64283	-0.0753719	0.797885	-0.143343	0.624932	-0.188354	0.519016	0.268728	0.352893	-0.48251	0.080558	-0.364626	0.199916	0.0292509	0.92093	-0.19995	0.493115	-0.140388	0.632158	0.502829	0.0668545	0.0158647	0.957072	0.0882954	0.764058	-0.112681	0.701326	0.0236201	0.936119	-0.381799	0.177955	0.399228	0.157325
Bm10426	WBGene00230687	Bm10426 is an ortholog of O. volvulus OVOC4927 and OVOC10329.	NA	yellow	0.114915	0.695661	-0.0614734	0.834633	-0.685336	0.00682776	0.306347	0.286757	-0.287246	0.319364	-0.379973	0.180212	-0.170343	0.560415	-0.473921	0.0869054	-0.0136482	0.963065	0.112421	0.701986	0.328935	0.250832	-0.110756	0.70622	-0.256437	0.376171	0.598958	0.0236127	-0.768308	0.00132735	-0.133654	0.648737	-0.425159	0.129652	-0.0294776	0.920319	0.398146	0.158558	0.0198644	0.946262	0.153753	0.599726	-0.0559893	0.849224
Bm10427	WBGene00230688	Bm10427 is an ortholog of C. elegans stip-1; in C. elegans, stip-1, is involved in nematode larval development, germ cell development, embryo development, locomotion, regulation of meiotic nuclear division, hermaphrodite genitalia development and regulation of cell proliferation; based on protein domain information, Bm10427 is involved in regulation of transcription, DNA-templated; based on prote…	NA	blue	-0.278026	0.335824	0.36724	0.196467	-0.0257697	0.930318	-0.283847	0.325378	-0.130736	0.655972	0.0713762	0.808413	-0.082826	0.77833	-0.0751704	0.798415	0.086214	0.769482	-0.00329141	0.99109	0.64137	0.0134299	-0.180202	0.537583	-0.06999	0.812073	0.612608	0.019855	-0.599918	0.0233323	0.203539	0.485221	0.0604289	0.837408	-0.458985	0.0987628	0.154579	0.597746	0.317013	0.269436	-0.26892	0.352536	-0.353328	0.215259
Bm10428	WBGene00230689	Uncharacterized protein	NA	blue	0.350062	0.219828	-0.188939	0.517695	-0.505288	0.0653174	0.157869	0.589874	-0.555427	0.0392072	-0.0970201	0.741438	-0.340264	0.233894	-0.39477	0.162445	-0.061795	0.833779	0.380606	0.179428	-0.409824	0.145587	-0.295189	0.30556	-0.285908	0.321724	0.307707	0.284515	-0.349178	0.221075	0.3	0.297367	-0.1725	0.555385	-0.399138	0.157428	0.269892	0.350731	-0.118227	0.687287	-0.184187	0.528472	-0.0530379	0.857095
Bm10429	WBGene00230690	Uncharacterized protein	NA	blue	-0.604563	0.0220102	0.619156	0.0182218	0.496643	0.070836	-0.267787	0.354647	0.457725	0.0998122	0.179305	0.539644	0.193877	0.506605	0.324915	0.257016	0.299721	0.297839	-0.0983184	0.738088	0.830901	0.000232027	0.187801	0.520266	0.212055	0.466733	0.399379	0.157154	-0.0977653	0.739514	-0.325803	0.255642	0.182168	0.533079	0.0670611	0.819817	0.0921588	0.754019	0.0835857	0.776344	-0.03281	0.911342	-0.0382636	0.896672
Bm10430	WBGene00230691	Bma-crn-5 is an ortholog of C. elegans crn-5; in C. elegans, crn-5, is involved in nematode larval development, apoptotic DNA fragmentation, RNA processing, determination of adult lifespan and positive regulation of deoxyribonuclease activity.	NA	turquoise	-0.181749	0.534038	0.486242	0.0779045	0.181968	0.533537	-0.00614259	0.983373	0.40973	0.145688	-0.0490117	0.867853	-0.214582	0.461315	0.0226419	0.93876	0.301667	0.29456	0.0529113	0.857433	0.359573	0.206689	0.44682	0.109214	0.189917	0.51549	0.460257	0.0977115	0.0438047	0.881798	-0.339356	0.235224	-0.241685	0.405161	0.294612	0.306549	0.372689	0.189402	-0.32814	0.252047	0.514103	0.0600145	-0.193296	0.507904
Bm10432	WBGene00230693	Bm10432 is an ortholog of C. elegans mut-7 and ZK1098.3; in C. elegans, mut-7, is involved in negative regulation of transposition, DNA-mediated, nematode larval development, olfactory learning, embryo development, RNA interference and nuclear import; based on protein domain information, Bm10432 is involved in nucleobase-containing compound metabolic process; based on protein domain information, …	NA	salmon	-0.597958	0.0239076	0.307232	0.285296	0.554622	0.0395527	-0.740468	0.00245492	0.16927	0.562925	0.0538588	0.854905	0.241445	0.405642	0.488494	0.0763335	0.31111	0.278945	-0.297005	0.302452	0.339403	0.235156	0.210296	0.470525	0.210866	0.469294	0.00931091	0.974799	0.163829	0.575721	-0.197791	0.49789	0.0397429	0.892697	-0.272328	0.346229	-0.0220314	0.940409	0.397556	0.159232	-0.134722	0.646098	-0.471716	0.0885899
Bm10433	WBGene00230694	Bm10433 is an ortholog of O. volvulus OVOC10316.	NA	blue	-0.189062	0.517418	0.047611	0.871601	-0.193529	0.507382	-0.0926807	0.752665	-0.175799	0.547731	0.0361664	0.902309	0.223806	0.441795	-0.167287	0.567575	-0.00603472	0.983665	-0.0879836	0.76487	0.634608	0.0147722	-0.0559138	0.849425	0.0151067	0.959121	0.314262	0.273843	-0.625796	0.0166719	-0.197899	0.497651	0.268643	0.353052	-0.554595	0.0395642	0.136972	0.640548	0.438741	0.116559	-0.0147842	0.959993	-0.236638	0.415339
Bm10434	WBGene00230695	Bm10434 is an ortholog of O. volvulus OVOC10312.	NA	turquoise	-0.564626	0.0354132	0.657995	0.0105261	0.0965714	0.742597	-0.17463	0.550437	0.111827	0.703497	-0.232247	0.424298	0.00324602	0.991213	0.014026	0.962044	0.428931	0.125921	0.241938	0.404656	0.470455	0.0895638	0.117939	0.688014	-0.166176	0.570187	0.922985	2.55e-06	-0.366116	0.197945	-0.254347	0.380209	-0.296623	0.303104	-0.181427	0.534775	0.551997	0.0406955	-0.185521	0.525437	-0.0321442	0.913134	0.106134	0.718014
Bm10435	WBGene00230696	Bm10435 is an ortholog of C. elegans F10E7.11 and T07F8.4; based on protein domain information, Bm10435 is predicted to have DNA binding activity.	NA	brown	-0.583435	0.0285093	0.815272	0.000380425	0.704594	0.00489797	-0.18017	0.537658	0.837301	0.000186798	-0.188147	0.519486	0.0281439	0.923914	0.371228	0.19128	0.456455	0.100877	-0.0607486	0.836559	0.0108714	0.970577	0.608245	0.0210031	-0.0991545	0.735932	0.313369	0.275282	0.618162	0.018463	-0.0479037	0.870818	-0.00171771	0.99535	-0.0122472	0.966855	0.255944	0.377122	-0.564043	0.0356454	0.414154	0.140962	0.129769	0.658375
Bm10436	WBGene00230697	Bm10436 is an ortholog of O. volvulus OVOC13480.	NA	turquoise	-0.0929831	0.751881	0.307877	0.284234	0.247772	0.393062	0.138707	0.636283	-0.106077	0.718161	0.603298	0.0223645	0.0345502	0.906657	0.258386	0.372427	0.328718	0.251164	0.555752	0.0390681	0.276214	0.339113	-0.232002	0.424802	0.104502	0.722191	0.313466	0.275126	-0.129479	0.659095	-0.0316267	0.914528	0.477457	0.0842517	0.300613	0.296334	0.201216	0.490324	-0.189748	0.515871	-0.615674	0.0190772	0.587778	0.0270692
Bm10438	WBGene00230699	Bm10438 is an ortholog of O. volvulus OVOC10004.	NA	green	0.785753	0.000864526	-0.728929	0.00310048	-0.740313	0.00246284	0.460745	0.0973108	-0.697186	0.00558171	0.400209	0.156213	-0.521101	0.0560308	-0.430644	0.124251	-0.448104	0.108076	0.292158	0.310786	-0.122782	0.675827	-0.507592	0.0639006	0.127694	0.66354	-0.234017	0.420675	-0.535271	0.048554	0.00194919	0.994724	0.203465	0.485384	-0.183717	0.529542	-0.202269	0.488008	0.209365	0.472536	-0.238146	0.412285	-0.283338	0.326283
Bm10439	WBGene00230700	Bm10439 is an ortholog of C. elegans tdp-1; in C. elegans, tdp-1, is involved in hyperosmotic response, response to oxidative stress, determination of adult lifespan and positive regulation of gene expression; based on protein domain information, Bm10439 is predicted to have nucleic acid binding activity and nucleotide binding activity.	NA	brown	-0.565677	0.0349976	0.89573	1.48e-05	0.777195	0.00107185	-0.123563	0.673867	0.778136	0.00104729	0.00916034	0.975206	0.11577	0.693497	0.459622	0.0982357	0.442362	0.113227	0.0918874	0.754723	0.122827	0.675713	0.558394	0.0379521	0.0584569	0.842653	0.391445	0.166333	0.557629	0.0382729	-0.0121236	0.967189	0.0981479	0.738527	0.127069	0.665099	0.172103	0.556311	-0.566228	0.0347812	0.261043	0.367352	0.452791	0.103994
Bm1044	WBGene00221305	Uncharacterized protein		lightcyan	-0.532037	0.0501925	0.688623	0.00646236	0.726602	0.00324548	-0.303939	0.290757	0.63405	0.0148872	-0.016116	0.956392	0.253263	0.382313	0.530528	0.0509703	0.771743	0.00122341	-0.0747639	0.799485	0.123554	0.673891	0.77948	0.00101298	0.189519	0.516388	0.204486	0.483148	0.543546	0.0445393	-0.162316	0.579301	0.173421	0.553244	0.0850039	0.772639	0.541822	0.0453549	-0.295251	0.305452	0.404273	0.151661	0.101258	0.730517
Bm10440	WBGene00230701	Bma-set-11 is an ortholog of C. elegans set-11; in C. elegans, set-11, is involved in determination of adult lifespan and innate immune response.	NA	brown	-0.412223	0.143012	0.729962	0.00303773	0.603379	0.0223417	-0.266657	0.356758	0.251831	0.3851	0.186636	0.522906	0.105493	0.719653	0.390959	0.166906	0.619804	0.018066	0.410577	0.144776	-0.049933	0.86539	0.344164	0.228231	0.109624	0.709104	0.515449	0.0592329	0.343938	0.228557	-0.0448021	0.879124	0.164152	0.574958	-0.143171	0.625352	0.470694	0.0893781	-0.447643	0.108484	-0.0664554	0.82142	0.274515	0.342215
Bm10441	WBGene00230702	Bm10441 is an ortholog of O. volvulus OVOC9997.	NA	brown	-0.465256	0.0936556	0.811695	0.000423309	0.483394	0.0799239	-0.382323	0.17731	0.225843	0.43754	0.059151	0.840806	0.0567106	0.847302	0.248594	0.391443	0.55063	0.0413001	0.222889	0.443716	0.336455	0.239509	0.279785	0.332648	0.14871	0.611887	0.745783	0.0021959	0.0151751	0.958936	0.0682532	0.816663	-0.103604	0.724494	-0.0377844	0.89796	0.495279	0.0717357	-0.214717	0.461026	-0.0248389	0.932829	0.0497976	0.865752
Bm10442	WBGene00230703	Bma-catp-4 is an ortholog of C. elegans catp-4; based on protein domain information, Bma-catp-4 is involved in potassium ion transport and sodium ion transport; based on protein domain information, Bma-catp-4 is predicted to have ATP binding activity, metal ion binding activity, and sodium:potassium-exchanging ATPase activity; based on protein domain information, Bma-catp-4 is an integral compone…	NA	turquoise	-0.459488	0.0983462	0.706269	0.00475288	0.143198	0.625284	0.104415	0.722416	0.296929	0.302581	-0.195935	0.502014	-0.122787	0.675814	-0.00888062	0.975963	0.363726	0.201112	0.448336	0.107871	0.177809	0.543088	0.221685	0.446247	-0.158058	0.589424	0.87569	4.05e-05	-0.0933188	0.751012	-0.386531	0.17219	-0.220136	0.449511	-0.229603	0.429741	0.495292	0.0717269	-0.597899	0.0239253	0.148046	0.613496	0.352079	0.216999
Bm10443	WBGene00230704	Bm10443 is an ortholog of C. elegans ZK970.7 and C06A8.3.	NA	green	-0.434999	0.120072	0.491166	0.0744984	0.440985	0.114486	0.15853	0.588298	0.842279	0.000156794	-0.0244827	0.933791	0.0472973	0.872441	0.23811	0.412357	0.0659534	0.82275	-0.199774	0.493503	0.414359	0.140746	0.44561	0.110293	0.156664	0.592752	0.0608473	0.836296	0.290342	0.313942	-0.406052	0.149696	0.252896	0.383026	-0.164712	0.573637	-0.131085	0.655105	-0.288413	0.317313	0.457608	0.09991	0.145645	0.619325
Bm10444	WBGene00230705	Uncharacterized protein	NA	blue	0.242079	0.404372	-0.285435	0.32256	-0.389913	0.168145	0.175224	0.54906	-0.281216	0.330077	0.230147	0.428617	0.139593	0.634106	-0.309358	0.281804	-0.221935	0.445721	-0.118846	0.685728	0.683521	0.00703627	-0.302372	0.293376	0.21135	0.468252	0.00770286	0.97915	-0.670245	0.00871587	-0.105129	0.720586	0.19171	0.511458	0.197508	0.498518	-0.0321641	0.913081	0.489613	0.0755609	-0.0928884	0.752127	-0.166023	0.570548
Bm10445	WBGene00230706	Bma-hlh-3 is an ortholog of C. elegans hlh-3; in C. elegans, hlh-3, is involved in transcription from RNA polymerase II promoter, gonad development, serotonin metabolic process, positive regulation of programmed cell death, regulation of oviposition, axon extension and regulation of axon extension involved in axon guidance; based on protein domain information, Bma-hlh-3 is predicted to have DNA b…	NA	blue	-0.284175	0.324794	-0.0621964	0.832713	0.295082	0.305743	-0.421227	0.133621	-0.0784108	0.789898	-0.183658	0.529677	0.36891	0.194284	0.245492	0.397571	-0.0426566	0.884877	-0.0659983	0.822631	-0.430426	0.124463	-0.189941	0.515437	0.119939	0.682974	-0.257776	0.373596	0.368257	0.195136	-0.0448564	0.878978	-0.223305	0.442843	-0.378831	0.181634	-0.253942	0.380994	0.128384	0.661821	-0.375106	0.186319	0.127146	0.664909
Bm10447	WBGene00230708	Bm10447 is an ortholog of O. volvulus OVOC9981.	NA	turquoise	-0.0642164	0.827353	0.417395	0.137565	-0.214353	0.461805	0.355321	0.212501	-0.0212866	0.94242	-0.173291	0.553545	-0.151246	0.60576	-0.222372	0.444802	0.243937	0.400662	0.576935	0.0307701	0.00756315	0.979528	0.034298	0.907336	-0.289094	0.316121	0.821962	0.000309632	-0.27876	0.334496	-0.150021	0.608718	-0.241069	0.406397	0.0505154	0.863833	0.521925	0.0555745	-0.607011	0.0213367	0.0626764	0.831439	0.48576	0.078244
Bm10448	WBGene00230709	Bm10448 is an ortholog of C. elegans Y54G9A.4; based on protein domain information, Bm10448 is involved in metal ion transport and transmembrane transport; based on protein domain information, Bm10448 is predicted to have metal ion transmembrane transporter activity; based on protein domain information, Bm10448 is localized to the membrane.	NA	green	-0.394343	0.16294	0.35069	0.218945	0.589314	0.0265734	-0.201306	0.490125	0.827793	0.00025698	-0.090168	0.759188	0.190175	0.514909	0.34691	0.224294	0.0967201	0.742212	-0.59178	0.0257911	0.335647	0.240709	0.587452	0.0271756	0.209581	0.47207	-0.289362	0.315652	0.51123	0.0617074	-0.0971194	0.741181	0.142289	0.627505	0.159765	0.585357	-0.192526	0.509628	0.0286068	0.922666	0.567433	0.0343116	-0.174538	0.550651
Bm10449	WBGene00230710	Uncharacterized protein	NA	black	-0.280992	0.330479	-0.274548	0.342155	0.0332363	0.910194	-0.726476	0.00325351	-0.240301	0.40794	-0.34029	0.233856	0.501499	0.0676968	0.258496	0.372215	0.0510369	0.86244	-0.709972	0.00444412	0.187644	0.520623	0.00761428	0.97939	-0.0439162	0.881499	-0.330757	0.248059	-0.142986	0.625803	0.274331	0.342552	-0.2025	0.4875	-0.155665	0.595141	-0.168853	0.563902	0.90384	9.25e-06	-0.18867	0.518304	-0.557609	0.0382813
Bm1045	WBGene00221306	Based on protein domain information, Bm1045 is predicted to have ATP binding activity and motor activity; based on protein domain information, Bm1045 is localized to the myosin complex.		pink	-0.314788	0.272998	0.0617868	0.833801	-0.0177556	0.95196	0.0933618	0.7509	0.0194324	0.947429	-0.0431581	0.883532	-0.0521435	0.859483	0.290098	0.314366	0.358724	0.207842	0.374662	0.186883	-0.0035224	0.990465	0.151723	0.604611	-0.0829595	0.777981	0.241714	0.405104	-0.00497251	0.98654	-0.915888	4.26e-06	-0.0587201	0.841953	-0.0849134	0.772875	0.241155	0.406225	-0.3015	0.29484	-0.0620793	0.833024	0.0967944	0.74202
Bm10450	WBGene00230711	Bm10450 is an ortholog of C. elegans Y111B2A.10; based on protein domain information, Bm10450 is predicted to have metal ion binding activity and nucleic acid binding activity.	NA	brown	-0.289727	0.315015	0.639797	0.0137336	0.291441	0.31203	-0.269247	0.351927	-0.0456413	0.876876	0.262257	0.365047	0.061533	0.834475	0.1212	0.6798	0.361383	0.204247	0.238264	0.412046	0.48034	0.0821295	-0.123222	0.674724	0.0782034	0.790443	0.695826	0.00571489	-0.326897	0.253955	0.450837	0.105682	0.179369	0.539497	-0.185923	0.524523	0.341722	0.231766	0.0534166	0.856085	-0.443313	0.112362	0.144445	0.622245
Bm10451	WBGene00230712	Bm10451 is an ortholog of O. volvulus OVOC5994.	NA	turquoise	-0.240075	0.408395	0.651038	0.0116756	0.342179	0.231102	-0.0823835	0.779487	0.280475	0.331407	-0.10076	0.731799	0.0736669	0.802373	0.0496114	0.86625	0.467788	0.091647	0.146528	0.617179	0.0399937	0.892024	0.254385	0.380134	-0.0699524	0.812172	0.529993	0.0512482	0.144467	0.622191	0.414534	0.140561	-0.101543	0.729786	0.208338	0.47476	0.554804	0.0394742	-0.366373	0.197606	0.0874508	0.766258	0.38753	0.170989
Bm10452	WBGene00230713	Bm10452 is an ortholog of C. elegans npp-22; in C. elegans, npp-22, is involved in embryo development.	NA	brown	-0.592953	0.0254253	0.793315	0.000709276	0.694855	0.00581149	-0.150749	0.606958	0.469417	0.0903704	0.295265	0.305429	0.0769089	0.793843	0.483724	0.0796883	0.52356	0.0546772	0.377385	0.183443	0.228292	0.432452	0.213436	0.463768	0.0953193	0.745833	0.478788	0.0832672	0.301738	0.294439	-0.272222	0.346423	0.345892	0.225748	-0.177906	0.542864	0.253176	0.382481	-0.453433	0.103443	-0.215851	0.458604	0.348345	0.222254
Bm10453	WBGene00230714	Bm10453 is an ortholog of C. elegans sir-2.2 and sir-2.3; based on protein domain information, Bm10453 is involved in protein deacetylation; based on protein domain information, Bm10453 is predicted to have NAD+ binding activity, hydrolase activity, acting on carbon-nitrogen (but not peptide) bonds, in linear amides, and zinc ion binding activity.	NA	turquoise	-0.367297	0.196392	0.650568	0.0117564	0.178273	0.542018	0.0583801	0.842857	0.084907	0.772892	-0.000910089	0.997536	0.015459	0.958169	0.0766706	0.79447	0.335331	0.24118	0.529521	0.0514948	0.202266	0.488014	-0.0106346	0.971217	0.0919231	0.75463	0.828849	0.000248269	-0.186242	0.5238	-0.16448	0.574185	-0.153567	0.600175	-0.218822	0.45229	0.385317	0.173658	-0.41759	0.137363	-0.224019	0.441349	0.585147	0.027935
Bm10454	WBGene00230715	Bma-spat-1 is an ortholog of O. volvulus OVOC5984.	NA	brown	-0.525411	0.0536743	0.845359	0.000140283	0.662156	0.00988156	-0.413196	0.141976	0.560523	0.0370701	-0.0864802	0.768787	0.145623	0.619377	0.267197	0.355748	0.44753	0.108584	-0.180946	0.535876	0.342777	0.230235	0.39292	0.1646	0.0687619	0.815318	0.460284	0.0976901	0.260125	0.369101	0.409894	0.145511	-0.0731167	0.803823	0.120237	0.682222	0.326594	0.254422	-0.14132	0.629875	0.15842	0.588559	0.0713754	0.808415
Bm10455	WBGene00230716	Based on protein domain information, Bm10455 is involved in protein phosphorylation; based on protein domain information, Bm10455 is predicted to have ATP binding activity and protein kinase activity.	NA	green	-0.490322	0.075075	0.492279	0.0737438	0.67682	0.00784924	-0.0998186	0.734222	0.956604	8.78e-08	-0.137143	0.640128	0.131452	0.654193	0.410683	0.144661	0.105472	0.719707	-0.438486	0.116796	0.152099	0.603705	0.580905	0.029374	0.0690026	0.814682	-0.202974	0.486461	0.662118	0.0098873	-0.105703	0.719115	0.159148	0.586825	0.0264064	0.9286	-0.236035	0.416564	-0.245171	0.398208	0.506669	0.0644656	0.0590297	0.841129
Bm10456	WBGene00230717	Bma-mdt-29 is an ortholog of O. volvulus OVOC5977.	NA	turquoise	-0.527936	0.0523272	0.263383	0.362916	0.0561399	0.848823	-0.190049	0.515193	0.0482969	0.869766	-0.428553	0.126292	0.55157	0.0408838	0.0859232	0.77024	0.350302	0.21949	-0.109976	0.708207	0.36488	0.199579	0.0375567	0.898572	0.0530318	0.857112	0.394373	0.162905	-0.272943	0.345097	-0.244639	0.399265	-0.344778	0.227346	-0.0828965	0.778146	0.394667	0.162564	0.185934	0.524498	-0.124197	0.67228	0.392949	0.164566
Bm10457	WBGene00230718	Bm10457 is an ortholog of O. volvulus OVOC5975.	NA	turquoise	-0.106767	0.716394	0.359653	0.206581	-0.105819	0.718821	0.0212975	0.942391	-0.272187	0.346488	-0.0560799	0.848983	-0.194411	0.505412	-0.110124	0.70783	0.371898	0.190417	0.572591	0.0323537	-0.113165	0.700099	-0.164895	0.573206	-0.177234	0.544413	0.745623	0.00220337	-0.27332	0.344404	0.0692806	0.813947	-0.229647	0.429651	-0.218679	0.452593	0.586494	0.0274892	-0.352525	0.216377	-0.325159	0.256638	0.262526	0.364537
Bm10458	WBGene00230719	Bm10458 is an ortholog of O. volvulus OVOC5973.	NA	pink	0.00448616	0.987856	0.150349	0.607925	0.197066	0.499499	-0.11695	0.690511	0.174332	0.551129	-0.100546	0.732349	0.314751	0.273056	0.034459	0.906903	0.0357209	0.903508	-0.365639	0.198575	0.0264306	0.928535	0.156053	0.594213	0.377243	0.183621	-0.11916	0.684934	0.0705159	0.810684	0.64578	0.0126063	0.158861	0.587508	-0.54077	0.0458578	0.00170718	0.995379	0.278886	0.334269	0.102638	0.726973	0.147072	0.615857
Bm10460	WBGene00230721	Uncharacterized protein	NA	yellow	-0.538608	0.0469044	0.314455	0.273533	0.479723	0.0825806	-0.193338	0.50781	0.281886	0.328876	0.126844	0.665661	0.105324	0.720086	0.293044	0.309252	0.270195	0.350168	0.214951	0.460526	0.0380917	0.897133	0.0727321	0.804837	0.00817293	0.977878	0.0775112	0.792261	0.33847	0.236528	-0.665528	0.00938182	0.130873	0.65563	-0.0804093	0.784657	0.11434	0.697117	-0.257686	0.373768	-0.13603	0.642871	0.143867	0.623655
Bm10461	WBGene00230722	Bm10461 is an ortholog of O. volvulus OVOC5922, OVOC5924 and OVOC5925.	NA	purple	-0.150101	0.608523	0.366198	0.197837	-0.00489452	0.986751	0.0319893	0.913552	-0.0186551	0.949529	-0.0594473	0.840018	0.0238713	0.935441	-0.0489662	0.867975	0.73779	0.00259428	0.283557	0.325894	0.193	0.508565	0.210674	0.469708	0.0592345	0.840584	0.583193	0.028591	-0.220352	0.449054	-0.12465	0.671146	-0.0503931	0.86416	0.0330398	0.910723	0.99907	9.33e-18	-0.212758	0.465222	0.0521719	0.859408	0.112877	0.700828
Bm10463	WBGene00230724	Bm10463 is an ortholog of O. volvulus OVOC5916; based on protein domain information, Bm10463 is predicted to have methyltransferase activity.	NA	turquoise	0.0222174	0.939906	0.357997	0.208832	-0.0157621	0.957349	0.241871	0.404789	-0.0819653	0.780582	0.138016	0.63798	0.419617	0.135269	0.085583	0.771128	0.248932	0.390778	0.433766	0.121245	0.22736	0.434385	0.0258536	0.930091	0.213136	0.464412	0.555264	0.0392771	-0.290512	0.313645	0.0635661	0.829078	0.205479	0.48098	-0.0860285	0.769965	0.246712	0.395155	-0.210052	0.471052	-0.175631	0.548118	0.662507	0.00982858
Bm10465	WBGene00230726	Bm10465 is an ortholog of O. volvulus OVOC3693, OVOC6177, OVOC6331 and OVOC7393.	NA	green	0.157141	0.591613	-0.0572597	0.84584	-0.235594	0.41746	-0.278207	0.335496	-0.614668	0.0193297	0.231445	0.425946	0.0879802	0.764879	-0.237503	0.413585	-0.00653567	0.982309	0.0207606	0.943841	0.452219	0.104487	-0.408505	0.147015	0.237733	0.41312	0.310122	0.280554	-0.701198	0.00520273	0.472124	0.0882768	0.000597589	0.998382	-0.128322	0.661976	0.192054	0.510687	0.617157	0.0187092	-0.453699	0.103215	-0.202422	0.487671
Bm10466	WBGene00230727	Uncharacterized protein	NA	magenta	-0.277113	0.337479	0.38404	0.175209	0.733445	0.00283362	-0.30479	0.289339	0.331025	0.247653	0.515636	0.0591251	0.16825	0.565315	0.821499	0.000314157	0.422205	0.132626	0.0801846	0.785246	0.0699677	0.812131	0.351053	0.218435	0.0940237	0.749186	-0.148394	0.612653	0.547874	0.0425391	0.0384248	0.896238	0.559168	0.0376299	0.383825	0.175471	-0.183068	0.531023	-0.126647	0.666153	-0.229415	0.430129	0.0818823	0.780799
Bm10468	WBGene00230729	Bm10468 is an ortholog of C. elegans F53B2.5; based on protein domain information, Bm10468 is involved in protein import into nucleus; based on protein domain information, Bm10468 is predicted to have protein transporter activity; based on protein domain information, Bm10468 is localized to the cytoplasm and the nucleus.	NA	turquoise	-0.306139	0.287102	0.564923	0.0352955	-0.0853096	0.771841	0.125485	0.669056	-0.00709652	0.980791	-0.0792997	0.787566	-0.166866	0.568565	-0.116693	0.691161	0.341539	0.232033	0.527857	0.052369	0.351706	0.217521	-0.027799	0.924844	-0.150233	0.608206	0.972786	5.53e-09	-0.437342	0.117864	-0.303529	0.291441	-0.228349	0.432335	-0.113264	0.699847	0.552661	0.0404041	-0.405308	0.150516	-0.100646	0.732092	0.261205	0.367045
Bm10474	WBGene00230735	Bm10474 is an ortholog of O. volvulus OVOC3753.	NA	red	-0.410257	0.145119	-0.0270811	0.92678	0.437326	0.117879	-0.232652	0.423467	0.447183	0.108891	-0.289875	0.314757	0.483966	0.079515	0.376051	0.185124	0.0912122	0.756476	-0.396981	0.159892	-0.276235	0.339076	0.277589	0.336616	-0.327581	0.252905	-0.537917	0.0472429	0.67592	0.00796368	-0.188087	0.51962	0.0564362	0.848033	0.310758	0.279517	-0.211476	0.467979	-0.0490602	0.867724	0.142366	0.627318	0.136239	0.642356
Bm10478	WBGene00230739	Bm10478 is an ortholog of O. volvulus OVOC6168; based on protein domain information, Bm10478 is involved in protein dephosphorylation; based on protein domain information, Bm10478 is predicted to have protein tyrosine phosphatase activity.	NA	brown	0.787417	0.000828236	-0.745062	0.00222972	-0.602886	0.0224808	0.294491	0.306759	-0.518806	0.0573154	0.217993	0.454049	-0.110154	0.707754	-0.29082	0.313109	-0.456043	0.101224	-0.130535	0.656469	-0.10665	0.716694	-0.198757	0.49575	0.148387	0.612669	-0.49252	0.073581	-0.336286	0.239759	0.311009	0.279108	0.2201	0.449587	0.0388611	0.895066	-0.345449	0.226383	0.418792	0.136119	0.056246	0.84854	-0.308465	0.283268
Bm10479	WBGene00230740	Bma-gip-1 is an ortholog of O. volvulus OVOC9234; based on protein domain information, Bma-gip-1 is involved in microtubule nucleation; based on protein domain information, Bma-gip-1 is predicted to have gamma-tubulin binding activity; based on protein domain information, Bma-gip-1 is localized to the microtubule organizing center and the spindle pole.	NA	turquoise	-0.196192	0.501442	0.755667	0.00177198	0.236848	0.414912	0.197968	0.497498	0.192839	0.508927	0.273326	0.344394	-0.229265	0.430438	0.0825689	0.779003	0.474344	0.0865853	0.595018	0.0247908	0.309389	0.281753	0.213775	0.463042	0.156142	0.594	0.852944	0.000105548	-0.149467	0.610057	-0.0429173	0.884177	0.130967	0.655397	-0.0260626	0.929527	0.554238	0.0397184	-0.539651	0.0463976	-0.00661546	0.982093	0.500081	0.068603
Bm10480	WBGene00230741	Proteomic studies indicate that Bm10480 is enriched in the reproductive tract.	NA	midnightblue	-0.402887	0.153204	0.520947	0.0561163	0.506251	0.0647227	-0.280356	0.331621	0.280259	0.331795	0.0885018	0.763521	0.226146	0.436908	0.759166	0.00163858	0.984088	2.26e-10	0.11451	0.696685	0.139146	0.635204	0.602616	0.0225572	0.213285	0.464092	0.297625	0.301395	0.267285	0.355584	-0.145702	0.619184	0.174171	0.551502	0.125505	0.669007	0.607591	0.0211792	-0.164737	0.573577	-0.0397963	0.892554	0.0720218	0.80671
Bm10481	WBGene00230742	Bm10481 is an ortholog of O. volvulus OVOC6169; based on protein domain information, Bm10481 is predicted to have ATP binding activity and nucleic acid binding activity.	NA	brown	-0.248463	0.391701	0.750934	0.00196598	0.556429	0.0387799	-0.248278	0.392065	0.267906	0.354425	0.253869	0.381136	0.0889962	0.762235	0.259919	0.369494	0.537063	0.0476631	0.202303	0.487932	0.182344	0.532677	0.266735	0.356612	0.0884528	0.763649	0.502074	0.0673322	0.186085	0.524157	0.464955	0.0938969	0.251097	0.386534	0.0929351	0.752006	0.448274	0.107927	-0.264703	0.360426	-0.0685327	0.815924	0.185873	0.524637
Bm10482	WBGene00230743	Bm10482 is an ortholog of C. elegans lsy-12; in C. elegans, lsy-12, is involved in receptor-mediated endocytosis, locomotion, positive regulation of growth, positive regulation of vulval development and hermaphrodite genitalia development; based on protein domain information, Bm10482 is involved in regulation of transcription, DNA-templated; based on protein domain information, Bm10482 is predict…	NA	red	-0.00267851	0.992749	-0.0837191	0.775995	0.503891	0.0661876	-0.145553	0.619547	0.426181	0.128635	0.0354241	0.904306	0.0401725	0.891544	0.403731	0.152263	-0.0755769	0.797345	-0.247109	0.39437	-0.580347	0.0295673	0.336492	0.239453	0.106983	0.715844	-0.715741	0.00399454	0.927107	1.85e-06	0.0248234	0.932871	0.0834338	0.776741	0.241281	0.405972	-0.445466	0.110422	-0.208291	0.474864	0.249684	0.3893	-0.00363062	0.990172
Bm10483	WBGene00230744	Bm10483 is an ortholog of C. elegans T04B2.3.	NA	yellow	0.668085	0.00901607	-0.782969	0.000928102	-0.858122	8.61e-05	0.636536	0.0143795	-0.493485	0.0729318	-0.202774	0.486899	-0.366394	0.197579	-0.582137	0.0289505	-0.525927	0.0533971	0.215842	0.458623	-0.508286	0.0634776	-0.412377	0.142848	-0.220919	0.447858	-0.267672	0.354862	-0.282071	0.328545	-0.191702	0.511475	-0.332776	0.245008	0.114117	0.697684	-0.154609	0.597672	-0.137593	0.63902	0.0543496	0.853596	0.0938439	0.749651
Bm10484	WBGene00230745	Bm10484 is an ortholog of O. volvulus OVOC3961; based on protein domain information, Bm10484 is involved in NAD biosynthetic process; based on protein domain information, Bm10484 is predicted to have nicotinate-nucleotide diphosphorylase (carboxylating) activity.	NA	turquoise	-0.0383741	0.896375	-0.345038	0.226973	0.118665	0.686182	-0.148495	0.612408	-0.212566	0.465636	0.157353	0.591105	0.377707	0.18304	0.246321	0.395928	0.074237	0.800872	-0.103486	0.724796	-0.0852872	0.771899	-0.14053	0.631809	0.0800747	0.785534	-0.494333	0.0723649	0.138611	0.636519	-0.0904528	0.758448	0.172212	0.556057	0.359119	0.207306	-0.101232	0.730586	0.332061	0.246086	-0.359833	0.206337	0.247906	0.392798
Bm10485	WBGene00230746	Bm10485 is an ortholog of O. volvulus OVOC3963.	NA	green	-0.529365	0.0515758	0.811633	0.000424084	0.66829	0.0089873	-0.108441	0.712121	0.833393	0.000213463	-0.0101665	0.972484	0.085225	0.772062	0.342331	0.230882	0.389887	0.168175	-0.229315	0.430335	0.428464	0.126379	0.566786	0.0345631	0.194719	0.504725	0.293618	0.308262	0.316985	0.269481	0.146453	0.617361	0.254289	0.380322	-0.200255	0.492441	0.188961	0.517645	-0.227188	0.434742	0.366384	0.197592	0.181954	0.533569
Bm10487	WBGene00230748	Bm10487 is an ortholog of C. elegans B0310.2; based on protein domain information, Bm10487 is predicted to have nucleic acid binding activity.	NA	blue	0.22744	0.43422	-0.505526	0.0651702	-0.369339	0.193726	0.0291275	0.921262	-0.151997	0.603952	-0.061286	0.835131	0.205022	0.481977	-0.230529	0.42783	-0.355034	0.212897	-0.561622	0.0366207	0.424524	0.130288	-0.141818	0.628657	0.0783698	0.790006	-0.420701	0.134157	-0.412008	0.143242	0.0956407	0.745002	0.115604	0.693915	0.0340315	0.908053	-0.279221	0.333665	0.684632	0.00690804	0.113854	0.69835	-0.40419	0.151754
Bm10489	WBGene00230750	Bm10489 is an ortholog of O. volvulus OVOC3973; proteomic studies indicate that Bm10489 is enriched in the reproductive tract.	NA	yellow	-0.558137	0.0380598	0.802359	0.000553804	0.865907	6.25e-05	-0.386438	0.172302	0.766199	0.00139459	0.0884207	0.763732	0.338506	0.236475	0.541716	0.0454053	0.553925	0.0398536	-0.278418	0.335114	0.402256	0.15391	0.592363	0.0256089	0.215926	0.458445	0.163336	0.576888	0.496818	0.0707206	0.202148	0.488273	0.260105	0.36914	0.232589	0.423596	0.219618	0.450607	-0.125147	0.669901	0.238322	0.411929	0.0828431	0.778285
Bm1049	WBGene00221310	Bm1049 is an ortholog of O. volvulus OVOC705; based on protein domain information, Bm1049 is predicted to have 2 iron, 2 sulfur cluster binding activity and electron carrier activity.	6106034	blue	-0.11249	0.701813	0.268763	0.352828	-0.0953482	0.745758	-0.171409	0.557928	-0.266926	0.356256	0.211121	0.468746	0.107631	0.714187	-0.131713	0.653546	0.245736	0.397087	0.0418067	0.887157	0.766016	0.00140055	-0.185268	0.526012	0.00101169	0.997261	0.564843	0.0353272	-0.704103	0.00494116	0.268888	0.352596	0.165653	0.571418	0.0687834	0.815261	0.412483	0.142736	0.388206	0.170178	-0.297307	0.301937	-0.126342	0.666916
Bm10490	WBGene00230751	Uncharacterized protein	NA	yellow	0.451299	0.105282	-0.491045	0.0745811	-0.88443	2.67e-05	0.562564	0.0362389	-0.626033	0.0166185	-0.0239481	0.935234	-0.324415	0.257791	-0.5151	0.0594346	-0.305102	0.288821	0.461623	0.096592	0.0159427	0.956861	-0.381099	0.178818	-0.216669	0.456861	0.283026	0.32684	-0.736019	0.00268979	-0.437961	0.117285	-0.181058	0.535621	-0.0200124	0.945862	0.0791697	0.787907	-0.0611627	0.835458	-0.0730215	0.804074	0.0648773	0.825601
Bm10491	WBGene00230752	Bm10491 is an ortholog of O. volvulus OVOC12490, OVOC12497 and OVOC12501.	NA	yellow	-0.602182	0.0226806	0.606332	0.0215218	0.960337	5.16e-08	-0.434524	0.120524	0.77931	0.00101728	0.0974476	0.740334	0.305135	0.288767	0.685533	0.00680534	0.395997	0.161025	-0.275442	0.340521	0.0639534	0.82805	0.575809	0.0311748	0.186422	0.523391	-0.177126	0.544663	0.804121	0.000526973	-0.0363781	0.90174	0.287963	0.318103	0.0750489	0.798735	-0.0925357	0.753041	-0.170876	0.559172	0.192878	0.508839	0.0782395	0.790348
Bm10493	WBGene00230754	Bm10493 is an ortholog of O. volvulus OVOC12495, OVOC12500 and OVOC12547.	NA	yellow	-0.592957	0.025424	0.568435	0.0339245	0.966555	1.88e-08	-0.470035	0.0898892	0.704895	0.00487163	0.163841	0.575693	0.3133	0.275395	0.706384	0.00474304	0.367851	0.195666	-0.247288	0.394017	0.063097	0.830322	0.458389	0.0992579	0.19435	0.505548	-0.2067	0.478319	0.779313	0.0010172	-0.00226056	0.993881	0.317438	0.26876	0.0736122	0.802517	-0.150207	0.608267	-0.116754	0.691008	0.039302	0.893882	0.0767611	0.794232
Bm10495	WBGene00230756	Uncharacterized protein	NA	yellow	-0.566638	0.0346211	0.545397	0.0436758	0.962017	3.99e-08	-0.501887	0.0674505	0.645242	0.0127046	0.194475	0.505268	0.325851	0.255567	0.709314	0.00449776	0.374103	0.187595	-0.22121	0.447246	0.0346267	0.906452	0.498268	0.0697742	0.213744	0.463109	-0.212935	0.464844	0.781953	0.000952204	-0.01882	0.949084	0.332555	0.245341	0.0732593	0.803447	-0.13753	0.639176	-0.0963133	0.743263	0.0707003	0.810197	0.0600363	0.838452
Bm1050	WBGene00221311	Bm1050 is an ortholog of O. volvulus OVOC13424.		brown	-0.323841	0.258684	0.592796	0.0254742	0.546514	0.0431604	-0.164703	0.573658	0.466043	0.0930285	0.209016	0.473291	0.256277	0.376478	0.20846	0.474496	0.138487	0.636821	-0.14878	0.611719	0.33286	0.244882	0.287647	0.318658	0.0320943	0.913269	0.163959	0.575415	0.173191	0.553778	0.428067	0.12677	0.587744	0.0270803	-0.371854	0.190474	-0.0268139	0.927501	-0.0125407	0.966061	0.105822	0.718811	0.146969	0.616108
Bm10500	WBGene00230761	Bm10500 is an ortholog of C. elegans spr-1 and rcor-1; based on protein domain information, Bm10500 is predicted to have DNA binding activity.	NA	blue	-0.194924	0.504266	0.181486	0.53464	0.0269255	0.9272	0.0221907	0.939978	-0.0888655	0.762575	0.0973558	0.740571	0.348037	0.222691	0.0102224	0.972332	0.183722	0.529532	0.105176	0.720466	0.550971	0.0411488	-0.27979	0.332639	0.298352	0.300159	0.322055	0.261471	-0.407523	0.148085	-0.0958648	0.744422	-0.0511989	0.862006	0.24048	0.40758	0.229524	0.429904	0.194591	0.505011	-0.41324	0.14193	0.463738	0.0948745
Bm10502	WBGene00230763	Bm10502 is an ortholog of C. elegans C18C4.5; proteomic studies indicate that Bm10502 is enriched in the digestive tract.	NA	brown	0.82227	0.000306644	-0.706903	0.00469883	-0.451791	0.104856	0.475494	0.0857177	-0.394878	0.162319	0.291601	0.311751	-0.345922	0.225705	-0.269261	0.351902	-0.649742	0.0118999	0.185037	0.526536	-0.545284	0.0437282	-0.363891	0.200891	0.114101	0.697724	-0.583116	0.0286171	0.066974	0.820047	0.168085	0.565702	0.0622891	0.832467	0.24813	0.392357	-0.599856	0.0233504	-0.0675788	0.818447	-0.0688951	0.814966	0.0665437	0.821186
Bm10503	WBGene00230764	Bm10503 is an ortholog of C. elegans F53E10.6; based on protein domain information, Bm10503 is involved in rRNA processing.	NA	turquoise	0.108179	0.712788	0.0906861	0.757842	-0.391101	0.166739	0.143778	0.623869	-0.53621	0.0480855	-0.0342828	0.907377	-0.116107	0.692643	-0.238931	0.410699	0.311975	0.277539	0.604411	0.0220526	-0.0227161	0.93856	-0.267574	0.355045	-0.0579665	0.843958	0.699601	0.00535113	-0.530051	0.0512181	-0.0596969	0.839354	-0.307044	0.285607	-0.0172936	0.953209	0.630412	0.015655	-0.188274	0.519199	-0.344718	0.227433	0.281827	0.328982
Bm10504	WBGene00230765	Uncharacterized protein	NA	yellow	0.380746	0.179254	-0.491772	0.0740871	-0.669896	0.00876381	0.389119	0.169089	-0.714131	0.00411619	0.0745552	0.800034	-0.239001	0.410558	-0.304062	0.290552	-0.0435907	0.882372	0.632028	0.0153103	-0.286524	0.320636	-0.420966	0.133887	-0.209108	0.473093	0.174528	0.550675	-0.445765	0.110155	-0.494022	0.0725725	-0.172253	0.555961	0.137075	0.640296	0.239969	0.408607	-0.170383	0.560323	-0.330891	0.247856	0.156333	0.593543
Bm10505	WBGene00230766	Bm10505 is an ortholog of O. volvulus OVOC7380; proteomic studies indicate that Bm10505 is enriched in the digestive tract.	NA	tan	-0.135273	0.644737	0.248052	0.392511	0.496228	0.0711086	-0.247567	0.393465	0.137693	0.638775	0.591963	0.0257338	0.276268	0.339016	0.481966	0.0809497	0.199872	0.493286	-0.10528	0.7202	0.402936	0.153148	0.115317	0.694644	0.285827	0.321866	-0.147754	0.614202	0.074273	0.800777	0.322355	0.261001	0.83765	0.000184552	-0.229302	0.430363	-0.188203	0.519359	0.322639	0.260558	-0.29107	0.312675	-0.0413808	0.8883
Bm10506	WBGene00230767	Bm10506 is an ortholog of O. volvulus OVOC7376.	NA	red	-0.453467	0.103414	0.243642	0.401251	0.748944	0.00205242	-0.382289	0.177353	0.722949	0.0034839	-0.0967154	0.742225	0.383458	0.175919	0.586198	0.0275868	0.193822	0.506728	-0.541294	0.0456071	-0.0432721	0.883226	0.508764	0.0631881	0.0466506	0.874172	-0.523355	0.0547893	0.818856	0.000341039	-0.0287572	0.92226	0.15306	0.601392	0.306345	0.286761	-0.274496	0.34225	-0.00288779	0.992183	0.281414	0.329721	-0.0569619	0.846633
Bm10507	WBGene00230768	Bm10507 is an ortholog of O. volvulus OVOC7370.	NA	brown	-0.0338218	0.908618	0.618707	0.0183306	0.521346	0.0558946	0.191019	0.513011	0.515926	0.058958	0.478809	0.083252	-0.269926	0.350668	0.247683	0.393238	0.243026	0.40248	0.234461	0.41977	0.171837	0.55693	0.253107	0.382616	0.153162	0.601146	0.218843	0.452245	0.328	0.252262	0.343924	0.228577	0.455921	0.101327	0.295649	0.30477	0.0778017	0.791498	-0.48734	0.0771357	0.0587038	0.841996	0.352902	0.215852
Bm10509	WBGene00230770	Bm10509 is an ortholog of O. volvulus OVOC7359.	NA	green	-0.00109951	0.997024	0.269997	0.350536	0.37246	0.189694	0.189069	0.517402	0.711051	0.0043571	-0.0018559	0.994976	0.0605357	0.837124	0.159506	0.585973	-0.047196	0.872712	-0.321251	0.262732	0.0723409	0.805868	0.289151	0.316022	0.11253	0.701711	-0.252028	0.384716	0.475679	0.0855786	0.28619	0.321225	0.177177	0.544545	0.341459	0.23215	-0.239343	0.409867	-0.26606	0.357878	0.353886	0.214485	0.151374	0.605452
Bm1051	WBGene00221312	Bm1051 is an ortholog of O. volvulus OVOC659.		turquoise	0.161585	0.581034	-0.449434	0.106907	0.242345	0.40384	-0.312225	0.277133	0.0271932	0.926478	0.0364938	0.901429	0.129377	0.65935	0.280851	0.33073	-0.318737	0.266697	-0.408583	0.14693	-0.555668	0.0391038	0.0465424	0.874462	-0.00256184	0.993065	-0.901528	1.06e-05	0.654323	0.0111213	0.211875	0.467122	0.0748402	0.799284	0.174488	0.550767	-0.66178	0.00993846	0.231456	0.425922	0.0184202	0.950164	-0.318655	0.266826
Bm10510	WBGene00230771	Bm10510 is an ortholog of O. volvulus OVOC7358.	NA	blue	-0.363352	0.20161	0.572661	0.0323276	0.466541	0.0926328	-0.249311	0.390033	0.468501	0.0910866	0.220563	0.448609	0.24483	0.398886	0.21958	0.450686	0.243971	0.400596	-0.312966	0.275934	0.879092	3.46e-05	0.241355	0.405823	0.297481	0.301641	0.267357	0.355449	-0.115116	0.695152	0.157984	0.589598	0.281893	0.328864	0.212745	0.465252	0.0915028	0.755721	0.236159	0.416311	0.100833	0.731612	-0.11507	0.695268
Bm10512	WBGene00230773	Bm10512 is an ortholog of C. elegans F32D8.4.	NA	pink	0.0591701	0.840755	0.138318	0.637239	0.0817769	0.781075	-0.247446	0.393705	-0.260749	0.367913	0.129577	0.658851	0.210146	0.470849	-0.0116184	0.968556	0.152366	0.603063	-0.0188516	0.948998	0.113212	0.699978	-0.358548	0.208082	0.369168	0.193948	0.167105	0.568003	-0.251984	0.384802	0.700074	0.00530684	0.0721111	0.806474	-0.438496	0.116787	0.176776	0.54547	0.353152	0.215504	-0.547735	0.0426021	0.04055	0.89053
Bm10513	WBGene00230774	Bm10513 is an ortholog of O. volvulus OVOC7337.	NA	red	-0.239338	0.409879	0.114742	0.696098	0.590899	0.0260687	-0.356341	0.211097	0.332171	0.245919	0.0250059	0.932379	0.0309033	0.916477	0.429954	0.124922	-0.0365089	0.901389	-0.119622	0.683771	-0.56041	0.0371165	0.140274	0.632437	-0.0223068	0.939665	-0.443741	0.111975	0.815265	0.000380504	0.0967192	0.742215	0.0887342	0.762916	-0.210206	0.470718	-0.423413	0.131405	-0.183461	0.530127	-0.0653913	0.824239	-0.0616232	0.834235
Bm10514	WBGene00230775	Bm10514 is an ortholog of O. volvulus OVOC7320.	NA	green	0.639934	0.013707	-0.816512	0.000366399	-0.675901	0.00796608	0.15146	0.605245	-0.86687	6e-05	0.139112	0.635287	-0.150916	0.606558	-0.382632	0.176931	-0.476488	0.084973	0.138307	0.637264	-0.353936	0.214415	-0.637015	0.0142831	-0.241798	0.404936	-0.354513	0.213617	-0.408854	0.146637	0.290083	0.314393	-0.0393212	0.89383	0.168697	0.564267	-0.277961	0.335942	0.365812	0.198347	-0.456877	0.100522	-0.124924	0.670461
Bm10515	WBGene00230776	Bm10515 is an ortholog of O. volvulus OVOC7328.	NA	yellow	-0.383063	0.176403	0.567784	0.0341757	0.764645	0.00144581	-0.216679	0.456841	0.541973	0.0452832	0.390486	0.167466	0.0787386	0.789038	0.48676	0.0775409	0.27305	0.344901	-0.00779998	0.978887	0.216775	0.456635	0.360601	0.205299	-0.0435486	0.882484	-0.00823518	0.97771	0.520727	0.0562387	0.111903	0.703304	0.456491	0.100847	0.488048	0.0766425	-0.0781023	0.790708	-0.2373	0.413996	0.0352444	0.90479	0.221212	0.447243
Bm10516	WBGene00230777	Bma-col-121 is an ortholog of O. volvulus OVOC7319 and OVOC7326; proteomic studies indicate that Bma-col-121 is enriched in the reproductive tract.	NA	yellow	-0.394108	0.163214	0.370614	0.192072	0.877536	3.72e-05	-0.554177	0.0397446	0.393983	0.163359	0.263876	0.361985	0.384138	0.17509	0.688231	0.00650512	0.406455	0.149253	-0.154582	0.597737	-0.0971001	0.741231	0.373871	0.18789	0.269245	0.351932	-0.305322	0.288455	0.75992	0.00161089	0.075876	0.796559	0.275515	0.340387	0.275496	0.340421	-0.0756641	0.797116	-0.00795312	0.978473	-0.0858988	0.770304	0.0490522	0.867745
Bm10517	WBGene00230778	Uncharacterized protein	NA	turquoise	-0.339852	0.234498	0.622816	0.0173547	0.0488935	0.86817	-0.00544825	0.985252	-0.016577	0.955146	0.00556792	0.984928	-0.0893381	0.761345	0.0749454	0.799007	0.487816	0.0768038	0.532311	0.050052	0.334954	0.241743	0.112253	0.702415	-0.0702851	0.811293	0.952347	1.53e-07	-0.343152	0.229692	-0.264825	0.360198	-0.147458	0.61492	-0.0782329	0.790366	0.578628	0.0301688	-0.364966	0.199465	-0.113464	0.69934	0.240973	0.406589
Bm10518	WBGene00230779	Bm10518 is an ortholog of O. volvulus OVOC7308.	NA	turquoise	-0.353067	0.215623	0.60267	0.0225419	-0.0182956	0.950501	0.0884386	0.763686	0.0248728	0.932738	-0.0542733	0.853799	-0.149707	0.609475	-0.101446	0.730035	0.337495	0.237967	0.529924	0.0512841	0.356902	0.210329	-0.0346151	0.906483	-0.143811	0.623789	0.965155	2.4e-08	-0.392491	0.165103	-0.31811	0.267691	-0.205944	0.479966	-0.119556	0.683938	0.534925	0.0487273	-0.414231	0.140881	-0.117008	0.690365	0.273302	0.344438
Bm10519	WBGene00230780	Bm10519 is an ortholog of O. volvulus OVOC7306.	NA	turquoise	-0.30228	0.293531	-0.0357048	0.903551	0.38697	0.171662	-0.298201	0.300416	0.228687	0.431634	0.166562	0.56928	0.13405	0.64776	0.365689	0.198509	0.126468	0.666599	-0.267927	0.354385	0.118325	0.687042	0.280033	0.332202	-0.239302	0.40995	-0.41219	0.143047	0.372001	0.190284	-0.271315	0.348098	0.306767	0.286064	0.498566	0.0695806	-0.148293	0.612898	0.147283	0.615346	0.102438	0.727486	-0.212006	0.46684
Bm10523	WBGene00230784	Bm10523 is an ortholog of C. elegans Y39B6A.9.	NA	tan	0.288299	0.317513	0.0341871	0.907635	0.0270083	0.926976	0.498694	0.0694975	0.124571	0.671343	0.593099	0.0253801	0.152482	0.602784	0.0916804	0.75526	-0.0100692	0.972747	0.194477	0.505264	0.453565	0.10333	0.100308	0.732961	0.526612	0.0530305	-0.0609045	0.836144	-0.169454	0.562494	-0.12209	0.677565	0.713288	0.00418108	0.0962415	0.743449	-0.0965341	0.742693	-0.0273636	0.926018	0.0546287	0.852851	0.440686	0.114761
Bm10524	WBGene00230785	Bm10524 is an ortholog of C. elegans C15C8.4; based on protein domain information, Bm10524 is predicted to have heparin binding activity and low-density lipoprotein particle receptor binding activity; based on protein domain information, Bm10524 is localized to the endoplasmic reticulum.	NA	red	0.38949	0.168647	-0.531629	0.0504017	-0.787617	0.000823963	0.185468	0.525556	-0.738541	0.00255458	-0.0463122	0.875079	-0.132148	0.652467	-0.647106	0.0123665	-0.485692	0.0782919	0.0381241	0.897047	0.20174	0.489171	-0.692534	0.00604768	-0.12622	0.667219	0.116701	0.691143	-0.887424	2.3e-05	0.194841	0.504451	-0.139043	0.635457	-0.331442	0.247021	-0.0661803	0.822149	0.507535	0.0639352	-0.35807	0.208733	-0.174995	0.549591
Bm10525	WBGene00230786	Bm10525 is an ortholog of O. volvulus OVOC7063.	NA	turquoise	-0.330042	0.249144	0.594422	0.0249727	-0.0610337	0.835801	0.135124	0.645105	0.0521528	0.859459	-0.100898	0.731445	-0.165243	0.572384	-0.091746	0.75509	0.356973	0.210231	0.496497	0.0709318	0.369809	0.193115	-0.0193809	0.947568	-0.15368	0.599902	0.970944	8.16e-09	-0.417429	0.137531	-0.281489	0.329587	-0.231186	0.426479	-0.106139	0.718001	0.545949	0.0434206	-0.419621	0.135264	-0.101958	0.72872	0.26932	0.351793
Bm10526	WBGene00230787	Bm10526 is an ortholog of O. volvulus OVOC7064.	NA	blue	-0.18904	0.517468	0.00951581	0.974244	0.151773	0.60449	-0.250744	0.387224	0.10842	0.712174	0.233049	0.422656	0.120654	0.681173	0.283398	0.326178	0.0449416	0.87875	-0.254601	0.379716	0.624381	0.0169935	0.0364999	0.901413	0.200001	0.493002	-0.0871973	0.766918	-0.153108	0.601278	-0.328915	0.250863	0.173908	0.552112	0.231361	0.426119	-0.209157	0.472988	0.3831	0.176357	-0.0767126	0.794359	-0.471674	0.0886225
Bm10527	WBGene00230788	Bm10527 is an ortholog of O. volvulus OVOC7065.	NA	brown	-0.146533	0.617165	0.692546	0.00604644	0.494116	0.0725092	0.0836682	0.776128	0.416178	0.138835	0.475286	0.085874	-0.363185	0.201833	0.252287	0.38421	0.273564	0.343957	0.327139	0.253584	0.216773	0.456639	0.104967	0.721001	0.0918319	0.754867	0.408743	0.146757	0.181107	0.535508	0.316411	0.270397	0.432859	0.122113	-0.037766	0.898009	0.107067	0.715628	-0.450312	0.10614	-0.149927	0.608945	0.198517	0.496283
Bm10528	WBGene00230789	Bma-tag-261 is an ortholog of C. elegans tag-261.	NA	turquoise	-0.239899	0.408747	0.411447	0.143842	-0.149339	0.610366	-0.00550816	0.98509	-0.230479	0.427934	0.0984646	0.737711	-0.100766	0.731783	-0.153739	0.599761	0.205797	0.480286	0.384889	0.174177	0.612479	0.0198881	-0.263872	0.361994	-0.133849	0.648255	0.863151	7.02e-05	-0.690274	0.00628468	-0.0717886	0.807325	-0.0934501	0.750671	0.000328027	0.999112	0.399396	0.157135	-0.00650852	0.982382	-0.358544	0.208087	0.130676	0.656119
Bm10529	WBGene00230790	Bm10529 is an ortholog of O. volvulus OVOC7083.	NA	black	0.380046	0.180121	0.144913	0.621105	-0.239223	0.410111	0.806874	0.000487168	0.0677751	0.817928	0.252836	0.383143	-0.367954	0.195532	-0.0608082	0.8364	0.0789741	0.78842	0.697613	0.00554038	-0.106557	0.716932	0.125819	0.668221	0.114875	0.695761	0.379125	0.181267	-0.0662595	0.821939	-0.269187	0.35204	0.0848634	0.773006	0.370978	0.191602	0.175322	0.548835	-0.761559	0.00155203	0.161677	0.580816	0.721187	0.00360366
Bm10530	WBGene00230791	Bm10530 is an ortholog of C. elegans ZK622.1; based on protein domain information, Bm10530 is involved in protein phosphorylation; based on protein domain information, Bm10530 is predicted to have protein kinase activity.	6104974	turquoise	-0.521116	0.0560223	0.711393	0.00432983	0.164584	0.573938	-0.126156	0.667379	0.234247	0.420206	-0.162508	0.578847	-0.145563	0.619522	0.0433994	0.882885	0.443592	0.112109	0.293147	0.309074	0.396867	0.160023	0.185688	0.525057	-0.158335	0.588762	0.89911	1.22e-05	-0.220753	0.44821	-0.302438	0.293265	-0.245585	0.397388	-0.162054	0.579921	0.537848	0.0472767	-0.351988	0.217126	0.0574772	0.845261	-0.00124043	0.996642
Bm10531	WBGene00230792	Bm10531 is an ortholog of O. volvulus OVOC7085.	NA	green	-0.542236	0.0451582	0.542043	0.0452498	0.6407	0.0135587	-0.300578	0.296392	0.883029	2.86e-05	-0.298809	0.299384	0.134297	0.647148	0.293175	0.309026	0.050034	0.86512	-0.571116	0.0329048	0.14789	0.613873	0.542216	0.0451677	-0.0379722	0.897455	-0.0959457	0.744213	0.568144	0.0340365	0.142194	0.627738	0.0226023	0.938867	-0.208498	0.474414	-0.212782	0.465172	-0.101782	0.729171	0.522159	0.0554455	-0.161423	0.581417
Bm10532	WBGene00230793	Bm10532 is an ortholog of O. volvulus OVOC7087.	NA	red	-0.0772015	0.793074	-0.00728864	0.980271	0.44083	0.114628	-0.250217	0.388256	0.583882	0.0283583	-0.222507	0.444518	0.0326835	0.911682	0.232846	0.423071	-0.112142	0.702697	-0.610318	0.0204514	-0.302965	0.292384	0.388266	0.170106	0.0714425	0.808238	-0.63595	0.014498	0.769566	0.0012885	0.217647	0.454781	-0.123293	0.674546	0.232242	0.42431	-0.366171	0.197873	-0.0128331	0.96527	0.46794	0.091527	-0.315	0.272657
Bm10533	WBGene00230794	Bm10533 is an ortholog of O. volvulus OVOC7088.	NA	turquoise	0.238042	0.412496	-0.238562	0.411443	0.403567	0.152445	-0.332699	0.245124	-0.112739	0.701178	0.481372	0.0813795	0.196463	0.500839	0.440388	0.115035	-0.034872	0.905791	-0.154909	0.596954	-0.316823	0.26974	-0.0179784	0.951358	0.314205	0.273935	-0.695423	0.00575485	0.502919	0.0667982	0.453576	0.10332	0.425789	0.129024	0.219568	0.450711	-0.441668	0.11386	0.290015	0.314512	-0.310139	0.280526	-0.125364	0.669358
Bm10534	WBGene00230795	Bm10534 is an ortholog of O. volvulus OVOC7090.	NA	pink	-0.556238	0.0388612	0.3663	0.197702	0.479756	0.0825567	-0.226059	0.437091	0.545975	0.0434084	-0.267016	0.356087	0.482067	0.0808771	0.460781	0.0972811	0.424541	0.130271	-0.163111	0.577419	0.0454805	0.877306	0.710242	0.00442216	0.046754	0.873895	0.0181869	0.950795	0.478898	0.0831862	-0.607307	0.0212563	0.0188531	0.948994	-0.0184555	0.950069	0.170663	0.55967	-0.204156	0.483871	0.502361	0.0671505	0.113174	0.700075
Bm10535	WBGene00230796	Bma-dnj-22 is an ortholog of C. elegans dnj-22; in C. elegans, dnj-22, is involved in reproduction, nematode larval development, receptor-mediated endocytosis, embryo development, regulation of meiotic nuclear division, inductive cell migration and regulation of cell proliferation; based on protein domain information, Bma-dnj-22 is predicted to have nucleic acid binding activity and nucleotide bi…	NA	brown	-0.272018	0.3468	0.763857	0.00147237	0.451945	0.104723	0.171738	0.557162	0.524012	0.0544312	0.20159	0.489501	-0.33878	0.236072	0.187369	0.521245	0.429305	0.125556	0.457069	0.100361	0.0162718	0.955971	0.288033	0.31798	0.0208706	0.943544	0.55837	0.0379623	0.301155	0.295421	-0.0788758	0.788678	0.20477	0.482527	-0.15001	0.608743	0.38417	0.175051	-0.750159	0.00199931	0.103746	0.724129	0.296317	0.303628
Bm10536	WBGene00230797	Bm10536 is an ortholog of O. volvulus OVOC7095.	NA	turquoise	-0.380677	0.17934	0.702932	0.0050453	0.0685635	0.815842	0.166814	0.568686	0.199813	0.493417	-0.00130293	0.996473	-0.0697469	0.812715	-0.0600141	0.838511	0.372391	0.189784	0.461431	0.0967486	0.464968	0.0938865	0.0366965	0.900884	-0.187673	0.520558	0.94392	3.98e-07	-0.354678	0.213388	-0.211362	0.468226	0.028639	0.922579	-0.146259	0.617832	0.527227	0.0527031	-0.448137	0.108047	-0.0659328	0.822804	0.329085	0.250603
Bm10537	WBGene00230798	Bm10537 is an ortholog of O. volvulus OVOC7096.	NA	yellow	-0.499364	0.0690644	0.251808	0.385145	0.43918	0.116151	-0.470538	0.0894992	0.015484	0.958101	0.241532	0.405468	0.46825	0.0912834	0.326334	0.254823	0.34866	0.221807	-0.0560026	0.849189	0.427578	0.127252	-0.103604	0.724494	-0.220252	0.449267	0.0614682	0.834647	0.00366537	0.990078	-0.07217	0.806319	0.363621	0.201251	0.315492	0.271868	0.149148	0.610827	0.268006	0.354238	-0.458645	0.0990457	-0.0330486	0.910699
Bm10544	WBGene00230805	Bma-unc-34 is an ortholog of C. elegans unc-34; in C. elegans, unc-34, is involved in axonal fasciculation, motor neuron axon guidance, cell migration, axon regeneration, dorsal/ventral axon guidance and axon extension.	NA	turquoise	0.0765992	0.794657	-0.0524686	0.858615	0.438256	0.117011	-0.392704	0.164853	-0.176166	0.54688	0.348503	0.222029	0.148228	0.613056	0.504019	0.0661078	0.261225	0.367007	0.103183	0.725575	-0.536057	0.0481617	0.033614	0.909177	0.217138	0.455864	-0.39493	0.162259	0.538869	0.0467772	0.367083	0.196673	0.281344	0.329847	-0.0340787	0.907926	-0.101233	0.730583	0.0606374	0.836854	-0.407457	0.148157	-0.00238702	0.993538
Bm10545	WBGene00230806	Uncharacterized protein	NA	lightyellow	0.254274	0.38035	0.176611	0.545854	0.155718	0.595015	0.134603	0.646393	0.0109203	0.970444	0.436847	0.118328	0.00153907	0.995834	0.394451	0.162815	0.531081	0.0506844	0.267922	0.354394	0.161368	0.581549	0.258301	0.372588	0.898882	1.24e-05	0.12625	0.667144	-0.00463942	0.987441	-0.0242604	0.934391	0.223996	0.441396	-0.0278378	0.924739	0.339846	0.234506	-0.0614126	0.834795	-0.0774576	0.792401	0.139621	0.634039
Bm10546	WBGene00230807	Bm10546 is an ortholog of O. volvulus OVOC7123.	NA	brown	0.749225	0.00204004	-0.634436	0.0148076	-0.576645	0.0308741	0.748663	0.00206489	-0.275089	0.341165	0.367044	0.196724	-0.274173	0.342841	-0.273876	0.343385	-0.375336	0.186028	0.227642	0.433799	-0.0975894	0.739968	-0.164189	0.574871	0.111541	0.704224	-0.396349	0.160619	-0.228911	0.43117	-0.191352	0.512263	0.375384	0.185967	0.268203	0.35387	-0.243615	0.401304	-0.0785314	0.789582	0.109589	0.709191	0.132351	0.651965
Bm10547	WBGene00230808	Bm10547 is an ortholog of O. volvulus OVOC7118; based on protein domain information, Bm10547 is involved in regulation of TOR signaling.	NA	blue	-0.171597	0.557488	0.376794	0.184187	0.0340844	0.907911	0.171977	0.556604	0.0097894	0.973504	0.31581	0.271359	0.0502479	0.864548	-0.137576	0.639062	0.0465098	0.874549	0.26668	0.356715	0.535101	0.0486392	-0.315701	0.271533	-0.0800044	0.785718	0.491951	0.0739653	-0.467096	0.092193	0.154814	0.597182	0.526701	0.0529832	-0.438345	0.116927	0.153958	0.599236	-0.00627084	0.983026	-0.392239	0.165399	0.27323	0.34457
Bm10548	WBGene00230809	Bm10548 is an ortholog of O. volvulus OVOC7115.	NA	yellow	0.651385	0.011616	-0.58079	0.0294137	-0.942879	4.43e-07	0.648435	0.0121295	-0.497117	0.0705247	-0.138518	0.636746	-0.41185	0.14341	-0.663217	0.00972209	-0.55699	0.0385424	0.213971	0.462622	-0.0897549	0.760262	-0.423656	0.13116	-0.134106	0.64762	0.0806545	0.784015	-0.651147	0.0116568	-0.0738003	0.802022	-0.265454	0.359015	-0.102113	0.728321	-0.138126	0.63771	-0.0179489	0.951438	0.0714559	0.808203	-0.0311278	0.915872
Bm10549	WBGene00230810	Bm10549 is an ortholog of O. volvulus OVOC7111; based on protein domain information, Bm10549 is involved in microtubule-based process; based on protein domain information, Bm10549 is localized to the dynein complex.	NA	yellow	0.472173	0.0882389	-0.573472	0.0320277	-0.923693	2.41e-06	0.579247	0.029951	-0.472516	0.0879764	-0.162872	0.577985	-0.363859	0.200934	-0.594517	0.0249436	-0.410546	0.144808	0.182523	0.532268	0.080448	0.784556	-0.382871	0.176638	-0.209879	0.471426	0.115772	0.693492	-0.715468	0.00401499	-0.352683	0.216157	-0.254695	0.379535	-0.0239128	0.935329	-0.00519087	0.985949	0.0458451	0.87633	0.0568259	0.846995	-0.123606	0.673761
Bm10550	WBGene00230811	Bm10550 is an ortholog of O. volvulus OVOC7105; based on protein domain information, Bm10550 is localized to the cytoplasm.	NA	turquoise	-0.380775	0.179219	0.645746	0.0126125	0.0146239	0.960427	0.101973	0.728681	0.135237	0.644827	-0.119571	0.683899	-0.137589	0.63903	0.0185414	0.949837	0.423382	0.131436	0.477161	0.0844717	0.346436	0.224971	0.168214	0.565401	-0.132549	0.651474	0.960195	5.27e-08	-0.315069	0.272546	-0.366645	0.197248	-0.216882	0.456409	-0.0985757	0.737424	0.543472	0.044574	-0.464538	0.0942307	0.0382585	0.896685	0.261652	0.366195
Bm10555	WBGene00230816	Bm10555 is an ortholog of C. elegans bre-2, T15D6.5, T09F5.1, T09E11.10, F14B6.6, F14B6.4, E03H4.11, C54C8.3, C47F8.6, C47F8.5 and C47F8.3; based on protein domain information, Bm10555 is involved in protein glycosylation; based on protein domain information, Bm10555 is predicted to have galactosyltransferase activity; based on protein domain information, Bm10555 is localized to the membrane.	NA	blue	-0.347699	0.223171	0.794723	0.000683004	0.426659	0.12816	0.00383387	0.989622	0.278098	0.335694	0.45599	0.101269	-0.0165636	0.955182	0.233514	0.421703	0.504996	0.0654987	0.408845	0.146646	0.674739	0.00811588	0.162324	0.579281	0.198881	0.495476	0.739683	0.00249515	-0.180741	0.536348	-0.0847596	0.773277	0.368673	0.194592	0.152999	0.601538	0.441704	0.113827	-0.282434	0.327897	-0.146849	0.616399	0.313218	0.275526
Bm10556	WBGene00230817	Bm10556 is an ortholog of C. elegans F43H9.3 and C53A5.16.	NA	blue	-0.414454	0.140646	0.691109	0.0061963	0.181681	0.534193	0.0148182	0.959901	0.25028	0.388131	0.181892	0.53371	0.0624159	0.83213	-0.0225416	0.939031	0.309635	0.28135	0.189061	0.517421	0.847584	0.00012925	0.0607209	0.836632	0.0423413	0.885722	0.794916	0.000679456	-0.468155	0.0913583	-0.123447	0.674159	0.272946	0.345091	-0.194756	0.50464	0.40356	0.152454	-0.0724884	0.805479	-0.0426991	0.884763	0.118731	0.686018
Bm10557	WBGene00230818	Bm10557 is an ortholog of C. elegans col-43 and sqt-3; based on protein domain information, Bm10557 is a structural constituent of cuticle.	NA	black	-0.305772	0.28771	-0.213248	0.464172	0.11267	0.701355	-0.731739	0.00293217	-0.29598	0.304203	-0.174197	0.551442	0.519674	0.0568273	0.155769	0.594893	0.00686738	0.981411	-0.565499	0.0350678	0.202766	0.486916	-0.111438	0.704486	0.102227	0.728029	-0.282397	0.327963	-0.165544	0.571676	0.218273	0.453454	-0.0496416	0.866169	-0.417056	0.137918	-0.126635	0.666184	0.896041	1.45e-05	-0.28315	0.326619	-0.454233	0.10276
Bm10558	WBGene00230819	Bm10558 is an ortholog of O. volvulus OVOC7016.	NA	tan	-0.165303	0.572244	-0.358379	0.208311	-0.405123	0.15072	-0.252501	0.383793	-0.35331	0.215284	-0.602658	0.0225455	0.175414	0.548621	-0.342934	0.230007	-0.262225	0.365109	-0.331064	0.247594	-0.0565365	0.847766	-0.343692	0.228912	-0.114535	0.696622	-0.0230564	0.937641	-0.391862	0.165842	-0.0808515	0.783498	-0.559552	0.0374708	-0.642035	0.0133032	-0.0261186	0.929377	0.5066	0.0645078	-0.127661	0.663623	-0.258493	0.372221
Bm10559	WBGene00230820	Bm10559 is an ortholog of O. volvulus OVOC7015.	NA	turquoise	-0.422214	0.132617	0.715136	0.00403996	0.107544	0.714409	0.0796633	0.786613	0.272824	0.345316	-0.159561	0.585843	-0.117873	0.688182	-0.0262053	0.929142	0.367321	0.19636	0.396106	0.160899	0.332638	0.245217	0.294728	0.30635	-0.128415	0.661744	0.921997	2.74e-06	-0.194071	0.506171	-0.362572	0.202652	-0.211839	0.467199	-0.104529	0.722122	0.515052	0.0594626	-0.509911	0.0624964	0.241158	0.406219	0.262743	0.364127
Bm1056	WBGene00221317	Uncharacterized protein		brown	0.0737604	0.802127	0.479623	0.0826542	0.363159	0.201868	0.301759	0.294405	0.405802	0.149972	0.605791	0.0216704	-0.174743	0.550176	0.33411	0.243005	0.221193	0.447283	0.225253	0.43877	0.405569	0.150229	0.368421	0.194922	0.260766	0.367881	0.19078	0.513547	0.100827	0.731628	0.178653	0.541143	0.653008	0.0113407	0.308272	0.283584	-0.018262	0.950592	-0.310425	0.28006	0.133804	0.648368	0.334832	0.241925
Bm10560	WBGene00230821	Bm10560 is an ortholog of O. volvulus OVOC7007 and OVOC12949.	NA	turquoise	-0.289483	0.315441	-0.130769	0.655888	0.395758	0.1613	-0.346268	0.225211	0.136967	0.640561	-0.0664711	0.821379	0.108496	0.711979	0.405253	0.150577	-0.11608	0.692712	-0.25914	0.370982	-0.464657	0.0941358	-0.00915891	0.97521	-0.36223	0.203111	-0.571016	0.0329425	0.5926	0.025535	0.154235	0.598569	0.102507	0.72731	0.00703345	0.980962	-0.498516	0.0696131	0.0832548	0.777209	-0.247577	0.393446	0.0354983	0.904106
Bm10561	WBGene00230822	Bm10561 is an ortholog of C. elegans tbcb-1.	NA	yellow	-0.68311	0.00708411	0.758078	0.00167917	0.714644	0.00407711	-0.621839	0.0175829	0.398756	0.157862	-0.109387	0.709707	0.309603	0.281402	0.506506	0.0645654	0.575885	0.0311474	-0.158529	0.588299	0.178044	0.542546	0.391556	0.166202	0.0480484	0.87043	0.378254	0.182354	0.292829	0.309624	0.296342	0.303584	0.0535994	0.855597	-0.370225	0.192576	0.292916	0.309474	0.0185862	0.949715	-0.0705271	0.810654	-0.00287042	0.99223
Bm10562	WBGene00230823	Bm10562 is an ortholog of C. elegans pcm-1; in C. elegans, pcm-1, is involved in protein methylation, determination of adult lifespan, embryo development, regulation of autophagy, peptidyl-aspartic acid modification, multicellular organismal response to stress and response to starvation; based on protein domain information, Bm10562 is involved in cellular protein modification process; based on pr…	NA	turquoise	-0.426447	0.12837	0.793081	0.000713716	0.269166	0.352079	-0.150494	0.607575	0.366682	0.1972	-0.089305	0.761431	0.0118444	0.967944	0.0695145	0.813329	0.440133	0.11527	0.118882	0.685636	0.532456	0.0499777	0.323804	0.258741	-0.012824	0.965294	0.829361	0.00024413	-0.171837	0.556929	-0.0262168	0.929111	-0.0835919	0.776327	-0.0804938	0.784436	0.492083	0.0738763	-0.262417	0.364744	0.210876	0.469272	-0.0491281	0.867542
Bm10564	WBGene00230825	Bm10564 is an ortholog of O. volvulus OVOC6990.	NA	green	0.0880466	0.764706	-0.484304	0.0792744	-0.402188	0.153985	-0.442314	0.11327	-0.752247	0.00191057	-0.220327	0.449109	0.302032	0.293946	-0.197955	0.497527	-0.120037	0.682726	-0.227404	0.434293	0.0434414	0.882772	-0.445898	0.110036	-0.0187958	0.949149	-0.0762388	0.795605	-0.518813	0.0573115	0.225756	0.43772	-0.392686	0.164875	-0.0742776	0.800765	0.0247152	0.933163	0.767423	0.00135525	-0.438483	0.116798	-0.340109	0.234121
Bm10565	WBGene00230826	Uncharacterized protein	NA	turquoise	-0.38167	0.178113	0.600429	0.023184	0.126853	0.665638	-0.0957759	0.744652	-0.00701735	0.981005	0.100936	0.731346	-0.153302	0.60081	0.054814	0.852357	0.383324	0.176083	0.485857	0.0781755	0.408369	0.147163	-0.0212033	0.942645	0.101084	0.730967	0.868126	5.68e-05	-0.334629	0.242229	-0.336694	0.239154	-0.147842	0.613991	-0.208644	0.474097	0.46076	0.0972985	-0.256534	0.375983	-0.210806	0.469423	0.117667	0.688702
Bm10566	WBGene00230827	Bm10566 is an ortholog of O. volvulus OVOC6980.	NA	turquoise	-0.426034	0.12878	0.703998	0.00495043	0.0712365	0.808782	0.136905	0.640714	0.319567	0.265383	-0.209727	0.471753	-0.133442	0.649262	0.0616842	0.834073	0.430015	0.124862	0.365275	0.199056	0.355084	0.212827	0.295943	0.304267	-0.141943	0.628352	0.919767	3.23e-06	-0.215338	0.459698	-0.358242	0.208498	-0.234248	0.420204	-0.0842325	0.774654	0.509416	0.0627941	-0.521259	0.0559429	0.187478	0.520997	0.264204	0.361367
Bm10567	WBGene00230828	Bm10567 is an ortholog of O. volvulus OVOC6979.	NA	brown	-0.550812	0.0412192	0.82255	0.000303956	0.722506	0.00351366	-0.242964	0.402603	0.72272	0.00349926	-0.106658	0.716674	0.222465	0.444606	0.325264	0.256475	0.304862	0.28922	-0.0919396	0.754588	0.12178	0.678344	0.306047	0.287254	0.0483081	0.869736	0.321897	0.261718	0.471804	0.0885223	0.245677	0.397205	0.0565474	0.847737	-0.167535	0.566994	0.0838735	0.775592	-0.363645	0.201219	0.0920804	0.754222	0.252019	0.384734
Bm10568	WBGene00230829	Bm10568 is an ortholog of C. elegans tsen-2; based on protein domain information, Bm10568 is involved in tRNA splicing, via endonucleolytic cleavage and ligation; based on protein domain information, Bm10568 is predicted to have nucleic acid binding activity and tRNA-intron endonuclease activity.	NA	brown	-0.78801	0.000815601	0.614594	0.0193485	0.487043	0.0773429	-0.326747	0.254186	0.549083	0.0419923	-0.232665	0.423441	0.389714	0.16838	0.386114	0.172693	0.436083	0.119047	-0.289039	0.316217	0.657623	0.0105852	0.354243	0.21399	0.180195	0.537599	0.369079	0.194063	-0.0118669	0.967884	-0.329301	0.250274	-0.066925	0.820177	-0.177305	0.544249	0.227787	0.433499	0.121922	0.677985	0.0893674	0.761269	0.117247	0.689762
Bm10569	WBGene00230830	Uncharacterized protein	NA	turquoise	-0.316549	0.270177	0.636981	0.0142899	-0.0039872	0.989207	0.0633772	0.829579	0.0401505	0.891603	-0.0685436	0.815895	-0.12773	0.66345	-0.0478439	0.870978	0.403349	0.152688	0.489789	0.0754403	0.353178	0.215467	0.109945	0.708285	-0.108274	0.712545	0.981184	6.15e-10	-0.371655	0.190729	-0.226009	0.437193	-0.200698	0.491463	-0.0902584	0.758953	0.57439	0.0316908	-0.401258	0.15503	-0.00723575	0.980414	0.250572	0.387561
Bm10570	WBGene00230831	Bm10570 is an ortholog of O. volvulus OVOC6967.	NA	turquoise	-0.213435	0.463771	0.448289	0.107913	-0.206644	0.478442	0.165624	0.571486	-0.0955115	0.745336	-0.00355297	0.990382	-0.294573	0.306617	-0.156505	0.593132	0.280153	0.331985	0.511639	0.0614645	0.425876	0.128937	-0.0433128	0.883117	-0.0882452	0.764189	0.933435	1.09e-06	-0.571048	0.0329305	-0.360528	0.205399	-0.157569	0.590591	-0.251227	0.38628	0.509296	0.0628666	-0.293538	0.3084	-0.0782332	0.790365	0.0890729	0.762035
Bm10571	WBGene00230832	Bm10571 is an ortholog of O. volvulus OVOC6964.	NA	turquoise	-0.576702	0.0308536	0.547302	0.0427997	0.235137	0.418391	-0.498255	0.0697825	0.0786082	0.789381	-0.14453	0.622038	0.145469	0.619752	0.0200658	0.945718	0.504048	0.0660897	-0.126571	0.666342	0.601423	0.0228974	0.085195	0.77214	-0.0536943	0.855344	0.625023	0.0168469	-0.340629	0.23336	0.0341873	0.907634	-0.0951397	0.746297	-0.280312	0.331699	0.621332	0.0177022	0.251343	0.386052	-0.0919517	0.754556	-0.313811	0.27457
Bm10573	WBGene00230834	Uncharacterized protein	NA	red	-0.0400579	0.891851	-0.0542552	0.853847	-0.327456	0.253096	-0.252162	0.384454	-0.554351	0.0396695	-0.0235366	0.936344	0.240247	0.408047	-0.192686	0.50927	0.101473	0.729965	-0.0150182	0.959361	0.550391	0.0414064	-0.303424	0.291616	0.199552	0.493994	0.424749	0.130062	-0.799561	0.000598633	0.0873314	0.766569	-0.170812	0.55932	-0.226379	0.436423	0.303436	0.291596	0.61226	0.0199448	-0.354071	0.214228	-0.159472	0.586055
Bm10574	WBGene00230835	Bm10574 is an ortholog of C. elegans T05B11.1.	NA	red	-0.0201734	0.945427	0.512131	0.0611733	0.5951	0.0247658	0.226325	0.436535	0.471301	0.0889092	0.518743	0.057351	-0.240644	0.40725	0.348008	0.222732	0.239559	0.409433	0.446576	0.109431	-0.213079	0.464534	0.259588	0.370126	0.25348	0.381891	0.0570912	0.846289	0.604957	0.0219007	0.0425018	0.885292	0.463839	0.0947933	0.12548	0.669068	0.00898635	0.975677	-0.685032	0.00686233	0.0152598	0.958707	0.513208	0.0605386
Bm10575	WBGene00230836	Bm10575 is an ortholog of O. volvulus OVOC6954.	NA	magenta	-0.363145	0.201886	0.303871	0.29087	0.377296	0.183555	-0.153505	0.600324	0.173642	0.552731	0.203714	0.484837	0.00222291	0.993983	0.681875	0.0072296	0.332862	0.244879	0.318342	0.267323	0.0412818	0.888566	0.25715	0.374799	-0.0469618	0.873339	0.181937	0.533607	0.279786	0.332647	-0.533744	0.0493225	0.0526012	0.858261	0.326589	0.25443	-0.148616	0.612115	-0.306574	0.286383	-0.197892	0.497667	0.127697	0.663533
Bm10576	WBGene00230837	Based on protein domain information, Bm10576 is involved in protein phosphorylation; based on protein domain information, Bm10576 is predicted to have protein tyrosine kinase activity.	NA	turquoise	-0.314735	0.273082	0.71399	0.00412699	0.132167	0.652421	-0.0543994	0.853463	0.0680057	0.817318	0.0082797	0.977589	-0.0587229	0.841945	0.0800097	0.785704	0.466737	0.092477	0.407508	0.148102	0.38689	0.171757	0.119964	0.682909	-0.0363357	0.901854	0.942045	4.82e-07	-0.312176	0.277213	0.0481038	0.870282	-0.124816	0.67073	-0.0386405	0.895659	0.531721	0.0503545	-0.310789	0.279466	-0.110332	0.7073	0.237529	0.413533
Bm10577	WBGene00230838	Bm10577 is an ortholog of O. volvulus OVOC6953.	NA	turquoise	-0.379525	0.18077	0.506341	0.0646669	-0.101674	0.72945	0.167857	0.566238	0.101318	0.730365	-0.212037	0.466772	-0.0932531	0.751182	-0.0694827	0.813413	0.284228	0.324701	0.457742	0.0997977	0.312591	0.276541	0.0896188	0.760615	-0.197152	0.499308	0.884391	2.68e-05	-0.352898	0.215857	-0.552229	0.0405934	-0.278042	0.335796	-0.142128	0.627898	0.445497	0.110395	-0.448957	0.107326	0.0602236	0.837954	0.267238	0.355672
Bm10578	WBGene00230839	Bma-glh-4 is an ortholog of O. volvulus OVOC6952; based on protein domain information, Bma-glh-4 is predicted to have ATP binding activity and nucleic acid binding activity.	NA	brown	-0.322583	0.260645	0.581467	0.0291803	0.481618	0.0812014	-0.193556	0.507322	0.135011	0.645384	0.263689	0.362338	0.437121	0.118071	0.229812	0.429308	0.429323	0.125538	0.167209	0.567758	0.363539	0.201361	0.0797677	0.786339	0.0442915	0.880493	0.389714	0.168381	0.0179682	0.951386	0.308479	0.283245	0.314014	0.274242	0.336752	0.239068	0.34827	0.222361	-0.0579218	0.844077	-0.261002	0.36743	0.527748	0.0524266
Bm10579	WBGene00230840	Bm10579 is an ortholog of C. elegans inx-8, inx-9 and inx-14; in C. elegans, inx-8, inx-9 and inx-14, are involved in reproduction, apoptotic process, determination of adult lifespan and embryo development; based on protein domain information, Bm10579 is localized to the gap junction.	NA	turquoise	-0.134394	0.646909	0.612419	0.0199036	-0.0196956	0.946718	0.424353	0.13046	0.217807	0.454442	0.166727	0.568891	-0.396142	0.160857	-0.0568108	0.847035	0.354515	0.213614	0.638098	0.0140671	0.323108	0.259826	0.144307	0.622581	0.0247925	0.932955	0.873718	4.44e-05	-0.280379	0.33158	-0.367199	0.196521	0.0889389	0.762384	-0.179278	0.539706	0.512494	0.0609583	-0.651372	0.0116183	0.089494	0.76094	0.322307	0.261076
Bm10580	WBGene00230841	Bm10580 is an ortholog of O. volvulus OVOC6940.	NA	yellow	0.632525	0.0152054	-0.794534	0.00068648	-0.910757	6e-06	0.457502	0.0999986	-0.693457	0.00595284	-0.183164	0.530803	-0.362886	0.202233	-0.577666	0.0305095	-0.48193	0.0809758	0.263454	0.362783	-0.434618	0.120434	-0.440635	0.114808	-0.248048	0.392517	-0.139394	0.634594	-0.430533	0.124359	-0.24394	0.400657	-0.412346	0.142881	0.104869	0.721252	-0.0943914	0.748234	-0.00469942	0.987279	-0.0200601	0.945733	-0.0871239	0.76711
Bm10581	WBGene00230842	Bm10581 is an ortholog of O. volvulus OVOC6936.	NA	brown	0.477378	0.0843097	-0.809408	0.000452699	-0.464891	0.0939482	-0.145044	0.620785	-0.672967	0.00834857	0.0300494	0.918778	0.0561793	0.848718	-0.170729	0.559515	-0.251738	0.385281	-0.32777	0.252614	-0.166967	0.568327	-0.423893	0.130921	0.0528259	0.857662	-0.598606	0.0237161	-0.303567	0.291377	0.397693	0.159075	-0.0280056	0.924287	0.0336755	0.909011	-0.186553	0.523093	0.740611	0.00244767	-0.355066	0.212852	-0.428858	0.125993
Bm10582	WBGene00230843	Bm10582 is an ortholog of C. elegans Y38H8A.4, tag-344 and C27D6.11; based on protein domain information, Bm10582 is involved in protein phosphorylation; based on protein domain information, Bm10582 is predicted to have ATP binding activity and protein kinase activity.	NA	turquoise	-0.346531	0.224835	0.68019	0.00743171	0.0697967	0.812583	0.00634564	0.982823	0.0400138	0.89197	-0.0116292	0.968527	-0.102003	0.728604	-0.0465477	0.874448	0.404057	0.151901	0.487536	0.0769991	0.380748	0.179252	0.0246982	0.933209	-0.0894685	0.761006	0.978616	1.32e-09	-0.358546	0.208083	-0.136889	0.640753	-0.162504	0.578856	-0.0860337	0.769952	0.568339	0.0339614	-0.369831	0.193087	-0.116981	0.690433	0.265316	0.359274
Bm10583	WBGene00230844	Bma-cpg-4 is an ortholog of C. elegans cpg-4; in C. elegans, cpg-4, is involved in reproduction.	NA	green	-0.606502	0.0214755	0.814998	0.000383577	0.685231	0.00683963	-0.108201	0.712733	0.957169	8.12e-08	-0.214211	0.462107	0.0999621	0.733852	0.351106	0.218361	0.310047	0.280677	-0.236015	0.416603	0.258432	0.372337	0.579367	0.0299092	-0.000160912	0.999564	0.270164	0.350226	0.506879	0.0643368	-0.017013	0.953968	0.00600182	0.983754	0.0183826	0.950266	0.0771706	0.793156	-0.429531	0.125335	0.451732	0.104906	0.191535	0.511851
Bm10584	WBGene00230845	Based on protein domain information, Bm10584 is predicted to have metal ion binding activity and nucleic acid binding activity.	NA	black	-0.0511921	0.862025	0.0643884	0.826897	0.105746	0.719006	-0.416018	0.139002	-0.330107	0.249046	0.35426	0.213967	0.326192	0.255041	0.109253	0.710048	-0.0339607	0.908244	-0.166565	0.569271	0.526737	0.0529637	-0.213834	0.462916	0.250209	0.388271	0.0850651	0.772479	-0.436865	0.118312	0.482204	0.0807787	0.399052	0.157525	-0.352366	0.216599	-0.156376	0.59344	0.69564	0.00573332	-0.433153	0.121832	-0.211092	0.468807
Bm10586	WBGene00230847	Uncharacterized protein	NA	brown	-0.194255	0.505759	0.53136	0.0505404	0.293897	0.307781	0.0850509	0.772516	0.234741	0.419198	0.389975	0.168071	-0.0478079	0.871074	0.482836	0.080324	0.358292	0.20843	0.299043	0.298987	0.358336	0.20837	0.193052	0.50845	-0.0804069	0.784663	0.432831	0.122141	-0.0642097	0.827371	0.127356	0.664383	0.553384	0.0400886	-0.071373	0.808422	0.0156539	0.957642	-0.246265	0.39604	-0.239192	0.410173	0.197583	0.498351
Bm10587	WBGene00230848	Uncharacterized protein	NA	turquoise	-0.336925	0.238811	0.693675	0.00593067	0.255861	0.37728	-0.168526	0.564668	0.0863152	0.769218	0.0948986	0.746921	-0.0196792	0.946762	0.280639	0.331112	0.339591	0.234881	0.356671	0.210645	0.339097	0.235605	0.161438	0.581382	-0.0107796	0.970825	0.801846	0.000561806	-0.179164	0.539968	0.0823529	0.779568	-0.0598645	0.838909	-0.0352453	0.904787	0.195394	0.503219	-0.246005	0.396554	-0.160518	0.583567	0.208912	0.473516
Bm10589	WBGene00230850	Bm10589 is an ortholog of C. elegans prom-1.	NA	brown	-0.417226	0.137742	0.833534	0.000212454	0.35049	0.219227	0.129294	0.659556	0.596485	0.0243471	0.037272	0.899337	-0.243925	0.400686	0.121895	0.678054	0.407233	0.148401	0.266987	0.356141	0.385993	0.172839	0.37185	0.190478	-0.0372007	0.899528	0.730913	0.00298087	0.0360505	0.902621	-0.188212	0.519338	0.128418	0.661736	-0.204617	0.482863	0.40726	0.148373	-0.575271	0.0313698	0.265449	0.359023	0.133694	0.648639
Bm10591	WBGene00230852	Bma-capg-1 is an ortholog of O. volvulus OVOC5856; based on protein domain information, Bma-capg-1 is involved in mitotic chromosome condensation; based on protein domain information, Bma-capg-1 is localized to the condensin complex.	NA	red	-0.321613	0.262163	0.252846	0.383124	0.607769	0.0211312	-0.366025	0.198065	0.712458	0.00424573	-0.280929	0.330591	0.366037	0.19805	0.307874	0.284239	0.0859897	0.770067	-0.696581	0.00564063	-0.0711971	0.808886	0.610474	0.0204104	0.0206531	0.944131	-0.452797	0.103989	0.720922	0.00362195	0.279524	0.333119	0.0549177	0.852081	0.127016	0.665232	-0.173374	0.553353	0.0592008	0.840674	0.583979	0.0283259	-0.158394	0.588621
Bm10593	WBGene00230854	Bm10593 is an ortholog of O. volvulus OVOC5851; based on protein domain information, Bm10593 is predicted to have zinc ion binding activity.	NA	brown	-0.525102	0.0538408	0.66913	0.00886982	0.378477	0.182076	-0.255349	0.378271	0.606002	0.0216125	-0.169867	0.561528	0.159077	0.586994	0.111255	0.704951	0.193487	0.507476	-0.380549	0.179499	0.710849	0.00437333	0.454098	0.102874	0.110686	0.706398	0.435154	0.119925	-0.0837483	0.775919	0.0229798	0.937848	0.0563256	0.848328	-0.304047	0.290577	0.133109	0.650087	0.0922068	0.753894	0.440571	0.114866	-0.22815	0.432746
Bm10594	WBGene00230855	Bm10594 is an ortholog of O. volvulus OVOC5849; based on protein domain information, Bm10594 is predicted to have heme binding activity.	NA	yellow	0.747862	0.00210067	-0.656049	0.0108384	-0.831459	0.00022776	0.661559	0.00997201	-0.636224	0.0144424	0.0915857	0.755506	-0.442306	0.113278	-0.580072	0.0296629	-0.329672	0.249708	0.43549	0.119607	-0.427347	0.127479	-0.434311	0.120726	-0.0656569	0.823535	-0.0813161	0.782281	-0.444499	0.111291	-0.0243787	0.934071	0.0245568	0.933591	-0.26227	0.365023	0.0934066	0.750784	-0.116872	0.690709	-0.101101	0.730921	0.0994475	0.735178
Bm10596	WBGene00230857	Bm10596 is an ortholog of O. volvulus OVOC6119.	NA	turquoise	-0.281331	0.329871	0.699347	0.00537496	0.0569495	0.846666	0.032796	0.911379	0.121619	0.678747	-0.0879482	0.764962	-0.0929594	0.751943	-0.0640374	0.827828	0.424819	0.129993	0.367024	0.196751	0.378694	0.181804	0.170766	0.559429	-0.068347	0.816415	0.953578	1.31e-07	-0.327827	0.252527	0.0181334	0.950939	-0.180617	0.536632	-0.0489292	0.868074	0.605649	0.0217093	-0.361322	0.204328	0.066397	0.821575	0.235631	0.417386
Bm10597	WBGene00230858	Bma-hsp-17 is an ortholog of C. elegans hsp-17; proteomic studies indicate that Bma-hsp-17 is enriched in the body wall.	NA	yellow	0.669862	0.00876852	-0.668943	0.00889584	-0.970052	9.77e-09	0.642771	0.013164	-0.589542	0.0265003	-0.0794414	0.787195	-0.352633	0.216226	-0.697206	0.0055797	-0.468186	0.0913342	0.202961	0.486488	-0.0436665	0.882168	-0.499596	0.0689149	-0.0721536	0.806362	0.0123505	0.966575	-0.720066	0.00368158	-0.0876582	0.765718	-0.187887	0.520073	-0.0901231	0.759305	0.00679926	0.981596	0.0980917	0.738672	-0.0282729	0.923566	-0.0199739	0.945966
Bm10600	WBGene00230861	Uncharacterized protein	NA	green	0.636834	0.0143194	-0.738335	0.00256543	-0.519641	0.0568456	0.210681	0.469695	-0.824263	0.000287902	0.436355	0.118791	-0.200972	0.49086	-0.13217	0.652413	-0.311431	0.278421	0.387228	0.171351	-0.289558	0.31531	-0.617891	0.0185291	0.114979	0.695497	-0.331929	0.246285	-0.320872	0.263326	-0.0430765	0.883751	0.0927448	0.752499	0.202062	0.488462	-0.276603	0.338406	0.232125	0.424549	-0.60735	0.0212445	-0.0379503	0.897514
Bm10601	WBGene00230862	Bm10601 is an ortholog of O. volvulus OVOC6370.	NA	blue	-0.630002	0.0157433	0.74137	0.00240934	0.496818	0.070721	-0.222449	0.44464	0.590405	0.0262251	0.0369077	0.900316	0.241028	0.406479	0.262698	0.364213	0.359852	0.206312	-0.180776	0.536267	0.868974	5.48e-05	0.256394	0.376254	0.149553	0.609849	0.500835	0.0681201	-0.105042	0.720808	-0.162858	0.578018	0.133537	0.649028	0.0623103	0.83241	0.210972	0.469067	0.0196047	0.946963	0.0775198	0.792238	0.00389032	0.989469
Bm10602	WBGene00230863	Bm10602 is an ortholog of O. volvulus OVOC6357 and OVOC6365; proteomic studies indicate that Bm10602 is enriched in the reproductive tract.	NA	turquoise	-0.464265	0.0944507	0.61607	0.0189782	-0.0115916	0.968628	0.111769	0.703643	0.20585	0.480171	-0.271891	0.347034	-0.0022051	0.994031	-0.0312373	0.915577	0.364194	0.200489	0.352647	0.216207	0.394088	0.163237	0.137034	0.640395	-0.180383	0.537167	0.917388	3.83e-06	-0.333814	0.243449	-0.420183	0.134688	-0.284971	0.323383	-0.126502	0.666516	0.50733	0.0640604	-0.411368	0.143927	0.0696739	0.812908	0.306968	0.285732
Bm10604	WBGene00230865	Uncharacterized protein	NA	turquoise	-0.358157	0.208614	0.689752	0.00634038	0.037804	0.897907	0.082136	0.780135	0.145908	0.618685	-0.105515	0.719597	-0.128458	0.661638	-0.00728521	0.98028	0.414214	0.140898	0.431412	0.123507	0.39006	0.16797	0.106527	0.71701	-0.118558	0.686453	0.977936	1.59e-09	-0.341708	0.231787	-0.173076	0.554045	-0.207702	0.47614	-0.0789997	0.788353	0.543112	0.0447437	-0.423442	0.131376	-0.0245998	0.933475	0.267149	0.355837
Bm10605	WBGene00230866	Bm10605 is an ortholog of O. volvulus OVOC6360 and OVOC6363.	NA	brown	-0.514924	0.0595369	0.865999	6.22e-05	0.533719	0.0493352	-0.306566	0.286397	0.240738	0.407061	0.163355	0.576842	0.0905433	0.758213	0.298511	0.299889	0.533287	0.0495543	0.331298	0.247239	0.368058	0.195396	0.19793	0.497583	0.0640206	0.827872	0.777184	0.00107216	0.00822149	0.977747	0.0667018	0.820768	0.0518019	0.860396	-0.0203213	0.945027	0.428347	0.126495	-0.282644	0.327521	-0.172483	0.555426	0.248676	0.391281
Bm10606	WBGene00230867	Bm10606 is an ortholog of O. volvulus OVOC6355; based on protein domain information, Bm10606 is predicted to have metal ion binding activity.	NA	turquoise	0.0377239	0.898122	0.217791	0.454477	-0.269926	0.350667	0.106501	0.717075	-0.281979	0.328711	-0.202015	0.488565	-0.316807	0.269765	-0.269031	0.35233	0.152217	0.603422	0.495504	0.0715865	-0.193243	0.508022	-0.209959	0.471252	-0.248478	0.391671	0.673773	0.00824208	-0.269445	0.35156	0.0750415	0.798754	-0.516807	0.058452	0.0708237	0.809871	0.44242	0.113173	-0.395863	0.161179	-0.176952	0.545065	0.202852	0.486728
Bm10607	WBGene00230868	Bm10607 is an ortholog of O. volvulus OVOC3762; based on protein domain information, Bm10607 is involved in negative regulation of transcription, DNA-templated; based on protein domain information, Bm10607 is localized to the nucleus.	NA	turquoise	-0.125803	0.668262	0.567387	0.0343294	-0.0585983	0.842277	0.306286	0.286859	0.138419	0.636989	0.221195	0.447277	-0.250443	0.387813	-0.122748	0.675911	0.315584	0.27172	0.470359	0.0896378	0.641014	0.0134982	0.057218	0.845951	0.190805	0.513491	0.869079	5.45e-05	-0.502444	0.0670977	-0.319333	0.265754	0.112087	0.702836	-0.149083	0.610985	0.509606	0.0626795	-0.340751	0.233182	0.0443567	0.880318	0.146736	0.616674
Bm10608	WBGene00230869	Bm10608 is an ortholog of O. volvulus OVOC3763.	NA	turquoise	-0.363241	0.201758	0.511934	0.0612897	-0.10099	0.731207	0.0680853	0.817107	-0.0562093	0.848638	-0.132214	0.652304	-0.136875	0.640789	-0.0923594	0.753499	0.400247	0.15617	0.430186	0.124696	0.394091	0.163234	-0.000882139	0.997612	-0.142192	0.627743	0.925767	2.06e-06	-0.495319	0.0717094	-0.270849	0.348958	-0.25683	0.375414	-0.124314	0.671987	0.616622	0.0188412	-0.25644	0.376165	-0.120064	0.682658	0.290161	0.314257
Bm10609	WBGene00230870	Bm10609 is an ortholog of O. volvulus OVOC199.	NA	turquoise	0.17343	0.553224	0.406203	0.149531	-0.094908	0.746897	0.392406	0.165202	0.238857	0.410848	0.0606847	0.836729	-0.259183	0.370901	-0.195987	0.501898	-0.12829	0.662054	0.213685	0.463235	0.341021	0.232788	0.0557798	0.849782	0.431497	0.123425	0.542562	0.0450034	-0.274027	0.343108	0.116599	0.691399	-0.141543	0.62933	-0.153152	0.601172	-0.00357705	0.990317	-0.311295	0.278644	0.23624	0.416146	0.256381	0.376278
Bm1061	WBGene00221322	Bm1061 is an ortholog of O. volvulus OVOC7684; based on protein domain information, Bm1061 is involved in mitochondrial electron transport, ubiquinol to cytochrome c; based on protein domain information, Bm1061 is localized to the mitochondrial respiratory chain complex III.	6104375	red	0.276127	0.339273	-0.205977	0.479895	-0.443493	0.112199	0.112936	0.70068	-0.471335	0.0888834	0.258541	0.372129	-0.0790842	0.788131	-0.500376	0.0684136	-0.373879	0.187879	0.00906224	0.975472	0.611064	0.0202557	-0.669881	0.00876583	0.111571	0.704146	0.206807	0.478086	-0.828475	0.000251326	0.290455	0.313744	0.0636994	0.828724	0.00789472	0.978631	-0.0703551	0.811108	0.500973	0.0680322	-0.430811	0.124089	-0.130294	0.657069
Bm10610	WBGene00230871	Bm10610 is an ortholog of O. volvulus OVOC199.	NA	brown	-0.578422	0.0302415	0.848129	0.000126661	0.726194	0.00327143	-0.419274	0.135622	0.352195	0.216838	0.238405	0.41176	0.149361	0.610312	0.374305	0.187337	0.351901	0.217248	0.206981	0.477709	0.317066	0.269352	0.150648	0.607202	0.0861098	0.769753	0.543035	0.0447798	0.218493	0.452987	0.115166	0.695024	0.14221	0.627699	-0.0245455	0.933621	0.125453	0.669135	-0.22281	0.443882	-0.213639	0.463333	0.232054	0.424695
Bm10611	WBGene00230872	Bm10611 is an ortholog of C. elegans C44B7.12; based on protein domain information, Bm10611 is predicted to have deaminase activity.	NA	green	-0.609472	0.0206751	0.593905	0.0251312	0.733778	0.00281467	-0.291703	0.311574	0.949573	2.13e-07	-0.278958	0.33414	0.265519	0.358892	0.436429	0.118721	0.223986	0.441418	-0.531344	0.0505487	0.19957	0.493953	0.565907	0.0349073	-0.016105	0.956422	-0.0935094	0.750518	0.644055	0.0129238	0.0378828	0.897695	-0.00232838	0.993697	0.13292	0.650556	-0.11597	0.69299	-0.172972	0.554288	0.43791	0.117333	-0.0109453	0.970377
Bm10612	WBGene00230873	Bm10612 is an ortholog of O. volvulus OVOC6567.	NA	blue	-0.305324	0.288453	0.220931	0.447834	0.065852	0.823018	-0.05637	0.84821	0.419792	0.135089	-0.459575	0.0982745	0.402935	0.15315	-0.141315	0.629889	-0.167679	0.566654	-0.543749	0.0444439	0.491875	0.0740168	0.273759	0.343599	-0.00313518	0.991513	0.092613	0.752841	-0.104524	0.722135	0.0501028	0.864936	-0.297433	0.301722	0.225309	0.438653	-0.0916735	0.755278	0.208544	0.474314	0.501081	0.0679629	0.169212	0.563061
Bm10613	WBGene00230874	Bm10613 is an ortholog of O. volvulus OVOC4889, OVOC6462 and OVOC6470.	NA	brown	-0.329841	0.24945	0.657791	0.0105584	0.527765	0.0524175	0.00986204	0.973307	0.737388	0.00261572	-0.150174	0.608347	-0.121073	0.680119	0.229995	0.428932	0.225139	0.439009	0.088607	0.763247	-0.159242	0.5866	0.455534	0.101654	-0.0679771	0.817393	0.265007	0.359856	0.620928	0.017798	-0.0988015	0.736842	-0.127034	0.665187	0.11892	0.685541	0.0801612	0.785307	-0.715896	0.003983	0.413284	0.141884	0.154759	0.597312
Bm10616	WBGene00230877	Bm10616 is an ortholog of O. volvulus OVOC6578.	NA	turquoise	0.0115131	0.968841	0.21465	0.461169	-0.398155	0.158548	0.413145	0.142031	-0.100299	0.732984	-0.0687587	0.815326	-0.333283	0.244246	-0.319516	0.265464	0.1726	0.555154	0.489674	0.0755189	0.191587	0.511735	0.112349	0.70217	-0.0959235	0.744271	0.718632	0.00378311	-0.502168	0.0672725	-0.451958	0.104712	-0.0406757	0.890193	-0.433971	0.12105	0.524705	0.0540552	-0.371449	0.190994	0.248853	0.390932	0.108342	0.712373
Bm1062	WBGene00221323	Bm1062 is an ortholog of O. volvulus OVOC7419, OVOC7426 and OVOC7430.		turquoise	-0.194342	0.505565	0.702804	0.00505679	0.226924	0.43529	0.263926	0.361891	0.291401	0.312099	0.331963	0.246233	-0.167569	0.566913	0.184376	0.528042	0.425817	0.128997	0.506348	0.0646628	0.500986	0.0680236	0.293453	0.308546	0.437985	0.117263	0.765008	0.00143372	-0.208004	0.475486	-0.288938	0.316394	0.23404	0.420627	-0.229169	0.430637	0.401744	0.154484	-0.428885	0.125966	0.0789878	0.788384	0.413278	0.141889
Bm10620	WBGene00230881	Bm10620 is an ortholog of O. volvulus OVOC6206.	NA	brown	-0.471408	0.0888271	0.881974	3.01e-05	0.560217	0.0371962	-0.137033	0.6404	0.642408	0.0132325	0.117231	0.689803	-0.0886035	0.763257	0.193469	0.507517	0.333884	0.243343	-0.0364903	0.901438	0.552484	0.0404817	0.354931	0.213039	0.11578	0.69347	0.56499	0.0352687	0.0746719	0.799727	0.205963	0.479924	0.223766	0.441878	-0.205059	0.481897	0.238601	0.411366	-0.239053	0.410452	0.195326	0.503371	0.0369509	0.9002
Bm10621	WBGene00230882	Bm10621 is an ortholog of O. volvulus OVOC6205 and OVOC6208.	NA	salmon	-0.502506	0.0670585	0.143099	0.625528	0.576363	0.0309753	-0.887765	2.26e-05	0.0669902	0.820005	0.0185952	0.949691	0.303064	0.292217	0.459371	0.098443	0.218194	0.453622	-0.523785	0.0545547	0.209636	0.471951	0.0699123	0.812278	-0.00750189	0.979694	-0.261833	0.365852	0.263243	0.363182	0.275517	0.340384	-0.0158317	0.957161	0.151462	0.605241	-0.129968	0.657879	0.590209	0.0262873	-0.278883	0.334274	-0.49067	0.0748367
Bm10623	WBGene00230884	Bm10623 is an ortholog of O. volvulus OVOC6217.	NA	turquoise	0.239203	0.410149	-0.235106	0.418453	0.292118	0.310855	-0.259983	0.369371	-0.187456	0.521047	0.363539	0.201361	0.188008	0.5198	0.280932	0.330586	-0.107331	0.714954	-0.135578	0.643985	-0.390591	0.167341	-0.091169	0.756588	0.0967026	0.742257	-0.604677	0.0219784	0.398141	0.158564	0.656258	0.0108045	0.405303	0.150521	0.114801	0.695949	-0.391919	0.165774	0.273806	0.343513	-0.329994	0.249217	0.0511358	0.862175
Bm10625	WBGene00230886	Bm10625 is an ortholog of C. elegans Y97E10AL.1.	NA	red	0.0944756	0.748016	0.0541765	0.854057	-0.295893	0.304352	-0.00523108	0.98584	-0.358192	0.208565	0.181297	0.535072	0.0141853	0.961613	-0.0836283	0.776232	0.176949	0.545073	0.261475	0.366531	0.423174	0.131646	-0.058592	0.842293	0.183022	0.531129	0.491594	0.0742079	-0.609019	0.0207957	-0.204805	0.482452	0.140271	0.632444	-0.389307	0.168864	0.294776	0.306268	0.18149	0.53463	-0.107906	0.713485	-0.319087	0.266143
Bm10626	WBGene00230887	Based on protein domain information, Bm10626 is predicted to have heme binding activity and oxygen binding activity.	NA	salmon	-0.171773	0.557078	0.322681	0.260491	0.507578	0.063909	-0.526926	0.0528633	0.00381292	0.989679	0.488168	0.0765598	0.316684	0.269962	0.363756	0.201072	0.230175	0.42856	-0.0890236	0.762163	0.398761	0.157857	-0.0235604	0.93628	0.402819	0.15328	0.0369578	0.900182	0.0219971	0.940501	0.330049	0.249134	0.498968	0.0693204	-0.256256	0.37652	-0.0525242	0.858467	0.385175	0.173829	-0.367064	0.196698	-0.324652	0.257424
Bm10627	WBGene00230888	Bm10627 is an ortholog of O. volvulus OVOC6049.	NA	turquoise	-0.138378	0.637089	0.637734	0.0141395	0.0477151	0.871323	0.258356	0.372483	0.287717	0.318536	-0.00547047	0.985192	-0.391665	0.166074	-0.157944	0.589694	0.236341	0.415943	0.440159	0.115246	0.145597	0.619442	0.141619	0.629144	-0.166026	0.570539	0.786124	0.000856323	-0.115063	0.695285	-0.0292147	0.921027	-0.0310408	0.916106	-0.191585	0.511738	0.433214	0.121773	-0.634754	0.0147421	0.184586	0.527563	0.14941	0.610194
Bm10629	WBGene00230890	Uncharacterized protein	NA	blue	-0.110353	0.707246	0.212376	0.466044	0.17878	0.540851	0.270191	0.350177	0.301195	0.295354	0.231407	0.426023	0.402384	0.153765	0.156836	0.59234	0.182189	0.53303	0.040997	0.88933	0.491385	0.0743496	0.309927	0.280873	0.204302	0.483552	0.0619116	0.833469	-0.035425	0.904304	-0.318546	0.266999	0.424139	0.130675	0.406214	0.149519	0.108199	0.712736	-0.0803099	0.784918	0.229176	0.430623	0.510448	0.0621746
Bm1063	WBGene00221324	Bm1063 is an ortholog of O. volvulus OVOC7201.		turquoise	-0.22656	0.436047	0.625957	0.0166356	0.0133269	0.963934	-0.0101801	0.972447	-0.0498881	0.86551	0.00496715	0.986554	-0.0890783	0.762021	-0.094718	0.747388	0.39751	0.159285	0.446238	0.109732	0.36071	0.205153	0.0416346	0.887619	-0.0526963	0.858007	0.950828	1.83e-07	-0.404042	0.151918	0.0422302	0.88602	-0.152591	0.60252	-0.0565276	0.84779	0.600171	0.0232587	-0.285761	0.321984	-0.0841239	0.774937	0.223533	0.442367
Bm10630	WBGene00230891	Bm10630 is an ortholog of C. elegans tre-3; based on protein domain information, Bm10630 is involved in trehalose metabolic process; based on protein domain information, Bm10630 is predicted to have alpha,alpha-trehalase activity.	NA	turquoise	-0.206068	0.479695	0.671772	0.00850834	0.0243068	0.934266	0.106273	0.717659	0.104514	0.72216	-0.0309181	0.916437	-0.113625	0.69893	-0.0731418	0.803757	0.475124	0.0859963	0.398725	0.157898	0.407724	0.147865	0.110262	0.707478	0.0675854	0.81843	0.943621	4.1e-07	-0.371863	0.190461	0.0290085	0.921583	-0.157243	0.591369	-0.0573283	0.845657	0.672535	0.00840596	-0.355792	0.211852	-0.00218861	0.994075	0.259443	0.370403
Bm10631	WBGene00230892	Bm10631 is an ortholog of O. volvulus OVOC3260, OVOC3261 and OVOC7606.	NA	green	-0.600117	0.0232744	0.81583	0.000374065	0.676388	0.00790406	-0.163752	0.575903	0.871899	4.81e-05	-0.0950259	0.746592	-0.00882865	0.976104	0.379292	0.181059	0.320494	0.263922	-0.134918	0.645613	0.340267	0.23389	0.506468	0.064589	0.195516	0.502947	0.345064	0.226935	0.419061	0.135841	-0.19044	0.514314	-0.0234336	0.936623	-0.122037	0.677698	0.069364	0.813726	-0.386936	0.171702	0.356229	0.211251	0.0338548	0.908529
Bm10632	WBGene00230893	Bm10632 is an ortholog of O. volvulus OVOC7603; based on protein domain information, Bm10632 is involved in ion transport; based on protein domain information, Bm10632 is predicted to have extracellular ligand-gated ion channel activity; based on protein domain information, Bm10632 is an integral component of the membrane.	NA	blue	0.116519	0.6916	0.0233186	0.936933	-0.040812	0.889827	-0.00722065	0.980455	-0.228302	0.43243	-0.13513	0.645091	-0.205648	0.480611	0.0372444	0.899411	0.0407759	0.889924	0.365616	0.198604	-0.7095	0.00448257	-0.0640197	0.827875	-0.19869	0.495899	0.134803	0.645897	0.233911	0.420893	0.265912	0.358154	-0.265557	0.358821	-0.209157	0.472987	0.0375277	0.898649	-0.36697	0.196822	-0.18265	0.531977	0.234234	0.420233
Bm10633	WBGene00230894	Bm10633 is an ortholog of O. volvulus OVOC7594.	NA	yellow	-0.564678	0.0353925	0.547517	0.0427014	0.958202	7.03e-08	-0.492137	0.0738399	0.664789	0.0094897	0.176202	0.546798	0.323269	0.259574	0.711279	0.00433895	0.372859	0.189183	-0.233837	0.421043	0.03	0.918911	0.533853	0.0492673	0.211349	0.468254	-0.215306	0.459767	0.792649	0.000721963	-0.028094	0.924049	0.324914	0.257017	0.0742047	0.800957	-0.139852	0.633472	-0.107217	0.715244	0.114857	0.695807	0.0569147	0.846759
Bm10634	WBGene00230895	Bm10634 is an ortholog of O. volvulus OVOC10118.	NA	brown	-0.461424	0.0967541	0.914711	4.61e-06	0.715933	0.0039802	-0.0349862	0.905484	0.777713	0.00105828	0.214272	0.461977	0.0609352	0.836063	0.510471	0.0621603	0.505739	0.0650383	0.085991	0.770063	0.42602	0.128795	0.576216	0.0310281	0.203027	0.486345	0.45504	0.102073	0.346148	0.225383	0.0155505	0.957921	0.339184	0.235478	0.0897325	0.76032	0.190976	0.513106	-0.455185	0.10195	0.2365	0.415619	0.294466	0.3068
Bm10635	WBGene00230896	Bm10635 is an ortholog of O. volvulus OVOC7590; based on protein domain information, Bm10635 is predicted to have protein dimerization activity.	NA	turquoise	0.161815	0.580487	-0.292503	0.310189	0.0344191	0.90701	-0.152573	0.602565	0.169568	0.562229	-0.258602	0.372011	0.256969	0.375145	-0.0667363	0.820677	-0.246687	0.395205	-0.672967	0.00834849	-0.0969676	0.741573	0.16403	0.575248	-0.0858715	0.770375	-0.6027	0.0225335	0.282553	0.327684	0.469347	0.0904247	-0.122067	0.677621	0.508867	0.0631254	-0.279537	0.333095	0.332795	0.244979	0.36234	0.202962	-0.209382	0.4725
Bm10636	WBGene00230897	Bm10636 is an ortholog of O. volvulus OVOC1246; proteomic studies indicate that Bm10636 is enriched in the reproductive tract.	NA	green	-0.629988	0.0157463	0.736007	0.00269045	0.777618	0.00106075	-0.294007	0.307592	0.898181	1.29e-05	-0.185608	0.525238	0.358863	0.207653	0.393362	0.164084	0.297559	0.301507	-0.445302	0.110569	0.341163	0.232581	0.583702	0.028419	0.045772	0.876525	0.0816401	0.781433	0.526859	0.0528986	0.156824	0.592368	0.0829779	0.777933	0.169193	0.563106	0.0241819	0.934603	-0.150282	0.608087	0.413834	0.1413	0.185735	0.524951
Bm10638	WBGene00230899	Bm10638 is an ortholog of O. volvulus OVOC1250.	NA	brown	-0.395072	0.162094	0.719925	0.00369143	0.332628	0.245232	0.247585	0.393431	0.547735	0.0426024	0.122449	0.676663	0.0647597	0.825913	0.0744483	0.800316	0.234918	0.418838	0.209641	0.47194	0.632991	0.0151078	0.212345	0.46611	0.31988	0.264889	0.604766	0.0219536	-0.115099	0.695195	-0.290021	0.314502	0.138562	0.636638	-0.0478496	0.870963	0.243316	0.4019	-0.354455	0.213696	0.149856	0.609115	0.565431	0.0350948
Bm10639	WBGene00230900	Bm10639 is an ortholog of O. volvulus OVOC1253.	NA	turquoise	-0.0485065	0.869205	0.473757	0.0870302	0.0730749	0.803933	0.093047	0.751716	-0.0251904	0.931881	0.538105	0.0471505	-0.186871	0.522373	0.0151246	0.959073	0.203416	0.485491	0.446755	0.109272	0.691912	0.00611213	-0.0904262	0.758517	0.322009	0.261543	0.674615	0.00813204	-0.476575	0.0849078	-0.165739	0.571215	0.349984	0.219938	-0.137693	0.638775	0.236245	0.416136	-0.0930985	0.751582	-0.213358	0.463936	-0.0340081	0.908116
Bm1064	WBGene00221325	Uncharacterized protein		cyan	-0.08949	0.76095	0.122973	0.675349	-0.0868403	0.767849	-0.0129986	0.964822	-0.0637125	0.828689	-0.153746	0.599743	0.205892	0.480079	0.00850968	0.976967	0.141131	0.630337	-0.0171327	0.953644	0.292094	0.310896	-0.117669	0.688695	-0.209496	0.472253	0.287742	0.318491	-0.256264	0.376504	0.175054	0.549454	-0.278368	0.335205	0.68217	0.00719463	0.161864	0.580372	0.0462127	0.875345	-0.194905	0.504309	0.248746	0.391144
Bm10640	WBGene00230901	Based on protein domain information, Bma-dct-9 is predicted to have nucleic acid binding activity.	NA	turquoise	-0.402388	0.153762	0.564922	0.0352958	-0.0765577	0.794766	0.0927288	0.752541	0.0499954	0.865223	-0.18244	0.532457	0.0525236	0.858469	-0.0378346	0.897824	0.360446	0.205509	0.347603	0.223308	0.473641	0.0871181	0.138067	0.637854	-0.195713	0.502508	0.928244	1.69e-06	-0.486061	0.0780321	-0.266742	0.356599	-0.14204	0.628115	-0.166127	0.570302	0.513143	0.0605765	-0.248124	0.392368	0.0195987	0.94698	0.340048	0.23421
Bm10641	WBGene00230902	Uncharacterized protein	NA	turquoise	-0.0249438	0.932546	-0.158657	0.587994	0.271577	0.347613	-0.321645	0.262113	0.229335	0.430293	0.0591618	0.840777	0.314352	0.273698	0.229702	0.429536	-0.0985158	0.737579	-0.730711	0.00299287	0.331982	0.246205	0.0767933	0.794147	0.344345	0.227969	-0.597166	0.0241432	0.147234	0.615464	0.382753	0.176782	0.170293	0.560533	0.18762	0.520678	-0.35901	0.207453	0.632816	0.0151443	0.0306359	0.917197	-0.332044	0.246111
Bm10643	WBGene00230904	Uncharacterized protein	NA	blue	0.393458	0.163972	-0.0419958	0.88665	0.0830116	0.777844	0.138089	0.6378	0.179455	0.539299	0.0020156	0.994544	-0.356969	0.210236	-0.00986365	0.973303	-0.0555783	0.85032	-0.0373177	0.899214	-0.558968	0.0377127	0.169794	0.561699	0.0256748	0.930574	-0.287904	0.318207	0.502796	0.0668756	0.511717	0.0614183	-0.11345	0.699376	0.309411	0.281717	-0.0782012	0.790449	-0.346463	0.224932	0.259916	0.369501	-0.0406255	0.890327
Bm10644	WBGene00230905	Bm10644 is an ortholog of C. elegans T24C4.2.	NA	yellow	-0.53211	0.0501551	0.52365	0.0546283	0.900189	1.15e-05	-0.449236	0.107081	0.681218	0.00730789	0.115875	0.69323	0.312866	0.276096	0.834254	0.000207342	0.455449	0.101726	-0.250321	0.388053	0.00985152	0.973336	0.698762	0.0054303	0.215048	0.460319	-0.206531	0.478686	0.791513	0.000744047	-0.0765134	0.794883	0.295488	0.305046	0.0970916	0.741253	-0.137956	0.638127	-0.128089	0.662555	0.216828	0.456523	0.0309199	0.916432
Bm10645	WBGene00230906	Bm10645 is an ortholog of C. elegans T24C4.2.	NA	magenta	-0.380467	0.1796	0.346097	0.225454	0.642068	0.0132969	-0.380383	0.179704	0.36896	0.194218	0.1619	0.580287	0.264734	0.360369	0.998113	6.49e-16	0.614784	0.0193006	-0.0960122	0.744041	0.0117744	0.968134	0.58081	0.0294068	0.218559	0.452848	-0.119204	0.684825	0.523544	0.0546859	-0.0779612	0.791079	0.262177	0.365198	0.130147	0.657434	-0.081061	0.78295	-0.0272776	0.92625	-0.0943608	0.748313	-0.00490616	0.986719
Bm10646	WBGene00230907	Bm10646 is an ortholog of C. elegans fog-3; in C. elegans, fog-3, is involved in cell fate specification, receptor-mediated endocytosis, spermatogenesis, regulation of meiotic nuclear division, masculinization of hermaphroditic germ-line and regulation of cell proliferation.	NA	turquoise	-0.283284	0.32638	0.684088	0.00697056	0.0459842	0.875957	0.0347343	0.906162	0.0853613	0.771706	-0.051567	0.861023	-0.112086	0.702839	-0.0968173	0.741961	0.336756	0.239062	0.383134	0.176315	0.4078	0.147783	-0.00428404	0.988403	-0.0922278	0.75384	0.95274	1.45e-07	-0.379489	0.180814	0.0774186	0.792504	-0.180595	0.536681	-0.0623901	0.832199	0.512601	0.0608956	-0.329887	0.24938	-0.0991827	0.73586	0.254036	0.380811
Bm10647	WBGene00230908	Based on protein domain information, Bm10647 is predicted to have metal ion binding activity and nucleic acid binding activity.	NA	turquoise	-0.134809	0.645883	0.463814	0.0948135	0.0642091	0.827372	0.0816268	0.781468	0.0827105	0.778632	0.079256	0.787681	-0.0959315	0.74425	0.166557	0.569292	0.349098	0.221189	0.158853	0.587527	0.482875	0.0802957	0.056451	0.847994	0.41291	0.142281	0.59035	0.0262425	-0.37315	0.18881	0.186081	0.524165	-0.0995369	0.734947	-0.112099	0.702806	0.304326	0.290112	-0.00819971	0.977806	-0.186612	0.52296	0.330177	0.24894
Bm10648	WBGene00230909	Uncharacterized protein	NA	turquoise	-0.104527	0.722128	-0.0646531	0.826195	0.365807	0.198353	-0.415962	0.139061	0.229936	0.429054	-0.086801	0.767951	0.370457	0.192275	0.202361	0.487804	-0.167511	0.567048	-0.70903	0.00452108	0.0398276	0.89247	0.0446807	0.879449	-0.00536802	0.985469	-0.571424	0.0327893	0.331431	0.247037	0.696654	0.00563349	0.0927042	0.752604	0.235704	0.417236	-0.422475	0.132353	0.495652	0.0714889	-0.0236924	0.935924	-0.137692	0.638777
Bm10649	WBGene00230910	Bm10649 is an ortholog of C. elegans fog-3; in C. elegans, fog-3, is involved in cell fate specification, receptor-mediated endocytosis, spermatogenesis, regulation of meiotic nuclear division, masculinization of hermaphroditic germ-line and regulation of cell proliferation.	NA	turquoise	-0.0871597	0.767016	0.541879	0.0453278	0.0683376	0.81644	0.113314	0.69972	-0.0729595	0.804237	0.391311	0.16649	-0.114671	0.696278	0.112787	0.701057	0.363467	0.201457	0.534947	0.0487163	0.391301	0.166503	0.0738	0.802023	-0.100745	0.731837	0.755275	0.00178745	-0.368093	0.19535	0.111829	0.70349	0.419476	0.135414	-0.116678	0.691199	0.364173	0.200517	-0.260957	0.367516	-0.204205	0.483763	0.224701	0.439922
Bm10650	WBGene00230911	Based on protein domain information, Bm10650 is predicted to have nucleic acid binding activity.	NA	turquoise	-0.398193	0.158504	0.821382	0.000315313	0.245629	0.397299	-0.055826	0.849659	0.269886	0.350741	-0.0579471	0.84401	-0.0467168	0.873995	0.0407281	0.890052	0.418368	0.136557	0.313761	0.274651	0.398678	0.157951	0.232916	0.422927	-0.0484282	0.869414	0.921283	2.89e-06	-0.180431	0.537059	0.0380009	0.897378	-0.131326	0.654506	-0.047856	0.870946	0.504232	0.0659748	-0.389237	0.168948	0.0819035	0.780744	0.258267	0.372654
Bm10651	WBGene00230912	Uncharacterized protein	NA	yellow	-0.56276	0.0361598	0.417676	0.137274	0.797993	0.000624998	-0.606009	0.0216104	0.362223	0.203119	0.0718244	0.807231	0.743509	0.00230391	0.457163	0.100283	0.338449	0.236559	-0.275097	0.341151	0.145165	0.620491	0.166218	0.570089	0.195489	0.503007	-0.157196	0.591481	0.495848	0.0713591	0.0923176	0.753607	0.256646	0.375767	0.0360209	0.902701	0.0259737	0.929767	0.18242	0.532502	-0.179831	0.538434	0.129315	0.659504
Bm10652	WBGene00230913	Uncharacterized protein	NA	turquoise	0.0754744	0.797615	0.498883	0.0693749	-0.117976	0.687922	0.243072	0.402389	-0.140349	0.632252	0.276277	0.338999	-0.238842	0.410878	-0.169282	0.562896	0.270641	0.349343	0.591893	0.0257559	0.397765	0.158994	-0.0929145	0.752059	0.0517594	0.860509	0.878857	3.5e-05	-0.496274	0.0710787	0.109872	0.708472	0.0385083	0.896014	0.117245	0.689767	0.491502	0.0742699	-0.340567	0.233451	-0.159377	0.58628	0.276697	0.338234
Bm10653	WBGene00230914	Bm10653 is an ortholog of C. elegans ttr-5, ttr-3, ttr-2, ttr-1 and ttr-6; based on protein domain information, Bm10653 is localized to the extracellular space.	NA	blue	-0.123567	0.673857	0.487339	0.0771366	0.124442	0.671667	0.26773	0.354753	0.291534	0.311867	0.457014	0.100408	-0.102021	0.728559	0.0372597	0.89937	0.0947701	0.747253	0.214743	0.460969	0.856111	9.33e-05	0.0747037	0.799643	0.244743	0.399058	0.511642	0.061463	-0.394465	0.162798	-0.213825	0.462935	0.465384	0.0935533	0.035155	0.90503	0.0730103	0.804104	-0.109471	0.709494	0.0353058	0.904624	0.127471	0.664097
Bm10655	WBGene00230916	Bm10655 is an ortholog of C. elegans nex-1 and nex-3; based on protein domain information, Bm10655 is predicted to have calcium ion binding activity and calcium-dependent phospholipid binding activity.	NA	green	0.504716	0.0656731	-0.565468	0.0350798	-0.685835	0.00677125	0.0507527	0.863199	-0.874079	4.36e-05	0.106708	0.716546	0.00194149	0.994744	-0.467745	0.0916809	-0.264525	0.360762	0.0627898	0.831138	0.120775	0.680869	-0.614269	0.0194306	0.00155987	0.995777	0.0205015	0.944541	-0.787444	0.000827656	0.390476	0.167478	-0.059065	0.841035	-0.0476239	0.871567	0.0618074	0.833746	0.592181	0.0256657	-0.462962	0.0955024	-0.164938	0.573105
Bm10657	WBGene00230918	Bm10657 is an ortholog of O. volvulus OVOC9602.	NA	turquoise	-0.113369	0.69958	-0.36816	0.195262	0.203571	0.485152	-0.186828	0.522471	0.267338	0.355484	-0.336237	0.239832	0.212351	0.466098	0.131099	0.655069	-0.328338	0.251744	-0.514801	0.0596082	-0.554395	0.0396508	0.127136	0.664932	-0.168744	0.564157	-0.819253	0.000336892	0.657981	0.0105283	-0.048999	0.867887	-0.0720323	0.806682	-0.120759	0.680909	-0.53097	0.0507418	0.111531	0.704248	0.235295	0.418068	-0.111889	0.703339
Bm10658	WBGene00230919	Based on protein domain information, Bm10658 is predicted to have metal ion binding activity and nucleic acid binding activity.	NA	yellow	0.317452	0.268737	-0.569517	0.0335103	-0.588452	0.0268507	0.248353	0.391916	-0.26526	0.359379	-0.0587889	0.84177	-0.211598	0.467718	-0.32135	0.262576	-0.30019	0.297047	-0.194751	0.504652	0.256271	0.37649	-0.093106	0.751563	0.0686076	0.815726	-0.223395	0.442655	-0.466793	0.0924326	-0.407831	0.147748	-0.106617	0.716779	0.0439806	0.881326	-0.0991869	0.735849	0.355847	0.211776	0.239609	0.409332	-0.435678	0.119429
Bm10659	WBGene00230920	Based on protein domain information, Bm10659 is predicted to have nucleic acid binding activity.	NA	turquoise	-0.109977	0.708203	0.168526	0.564669	-0.268301	0.353688	-0.00168553	0.995437	-0.0810111	0.78308	-0.106728	0.716494	-0.130017	0.657757	-0.104663	0.721778	0.236894	0.414819	0.108644	0.711602	0.432267	0.122682	0.0676738	0.818195	-0.00399048	0.989198	0.554423	0.0396387	-0.512413	0.0610062	-0.341067	0.23272	-0.0904483	0.758459	-0.387305	0.171258	0.385026	0.17401	0.040965	0.889416	0.0976025	0.739934	-0.442165	0.113406
Bm10660	WBGene00230921	Bm10660 is an ortholog of O. volvulus OVOC9603.	NA	turquoise	0.0796612	0.786618	-0.0671776	0.819509	0.172832	0.554613	0.356871	0.21037	0.349297	0.220906	0.339575	0.234903	-0.327503	0.253024	0.161828	0.580456	0.0296952	0.919732	0.108193	0.712753	-0.0407725	0.889933	0.272026	0.346784	0.0938015	0.749761	-0.347924	0.222851	0.374782	0.186731	-0.469518	0.0902912	0.342836	0.23015	0.410337	0.145034	-0.0849592	0.772756	-0.339865	0.234479	0.288795	0.316644	0.138955	0.635673
Bm10661	WBGene00230922	Bm10661 is an ortholog of O. volvulus OVOC9091, OVOC9146, OVOC9179, OVOC9284, OVOC9391, OVOC9400, OVOC9401, OVOC9437, OVOC9439, OVOC9440, OVOC9452, OVOC9523, OVOC12504, OVOC12522, OVOC12558, OVOC12562, OVOC12658, OVOC12659, OVOC12666, OVOC12668, OVOC12687, OVOC12786, OVOC12787, OVOC12788, OVOC12806, OVOC12934 and OVOC12945.	NA	turquoise	-0.299196	0.298728	0.498961	0.0693247	0.15117	0.605943	-0.0135837	0.96324	-0.131473	0.654141	0.369094	0.194045	0.12493	0.670444	0.214582	0.461313	0.403124	0.152939	0.506144	0.0647883	0.514822	0.0595963	0.0113741	0.969217	0.157579	0.590565	0.706072	0.0047698	-0.419648	0.135237	-0.205802	0.480274	0.337407	0.238098	-0.240779	0.406979	0.351861	0.217304	-0.05984	0.838974	-0.353169	0.21548	0.398745	0.157875
Bm10662	WBGene00230923	Uncharacterized protein	NA	green	-0.486498	0.0777249	0.477229	0.084421	0.695915	0.00570607	-0.15834	0.588751	0.91728	3.86e-06	-0.183415	0.530231	0.272496	0.345919	0.409099	0.14637	0.112511	0.701758	-0.51044	0.0621793	0.154387	0.598206	0.507529	0.063939	0.183494	0.530052	-0.237706	0.413174	0.64428	0.012882	0.0336622	0.909047	0.0949017	0.746913	0.0115723	0.96868	-0.228626	0.431761	-0.134784	0.645944	0.411272	0.144029	0.141967	0.628293
Bm10664	WBGene00230925	Based on protein domain information, Bm10664 is predicted to have nucleic acid binding activity.	NA	black	-0.278509	0.334951	0.370329	0.192442	0.331713	0.246611	0.169799	0.561687	0.375785	0.18546	0.317622	0.268467	0.034217	0.907554	0.361599	0.203956	0.242279	0.403973	0.303529	0.291441	0.222423	0.444695	0.414032	0.141091	-0.262905	0.36382	0.180349	0.537245	0.229688	0.429565	-0.514547	0.0597557	0.507671	0.063852	0.367453	0.196188	0.00953604	0.97419	-0.4505	0.105976	0.199807	0.49343	0.276489	0.338613
Bm10667	WBGene00230928	Bm10667 is an ortholog of O. volvulus OVOC1433.	NA	pink	-0.400656	0.155708	0.10099	0.731207	-0.028848	0.922016	-0.0233855	0.936752	-0.0693016	0.813891	-0.0698336	0.812486	-0.0785221	0.789606	0.275416	0.340568	0.121802	0.678288	0.27519	0.34098	0.139572	0.634159	0.0488396	0.868314	-0.141214	0.630135	0.319075	0.266162	-0.177696	0.543349	-0.679584	0.00750547	-0.153028	0.601471	-0.152959	0.601636	-0.0412293	0.888707	-0.0880483	0.764702	-0.173987	0.55193	0.186278	0.523718
Bm10669	WBGene00230930	Bma-cpi-3 is an ortholog of C. elegans cpi-2 and cpi-1; based on protein domain information, Bma-cpi-3 is predicted to have cysteine-type endopeptidase inhibitor activity.	NA	red	0.375911	0.1853	-0.32294	0.260087	-0.769989	0.00127567	0.455871	0.10137	-0.69742	0.005559	0.121034	0.680218	-0.216139	0.45799	-0.566319	0.0347457	-0.227096	0.434933	0.491836	0.0740438	0.215455	0.459449	-0.643223	0.013079	-0.0558793	0.849517	0.43633	0.118814	-0.908367	7e-06	-0.13304	0.650257	-0.0447403	0.87929	-0.245077	0.398394	0.207996	0.475504	0.100236	0.733147	-0.424161	0.130652	0.170184	0.560789
Bm1067	WBGene00221328	Uncharacterized protein		midnightblue	-0.333008	0.244659	0.508165	0.0635514	0.331228	0.247345	-0.170234	0.560671	0.17618	0.546849	0.0314965	0.914879	0.159707	0.585495	0.477943	0.083891	0.980687	7.19e-10	0.203224	0.485912	0.178634	0.541186	0.491858	0.0740284	0.167175	0.567839	0.45888	0.0988499	0.076727	0.794321	-0.152146	0.603591	0.0920022	0.754425	0.0975533	0.740061	0.850477	0.000115975	-0.204395	0.483347	-0.00269654	0.9927	0.0983117	0.738105
Bm10670	WBGene00230931	Bm10670 is an ortholog of C. elegans C08E8.2 and F57C2.5; based on protein domain information, Bm10670 is involved in biosynthetic process; based on protein domain information, Bm10670 is predicted to have strictosidine synthase activity.	NA	purple	-0.150101	0.608523	0.366198	0.197837	-0.00489452	0.986751	0.0319893	0.913552	-0.0186551	0.949529	-0.0594473	0.840018	0.0238713	0.935441	-0.0489662	0.867975	0.73779	0.00259428	0.283557	0.325894	0.193	0.508565	0.210674	0.469708	0.0592345	0.840584	0.583193	0.028591	-0.220352	0.449054	-0.12465	0.671146	-0.0503931	0.86416	0.0330398	0.910723	0.99907	9.33e-18	-0.212758	0.465222	0.0521719	0.859408	0.112877	0.700828
Bm10673	WBGene00230934	Bm10673 is an ortholog of O. volvulus OVOC7300.	NA	turquoise	-0.279561	0.333051	0.486628	0.0776333	-0.0513088	0.861713	-0.091932	0.754607	-0.00642157	0.982618	-0.0107868	0.970805	-0.0208461	0.94361	-0.254392	0.38012	0.198667	0.495951	0.0446318	0.87958	0.752652	0.0018937	-0.0761254	0.795903	0.137209	0.639967	0.76359	0.00148146	-0.656939	0.0106947	0.0821854	0.780006	-0.0360473	0.90263	-0.395122	0.162036	0.469444	0.0903495	0.186946	0.522203	-0.0470675	0.873056	-0.0704014	0.810986
Bm10674	WBGene00230935	Bm10674 is an ortholog of C. elegans best-5 and best-7.	NA	black	0.0202085	0.945332	-0.374999	0.186456	0.0480751	0.870359	-0.483891	0.0795688	-0.198116	0.497171	0.0512593	0.861845	0.297019	0.302428	0.145655	0.6193	-0.136393	0.641975	-0.647604	0.0122773	0.285193	0.322988	-0.247256	0.39408	0.167385	0.567345	-0.54532	0.0437113	-0.121402	0.679292	0.429375	0.125487	0.0564214	0.848073	0.129188	0.65982	-0.335489	0.240944	0.863231	6.99e-05	-0.334161	0.242928	-0.52596	0.053379
Bm10675	WBGene00230936	Bm10675 is an ortholog of C. elegans C05B5.4 and R10E12.2.	NA	green	-0.222769	0.443968	0.229528	0.429896	0.363772	0.201051	0.0119792	0.96758	0.785143	0.000878152	-0.143652	0.624179	0.129768	0.658377	0.11275	0.701151	-0.121971	0.677863	-0.586696	0.0274227	0.313183	0.275584	0.449282	0.10704	0.143622	0.624251	-0.296422	0.303448	0.367156	0.196577	-0.0332991	0.910025	0.16752	0.567027	-0.00454215	0.987705	-0.281268	0.329983	0.00278358	0.992465	0.616419	0.0188915	-0.174486	0.550771
Bm10676	WBGene00230937	Bm10676 is an ortholog of O. volvulus OVOC8304.	NA	green	-0.0219741	0.940563	-0.153184	0.601094	-0.246517	0.395541	-0.169321	0.562805	-0.646166	0.0125362	0.0724012	0.805709	0.27609	0.339339	-0.178504	0.541486	-0.05547	0.850608	0.277959	0.335945	0.0394298	0.893538	-0.542231	0.0451604	0.0235027	0.936436	0.248399	0.391826	-0.512802	0.0607768	0.0371043	0.899788	0.0254561	0.931164	-0.545343	0.0437005	0.0962026	0.743549	0.352479	0.216441	-0.637313	0.0142235	0.129283	0.659583
Bm10677	WBGene00230938	Uncharacterized protein	NA	turquoise	-0.437884	0.117358	0.650876	0.0117034	0.0737865	0.802058	0.0858124	0.770529	0.180713	0.536412	-0.110829	0.706036	-0.12707	0.665098	-0.0614375	0.834728	0.366341	0.197649	0.479479	0.0827592	0.323391	0.259384	0.142955	0.625877	-0.142569	0.62682	0.913287	5.08e-06	-0.243184	0.402164	-0.473325	0.0873589	-0.199438	0.494245	-0.126566	0.666355	0.545953	0.0434187	-0.497105	0.070533	0.0842787	0.774533	0.275164	0.341029
Bm10679	WBGene00230940	Bma-rpn-6.2 is an ortholog of C. elegans rpn-6.2.	NA	turquoise	-0.202793	0.486858	0.500765	0.0681647	-0.165846	0.570964	0.162655	0.578498	-0.0638325	0.828371	0.0523881	0.85883	-0.180635	0.53659	-0.177014	0.544922	0.287792	0.318404	0.48829	0.0764745	0.537202	0.0475944	-0.0386358	0.895671	-0.0593387	0.840307	0.95376	1.28e-07	-0.59491	0.0248236	-0.30229	0.293514	-0.069679	0.812894	-0.161803	0.580516	0.529274	0.0516235	-0.266922	0.356262	-0.0620055	0.83322	0.112669	0.701356
Bm1068	WBGene00221329	Bm1068 is an ortholog of O. volvulus OVOC10845 and OVOC10847.		turquoise	-0.228133	0.432782	0.556763	0.0386383	-0.0690057	0.814673	0.0825512	0.779049	-0.0249501	0.932529	-0.0850659	0.772477	0.0849639	0.772744	-0.0693452	0.813776	0.354278	0.213941	0.437075	0.118114	0.412304	0.142926	0.0652615	0.824583	0.0876989	0.765611	0.935171	9.31e-07	-0.454874	0.102214	-0.208858	0.473635	-0.212649	0.465458	-0.131691	0.6536	0.526225	0.0532372	-0.276101	0.339319	-0.0254466	0.93119	0.304416	0.289962
Bm10680	WBGene00230941	Bm10680 is an ortholog of O. volvulus OVOC8293.	NA	pink	-0.16665	0.569073	0.295827	0.304466	0.124535	0.671435	0.165611	0.571518	0.253146	0.38254	0.0140738	0.961914	-0.0195335	0.947156	0.38033	0.17977	0.656778	0.0107206	0.299258	0.298623	0.08887	0.762563	0.599415	0.0234789	0.36377	0.201053	0.32499	0.2569	0.106616	0.716781	-0.698902	0.00541701	0.0148104	0.959922	-0.0506904	0.863365	0.544801	0.0439524	-0.384409	0.17476	0.341469	0.232135	0.139844	0.633491
Bm10681	WBGene00230942	Bm10681 is an ortholog of O. volvulus OVOC8289.	NA	black	-0.25551	0.377959	-0.0508398	0.862966	0.378062	0.182595	-0.792995	0.00071534	-0.07596	0.796338	-0.121228	0.679729	0.476483	0.084977	0.27139	0.347957	-0.00337232	0.990871	-0.664308	0.00956036	0.0305839	0.917337	-0.0298884	0.919211	0.140543	0.631779	-0.407587	0.148015	0.166111	0.570341	0.659757	0.0102493	-0.0117227	0.968273	-0.266201	0.357612	-0.257967	0.373229	0.771559	0.00122881	-0.255329	0.378308	-0.384093	0.175145
Bm10683	WBGene00230944	Bm10683 is an ortholog of O. volvulus OVOC8280.	NA	blue	-0.254139	0.380612	0.352603	0.216268	0.0412456	0.888663	-0.179945	0.538173	-0.0254766	0.931109	0.133436	0.649277	0.22477	0.439778	-0.0890878	0.761996	0.0183171	0.950443	-0.14247	0.627062	0.856468	9.2e-05	-0.269778	0.350941	0.207828	0.475867	0.473248	0.0874171	-0.638889	0.0139111	0.285198	0.32298	0.181331	0.534995	-0.356129	0.211388	0.0705762	0.810525	0.464242	0.0944691	-0.332292	0.245738	-0.0593071	0.840391
Bm10684	WBGene00230945	Bm10684 is an ortholog of O. volvulus OVOC8274.	NA	turquoise	-0.103304	0.725264	0.218951	0.452017	-0.284999	0.323332	0.402566	0.153562	0.226264	0.436663	-0.485985	0.0780849	-0.200062	0.492867	-0.358026	0.208792	0.0920713	0.754246	0.175455	0.548525	-0.0545942	0.852943	0.182672	0.531929	-0.542094	0.0452255	0.487114	0.0772936	-0.108471	0.712043	-0.232367	0.424052	-0.38762	0.17088	0.251025	0.386674	0.440292	0.115123	-0.56273	0.0361719	0.445359	0.110518	0.285703	0.322085
Bm10685	WBGene00230946	Bm10685 is an ortholog of O. volvulus OVOC8271.	NA	turquoise	-0.238675	0.411215	0.530224	0.0511282	0.206322	0.479143	0.108673	0.711529	0.268451	0.35341	0.0336462	0.90909	-0.142148	0.627849	0.0188345	0.949044	0.023127	0.93745	0.449083	0.107215	-0.0198715	0.946243	-0.053993	0.854547	-0.0716895	0.807586	0.546518	0.0431584	0.0985357	0.737527	-0.221254	0.447153	-0.0293614	0.920632	-0.32008	0.264574	0.00540835	0.98536	-0.583949	0.0283359	-0.0743658	0.800533	0.212265	0.466283
Bm10686	WBGene00230947	Bm10686 is an ortholog of O. volvulus OVOC8261.	NA	blue	0.111166	0.705178	-0.00559451	0.984856	-0.244812	0.398921	-0.0167254	0.954745	-0.251232	0.386271	0.1851	0.526394	0.167369	0.567383	-0.229551	0.429848	-0.121068	0.680131	-0.195098	0.503879	0.791227	0.000749693	-0.242982	0.402566	0.226798	0.435553	0.241697	0.405137	-0.740114	0.00247299	0.336031	0.240138	0.156005	0.594327	0.0295382	0.920155	0.0229989	0.937796	0.589485	0.0265185	-0.170886	0.559149	-0.104551	0.722065
Bm10687	WBGene00230948	Bm10687 is an ortholog of O. volvulus OVOC8260.	NA	brown	-0.118292	0.687124	0.658792	0.0104002	0.191842	0.511161	0.298624	0.299696	0.39926	0.157289	0.232872	0.423018	0.051048	0.86241	-0.0104888	0.971612	0.212314	0.466178	0.229589	0.42977	0.533127	0.0496356	0.159925	0.584976	0.0901669	0.759191	0.604644	0.0219876	-0.205488	0.48096	0.179569	0.539037	0.448089	0.10809	-0.179055	0.54022	0.25277	0.383271	-0.332924	0.244786	0.101332	0.730329	0.348654	0.221816
Bm10688	WBGene00230949	Bm10688 is an ortholog of O. volvulus OVOC8254.	NA	turquoise	-0.00456459	0.987644	-0.12479	0.670796	0.370569	0.192131	-0.413073	0.142107	-0.025578	0.930835	0.109901	0.708397	0.4038	0.152186	0.210534	0.470011	0.225999	0.437215	-0.301783	0.294365	-0.238395	0.411781	0.258867	0.371504	0.0391238	0.89436	-0.515464	0.0592241	0.459853	0.0980445	0.308891	0.282569	0.233996	0.420718	0.382364	0.17726	0.115345	0.694571	0.273089	0.344829	0.0880318	0.764745	-0.0751472	0.798476
Bm10692	WBGene00230953	Uncharacterized protein	NA	magenta	-0.380467	0.1796	0.346097	0.225454	0.642068	0.0132969	-0.380383	0.179704	0.36896	0.194218	0.1619	0.580287	0.264734	0.360369	0.998113	6.49e-16	0.614784	0.0193006	-0.0960122	0.744041	0.0117744	0.968134	0.58081	0.0294068	0.218559	0.452848	-0.119204	0.684825	0.523544	0.0546859	-0.0779612	0.791079	0.262177	0.365198	0.130147	0.657434	-0.081061	0.78295	-0.0272776	0.92625	-0.0943608	0.748313	-0.00490616	0.986719
Bm10694	WBGene00230955	Bm10694 is an ortholog of O. volvulus OVOC8880; based on protein domain information, Bm10694 is predicted to have calcium ion binding activity.	NA	greenyellow	-0.408344	0.14719	-0.0492882	0.867114	0.251565	0.385619	-0.587853	0.0270448	0.29249	0.31021	-0.428841	0.12601	0.506071	0.0648332	0.140295	0.632386	-0.169479	0.562435	-0.949957	2.03e-07	0.345217	0.226715	0.163007	0.577665	0.0465571	0.874423	-0.411326	0.143971	0.081705	0.781263	0.254431	0.380045	-0.154485	0.59797	-0.204201	0.483772	-0.360906	0.204888	0.740272	0.00246494	0.200276	0.492396	-0.461015	0.0970895
Bm10695	WBGene00230956	Bma-akap-1 is an ortholog of C. elegans akap-1; in C. elegans, akap-1, is involved in determination of adult lifespan and embryo development; based on protein domain information, Bma-akap-1 is predicted to have RNA binding activity.	NA	yellow	-0.550391	0.0414065	0.663588	0.00966682	0.952981	1.41e-07	-0.510706	0.0620198	0.555769	0.039061	0.263321	0.363035	0.349646	0.220414	0.704491	0.00490704	0.536807	0.0477896	-0.0631744	0.830117	0.110807	0.706091	0.412614	0.142596	0.163818	0.575747	0.00628454	0.982989	0.67442	0.00815736	0.0737256	0.802219	0.322732	0.260412	0.262914	0.363804	0.0656653	0.823513	-0.167848	0.566257	-0.0902068	0.759087	0.106961	0.715899
Bm10696	WBGene00230957	Bm10696 is an ortholog of O. volvulus OVOC8871; proteomic studies indicate that Bm10696 is enriched in the digestive tract.	NA	greenyellow	-0.170389	0.560308	-0.0770598	0.793447	0.372718	0.189364	-0.422139	0.132693	0.432129	0.122815	-0.400134	0.156298	0.336214	0.239866	0.186876	0.522362	-0.144272	0.622665	-0.82716	0.000262317	-0.245041	0.398467	0.337726	0.237626	-0.0418426	0.887061	-0.658261	0.0104839	0.592501	0.025566	0.48281	0.0803423	-0.0983302	0.738057	-0.0299513	0.919042	-0.368116	0.195319	0.323326	0.259485	0.381801	0.177952	-0.288544	0.317084
Bm10697	WBGene00230958	Bm10697 is an ortholog of O. volvulus OVOC8861.	NA	blue	-0.0397259	0.892743	0.0246056	0.933459	-0.252572	0.383656	0.248289	0.392044	0.00381365	0.989677	0.145386	0.619953	0.0543583	0.853572	-0.166268	0.569971	-0.124678	0.671075	-0.000621234	0.998318	0.80189	0.00056112	-0.132752	0.65097	0.117543	0.689015	0.284652	0.323948	-0.611165	0.0202292	-0.39178	0.165938	0.128349	0.661909	0.153341	0.600717	-0.0235437	0.936325	0.205273	0.48143	0.00982413	0.97341	-0.00318337	0.991383
Bm10698	WBGene00230959	Bm10698 is an ortholog of O. volvulus OVOC8840.	NA	turquoise	-0.292876	0.309543	0.689848	0.0063301	0.064377	0.826927	0.0175105	0.952623	0.0811982	0.78259	-0.0474984	0.871903	-0.0841358	0.774906	-0.0267175	0.927761	0.469381	0.0903981	0.393848	0.163517	0.397448	0.159356	0.0752217	0.79828	-0.0597713	0.839157	0.954495	1.16e-07	-0.358293	0.208428	0.0405637	0.890493	-0.159153	0.586813	-0.0415691	0.887795	0.624453	0.0169769	-0.331817	0.246455	-0.0845416	0.773846	0.243807	0.400923
Bm10699	WBGene00230960	Bm10699 is an ortholog of O. volvulus OVOC8839.	NA	turquoise	-0.137922	0.638211	0.528218	0.0521787	-0.141023	0.630603	0.242341	0.403848	-0.0336093	0.90919	0.0285601	0.922792	-0.221056	0.447571	-0.165575	0.571602	0.28768	0.318601	0.567613	0.0342418	0.391131	0.166703	-0.0868957	0.767704	0.0910955	0.756779	0.956192	9.28e-08	-0.499926	0.0687026	-0.238005	0.41257	-0.201372	0.48998	-0.147221	0.615497	0.521412	0.0558581	-0.394162	0.163151	-0.117183	0.689923	0.297536	0.301547
Bm1070	WBGene00221331	Uncharacterized protein		lightyellow	-0.00200861	0.994563	0.376844	0.184124	0.0782815	0.790238	-0.0361535	0.902344	0.0490224	0.867825	-0.0222254	0.939885	0.465121	0.0937635	0.150715	0.607042	0.29443	0.306864	0.0712174	0.808832	0.347832	0.222982	0.317586	0.268524	0.541936	0.045301	0.459249	0.0985447	-0.206206	0.479395	0.0810325	0.783024	-0.0554537	0.850652	-0.0895365	0.760829	0.249332	0.389991	0.030367	0.917922	0.174938	0.549724	0.249202	0.390248
Bm10700	WBGene00230961	Bm10700 is an ortholog of O. volvulus OVOC8838.	NA	turquoise	-0.2948	0.306227	0.63771	0.0141443	-0.0175033	0.952642	0.200564	0.49176	0.121459	0.679149	-0.0154549	0.95818	-0.176322	0.546521	-0.0616521	0.834158	0.406987	0.148671	0.542034	0.0452539	0.376156	0.184991	0.164259	0.574707	-0.0796267	0.786709	0.966882	1.77e-08	-0.355755	0.211902	-0.371263	0.191235	-0.0887041	0.762995	-0.140824	0.63109	0.59263	0.0255258	-0.496545	0.0709003	0.0812402	0.78248	0.288854	0.316541
Bm10702	WBGene00230963	Bm10702 is an ortholog of O. volvulus OVOC8827.	NA	turquoise	-0.354103	0.214183	0.573268	0.0321029	0.0193867	0.947552	-0.0185172	0.949902	-0.0480907	0.870317	0.0904075	0.758566	0.0510523	0.862398	0.00503937	0.986359	0.376001	0.185186	0.410227	0.145152	0.609148	0.0207614	-0.0418475	0.887047	0.117187	0.689912	0.907919	7.2e-06	-0.550733	0.0412542	-0.254864	0.379207	0.00513363	0.986104	-0.316662	0.269996	0.485427	0.0784787	-0.0996572	0.734637	-0.22391	0.441576	0.192014	0.510776
Bm10703	WBGene00230964	Bm10703 is an ortholog of O. volvulus OVOC8826.	NA	green	-0.683581	0.00702929	0.749269	0.00203813	0.58269	0.0287618	-0.0871971	0.766919	0.828639	0.000249979	-0.0983571	0.737988	0.279931	0.332385	0.306705	0.286166	0.296891	0.302646	-0.236937	0.414732	0.64544	0.0126684	0.516367	0.0587039	0.0166518	0.954944	0.337966	0.237271	0.186749	0.52265	-0.263112	0.36343	0.176464	0.546192	0.0760816	0.796018	0.108169	0.712813	-0.193137	0.50826	0.387639	0.170857	0.234048	0.420613
Bm10705	WBGene00230966	Uncharacterized protein	NA	midnightblue	-0.396044	0.160971	0.523366	0.054783	0.484983	0.0787927	-0.266661	0.356751	0.267441	0.355292	0.0809478	0.783246	0.218352	0.453287	0.724548	0.00337791	0.991671	4.73e-12	0.128337	0.661939	0.146024	0.618402	0.591475	0.0258872	0.208338	0.474761	0.323492	0.259227	0.241799	0.404933	-0.147834	0.614008	0.163665	0.576109	0.122475	0.676598	0.64786	0.0122316	-0.17185	0.556899	-0.0347339	0.906163	0.0764318	0.795097
Bm10706	WBGene00230967	Uncharacterized protein	NA	green	-0.615916	0.0190166	0.346574	0.224773	0.481453	0.0813211	-0.315037	0.272598	0.729388	0.00307246	-0.320726	0.263556	-0.104551	0.722065	0.3256	0.255955	0.111285	0.704875	-0.441998	0.113559	0.15311	0.601272	0.447765	0.108376	-0.224965	0.439372	-0.0937493	0.749896	0.489351	0.0757418	-0.388378	0.169973	-0.209843	0.471503	0.119644	0.683714	-0.145867	0.618783	-0.139398	0.634586	0.423282	0.131537	-0.376137	0.185015
Bm10708	WBGene00230969	Bm10708 is an ortholog of C. elegans ztf-18; in C. elegans, ztf-18, is involved in embryo development.	NA	turquoise	0.381657	0.178129	-0.78116	0.000971366	-0.209783	0.471633	-0.121714	0.678509	-0.331797	0.246484	-0.125094	0.670034	-0.00106966	0.997104	0.0804878	0.784451	-0.269484	0.351488	-0.271213	0.348284	-0.685779	0.00677757	-0.038601	0.895765	-0.0269926	0.927019	-0.849988	0.000118135	0.364478	0.200112	-0.00607516	0.983555	-0.204385	0.48337	0.235356	0.417945	-0.401897	0.154312	0.268231	0.353819	0.0276073	0.925361	-0.318207	0.267537
Bm10709	WBGene00230970	Bm10709 is an ortholog of O. volvulus OVOC8802; based on protein domain information, Bm10709 is involved in vacuolar proton-transporting V-type ATPase complex assembly.	NA	yellow	-0.783055	0.000926078	0.72474	0.00336533	0.801934	0.000560424	-0.47077	0.0893193	0.662251	0.00986716	-0.251482	0.385781	0.541674	0.0454257	0.417274	0.137692	0.340611	0.233386	-0.259841	0.369644	0.0980835	0.738693	0.421667	0.133173	-0.190855	0.513378	0.163777	0.575845	0.549298	0.0418955	0.113604	0.698984	0.0596662	0.839436	-0.028489	0.922984	0.072439	0.805609	-0.165708	0.571289	0.133227	0.649795	0.317419	0.268789
Bm1071	WBGene00221332	Bm1071 is an ortholog of O. volvulus OVOC11148.		turquoise	0.138285	0.637318	0.318709	0.266742	-0.244784	0.398977	0.226903	0.435333	-0.329969	0.249255	0.370084	0.192758	-0.293623	0.308253	-0.171664	0.557332	0.250323	0.388049	0.583988	0.0283229	0.462426	0.0959375	-0.136057	0.642803	0.282164	0.328378	0.802156	0.000556962	-0.682433	0.00716351	-0.0284236	0.92316	0.133838	0.648283	-0.272978	0.345034	0.480007	0.0823731	-0.0992938	0.735573	-0.222155	0.445257	0.126848	0.66565
Bm10711	WBGene00230972	Bm10711 is an ortholog of O. volvulus OVOC8797; based on protein domain information, Bm10711 is involved in chromatin modification; based on protein domain information, Bm10711 is predicted to have zinc ion binding activity; based on protein domain information, Bm10711 is localized to the nucleus.	NA	green	-0.745051	0.0022302	0.884924	2.61e-05	0.750508	0.00198424	-0.306984	0.285706	0.785619	0.000867521	-0.169926	0.561391	0.293874	0.30782	0.384669	0.174444	0.376073	0.185096	-0.239764	0.40902	0.377173	0.18371	0.462981	0.0954867	0.0234827	0.93649	0.376875	0.184085	0.343605	0.229036	0.156615	0.592869	0.0911584	0.756615	-0.198203	0.496979	0.138318	0.637238	-0.19092	0.513234	0.198669	0.495946	0.28622	0.321172
Bm10713	WBGene00230974	Bm10713 is an ortholog of O. volvulus OVOC11642.	NA	turquoise	-0.453109	0.103721	0.686259	0.00672358	0.208091	0.475296	-0.117296	0.689638	0.221562	0.446505	0.0708249	0.809868	0.0254018	0.93131	0.10166	0.729486	0.360083	0.205999	0.206578	0.478584	0.728174	0.00314695	0.245825	0.396912	0.0700525	0.811908	0.818747	0.000342185	-0.345152	0.22681	-0.301475	0.294882	-0.0287694	0.922228	0.0494487	0.866685	0.383062	0.176405	-0.129051	0.660161	0.102894	0.726317	0.0622684	0.832522
Bm10714	WBGene00230975	Bm10714 is an ortholog of O. volvulus OVOC11641 and OVOC11661.	NA	blue	-0.40811	0.147445	0.409058	0.146416	0.207269	0.477082	-0.134499	0.64665	0.370542	0.192166	-0.00716617	0.980603	0.243083	0.402366	0.0142757	0.961368	0.142617	0.626704	-0.289159	0.316007	0.90442	8.93e-06	0.0877193	0.765558	0.200278	0.492391	0.329637	0.249762	-0.310443	0.28003	-0.189281	0.516925	0.0160865	0.956472	0.190413	0.514374	0.151389	0.605416	0.240845	0.406847	0.109772	0.708726	-0.0914978	0.755734
Bm10715	WBGene00230976	Bm10715 is an ortholog of O. volvulus OVOC11638.	NA	tan	-0.0140101	0.962087	0.289203	0.31593	0.253569	0.381717	0.136246	0.642337	0.102501	0.727325	0.500471	0.0683528	-0.25999	0.36936	0.064834	0.825716	-0.0562161	0.84862	0.30692	0.285812	0.0662999	0.821832	-0.286202	0.321204	0.0510342	0.862447	0.12408	0.672574	0.0165304	0.955272	0.296653	0.303052	0.582617	0.0287868	-0.484049	0.0794563	-0.154135	0.59881	-0.183272	0.530557	-0.433866	0.12115	0.181484	0.534645
Bm10716	WBGene00230977	Uncharacterized protein	NA	black	0.222795	0.443914	-0.249369	0.389918	-0.408663	0.146843	-0.0944076	0.748192	-0.425058	0.129754	0.0236547	0.936026	0.145318	0.62012	-0.30759	0.284706	-0.120251	0.682188	-0.277777	0.336274	0.49368	0.0728009	-0.390768	0.167132	0.18123	0.535225	0.0744921	0.8002	-0.730657	0.00299612	0.433472	0.121527	0.0835286	0.776493	-0.375369	0.185986	0.077089	0.79337	0.702655	0.00507028	-0.283765	0.325523	-0.406589	0.149107
Bm10717	WBGene00230978	Uncharacterized protein	NA	black	-0.0608208	0.836367	-0.492586	0.0735366	-0.33599	0.2402	-0.423566	0.131251	-0.412571	0.142641	-0.346263	0.225218	0.215821	0.458668	-0.127677	0.663582	-0.190558	0.514046	-0.532154	0.0501324	0.18933	0.516814	-0.172425	0.555559	0.0572133	0.845963	-0.258248	0.372689	-0.410654	0.144693	-0.0511073	0.862251	-0.349091	0.221198	-0.318955	0.266351	-0.126156	0.667379	0.830344	0.000236351	-0.0684835	0.816054	-0.5903	0.0262584
Bm10718	WBGene00230979	Bm10718 is an ortholog of C. elegans spe-4; in C. elegans, spe-4, is involved in organelle organization, spermatid development, asymmetric protein localization, oogenesis and membrane organization; based on protein domain information, Bm10718 is involved in protein processing and spermatid development; based on protein domain information, Bm10718 is predicted to have aspartic-type endopeptidase a…	NA	turquoise	-0.277178	0.337362	0.691785	0.00612537	0.0938277	0.749693	-0.00335233	0.990925	0.132976	0.650415	-0.0863785	0.769053	-0.0578368	0.844303	-0.0124347	0.966348	0.492492	0.0735999	0.349617	0.220455	0.332905	0.244815	0.318585	0.266938	-0.0312541	0.915532	0.909767	6.4e-06	-0.253507	0.381839	-0.0323453	0.912593	-0.153705	0.599842	-0.0347458	0.906131	0.656648	0.0107415	-0.362161	0.203202	0.18968	0.516024	0.208617	0.474156
Bm10719	WBGene00230980	Bm10719 is an ortholog of O. volvulus OVOC9537.	NA	blue	-0.496321	0.0710472	0.506229	0.0647363	0.288634	0.316926	-0.136239	0.642356	0.354935	0.213033	0.197849	0.497763	0.012913	0.965054	0.120021	0.682767	0.24681	0.394961	-0.0756364	0.797189	0.864844	6.54e-05	0.141751	0.62882	0.0903642	0.758678	0.425933	0.128881	-0.28747	0.31897	-0.330276	0.248789	0.28921	0.315918	-0.109423	0.709615	0.201994	0.488612	0.118918	0.685546	0.0390459	0.89457	-0.172839	0.554597
Bm1072	WBGene00221333	Bm1072 is an ortholog of O. volvulus OVOC6086.		brown	-0.260022	0.369299	0.539781	0.0463345	0.434246	0.120788	-0.0918266	0.754881	0.600543	0.0231509	0.113557	0.699104	0.268458	0.353395	0.157175	0.59153	0.108218	0.712688	-0.398154	0.158549	0.654085	0.0111608	0.340094	0.234143	0.153661	0.599948	0.13124	0.654719	0.0292816	0.920847	0.383216	0.176216	0.432074	0.122869	-0.0332888	0.910052	-0.0387803	0.895283	0.121414	0.679263	0.284061	0.324998	-0.0265214	0.92829
Bm10720	WBGene00230981	Bm10720 is an ortholog of C. elegans hrpf-2; in C. elegans, hrpf-2, is involved in embryo development and positive regulation of growth; based on protein domain information, Bm10720 is predicted to have nucleic acid binding activity and nucleotide binding activity.	NA	yellow	-0.619253	0.0181986	0.705006	0.004862	0.927183	1.84e-06	-0.426578	0.12824	0.85665	9.13e-05	-0.000539265	0.99854	0.283259	0.326424	0.65354	0.0112515	0.344384	0.227914	-0.316866	0.269671	0.144984	0.620933	0.601173	0.0229694	0.129087	0.660072	-0.0420124	0.886605	0.746202	0.00217643	0.029041	0.921496	0.185091	0.526414	0.0780502	0.790845	-0.141939	0.628361	-0.21415	0.462239	0.269368	0.351703	0.0151313	0.959055
Bm10722	WBGene00230983	Bm10722 is an ortholog of O. volvulus OVOC9532.	NA	brown	-0.267289	0.355576	0.763928	0.00146995	0.262195	0.365165	0.0635347	0.829161	0.394084	0.163242	0.103711	0.724219	-0.0966173	0.742478	0.122943	0.675423	0.382947	0.176545	0.176361	0.54643	0.522642	0.0551797	0.388442	0.169896	0.301877	0.294206	0.737688	0.0025997	-0.19095	0.513165	0.0627695	0.831191	0.165425	0.571956	-0.413845	0.141289	0.38116	0.178742	-0.253117	0.382595	0.237086	0.41443	0.150584	0.607358
Bm10724	WBGene00230985	Uncharacterized protein	NA	brown	-0.523409	0.0547598	0.741338	0.00241096	0.489604	0.0755672	-0.256911	0.375257	0.523517	0.0547007	0.0929106	0.752069	-0.0439299	0.881462	0.242434	0.403661	0.405316	0.150507	-0.170138	0.560895	0.674996	0.00808263	0.366349	0.197639	0.226124	0.436954	0.483889	0.0795703	-0.0706647	0.810291	0.0854657	0.771434	0.224509	0.440325	-0.376705	0.184299	0.295056	0.305787	0.041837	0.887076	0.156979	0.592	-0.153143	0.601193
Bm10725	WBGene00230986	Based on protein domain information, Bm10725 is predicted to have nucleic acid binding activity.	NA	magenta	-0.380467	0.1796	0.346097	0.225454	0.642068	0.0132969	-0.380383	0.179704	0.36896	0.194218	0.1619	0.580287	0.264734	0.360369	0.998113	6.49e-16	0.614784	0.0193006	-0.0960122	0.744041	0.0117744	0.968134	0.58081	0.0294068	0.218559	0.452848	-0.119204	0.684825	0.523544	0.0546859	-0.0779612	0.791079	0.262177	0.365198	0.130147	0.657434	-0.081061	0.78295	-0.0272776	0.92625	-0.0943608	0.748313	-0.00490616	0.986719
Bm10726	WBGene00230987	Bm10726 is an ortholog of O. volvulus OVOC8968; based on protein domain information, Bm10726 is involved in protein phosphorylation; based on protein domain information, Bm10726 is predicted to have protein tyrosine kinase activity.		turquoise	-0.123775	0.673337	0.527489	0.052564	-0.11991	0.683045	0.250941	0.386838	-0.0748096	0.799364	0.146507	0.61723	-0.242835	0.402861	-0.0840661	0.775088	0.348343	0.222256	0.658297	0.0104782	0.385431	0.173519	-0.0542199	0.853942	-0.0447677	0.879216	0.95724	8.05e-08	-0.477637	0.0841178	-0.258585	0.372045	-0.0653645	0.82431	0.0229728	0.937867	0.528503	0.0520282	-0.446151	0.10981	-0.16224	0.57948	0.301126	0.295468
Bm10727	WBGene00230988	Bm10727 is an ortholog of O. volvulus OVOC8974.	6105850	red	-0.315649	0.271616	0.194677	0.504817	0.785827	0.000862885	-0.444168	0.111589	0.534397	0.0489928	0.115322	0.694631	0.352309	0.216678	0.632075	0.0153003	0.276524	0.33855	-0.401239	0.155051	-0.199181	0.494812	0.532203	0.0501072	0.159346	0.586353	-0.574936	0.0314914	0.862544	7.19e-05	0.092783	0.7524	0.34568	0.226052	0.16689	0.568508	-0.198825	0.4956	0.0309623	0.916318	0.205628	0.480655	-0.08306	0.777718
Bm10728	WBGene00230989	Bma-rde-4 is an ortholog of O. volvulus OVOC8980 and OVOC12709; proteomic studies indicate that Bma-rde-4 is enriched in the reproductive tract.		brown	-0.625282	0.0167881	0.814743	0.000386538	0.409665	0.145759	-0.188363	0.518997	0.643007	0.0131196	-0.209091	0.47313	0.173419	0.553248	0.110151	0.707761	0.241456	0.40562	-0.225473	0.438312	0.734623	0.00276705	0.399521	0.156993	0.0343637	0.907159	0.630661	0.0156013	-0.0995258	0.734976	-0.0426534	0.884885	-0.0638021	0.828452	-0.123352	0.674397	0.202263	0.488021	-0.0829766	0.777936	0.35544	0.212337	0.0412479	0.888657
Bm10729	WBGene00230990	Uncharacterized protein		brown	0.628213	0.0161334	-0.922946	2.56e-06	-0.508215	0.0635207	0.13837	0.63711	-0.651868	0.0115335	0.101882	0.728915	-0.142411	0.627207	-0.250484	0.387732	-0.535775	0.0483024	0.00887869	0.975968	-0.597706	0.0239824	-0.406788	0.148888	-0.0926454	0.752757	-0.713151	0.00419169	-0.00686338	0.981422	0.0481674	0.870112	-0.0505795	0.863662	0.177949	0.542766	-0.453939	0.10301	0.278419	0.335114	-0.187861	0.520132	-0.15768	0.590326
Bm1073	WBGene00221334	Uncharacterized protein		turquoise	-0.226228	0.436737	0.626395	0.0165372	0.0136905	0.962951	-0.0112466	0.969562	-0.0502169	0.864631	0.0067114	0.981833	-0.0912619	0.756346	-0.0949642	0.746751	0.383683	0.175645	0.445922	0.110014	0.361465	0.204136	0.0364621	0.901514	-0.0552475	0.851201	0.950741	1.85e-07	-0.404772	0.151109	0.0464295	0.874764	-0.153783	0.599655	-0.0584128	0.84277	0.582501	0.0288261	-0.284688	0.323883	-0.0870132	0.767398	0.224189	0.440994
Bm10731	WBGene00230992	Bm10731 is an ortholog of O. volvulus OVOC9317.		brown	0.576465	0.0309386	-0.741921	0.00238182	-0.507215	0.064131	0.440794	0.114662	-0.563504	0.0358608	0.20599	0.479866	-0.18967	0.516048	-0.205844	0.480183	-0.491902	0.0739985	0.375381	0.185971	-0.546123	0.0433402	-0.486081	0.0780176	-0.0322385	0.91288	-0.447547	0.108569	-0.0607067	0.83667	-0.230376	0.428145	0.000664843	0.9982	0.162946	0.57781	-0.428825	0.126025	-0.0678982	0.817602	-0.322009	0.261542	0.276559	0.338485
Bm10733	WBGene00230994	Proteomic studies indicate that Bm10733 is enriched in the reproductive tract.		magenta	-0.488724	0.0761741	0.485777	0.0782315	0.824909	0.000282032	-0.403609	0.152398	0.661105	0.0100414	0.0735678	0.802634	0.293515	0.308439	0.882945	2.87e-05	0.492876	0.0733407	-0.24904	0.390566	-0.00335812	0.99091	0.775461	0.00111836	0.209185	0.472926	-0.191759	0.511349	0.756571	0.0017367	-0.10449	0.722224	0.264875	0.360103	0.108427	0.712155	-0.13064	0.65621	-0.135063	0.645256	0.269182	0.352049	0.0126378	0.965798
Bm10734	WBGene00230995	Uncharacterized protein		turquoise	-0.355839	0.211787	0.529885	0.0513045	-0.0065316	0.98232	0.0438314	0.881726	-0.0362319	0.902133	-0.00968077	0.973798	-0.122809	0.675758	0.0786346	0.789311	0.403748	0.152244	0.572059	0.0325514	0.289247	0.315853	0.0713951	0.808363	-0.114434	0.696879	0.895314	1.51e-05	-0.33631	0.239723	-0.469544	0.0902711	-0.168824	0.563969	-0.111881	0.70336	0.474158	0.0867256	-0.394121	0.163198	-0.125097	0.670028	0.23912	0.410317
Bm10735	WBGene00230996	Bm10735 is an ortholog of O. volvulus OVOC9311.		turquoise	-0.270739	0.349161	0.673036	0.00833934	0.0626	0.831641	-0.0187163	0.949364	0.0159951	0.956719	-0.00459693	0.987556	-0.0803179	0.784897	-0.0251644	0.931951	0.430389	0.124499	0.425543	0.129269	0.380345	0.179752	0.0712044	0.808866	-0.0509735	0.862609	0.956043	9.47e-08	-0.368293	0.195088	0.0464787	0.874633	-0.147112	0.615761	-0.0490659	0.867709	0.578207	0.0303176	-0.305471	0.288209	-0.0948292	0.747101	0.23455	0.419587
Bm10738	WBGene00230999	Uncharacterized protein		brown	-0.193112	0.508316	0.790963	0.000754938	0.602563	0.0225723	0.135935	0.643105	0.670017	0.0087471	0.374574	0.186995	-0.0487772	0.868481	0.382862	0.176649	0.476061	0.0852923	0.198123	0.497155	0.398431	0.158233	0.409178	0.146286	0.442085	0.113479	0.39375	0.163631	0.284358	0.32447	0.0702933	0.811272	0.345977	0.225627	0.208587	0.474221	0.256816	0.375441	-0.483982	0.0795038	0.147033	0.615951	0.327205	0.253481
Bm10739	WBGene00231000	Bm10739 is an ortholog of C. elegans cht-1; in C. elegans, cht-1, is involved in response to fungus and embryo development; based on protein domain information, Bm10739 is involved in carbohydrate metabolic process and chitin catabolic process; based on protein domain information, Bm10739 is predicted to have chitinase activity.		blue	0.127537	0.663933	0.261884	0.365755	-0.0208263	0.943663	0.0505043	0.863863	-0.0480757	0.870358	0.293714	0.308096	0.0308272	0.916682	-0.100377	0.732786	0.138659	0.636401	-0.0519743	0.859935	0.699797	0.00533269	-0.111312	0.704807	0.584172	0.0282608	0.357103	0.210053	-0.538364	0.0470238	0.443714	0.111999	0.169743	0.56182	-0.0976781	0.739739	0.242902	0.402726	0.340406	0.233687	-0.156753	0.592539	0.0562579	0.848508
Bm1074	WBGene00221335	Bm1074 is an ortholog of C. elegans nhx-2 and nhx-6; based on protein domain information, Bm1074 is involved in regulation of pH, sodium ion transport and transmembrane transport; based on protein domain information, Bm1074 is predicted to have sodium:proton antiporter activity; based on protein domain information, Bm1074 is an integral component of the membrane.		blue	-0.315052	0.272574	0.604918	0.0219116	0.244236	0.400067	0.274342	0.34253	0.438899	0.116412	0.296321	0.30362	-0.0119493	0.967661	0.207878	0.475759	0.35366	0.214799	0.259316	0.370646	0.720883	0.00362469	0.347359	0.223655	0.30235	0.293412	0.561463	0.0366857	-0.217447	0.455206	-0.450893	0.105634	0.390157	0.167855	-0.0884038	0.763776	0.281842	0.328956	-0.268945	0.35249	0.183684	0.529618	0.346731	0.224549
Bm10741	WBGene00231002	Bm10741 is an ortholog of O. volvulus OVOC1330; based on protein domain information, Bm10741 is localized to the acetylcholine-gated channel complex.		blue	0.252414	0.383964	-0.325348	0.256346	-0.0371419	0.899687	-0.0958748	0.744397	-0.549056	0.0420043	0.316322	0.27054	-0.171992	0.556569	0.21438	0.461746	0.0177006	0.952109	0.456498	0.100841	-0.658437	0.0104561	-0.265479	0.358969	0.0171644	0.953558	-0.220256	0.449258	0.184159	0.528535	0.0272256	0.926391	0.097028	0.741417	-0.161634	0.580917	-0.138468	0.636869	-0.0591621	0.840777	-0.537478	0.0474586	0.0711858	0.808916
Bm10742	WBGene00231003	Uncharacterized protein	6100123	lightcyan	-0.263652	0.362408	0.318653	0.26683	0.438162	0.117098	-0.104517	0.722152	0.663898	0.00962085	-0.208483	0.474447	0.137502	0.639244	0.534786	0.0487972	0.263972	0.361805	-0.323389	0.259386	-0.0652202	0.824692	0.942143	4.78e-07	0.0889845	0.762265	-0.147397	0.615068	0.596931	0.0242134	-0.187459	0.52104	0.0511751	0.86207	0.0747961	0.7994	-0.109965	0.708233	-0.231435	0.425967	0.771738	0.00122357	-0.0339064	0.90839
Bm10744	WBGene00231005	Uncharacterized protein		turquoise	0.356767	0.210513	-0.340586	0.233424	0.125801	0.668266	0.0769867	0.793639	-0.205745	0.480398	0.483035	0.0801811	-0.231201	0.426447	0.290678	0.313357	-0.0503782	0.8642	0.375648	0.185633	-0.631871	0.0153435	-0.187045	0.521978	0.0752366	0.798241	-0.507569	0.0639147	0.499478	0.0689909	-0.1031	0.725788	0.265387	0.35914	0.287026	0.319751	-0.31622	0.270703	-0.266136	0.357734	-0.3688	0.194427	0.00770821	0.979136
Bm10745	WBGene00231006	Uncharacterized protein		turquoise	-0.418622	0.136294	0.663542	0.00967363	0.48626	0.0778915	-0.304848	0.289244	0.232826	0.423112	0.153361	0.600668	0.0978378	0.739327	0.667235	0.00913645	0.457585	0.099929	0.210224	0.470681	0.253703	0.381458	0.359917	0.206224	0.0806897	0.783922	0.52113	0.0560144	0.111783	0.703608	0.0454047	0.877509	0.0730352	0.804038	0.0253293	0.931506	0.00790359	0.978607	-0.184107	0.528653	-0.175188	0.549144	0.151641	0.604807
Bm10746	WBGene00231007	Bma-smp-1 is an ortholog of C. elegans smp-1 and smp-2.	6100118	red	-0.265161	0.359566	0.168234	0.565353	0.537843	0.0472792	-0.101007	0.731164	0.726715	0.0032383	-0.238751	0.411062	0.114145	0.697611	0.409319	0.146132	0.134594	0.646415	-0.34145	0.232162	-0.347946	0.22282	0.647567	0.0122838	0.0308751	0.916553	-0.453817	0.103114	0.893251	1.69e-05	-0.247503	0.393593	-0.0739742	0.801564	0.290592	0.313507	-0.174241	0.55134	-0.34928	0.220931	0.599372	0.0234915	0.0329671	0.910919
Bm10748	WBGene00231009	Bm10748 is an ortholog of C. elegans mom-4 and Y105C5A.24; in C. elegans, mom-4, is involved in MAPK cascade, endodermal cell fate specification, defense response, asymmetric cell division, embryo development, peptidyl-threonine phosphorylation, muscle cell fate specification, asymmetric protein localization involved in cell fate determination and protein autophosphorylation; based on protein dom…	6100115	green	-0.682622	0.00714126	0.696184	0.00567956	0.609881	0.0205668	-0.354916	0.21306	0.731012	0.00297504	-0.261898	0.365729	0.054633	0.85284	0.308255	0.283613	0.232787	0.423192	-0.369413	0.19363	0.231205	0.426439	0.41959	0.135297	-0.224512	0.440316	0.225782	0.437666	0.350258	0.219552	0.200183	0.4926	0.0676479	0.818264	-0.376577	0.18446	0.00965287	0.973873	-0.121167	0.679883	0.250421	0.387856	-0.110074	0.707957
Bm10749	WBGene00231010	Bma-mbd-2 is an ortholog of C. elegans mbd-2; in C. elegans, mbd-2, is involved in reproduction and striated muscle myosin thick filament assembly; proteomic studies indicate that Bma-mbd-2 is enriched in the reproductive tract.	6100112	yellow	0.343153	0.22969	-0.551583	0.0408778	-0.670087	0.0087376	0.358524	0.208114	-0.141568	0.629267	-0.571912	0.0326064	-0.0324062	0.912429	-0.511155	0.0617521	-0.44415	0.111605	-0.352469	0.216456	-0.149183	0.610742	-0.0337768	0.908739	-0.00660591	0.982119	-0.24089	0.406757	-0.300458	0.296594	-0.048893	0.868171	-0.480092	0.082311	-0.185046	0.526515	-0.113576	0.699056	0.207841	0.475839	0.456266	0.101037	-0.0446027	0.879659
Bm1075	WBGene00221336	Bm1075 is an ortholog of C. elegans F21H7.5, F36D3.4, F53B6.4 and F42A9.7.		turquoise	-0.290723	0.313277	0.692241	0.00607799	0.0664477	0.821441	0.011527	0.968803	0.0804172	0.784636	-0.037042	0.899955	-0.0987764	0.736907	-0.0288575	0.92199	0.377697	0.183052	0.390537	0.167405	0.402453	0.153688	0.0405914	0.890419	-0.0769867	0.793639	0.95286	1.43e-07	-0.362741	0.202427	0.0683002	0.816539	-0.167332	0.567468	-0.0539172	0.854749	0.507598	0.0638965	-0.324982	0.256912	-0.103329	0.7252	0.24813	0.392357
Bm10751	WBGene00231012	Uncharacterized protein	6106092	magenta	-0.380467	0.1796	0.346097	0.225454	0.642068	0.0132969	-0.380383	0.179704	0.36896	0.194218	0.1619	0.580287	0.264734	0.360369	0.998113	6.49e-16	0.614784	0.0193006	-0.0960122	0.744041	0.0117744	0.968134	0.58081	0.0294068	0.218559	0.452848	-0.119204	0.684825	0.523544	0.0546859	-0.0779612	0.791079	0.262177	0.365198	0.130147	0.657434	-0.081061	0.78295	-0.0272776	0.92625	-0.0943608	0.748313	-0.00490616	0.986719
Bm10752	WBGene00231013	Bma-inx-15 is an ortholog of C. elegans inx-15; in C. elegans, inx-15, is involved in striated muscle myosin thick filament assembly; based on protein domain information, Bma-inx-15 is localized to the gap junction.		turquoise	0.153041	0.601438	0.153608	0.600075	-0.197689	0.498116	0.555455	0.0391951	0.125464	0.669109	0.206834	0.478027	0.0935662	0.75037	0.029219	0.921016	0.309672	0.281289	0.247869	0.39287	0.439292	0.116047	0.242133	0.404265	0.349754	0.220262	0.32485	0.257116	-0.382564	0.177014	-0.259631	0.370044	0.458695	0.0990036	-0.249855	0.388965	0.367888	0.195618	-0.15713	0.591638	0.17884	0.540713	0.337375	0.238144
Bm10754	WBGene00231015	Uncharacterized protein		magenta	-0.380467	0.1796	0.346097	0.225454	0.642068	0.0132969	-0.380383	0.179704	0.36896	0.194218	0.1619	0.580287	0.264734	0.360369	0.998113	6.49e-16	0.614784	0.0193006	-0.0960122	0.744041	0.0117744	0.968134	0.58081	0.0294068	0.218559	0.452848	-0.119204	0.684825	0.523544	0.0546859	-0.0779612	0.791079	0.262177	0.365198	0.130147	0.657434	-0.081061	0.78295	-0.0272776	0.92625	-0.0943608	0.748313	-0.00490616	0.986719
Bm10755	WBGene00231016	Uncharacterized protein	6100102	yellow	-0.529254	0.0516342	0.320513	0.263891	0.626755	0.0164566	-0.487893	0.0767504	0.248355	0.391912	0.101303	0.730402	0.251926	0.384915	0.27818	0.335546	0.206597	0.478543	-0.264017	0.36172	0.184761	0.527164	0.0883076	0.764027	0.12067	0.681134	-0.130811	0.655785	0.293776	0.30799	0.154326	0.598352	0.158032	0.589484	-0.0284626	0.923055	0.0392226	0.894095	0.260175	0.369006	-0.174047	0.551789	0.163757	0.575892
Bm10756	WBGene00231017	Uncharacterized protein		yellow	-0.555066	0.0393619	0.512943	0.060694	0.943739	4.05e-07	-0.53489	0.0487448	0.524968	0.0539129	0.273045	0.34491	0.334458	0.242485	0.777157	0.00107286	0.436976	0.118207	-0.148306	0.612865	0.0512634	0.861834	0.373943	0.187798	0.231168	0.426516	-0.190464	0.514259	0.707489	0.00464933	0.00942086	0.974501	0.36152	0.204062	0.0823052	0.779692	-0.120376	0.681873	-0.0382634	0.896672	-0.151194	0.605886	0.0626711	0.831453
Bm10758	WBGene00231019	Uncharacterized protein		magenta	-0.380467	0.1796	0.346097	0.225454	0.642068	0.0132969	-0.380383	0.179704	0.36896	0.194218	0.1619	0.580287	0.264734	0.360369	0.998113	6.49e-16	0.614784	0.0193006	-0.0960122	0.744041	0.0117744	0.968134	0.58081	0.0294068	0.218559	0.452848	-0.119204	0.684825	0.523544	0.0546859	-0.0779612	0.791079	0.262177	0.365198	0.130147	0.657434	-0.081061	0.78295	-0.0272776	0.92625	-0.0943608	0.748313	-0.00490616	0.986719
Bm10759	WBGene00231020	Uncharacterized protein	6095111	turquoise	-0.342461	0.230693	0.444591	0.111208	0.264199	0.361376	-0.343624	0.229009	0.0317874	0.914095	-0.0484648	0.869316	0.458173	0.0994379	0.36977	0.193166	0.130405	0.656794	0.0337964	0.908686	0.298151	0.3005	0.0992904	0.735582	0.00785111	0.978749	0.43968	0.115688	-0.104899	0.721174	0.163741	0.57593	-0.0538867	0.85483	-0.0333102	0.909995	-0.160903	0.582652	0.0893617	0.761284	-0.216398	0.457439	0.182071	0.533301
Bm1076	WBGene00221337	Bm1076 is an ortholog of O. volvulus OVOC11937.		turquoise	-0.217931	0.45418	0.581637	0.0291218	0.00702613	0.980982	0.00655804	0.982248	-0.0419107	0.886878	-0.0217052	0.941289	-0.0506967	0.863348	-0.0852907	0.77189	0.582637	0.02878	0.42414	0.130673	0.327563	0.252933	0.117335	0.689539	-0.0109477	0.97037	0.894877	1.55e-05	-0.368672	0.194595	-0.023806	0.935617	-0.125377	0.669327	-0.0246189	0.933423	0.831194	0.000229781	-0.284769	0.32374	-0.0353703	0.904451	0.200152	0.492668
Bm10763	WBGene00231024	Bm10763 is an ortholog of O. volvulus OVOC2147.		brown	0.569515	0.0335108	-0.875741	4.05e-05	-0.555339	0.0392449	0.114568	0.696539	-0.461705	0.0965247	-0.0807247	0.783831	-0.070379	0.811045	-0.297965	0.300817	-0.450958	0.105578	-0.283117	0.326678	-0.308465	0.283267	-0.28696	0.319867	-0.186618	0.522947	-0.681825	0.00723554	-0.103404	0.725007	0.0843102	0.774451	-0.139679	0.633896	0.422775	0.132049	-0.32913	0.250534	0.382602	0.176968	0.0217266	0.941232	-0.410263	0.145113
Bm10764	WBGene00231025	Bm10764 is an ortholog of O. volvulus OVOC2157 and OVOC12983.		turquoise	-0.322412	0.260912	0.575621	0.0312429	-0.0594769	0.839939	0.105447	0.719771	-0.00263342	0.992871	-0.0669406	0.820136	-0.154107	0.598877	-0.0703028	0.811247	0.375044	0.186398	0.534225	0.0490798	0.347807	0.223018	0.00167064	0.995478	-0.138761	0.63615	0.969713	1.04e-08	-0.416017	0.139003	-0.322298	0.26109	-0.214955	0.460516	-0.108871	0.711024	0.55671	0.0386608	-0.40639	0.149325	-0.104938	0.721075	0.259816	0.369691
Bm10765	WBGene00231026	Bm10765 is an ortholog of O. volvulus OVOC2162; based on protein domain information, Bm10765 is involved in cell division and chromosome segregation; based on protein domain information, Bm10765 is predicted to have microtubule binding activity.	6100651	blue	-0.556757	0.0386408	0.719789	0.003701	0.394256	0.163042	-0.247744	0.393117	0.457823	0.0997298	0.081188	0.782617	0.0802244	0.785142	0.170457	0.56015	0.195704	0.502529	-0.133693	0.648643	0.868186	5.67e-05	0.169823	0.561631	0.0786445	0.789285	0.586645	0.0274397	-0.238673	0.41122	-0.0468595	0.873613	0.129031	0.66021	-0.112808	0.701005	0.0799181	0.785945	0.0710996	0.809143	0.0432573	0.883265	-0.13178	0.653381
Bm10767	WBGene00231028	Uncharacterized protein		brown	0.43249	0.122468	-0.59705	0.0241778	-0.490762	0.0747741	0.193935	0.506474	-0.612665	0.0198404	-0.0734281	0.803003	0.17478	0.55009	-0.0150063	0.959393	-0.108343	0.71237	0.294101	0.30743	-0.542584	0.0449931	-0.345608	0.226155	-0.0710279	0.809332	-0.219329	0.451217	-0.11916	0.684934	-0.0953775	0.745682	-0.163851	0.57567	0.0610481	0.835763	-0.118954	0.685455	0.0180145	0.951261	-0.38777	0.1707	0.165553	0.571653
Bm10769	WBGene00231030	Bm10769 is an ortholog of O. volvulus OVOC2173; proteomic studies indicate that Bm10769 is enriched in the digestive tract.		turquoise	0.264974	0.359917	0.36311	0.201933	-0.0996033	0.734776	0.454786	0.102289	0.088422	0.763729	0.167325	0.567485	-0.0651821	0.824793	-0.362463	0.202797	0.138588	0.636574	0.340522	0.233517	0.151724	0.604607	0.0683895	0.816303	0.123306	0.674513	0.490662	0.0748425	-0.227059	0.43501	0.348154	0.222525	0.263361	0.362959	-0.075766	0.796848	0.482279	0.0807242	-0.380327	0.179773	0.211767	0.467355	0.426623	0.128195
Bm1077	WBGene00221338	Bma-acc-3 is an ortholog of C. elegans acc-3; based on protein domain information, Bma-acc-3 is involved in ion transport; based on protein domain information, Bma-acc-3 is predicted to have extracellular ligand-gated ion channel activity; based on protein domain information, Bma-acc-3 is an integral component of the membrane.		turquoise	-0.139007	0.635545	0.596495	0.024344	-0.032793	0.911387	0.265589	0.358761	0.019097	0.948335	0.206995	0.477677	-0.263863	0.362009	-0.102529	0.727252	0.276644	0.338331	0.627252	0.0163458	0.450963	0.105573	0.0305706	0.917373	0.0766943	0.794407	0.940463	5.65e-07	-0.431246	0.123667	-0.258847	0.371542	-0.0247553	0.933055	0.0122553	0.966833	0.462382	0.0959728	-0.448714	0.107539	-0.0356057	0.903818	0.379683	0.180573
Bm10770	WBGene00231031	Bm10770 is an ortholog of O. volvulus OVOC2178.		red	-0.205208	0.48157	0.040138	0.891636	0.522973	0.054998	-0.288647	0.316903	0.343925	0.228575	-0.166258	0.569994	0.264332	0.361125	0.514925	0.0595363	0.295011	0.305864	-0.145477	0.619732	-0.621881	0.0175732	0.436304	0.118839	-0.0389844	0.894735	-0.47208	0.0883107	0.900829	1.11e-05	-0.0970449	0.741374	-0.101297	0.730418	0.364299	0.200349	-0.0554074	0.850775	-0.271989	0.346853	0.178428	0.541661	0.105984	0.718396
Bm10771	WBGene00231032	Uncharacterized protein		yellow	-0.572372	0.032435	0.649951	0.0118634	0.832839	0.000217484	-0.459279	0.0985198	0.45682	0.100571	0.205625	0.48066	0.315454	0.271928	0.744647	0.00224937	0.838548	0.000178876	0.0216242	0.941508	0.144794	0.621395	0.501665	0.0675911	0.247235	0.394122	0.145947	0.618589	0.515615	0.0591371	-0.073404	0.803066	0.295886	0.304365	0.103677	0.724306	0.429315	0.125546	-0.148181	0.613168	-0.104369	0.722532	0.107611	0.714238
Bm10772	WBGene00231033	Uncharacterized protein	6106085	turquoise	-0.279917	0.332409	0.341571	0.231987	-0.158398	0.588611	0.0495571	0.866395	-0.160926	0.582598	-0.28515	0.323065	0.0821402	0.780124	-0.0281847	0.923804	0.330136	0.249001	0.457732	0.0998058	0.0647808	0.825857	0.0563852	0.848169	-0.240309	0.407924	0.773156	0.00118259	-0.314444	0.27355	-0.334801	0.241972	-0.404702	0.151186	0.0360051	0.902743	0.481917	0.0809857	-0.328679	0.251223	-0.0667774	0.820568	0.410325	0.145046
Bm10773	WBGene00231034	Bm10773 is an ortholog of O. volvulus OVOC2187; based on protein domain information, Bm10773 is predicted to have protein dimerization activity.	6096478	brown	-0.520826	0.0561835	0.754829	0.00180517	0.627793	0.0162259	-0.110084	0.70793	0.605341	0.0217945	0.265041	0.35979	0.182776	0.53169	0.380947	0.179005	0.404692	0.151197	0.0986459	0.737243	0.538351	0.0470301	0.397135	0.159716	0.359708	0.206507	0.40372	0.152276	0.166223	0.570077	-0.323156	0.259751	0.417946	0.136994	-0.31344	0.275168	0.18382	0.529308	-0.233183	0.42238	0.138982	0.635608	0.141141	0.630313
Bm10775	WBGene00231036	Bm10775 is an ortholog of O. volvulus OVOC2191.		turquoise	0.430152	0.12473	-0.694212	0.00587617	-0.16638	0.569708	0.150532	0.607482	-0.11324	0.699906	0.215186	0.460024	0.0046577	0.987392	0.00464224	0.987434	-0.463744	0.09487	-0.339954	0.234349	-0.189436	0.516575	-0.171767	0.557094	0.130006	0.657785	-0.887396	2.3e-05	0.156089	0.594126	0.0619444	0.833382	0.322188	0.261262	0.105627	0.719312	-0.614666	0.0193303	0.366203	0.197831	-0.0230777	0.937583	-0.226421	0.436337
Bm10777	WBGene00231038	Uncharacterized protein		yellow	0.56851	0.0338957	-0.681901	0.00722643	-0.893576	1.66e-05	0.47948	0.0827585	-0.658593	0.0104315	0.0500301	0.86513	-0.270153	0.350247	-0.527364	0.05263	-0.456591	0.100763	0.17094	0.559022	0.139172	0.635141	-0.556866	0.0385946	0.0076678	0.979245	-0.0132337	0.964186	-0.795509	0.000668675	-0.188773	0.51807	-0.104427	0.722383	-0.0986954	0.737116	-0.127311	0.664496	0.294447	0.306834	-0.211232	0.468506	-0.137861	0.63836
Bm10779	WBGene00231040	Proteomic studies indicate that Bm10779 is enriched in the reproductive tract.		yellow	-0.69447	0.00585016	0.444214	0.111548	0.863621	6.88e-05	-0.546324	0.0432477	0.603924	0.0221888	0.0914549	0.755846	0.451466	0.105137	0.632117	0.0152915	0.249544	0.389576	-0.379299	0.18105	0.208415	0.474594	0.325634	0.255903	0.0447462	0.879274	-0.255195	0.378567	0.591951	0.0257378	-0.0691362	0.814329	0.374996	0.186459	-0.0869634	0.767528	-0.240584	0.407371	0.124515	0.671483	-0.0518978	0.86014	-0.0257912	0.93026
Bm1078	WBGene00221339	Bm1078 is an ortholog of O. volvulus OVOC7602.		turquoise	-0.130067	0.657632	0.458296	0.0993361	-0.153346	0.600706	0.18122	0.535249	-0.147931	0.613774	0.0797298	0.786438	-0.209047	0.473225	-0.141403	0.629673	0.236722	0.415168	0.627575	0.0162742	0.328785	0.251061	-0.080106	0.785452	0.0667687	0.820591	0.922238	2.7e-06	-0.49189	0.074007	-0.33471	0.242107	-0.183314	0.530461	-0.161129	0.582115	0.447775	0.108367	-0.360015	0.206091	-0.128311	0.662004	0.269646	0.351187
Bm10780	WBGene00231041	Bma-ttr-48 is an ortholog of C. elegans ttr-47 and ttr-48; based on protein domain information, Bma-ttr-48 is localized to the extracellular space.		red	0.18815	0.519477	-0.204972	0.482087	-0.667534	0.00909394	0.255434	0.378105	-0.515575	0.0591601	0.020716	0.943961	-0.0811532	0.782708	-0.467439	0.0919219	-0.0964799	0.742833	0.188892	0.517802	0.556834	0.0386083	-0.355783	0.211865	-0.0110038	0.970218	0.469027	0.0906746	-0.957418	7.85e-08	-0.213104	0.46448	-0.0508245	0.863007	-0.1846	0.527532	0.285596	0.322275	0.312412	0.27683	-0.150657	0.607181	-0.117471	0.689196
Bm10781	WBGene00231042	Bma-ttr-41 is an ortholog of C. elegans ttr-41; based on protein domain information, Bma-ttr-41 is localized to the extracellular space.	6095813	yellow	0.428339	0.126502	-0.508456	0.0633745	-0.916966	3.95e-06	0.404192	0.151751	-0.719217	0.00374141	-0.134787	0.645937	-0.20442	0.483293	-0.591962	0.0257343	-0.266947	0.356216	0.291843	0.311331	0.0804583	0.784529	-0.457719	0.0998173	-0.141195	0.63018	0.2965	0.303314	-0.865736	6.29e-05	-0.202147	0.488276	-0.253016	0.382791	-0.224452	0.440443	0.18674	0.52267	0.185377	0.525763	-0.147014	0.615998	-0.0491449	0.867497
Bm10782	WBGene00231043	Bm10782 is an ortholog of O. volvulus OVOC7713.		yellow	-0.415179	0.139882	0.532286	0.0500648	0.62472	0.0169161	-0.412461	0.142759	0.246613	0.39535	0.0736021	0.802544	0.0877155	0.765568	0.424367	0.130446	0.37591	0.185301	0.0799046	0.78598	-0.243726	0.401083	0.189909	0.515508	-0.161767	0.580603	0.14983	0.609178	0.469262	0.0904911	0.395538	0.161555	0.215373	0.459624	-0.279858	0.332516	0.108141	0.712885	-0.204646	0.482798	-0.224932	0.439439	0.13227	0.652164
Bm10783	WBGene00231044	Bm10783 is an ortholog of O. volvulus OVOC8073; based on protein domain information, Bm10783 is involved in protein phosphorylation; based on protein domain information, Bm10783 is predicted to have protein kinase activity.	6096325	turquoise	-0.279626	0.332935	0.70186	0.00514222	0.0604226	0.837425	0.0414965	0.887989	0.111044	0.705487	-0.0509052	0.862791	-0.0216611	0.941409	-0.0815998	0.781539	0.402762	0.153343	0.364429	0.200177	0.423817	0.130998	0.129173	0.659856	-0.0902877	0.758877	0.949834	2.06e-07	-0.361682	0.203845	0.0577809	0.844452	-0.0892394	0.761602	-0.072906	0.804379	0.587468	0.0271702	-0.329737	0.24961	0.0249256	0.932595	0.26281	0.364
Bm10785	WBGene00231046	Bm10785 is an ortholog of C. elegans mup-2 and tnt-2; in C. elegans, mup-2 and tnt-2, are involved in locomotion; based on protein domain information, Bm10785 is involved in regulation of muscle contraction; based on protein domain information, Bm10785 is localized to the troponin complex.	6095964	black	-0.177956	0.542748	-0.402522	0.153612	-0.04734	0.872326	-0.283021	0.326849	-0.0204745	0.944614	-0.166311	0.569869	0.404423	0.151495	0.0610484	0.835762	-0.331588	0.2468	-0.63094	0.0155418	0.322753	0.260379	-0.164092	0.5751	0.0333953	0.909766	-0.521002	0.0560857	-0.135393	0.644443	-0.133936	0.64804	0.0227884	0.938364	-0.119831	0.683244	-0.492228	0.0737783	0.713192	0.00418854	-0.0892561	0.761559	-0.348804	0.221603
Bm10786	WBGene00231047	Bm10786 is an ortholog of C. elegans bath-43.		brown	-0.562731	0.0361716	0.879851	3.34e-05	0.487589	0.0769624	0.0824348	0.779353	0.762088	0.00153338	-0.0271916	0.926482	-0.107337	0.714939	0.172908	0.554436	0.350574	0.219108	0.0976424	0.739831	0.456413	0.100912	0.466908	0.092342	-0.0106353	0.971215	0.619681	0.0180955	0.138848	0.635935	-0.205923	0.480012	0.150922	0.606542	-0.196421	0.500933	0.297399	0.30178	-0.506172	0.0647712	0.36651	0.197427	0.258317	0.372558
Bm10788	WBGene00231049	Bm10788 is an ortholog of C. elegans Y54E10A.6; based on protein domain information, Bm10788 is predicted to have RNA binding activity and phenylalanine-tRNA ligase activity.		brown	-0.39153	0.166232	0.563419	0.0358947	0.104527	0.722127	0.320881	0.263313	0.53279	0.0498076	-0.0736171	0.802505	-0.102118	0.728308	-0.0822069	0.77995	0.106788	0.716342	0.0635669	0.829076	0.659629	0.0102692	0.155464	0.595623	0.0828926	0.778156	0.568373	0.0339482	-0.264432	0.360937	-0.336466	0.239492	0.0196368	0.946877	-0.12763	0.6637	0.209497	0.47225	-0.278835	0.334362	0.236843	0.414923	0.365409	0.198879
Bm10789	WBGene00231050	Uncharacterized protein		green	0.399583	0.156922	-0.388431	0.16991	-0.298898	0.299233	-0.0903237	0.758783	-0.80602	0.000499249	0.420792	0.134065	0.0441242	0.880941	-0.15515	0.596376	-0.223623	0.442178	0.235809	0.417022	-0.0304031	0.917825	-0.491396	0.0743423	0.152669	0.602334	-0.0654169	0.824171	-0.462084	0.0962156	0.41006	0.145332	0.230387	0.428124	-0.148761	0.611765	-0.138658	0.636403	0.486782	0.0775258	-0.578224	0.0303114	0.0543717	0.853537
Bm1079	WBGene00221340	Uncharacterized protein		blue	-0.359344	0.207	0.267667	0.354871	0.15987	0.585106	-0.246913	0.394758	0.239715	0.40912	-0.0380777	0.897171	0.227142	0.434836	0.163824	0.575735	0.0349306	0.905634	-0.396424	0.160532	0.722134	0.00353887	0.166095	0.570377	0.377188	0.183691	0.178649	0.541153	-0.324168	0.258175	-0.0553956	0.850807	0.114271	0.697292	-0.541197	0.0456533	-0.107946	0.713383	0.478862	0.0832129	0.0873119	0.76662	-0.242974	0.402584
Bm10790	WBGene00231051	Bm10790 is an ortholog of C. elegans K07A3.3; based on protein domain information, Bm10790 is predicted to have ATP binding activity.		red	0.318958	0.266347	-0.217771	0.454519	-0.775633	0.00111366	0.402332	0.153824	-0.614604	0.0193458	-0.148111	0.613339	-0.172358	0.555717	-0.565647	0.0350094	-0.0478516	0.870957	0.412856	0.142338	0.124092	0.672543	-0.341157	0.23259	-0.15812	0.589274	0.560534	0.0370657	-0.826202	0.000270563	-0.0911668	0.756593	-0.29553	0.304974	-0.0715185	0.808037	0.450556	0.105927	-0.000502211	0.998641	-0.11381	0.698461	0.19318	0.508164
Bm10791	WBGene00231052	Uncharacterized protein	6104049	red	-0.0737092	0.802262	0.553022	0.0402463	0.59204	0.0257099	0.0809108	0.783343	0.304521	0.289788	0.581524	0.0291607	0.00818032	0.977858	0.43829	0.116979	0.434158	0.120872	0.568964	0.0337213	-0.045958	0.876027	0.207031	0.477599	0.307822	0.284325	0.233672	0.42138	0.46231	0.0960318	-0.132906	0.650589	0.437579	0.117642	0.312562	0.276587	0.176558	0.545975	-0.610932	0.0202901	-0.15359	0.600119	0.443138	0.112521
Bm10792	WBGene00231053	Bm10792 is an ortholog of O. volvulus OVOC8654; based on protein domain information, Bm10792 is involved in methylglyoxal catabolic process to D-lactate via S-lactoyl-glutathione; based on protein domain information, Bm10792 is predicted to have hydroxyacylglutathione hydrolase activity.	6104050	brown	-0.392281	0.16535	0.798008	0.000624748	0.623685	0.0171533	-0.151664	0.604752	0.494338	0.0723612	0.00955632	0.974135	0.336816	0.238972	0.352609	0.21626	0.474928	0.0861438	0.0990121	0.736299	0.172284	0.555888	0.414483	0.140615	0.208064	0.475355	0.45249	0.104252	0.32349	0.259229	0.261429	0.366619	0.0315659	0.914692	0.203421	0.48548	0.30527	0.288543	-0.351994	0.217118	0.10269	0.726839	0.571694	0.0326878
Bm10793	WBGene00231054	Bm10793 is an ortholog of O. volvulus OVOC8648.		blue	-0.207993	0.475509	0.279616	0.332952	-0.0327911	0.911392	-0.193579	0.507271	-0.187386	0.521206	0.189429	0.516591	0.117734	0.688531	-0.169235	0.563008	0.0971563	0.741086	-0.0116854	0.968374	0.831963	0.000223965	-0.402151	0.154027	0.217797	0.454463	0.520111	0.0565824	-0.708676	0.00455031	0.173433	0.553216	0.0693708	0.813709	-0.183627	0.529748	0.248474	0.391679	0.45098	0.105558	-0.455035	0.102077	-0.106752	0.716433
Bm10794	WBGene00231055	Bm10794 is an ortholog of C. elegans iffb-1; in C. elegans, iffb-1, is involved in reproduction, nematode larval development and embryo development; based on protein domain information, Bm10794 is predicted to have GTP binding activity and GTPase activity.	6104058	turquoise	0.420261	0.134608	-0.682681	0.00713441	-0.155395	0.595787	-0.188122	0.519541	-0.299249	0.298638	-0.0841187	0.774951	-0.070133	0.811695	-0.0453133	0.877754	-0.531268	0.0505878	-0.319858	0.264925	-0.648728	0.0120776	-0.155114	0.596463	-0.00913321	0.97528	-0.800072	0.000590232	0.355674	0.212014	0.257176	0.374749	-0.232346	0.424095	0.131145	0.654956	-0.640015	0.013691	0.293805	0.307938	0.0248699	0.932746	-0.381565	0.178243
Bm10795	WBGene00231056	Bma-vps-33.1 is an ortholog of C. elegans vps-33.1; in C. elegans, vps-33.1, is involved in reproduction, determination of adult lifespan, embryo development and body morphogenesis; based on protein domain information, Bma-vps-33.1 functions in vesicle docking involved in exocytosis.		turquoise	-0.273353	0.344344	0.222223	0.445114	-0.163535	0.576416	-0.194957	0.504192	-0.277531	0.336721	-0.00704045	0.980943	0.0853295	0.771789	-0.0803719	0.784755	0.207972	0.475555	0.189017	0.51752	0.610045	0.0205234	-0.0951097	0.746375	0.0516117	0.860904	0.656812	0.0107151	-0.636692	0.014348	-0.37479	0.186721	-0.188377	0.518966	-0.0980116	0.738879	0.352674	0.216169	0.222863	0.443771	-0.161515	0.581201	-0.150169	0.608359
Bm10797	WBGene00231058	Uncharacterized protein		green	-0.491678	0.0741508	0.588209	0.0269293	0.549373	0.0418616	-0.278802	0.334421	0.626389	0.0165384	-0.423121	0.1317	0.284866	0.323567	0.322894	0.260158	0.300059	0.297268	-0.181915	0.533657	-0.0792366	0.787732	0.368616	0.194667	0.185213	0.526136	0.208697	0.473983	0.52664	0.0530153	-0.0188202	0.949083	-0.454042	0.102922	0.032109	0.913229	0.099903	0.734004	-0.33072	0.248115	0.232506	0.423766	0.207204	0.477224
Bm10798	WBGene00231059	Bm10798 is an ortholog of O. volvulus OVOC8617.	6104084	blue	-0.561739	0.0365733	0.490454	0.0749848	0.495436	0.0716319	-0.478841	0.0832283	0.545447	0.0436525	-0.247258	0.394075	0.353146	0.215512	0.203949	0.484324	0.244467	0.399608	-0.607744	0.0211379	0.500879	0.0680921	0.440054	0.115343	-0.256663	0.375735	0.082111	0.7802	0.172492	0.555405	0.293504	0.308458	0.0405454	0.890542	0.281803	0.329025	0.113588	0.699024	0.232256	0.424281	0.341748	0.23173	-0.224391	0.44057
Bm10799	WBGene00231060	Uncharacterized protein		brown	-0.470201	0.0897601	0.639988	0.0136963	0.439431	0.115919	-0.101449	0.730028	0.549686	0.0417217	-0.129618	0.658749	-0.0216839	0.941347	0.256153	0.376717	0.370957	0.19163	-0.0979016	0.739163	0.341878	0.23154	0.39285	0.164682	-0.114834	0.695865	0.380119	0.180031	0.185389	0.525736	0.0820457	0.780371	-0.149083	0.610985	0.483426	0.0799008	0.256112	0.376797	-0.265174	0.35954	0.21134	0.468273	0.289208	0.315921
Bm1080	WBGene00221341	Uncharacterized protein		turquoise	-0.316989	0.269475	0.715937	0.0039799	0.107566	0.714353	-0.0108279	0.970694	0.105604	0.71937	-0.0302506	0.918236	-0.077778	0.79156	0.0361972	0.902227	0.445166	0.110691	0.385836	0.173029	0.403049	0.153023	0.0882071	0.764288	-0.0582509	0.843201	0.948034	2.54e-07	-0.328406	0.251641	0.0554219	0.850737	-0.148636	0.612068	-0.0420057	0.886623	0.537704	0.0473475	-0.329894	0.249369	-0.104181	0.723015	0.247339	0.393917
Bm10800	WBGene00231061	Bm10800 is an ortholog of O. volvulus OVOC8600.	6104098	purple	0.182735	0.531783	-0.00319205	0.991359	0.326713	0.254239	0.0564083	0.848108	0.375469	0.185859	0.2646	0.36062	-0.0450476	0.878466	0.208169	0.475127	-0.339094	0.23561	-0.238011	0.412557	-0.0324561	0.912294	-0.077101	0.793338	0.300064	0.29726	-0.47608	0.085278	0.430867	0.124035	0.340031	0.234235	0.165701	0.571306	0.317088	0.269317	-0.654968	0.011015	-0.0350034	0.905438	-0.0490936	0.867634	0.0168697	0.954355
Bm10802	WBGene00231063	Bm10802 is an ortholog of C. elegans isp-1; in C. elegans, isp-1, is involved in reproduction, mitochondrial electron transport, ubiquinol to cytochrome c, determination of adult lifespan, response to heat and embryo development; based on protein domain information, Bm10802 is involved in oxidation-reduction process; based on protein domain information, Bm10802 is predicted to have 2 iron, 2 sulf…	6104119	turquoise	-0.353012	0.215698	0.588719	0.0267647	-0.0679763	0.817395	0.178353	0.541833	0.133768	0.648456	-0.172189	0.556109	-0.173283	0.553565	-0.0908632	0.757382	0.367495	0.196133	0.471429	0.0888112	0.335684	0.240655	0.117863	0.688207	-0.168642	0.564396	0.946931	2.88e-07	-0.353751	0.214672	-0.421825	0.133012	-0.256169	0.376688	-0.114327	0.697151	0.566785	0.0345637	-0.485643	0.0783261	0.0759375	0.796397	0.262322	0.364925
Bm10803	WBGene00231064	Bm10803 is an ortholog of C. elegans best-22.	6104122	greenyellow	0.589594	0.0264835	-0.0517088	0.860644	-0.347264	0.22379	0.585356	0.0278654	-0.455821	0.101411	0.525189	0.0537939	-0.387342	0.171214	-0.0969309	0.741668	0.035641	0.903723	0.803281	0.000539626	-0.211593	0.467728	-0.162541	0.578769	0.209274	0.472734	0.334575	0.242309	-0.301924	0.294127	0.131543	0.653969	0.305543	0.288089	-0.0390745	0.894493	0.150128	0.608459	-0.393839	0.163527	-0.258855	0.371528	0.526878	0.0528885
Bm10804	WBGene00231065	Bm10804 is an ortholog of O. volvulus OVOC8569.	6104125	blue	0.133148	0.649989	0.190393	0.514418	-0.0188365	0.949039	0.295478	0.305063	-0.141978	0.628266	0.658081	0.0105124	0.166422	0.569608	0.0350852	0.905218	0.187093	0.52187	0.460385	0.0976068	0.633003	0.0151052	-0.208635	0.474117	0.357307	0.209774	0.363957	0.200805	-0.468843	0.0908184	-0.199457	0.494204	0.639382	0.0138145	0.0653884	0.824246	0.192838	0.508928	-0.00829462	0.977549	-0.360603	0.205298	0.264135	0.361497
Bm10805	WBGene00231066	Bm10805 is an ortholog of O. volvulus OVOC8328.		brown	0.436561	0.118597	-0.599682	0.023401	-0.646083	0.0125511	0.160897	0.582665	-0.717376	0.00387388	0.217232	0.455665	0.0184724	0.950023	-0.407663	0.147931	-0.303403	0.29165	0.0208023	0.943728	0.323113	0.259817	-0.666439	0.0092502	0.136746	0.641106	-0.0917431	0.755098	-0.804459	0.000521953	0.0908893	0.757314	0.126718	0.665975	-0.156504	0.593135	-0.0502475	0.864549	0.61964	0.0181053	-0.497123	0.070521	-0.21133	0.468295
Bm10806	WBGene00231067	Bm10806 is an ortholog of C. elegans T09B4.6.		turquoise	-0.425793	0.12902	0.638641	0.01396	0.0158343	0.957154	0.143214	0.625247	0.207317	0.476977	-0.0727257	0.804854	-0.0425923	0.885049	-0.0530572	0.857044	0.356908	0.21032	0.364666	0.199863	0.606149	0.0215721	0.102173	0.728168	-0.120869	0.680632	0.922007	2.74e-06	-0.424384	0.130428	-0.413108	0.14207	-0.115329	0.694611	0.0172383	0.953358	0.511929	0.0612928	-0.347279	0.223769	0.0407168	0.890082	0.27431	0.34259
Bm10807	WBGene00231068	Bm10807 is an ortholog of C. elegans C15F1.5.		lightyellow	-0.46505	0.0938208	0.272509	0.345896	0.0785123	0.789632	-0.363143	0.201889	0.048597	0.868963	-0.546477	0.0431773	0.0983538	0.737996	-0.0362761	0.902015	0.21255	0.46567	-0.105282	0.720195	-0.169234	0.563009	0.15369	0.599879	-0.7642	0.00146076	0.339696	0.234726	0.083451	0.776696	0.133488	0.649149	-0.407326	0.1483	0.124446	0.671656	0.31353	0.275023	-0.119868	0.683153	0.0995311	0.734962	-0.0444715	0.88001
Bm10808	WBGene00231069	Uncharacterized protein		pink	-0.437808	0.117429	0.522857	0.0550616	0.442129	0.113439	-0.406929	0.148734	0.320951	0.263203	-0.243276	0.401981	0.0869377	0.767595	0.118666	0.68618	0.272051	0.346739	-0.202853	0.486724	-0.0427936	0.884509	0.177512	0.543773	-0.455818	0.101414	0.237915	0.412752	0.289333	0.315702	0.558504	0.0379062	-0.0784891	0.789693	0.0812663	0.782412	0.22669	0.435776	-0.113195	0.700023	0.0120529	0.96738	-0.00486194	0.986839
Bm1081	WBGene00221342	Bm1081 is an ortholog of C. elegans F40E3.5; based on protein domain information, Bm1081 is predicted to have hydrolase activity.		turquoise	-0.300154	0.297107	0.697527	0.00554864	0.0544923	0.853215	0.0200182	0.945846	0.135535	0.644091	-0.133802	0.648373	-0.0199456	0.946043	-0.0655265	0.823881	0.41637	0.138634	0.322971	0.260038	0.397524	0.15927	0.167741	0.56651	-0.0743463	0.800584	0.946347	3.07e-07	-0.335754	0.240551	0.0314767	0.914932	-0.197191	0.499221	-0.050859	0.862915	0.593299	0.025318	-0.332461	0.245483	0.0699382	0.81221	0.246955	0.394676
Bm10810	WBGene00231071	Bm10810 is an ortholog of O. volvulus OVOC8338; based on protein domain information, Bm10810 is involved in DNA recombination and double-strand break repair; based on protein domain information, Bm10810 is predicted to have DNA binding activity; based on protein domain information, Bm10810 is localized to the nucleus.	6104022	red	-0.0545543	0.85305	-0.172333	0.555775	-0.542189	0.0451805	-0.00330688	0.991048	-0.21716	0.455817	-0.388509	0.169816	-0.128748	0.660915	-0.57102	0.0329408	-0.274996	0.341335	-0.240342	0.407857	0.478472	0.0835003	-0.215185	0.460025	-0.267517	0.35515	0.309269	0.28195	-0.692849	0.00601517	-0.20657	0.478602	-0.43069	0.124207	-0.0897053	0.76039	0.143007	0.625752	0.350557	0.219132	0.201682	0.489298	-0.445182	0.110677
Bm10811	WBGene00231072	Bm10811 is an ortholog of C. elegans ptr-9; in C. elegans, ptr-9, is involved in the molting cycle; based on protein domain information, Bm10811 is an integral component of the membrane.		yellow	-0.569866	0.0333772	0.80737	0.000480259	0.822941	0.000300227	-0.455136	0.101992	0.399001	0.157583	0.295511	0.305006	0.193786	0.506808	0.59972	0.0233899	0.560143	0.0372264	0.1839	0.529125	0.251527	0.385694	0.301515	0.294814	0.127011	0.665245	0.399623	0.156877	0.385108	0.173911	0.0521667	0.859422	0.204323	0.483505	0.212203	0.466416	0.196336	0.501121	-0.243215	0.402101	-0.209981	0.471205	0.202788	0.486867
Bm10813	WBGene00231074	Bm10813 is an ortholog of O. volvulus OVOC8361; based on protein domain information, Bm10813 is involved in proteolysis; based on protein domain information, Bm10813 is predicted to have serine-type endopeptidase activity.	6104007	green	-0.586378	0.0275275	0.649246	0.0119866	0.669011	0.0088864	-0.145966	0.618543	0.981437	5.68e-10	-0.251573	0.385604	0.159191	0.586721	0.338903	0.235891	0.206625	0.478483	-0.423902	0.130913	0.233358	0.422023	0.597526	0.0240359	0.0266634	0.927907	0.0258365	0.930138	0.563098	0.0360238	-0.0614892	0.834591	0.0680659	0.817158	-0.0911694	0.756587	-0.0476154	0.871589	-0.27728	0.337176	0.533963	0.049212	0.038896	0.894972
Bm10815	WBGene00231076	Bm10815 is an ortholog of O. volvulus OVOC8363.		turquoise	-0.242947	0.402638	0.724207	0.00340027	0.178525	0.541439	0.314943	0.272748	0.385138	0.173875	0.174748	0.550164	0.0174228	0.95286	0.051336	0.86164	0.337125	0.238515	0.431124	0.123786	0.53567	0.0483545	0.268259	0.353767	0.258806	0.371622	0.794826	0.000681105	-0.224885	0.439539	-0.310857	0.279357	0.237084	0.414435	-0.245051	0.398446	0.389846	0.168224	-0.476668	0.0848384	0.179037	0.540261	0.430028	0.12485
Bm10816	WBGene00231077	Bm10816 is an ortholog of C. elegans F20D6.1.		turquoise	-0.160079	0.584609	0.56997	0.033338	-0.0591131	0.840907	0.379263	0.181094	0.088003	0.76482	0.00757024	0.979509	-0.0925263	0.753066	-0.126299	0.667022	0.3104	0.2801	0.594932	0.0248167	0.286176	0.32125	0.0810056	0.783095	0.0498802	0.865531	0.885346	2.55e-05	-0.340914	0.232945	-0.243664	0.401208	-0.0998595	0.734117	-0.0294696	0.92034	0.533097	0.0496513	-0.535884	0.0482481	0.0309862	0.916253	0.667744	0.00906429
Bm10817	WBGene00231078	Bm10817 is an ortholog of O. volvulus OVOC8376; based on protein domain information, Bm10817 is involved in cation transport and transmembrane transport; based on protein domain information, Bm10817 is predicted to have solute:proton antiporter activity; based on protein domain information, Bm10817 is an integral component of the membrane.		turquoise	-0.180923	0.535929	0.356905	0.210323	-0.124316	0.671983	-0.158517	0.588328	-0.321891	0.261727	-0.00566618	0.984662	-0.229199	0.430575	-0.0949397	0.746815	0.328969	0.250781	0.467309	0.0920246	0.168382	0.565006	-0.0978295	0.739349	-0.233302	0.422138	0.806515	0.000492217	-0.42289	0.131933	-0.0765814	0.794704	-0.255504	0.37797	-0.0611632	0.835457	0.519436	0.0569609	-0.1619	0.580287	-0.232826	0.423112	-0.0757732	0.796829
Bm10818	WBGene00231079	Bm10818 is an ortholog of C. elegans K10D2.7.	6103990	pink	0.280549	0.331274	0.0267889	0.927568	-0.181823	0.533868	-0.11409	0.69775	-0.392924	0.164596	0.21463	0.461212	-0.163397	0.576743	-0.248367	0.391889	-0.149558	0.609835	0.0309415	0.916374	0.255753	0.37749	-0.491798	0.074069	0.290875	0.313014	0.262478	0.364629	-0.504257	0.0659589	0.714117	0.00411732	-0.0594491	0.840013	-0.241243	0.406048	-0.00741998	0.979916	0.366095	0.197973	-0.466526	0.0926441	-0.180639	0.53658
Bm10819	WBGene00231080	Bm10819 is an ortholog of O. volvulus OVOC8382.		turquoise	-0.314302	0.273779	0.568513	0.0338946	0.0106078	0.97129	0.11042	0.707077	0.0117976	0.968071	0.0207758	0.9438	-0.217084	0.455978	-0.0107249	0.970973	0.402063	0.154126	0.625672	0.0166998	0.24684	0.394903	0.0216869	0.941339	-0.134392	0.646914	0.911909	5.57e-06	-0.286006	0.321551	-0.427364	0.127463	-0.177061	0.544812	-0.0260284	0.92962	0.545214	0.0437603	-0.510352	0.0622319	-0.116136	0.692569	0.270374	0.349837
Bm1082	WBGene00221343	Uncharacterized protein		red	0.402286	0.153875	-0.0758866	0.796531	-0.560375	0.0371311	0.71148	0.00432293	-0.281316	0.329898	0.121818	0.678248	-0.429888	0.124987	-0.521879	0.0555997	-0.35684	0.210413	0.665694	0.0093577	-0.148351	0.612757	-0.211641	0.467624	-0.301004	0.295674	0.434842	0.120221	-0.399443	0.157081	-0.19084	0.513413	0.0649647	0.825369	-0.0958005	0.744588	0.019103	0.948319	-0.528677	0.0519366	0.106217	0.717802	0.446086	0.109867
Bm10820	WBGene00231081	Bm10820 is an ortholog of O. volvulus OVOC8384; based on protein domain information, Bm10820 is involved in DNA repair and DNA replication; based on protein domain information, Bm10820 is localized to the Ino80 complex.		turquoise	0.351846	0.217326	-0.315701	0.271533	0.239837	0.408874	-0.126974	0.665336	0.0776035	0.792018	0.177347	0.544154	-0.0335083	0.909462	0.227952	0.433156	-0.0883575	0.763897	-0.198305	0.496751	-0.61554	0.0191105	0.268731	0.352887	0.232399	0.423987	-0.744728	0.00224549	0.693243	0.00597474	0.214079	0.462391	0.185608	0.52524	0.117463	0.689216	-0.313937	0.274366	-0.0150538	0.959264	0.250192	0.388306	-0.279168	0.33376
Bm10821	WBGene00231082	Bm10821 is an ortholog of O. volvulus OVOC8386.		black	-0.388196	0.170191	-0.192993	0.508582	0.249261	0.390131	-0.809355	0.000453405	-0.107349	0.714907	-0.370484	0.192241	0.506076	0.0648304	0.19053	0.514111	-0.077991	0.791001	-0.668129	0.00900994	-0.00661836	0.982085	-0.0294479	0.920399	0.0815308	0.781719	-0.413056	0.142126	0.154419	0.598129	0.131696	0.653589	-0.379314	0.181032	-0.136881	0.640774	-0.257765	0.373616	0.740787	0.00243871	-0.125052	0.67014	-0.416048	0.13897
Bm10822	WBGene00231083	Bma-dig-1 is an ortholog of C. elegans dig-1; in C. elegans, dig-1, is involved in axonal fasciculation, hermaphrodite genitalia development and inductive cell migration; based on protein domain information, Bma-dig-1 is predicted to have calcium ion binding activity.		brown	0.498782	0.0694409	-0.93328	1.1e-06	-0.585887	0.0276894	-0.00267607	0.992756	-0.52397	0.0544537	-0.194241	0.505791	0.000938661	0.997459	-0.327769	0.252617	-0.587643	0.0271133	-0.403668	0.152333	-0.331394	0.247095	-0.376422	0.184655	-0.118196	0.687365	-0.723287	0.00346128	-0.175114	0.549315	0.134982	0.645457	-0.190169	0.514922	-0.0237087	0.93588	-0.477321	0.0843522	0.574363	0.0317006	-0.0461579	0.875492	-0.490417	0.0750098
Bm10824	WBGene00231085	Bma-phy-2 is an ortholog of O. volvulus OVOC12472 and OVOC12476; based on protein domain information, Bma-phy-2 is involved in oxidation-reduction process; based on protein domain information, Bma-phy-2 is predicted to have L-ascorbic acid binding activity, iron ion binding activity, oxidoreductase activity, acting on single donors with incorporation of molecular oxygen, incorporation of two atom…		black	-0.231892	0.425027	-0.276748	0.338142	0.141405	0.629668	-0.610893	0.0203003	-0.109309	0.709905	-0.122341	0.676933	0.288365	0.317398	0.228809	0.431381	-0.110822	0.706053	-0.676717	0.0078623	0.108256	0.712591	-0.0282991	0.923496	-0.019244	0.947938	-0.503949	0.0661518	0.00333357	0.990976	0.304987	0.289012	0.118567	0.686431	-0.447831	0.108318	-0.355141	0.212749	0.815839	0.000373961	-0.172562	0.555241	-0.577671	0.0305076
Bm10825	WBGene00231086	Bm10825 is an ortholog of O. volvulus OVOC8394.		black	-0.0353745	0.904439	-0.352009	0.217097	-0.0815016	0.781796	-0.484733	0.0789697	-0.350244	0.219572	0.0395341	0.893258	0.270055	0.350428	-0.0874383	0.76629	-0.19488	0.504364	-0.4987	0.0694939	0.238002	0.412575	-0.266301	0.357426	-0.191573	0.511765	-0.355387	0.21241	-0.283416	0.326144	0.369853	0.193058	0.271587	0.347594	-0.29734	0.30188	-0.200403	0.492115	0.819021	0.000339305	-0.260452	0.368477	-0.634378	0.0148196
Bm10826	WBGene00231087	Bm10826 is an ortholog of C. elegans D2089.3.	6103966	blue	-0.0889252	0.762419	0.0960832	0.743858	-0.164102	0.575077	-0.0227238	0.938539	-0.162665	0.578474	0.241842	0.404847	0.138422	0.636982	-0.0924446	0.753278	0.0844073	0.774197	-0.0357665	0.903385	0.893407	1.68e-05	-0.239338	0.409878	0.127987	0.662811	0.365343	0.198966	-0.714174	0.00411294	-0.0910684	0.756849	0.211457	0.468021	0.0952733	0.745952	0.16533	0.572181	0.428384	0.126458	-0.266453	0.35714	-0.184463	0.527843
Bm10827	WBGene00231088	Uncharacterized protein		green	-0.0983978	0.737883	0.492462	0.07362	0.586697	0.0274227	0.169541	0.562291	0.752131	0.00191539	0.346389	0.225038	-0.0710847	0.809182	0.35594	0.211649	0.09624	0.743453	-0.0342817	0.90738	0.194395	0.505447	0.412405	0.142818	0.158647	0.588018	-0.0835569	0.776419	0.539535	0.0464538	0.066478	0.82136	0.433303	0.121688	0.440409	0.115016	-0.211125	0.468736	-0.442131	0.113437	0.308844	0.282646	0.212573	0.465621
Bm10828	WBGene00231089	Bm10828 is an ortholog of O. volvulus OVOC8407.	6103960	green	-0.612229	0.0199527	0.365345	0.198964	0.399019	0.157563	-0.11359	0.699019	0.829781	0.000240779	-0.4889	0.0760525	0.210354	0.470398	0.193286	0.507926	-0.0204797	0.9446	-0.518438	0.0575234	0.235205	0.418252	0.437071	0.118118	-0.0473928	0.872185	-0.0645277	0.826528	0.381262	0.178617	-0.373556	0.188292	-0.1979	0.49765	-0.164742	0.573566	-0.199266	0.494624	-0.114536	0.696621	0.52756	0.0525265	-0.0144821	0.96081
Bm10829	WBGene00231090	Bma-cul-2 is an ortholog of C. elegans cul-2; in C. elegans, cul-2, is involved in axon guidance, negative regulation of cyclin-dependent protein serine/threonine kinase by cyclin degradation, asymmetric protein localization, gonad development, anterior/posterior axis specification, embryo, embryo development, male germ-line sex determination, male somatic sex determination, transcription factor …	6103957	green	-0.534044	0.0491711	0.723523	0.00344551	0.655543	0.0109207	-0.0470158	0.873194	0.968678	1.27e-08	-0.2096	0.472029	-0.017115	0.953692	0.318442	0.267164	0.264151	0.361467	-0.228592	0.431832	0.118771	0.685915	0.606151	0.0215714	-0.000684839	0.998146	0.153519	0.60029	0.599187	0.0235456	-0.0721342	0.806413	0.0123418	0.966599	-0.0231413	0.937412	0.0512935	0.861754	-0.489592	0.0755758	0.531069	0.0506903	0.144907	0.62112
Bm1083	WBGene00221344	Uncharacterized protein		turquoise	-0.0759981	0.796237	0.452457	0.104281	0.132681	0.651147	-0.208235	0.474985	-0.110245	0.70752	0.323868	0.258642	0.096038	0.743975	-0.0237667	0.935723	0.308135	0.283811	0.191311	0.512355	0.567152	0.0344208	-0.195268	0.5035	0.0943542	0.74833	0.585177	0.0279251	-0.39959	0.156914	0.336289	0.239755	0.210862	0.469304	0.071199	0.808881	0.377555	0.183231	0.101524	0.729834	-0.356315	0.211134	-0.166388	0.569688
Bm10830	WBGene00231091	Bma-lin-37 is an ortholog of C. elegans lin-37; in C. elegans, lin-37, is involved in reproduction, nematode larval development, embryo development, negative regulation of vulval development and embryonic digestive tract morphogenesis; based on protein domain information, Bma-lin-37 is involved in cell cycle; based on protein domain information, Bma-lin-37 is localized to the transcriptional repr…	6103953	brown	-0.469819	0.0900575	0.848053	0.00012702	0.433298	0.121693	-0.0120977	0.967259	0.649667	0.0119129	-0.0126266	0.965829	0.2207	0.448321	0.212183	0.466458	0.385799	0.173074	0.00707736	0.980843	0.659067	0.010357	0.481415	0.0813485	0.149958	0.60887	0.654826	0.0110382	-0.0173963	0.952931	-0.120177	0.682375	0.152447	0.602867	-0.0325598	0.912015	0.295119	0.305679	-0.295391	0.305212	0.353806	0.214595	0.183146	0.530846
Bm10832	WBGene00231093	Bm10832 is an ortholog of C. elegans K01A11.2.	6103950	red	0.0833354	0.776998	-0.175997	0.547273	-0.598589	0.0237211	0.152505	0.602727	-0.346584	0.224759	-0.163644	0.576159	-0.0644339	0.826776	-0.510192	0.0623276	-0.224485	0.440374	-0.0867296	0.768137	0.634191	0.0148581	-0.347749	0.2231	-0.0170473	0.953875	0.382142	0.177533	-0.892302	1.78e-05	-0.104042	0.72337	-0.261947	0.365636	-0.0810688	0.782929	0.152116	0.603664	0.415789	0.139242	-0.0444547	0.880055	-0.184086	0.5287
Bm10833	WBGene00231094	Bm10833 is an ortholog of O. volvulus OVOC8422.		blue	0.142791	0.626278	0.0269775	0.92706	-0.020042	0.945782	-0.268887	0.352597	-0.340774	0.233149	0.337065	0.238604	0.318952	0.266356	-0.0935459	0.750423	0.0787732	0.788947	-0.0365537	0.901268	0.434533	0.120515	-0.246689	0.395201	0.35464	0.213441	0.146842	0.616414	-0.431474	0.123447	0.353278	0.215328	0.353676	0.214775	-0.325081	0.256759	0.149946	0.608899	0.502921	0.0667971	-0.315131	0.272447	-0.345319	0.22657
Bm10834	WBGene00231095	Bm10834 is an ortholog of C. elegans Y53G8AR.6.	6103943	red	-0.438666	0.116629	0.342794	0.230211	0.310315	0.280239	-0.143794	0.623832	0.406466	0.149242	-0.531059	0.0506956	0.065544	0.823834	0.161989	0.580075	0.232781	0.423203	0.0385913	0.895791	-0.497987	0.0699566	0.294265	0.307148	-0.454886	0.102203	0.147212	0.615518	0.586045	0.0276374	-0.184494	0.527773	-0.478469	0.0835024	0.192198	0.510364	0.172888	0.554484	-0.570405	0.0331729	0.231865	0.425082	0.24508	0.398389
Bm10835	WBGene00231096	Bm10835 is an ortholog of O. volvulus OVOC8430.		yellow	0.352228	0.216792	-0.303132	0.292104	-0.642607	0.0131948	0.417601	0.137352	-0.623613	0.01717	0.000356731	0.999034	-0.417746	0.137201	-0.341912	0.231491	-0.0623254	0.83237	0.587524	0.0271521	-0.336338	0.239682	-0.485548	0.0783932	-0.380662	0.179358	0.322208	0.261232	-0.483593	0.0797815	0.0116269	0.968533	-0.129664	0.658634	-0.162233	0.579499	0.228821	0.431357	-0.223631	0.44216	-0.433654	0.121352	0.220824	0.448059
Bm10836	WBGene00231097	Bm10836 is an ortholog of O. volvulus OVOC7489 and OVOC8431; based on protein domain information, Bm10836 is localized to the nucleus.	6103941	brown	-0.768353	0.00132596	0.643231	0.0130776	0.452995	0.103818	-0.551757	0.0408012	0.428034	0.126802	-0.33935	0.235234	0.0361633	0.902318	0.242859	0.402814	0.206956	0.477763	-0.325054	0.2568	0.373658	0.188162	0.285045	0.32325	-0.446977	0.109074	0.435334	0.119755	0.0698635	0.812407	0.145049	0.620773	-0.214069	0.462411	-0.0868585	0.767801	0.0485546	0.869076	0.0574142	0.845428	0.0997372	0.734431	-0.211869	0.467135
Bm10838	WBGene00231099	Bm10838 is an ortholog of O. volvulus OVOC8439.	6103934	turquoise	-0.243776	0.400984	0.563864	0.0357169	-0.0197775	0.946497	0.227015	0.435101	0.0278424	0.924727	0.15422	0.598605	-0.231961	0.424885	-0.0546684	0.852745	0.346841	0.224393	0.637597	0.0141668	0.379116	0.181278	-0.0736107	0.802521	-0.23699	0.414625	0.899557	1.19e-05	-0.369043	0.19411	-0.314488	0.273479	0.0184671	0.950037	0.12182	0.678241	0.496239	0.0711018	-0.509321	0.0628511	-0.19288	0.508835	0.310526	0.279895
Bm10839	WBGene00231100	Bm10839 is an ortholog of O. volvulus OVOC8453.		turquoise	0.114522	0.696655	-0.0777407	0.791658	0.457611	0.0999071	-0.455334	0.101824	-0.0797375	0.786418	0.239315	0.409924	0.230152	0.428607	0.408107	0.147448	0.0467455	0.873918	-0.169787	0.561716	-0.469318	0.0904472	0.0744171	0.800398	0.212642	0.465472	-0.524866	0.053968	0.576814	0.0308135	0.607238	0.0212751	0.17938	0.53947	0.130378	0.656861	-0.29996	0.297435	0.201299	0.49014	-0.228581	0.431854	-0.0428025	0.884485
Bm10841	WBGene00231102	Bm10841 is an ortholog of O. volvulus OVOC8461 and OVOC8462.		turquoise	-0.342335	0.230876	0.652443	0.011436	-0.00206898	0.994399	0.19209	0.510605	0.194344	0.505561	-0.109463	0.709514	-0.174569	0.55058	-0.0457667	0.87654	0.386978	0.171651	0.471064	0.089092	0.386751	0.171925	0.100415	0.732688	-0.0484421	0.869377	0.954637	1.14e-07	-0.334574	0.24231	-0.354799	0.213222	-0.221298	0.447061	-0.120909	0.680532	0.545507	0.0436248	-0.494427	0.0723021	0.027752	0.924971	0.298387	0.3001
Bm10842	WBGene00231103	Bma-him-18 is an ortholog of C. elegans him-18; in C. elegans, him-18, is involved in resolution of meiotic recombination intermediates.		blue	-0.0725275	0.805376	-0.234183	0.420337	0.240047	0.40845	-0.291913	0.31121	-0.0932968	0.751069	-0.0614264	0.834758	0.035346	0.904516	0.208835	0.473683	-0.150653	0.60719	-0.00867733	0.976513	-0.639498	0.0137919	-0.0238545	0.935486	-0.244088	0.400361	-0.47054	0.0894973	0.587315	0.0272201	-0.0503221	0.86435	-0.228458	0.432108	0.404228	0.151711	-0.344551	0.227673	-0.0826459	0.778801	-0.117416	0.689335	0.0992217	0.735759
Bm10843	WBGene00231104	Bma-pqn-83 is an ortholog of C. elegans pqn-83; in C. elegans, pqn-83, is involved in reproduction, nematode larval development and locomotion.		turquoise	0.416641	0.13835	-0.515487	0.0592112	-0.133267	0.649696	0.16423	0.574775	-0.107356	0.71489	0.086455	0.768853	0.224521	0.440298	-0.0464458	0.874721	-0.366085	0.197987	-0.273443	0.344179	-0.299288	0.298571	0.0610765	0.835687	0.335638	0.240722	-0.690776	0.00623139	0.156521	0.593093	0.184946	0.526743	0.323722	0.258868	-0.340109	0.234121	-0.423006	0.131816	0.305688	0.287849	0.19617	0.501491	0.0566112	0.847567
Bm10844	WBGene00231105	Bm10844 is an ortholog of O. volvulus OVOC8470.		red	-0.136868	0.640805	0.02728	0.926244	0.558421	0.0379408	-0.37281	0.189246	0.393587	0.163821	-0.018675	0.949476	0.124439	0.671674	0.405025	0.150829	-0.232909	0.422942	-0.372134	0.190113	-0.448865	0.107406	0.284609	0.324024	-0.0456973	0.876725	-0.603755	0.0222361	0.824768	0.000283301	0.246707	0.395165	0.0679771	0.817393	0.0891903	0.76173	-0.656989	0.0106866	-0.0315607	0.914706	0.187462	0.521035	-0.134073	0.647703
Bm10845	WBGene00231106	Bm10845 is an ortholog of O. volvulus OVOC8471; based on protein domain information, Bm10845 is predicted to have phosphatidylinositol binding activity.		blue	0.254723	0.37948	-0.0225657	0.938966	0.249138	0.390373	0.00276986	0.992502	-0.224363	0.440629	0.406486	0.14922	-0.00670373	0.981854	0.246682	0.395215	0.289085	0.316136	0.439461	0.115891	-0.56858	0.0338686	-0.0963573	0.74315	0.359834	0.206336	-0.175072	0.549414	0.390576	0.167359	0.232872	0.423017	0.228348	0.432336	-0.00909549	0.975382	0.16981	0.561663	-0.237925	0.412732	-0.407697	0.147895	0.371086	0.191463
Bm10846	WBGene00231107	Uncharacterized protein	6105864	blue	-0.154179	0.598704	0.218544	0.452878	0.0763608	0.795284	-0.0704909	0.81075	0.135764	0.643527	0.262325	0.364918	0.161368	0.581548	-0.0329995	0.910831	0.00479543	0.987019	-0.214572	0.461336	0.914289	4.75e-06	-0.0387981	0.895235	0.158057	0.589426	0.211923	0.467019	-0.440016	0.115378	-0.0259373	0.929866	0.281023	0.330423	0.254613	0.379694	0.00855584	0.976842	0.365853	0.198291	-0.013064	0.964645	-0.189692	0.515996
Bm10847	WBGene00231108	Bm10847 is an ortholog of O. volvulus OVOC8479.	6103902	turquoise	-0.291321	0.312238	0.563095	0.036025	-0.0550237	0.851798	0.190272	0.514691	0.0503859	0.864179	-0.121792	0.678312	-0.148947	0.611314	-0.0286643	0.922511	0.406583	0.149114	0.556766	0.0386369	0.234839	0.418998	0.0722621	0.806076	-0.0287783	0.922204	0.927508	1.79e-06	-0.326542	0.254502	-0.365157	0.199212	-0.282086	0.328518	-0.126709	0.665998	0.569257	0.0336095	-0.492493	0.0735988	-0.0450127	0.87856	0.405102	0.150743
Bm10848	WBGene00231109	Bm10848 is an ortholog of O. volvulus OVOC8480.	6103901	turquoise	-0.260596	0.368204	0.741164	0.00241968	0.214649	0.461172	0.148681	0.611958	0.17891	0.540551	0.354345	0.213848	0.0081737	0.977876	0.0445446	0.879814	0.455943	0.101309	0.488347	0.0764355	0.655833	0.0108736	0.0744474	0.800318	0.150969	0.606429	0.864989	6.5e-05	-0.363038	0.202029	-0.105699	0.719127	0.338125	0.237036	-0.0552688	0.851145	0.540139	0.0461616	-0.319563	0.265391	-0.12734	0.664425	0.351581	0.217696
Bm10849	WBGene00231110	Uncharacterized protein		blue	-0.0146376	0.96039	0.188499	0.518689	0.122783	0.675825	-0.113463	0.69934	-0.0761322	0.795885	-0.066042	0.822515	-0.120245	0.682202	0.0274017	0.925916	-0.105677	0.719182	0.233114	0.422522	-0.491464	0.0742962	-0.151478	0.6052	-0.224674	0.439979	0.161131	0.582111	0.219304	0.45127	0.436441	0.11871	-0.108249	0.712611	-0.344804	0.227309	-0.162958	0.577781	-0.270384	0.349819	-0.245516	0.397524	0.170124	0.560929
Bm1085	WBGene00221346	Uncharacterized protein		midnightblue	-0.347995	0.22275	0.515082	0.0594451	0.36407	0.200654	-0.190541	0.514085	0.195515	0.502948	0.0414798	0.888034	0.172491	0.555408	0.530205	0.051138	0.990422	1.09e-11	0.190043	0.515207	0.17359	0.55285	0.515276	0.0593327	0.176573	0.54594	0.435756	0.119355	0.109833	0.708572	-0.152472	0.602808	0.106828	0.71624	0.103215	0.725492	0.817134	0.000359525	-0.199563	0.493969	-0.00902758	0.975565	0.0947611	0.747277
Bm10850	WBGene00231111	Bm10850 is an ortholog of O. volvulus OVOC8491; based on protein domain information, Bm10850 is predicted to have lipid binding activity.		yellow	0.667753	0.00906292	-0.78166	0.00095926	-0.848484	0.000124996	0.448805	0.107459	-0.783768	0.000909489	0.131406	0.654308	-0.512246	0.0611051	-0.528215	0.0521801	-0.497569	0.0702291	0.407621	0.147978	-0.361384	0.204245	-0.548799	0.0421203	-0.171435	0.557868	-0.141183	0.630211	-0.489668	0.0755231	-0.240056	0.408433	-0.117546	0.689008	-0.0894502	0.761054	-0.159089	0.586965	0.0400089	0.891983	-0.210074	0.471005	-0.164415	0.574339
Bm10851	WBGene00231112	Bm10851 is an ortholog of O. volvulus OVOC8494.	6103889	brown	-0.014791	0.959975	0.681178	0.00731262	0.446684	0.109335	0.183883	0.529165	0.378984	0.181443	0.45903	0.0987254	-0.295006	0.305873	0.280828	0.330772	0.444873	0.110954	0.411003	0.144317	0.174726	0.550215	0.275466	0.340477	0.273966	0.34322	0.451021	0.105523	0.205619	0.480674	0.263031	0.363582	0.294223	0.30722	0.307762	0.284424	0.318497	0.267077	-0.542593	0.0449891	-0.00410513	0.988888	0.393699	0.16369
Bm10852	WBGene00231113	Bm10852 is an ortholog of O. volvulus OVOC8505; based on protein domain information, Bm10852 is localized to the extracellular space.	6103881	royalblue	0.323213	0.259661	-0.175907	0.547481	-0.397788	0.158967	0.600164	0.0232607	-0.0382434	0.896726	0.180429	0.537062	-0.907674	7.31e-06	-0.271313	0.3481	-0.256547	0.375958	0.438828	0.116478	-0.234724	0.419232	-0.161082	0.582228	-0.339014	0.235727	0.0860843	0.76982	-0.105208	0.720383	-0.279103	0.333878	0.0704352	0.810897	-0.0571362	0.846169	-0.0892674	0.761529	-0.515895	0.0589758	0.0706858	0.810235	-0.070853	0.809794
Bm10853	WBGene00231114	Bm10853 is an ortholog of O. volvulus OVOC8507.	6103879	turquoise	-0.316972	0.269502	0.711157	0.00434865	0.0888009	0.762743	0.022816	0.93829	0.134428	0.646825	-0.0608598	0.836263	-0.0887097	0.76298	0.0048387	0.986902	0.440687	0.11476	0.365933	0.198187	0.410911	0.144417	0.0699293	0.812233	-0.0712466	0.808755	0.943797	4.03e-07	-0.335901	0.240331	0.0558584	0.849573	-0.163614	0.57623	-0.0419057	0.886891	0.556007	0.0389595	-0.342649	0.230421	-0.0956643	0.74494	0.251852	0.385059
Bm10854	WBGene00231115	Bm10854 is an ortholog of O. volvulus OVOC8509.	6103877	cyan	-0.00221439	0.994006	0.341609	0.231931	0.075486	0.797584	-0.00662647	0.982063	-0.0732458	0.803483	0.219292	0.451294	-0.162981	0.577727	0.149537	0.609887	0.158909	0.587394	0.395957	0.16107	0.161396	0.581481	0.0116907	0.96836	-0.13865	0.636422	0.492255	0.0737601	-0.0962446	0.743441	0.0632972	0.829791	-0.112309	0.702271	0.631377	0.0154484	0.0746183	0.799868	-0.297991	0.300773	-0.163062	0.577536	0.16117	0.582018
Bm10856	WBGene00231117	Bma-srp-8 is an ortholog of O. volvulus OVOC8528; based on protein domain information, Bma-srp-8 is localized to the extracellular space.		brown	0.555474	0.0391871	-0.88008	3.3e-05	-0.640325	0.0136311	0.271309	0.348107	-0.693895	0.00590833	0.0558932	0.84948	-0.278065	0.335753	-0.33149	0.246949	-0.468412	0.0911563	0.177693	0.543356	-0.502558	0.0670258	-0.663708	0.00964906	-0.168721	0.564211	-0.489025	0.0759662	-0.214088	0.462371	-0.0982591	0.73824	-0.16543	0.571943	0.113804	0.698477	-0.3063	0.286836	0.173327	0.553463	-0.445398	0.110483	-0.0914671	0.755814
Bm10858	WBGene00231119	Bm10858 is an ortholog of O. volvulus OVOC8540.		yellow	0.773435	0.00117466	-0.910502	6.1e-06	-0.859935	8.01e-05	0.498249	0.0697862	-0.573364	0.0320676	-0.0851594	0.772233	-0.331579	0.246814	-0.599883	0.0233424	-0.566148	0.0348126	0.00648542	0.982445	-0.380719	0.179288	-0.42099	0.133862	-0.0914322	0.755904	-0.45294	0.103866	-0.349476	0.220653	-0.0113543	0.96927	-0.182654	0.531969	0.0625806	0.831693	-0.202974	0.486461	0.167811	0.566345	0.064012	0.827895	-0.203671	0.484931
Bm10859	WBGene00231120	Bm10859 is an ortholog of O. volvulus OVOC8543.	6103847	yellow	-0.442401	0.113191	0.578289	0.0302886	0.855226	9.66e-05	-0.317659	0.268408	0.688137	0.00651533	0.306279	0.28687	0.298851	0.299312	0.63132	0.0154605	0.42433	0.130482	-0.248558	0.391514	0.338216	0.236903	0.522447	0.0552869	0.177426	0.54397	-0.122655	0.676144	0.575194	0.0313976	0.097104	0.741221	0.486518	0.0777108	0.388875	0.16938	-0.0226047	0.93886	-0.0751389	0.798498	0.138847	0.635938	0.0734565	0.802928
Bm1086	WBGene00221347	Uncharacterized protein		turquoise	-0.319192	0.265977	0.565602	0.0350271	-0.0226089	0.938849	0.043746	0.881955	-0.0532063	0.856646	-0.0136766	0.962989	-0.122936	0.675441	-0.00160828	0.995646	0.417302	0.137662	0.560074	0.037255	0.319361	0.265709	0.0539586	0.854639	-0.10399	0.723504	0.948783	2.33e-07	-0.384709	0.174395	-0.340912	0.232947	-0.177171	0.544561	-0.101298	0.730416	0.557617	0.0382781	-0.377727	0.183015	-0.110334	0.707294	0.242604	0.403322
Bm10860	WBGene00231121	Bm10860 is an ortholog of O. volvulus OVOC8548; based on protein domain information, Bm10860 is involved in reciprocal meiotic recombination; based on protein domain information, Bm10860 is predicted to have ATP binding activity, DNA binding activity, and DNA-dependent ATPase activity; based on protein domain information, Bm10860 is localized to the nucleus.		turquoise	-0.255481	0.378015	0.604109	0.022137	0.0661558	0.822214	0.186299	0.523671	0.265365	0.359181	0.179606	0.538953	0.0505812	0.863657	-0.0379636	0.897478	0.295398	0.305201	0.205537	0.480853	0.845052	0.000141862	0.199915	0.493191	0.213846	0.462891	0.754424	0.00182138	-0.488024	0.0766594	-0.249025	0.390594	0.250478	0.387744	-0.136374	0.642023	0.406777	0.148901	-0.12073	0.680981	0.160618	0.583329	0.164365	0.574457
Bm10861	WBGene00231122	Bm10861 is an ortholog of O. volvulus OVOC8558.		tan	0.317533	0.268609	0.0545339	0.853104	0.0981516	0.738518	0.385387	0.173572	0.0529156	0.857422	0.708399	0.00457329	-0.125475	0.669083	0.0666331	0.82095	0.0620194	0.833183	0.209316	0.472643	0.319199	0.265966	-0.126921	0.66547	0.522508	0.0552531	-0.0953294	0.745807	-0.139872	0.633422	0.220314	0.449136	0.791399	0.000746312	-0.198171	0.497048	-0.00168946	0.995427	0.0218541	0.940887	-0.244907	0.398734	0.235523	0.417605
Bm10862	WBGene00231123	Bm10862 is an ortholog of O. volvulus OVOC8561; based on protein domain information, Bm10862 is involved in proteolysis; based on protein domain information, Bm10862 is localized to the proteasome regulatory particle.	6103833	turquoise	-0.126678	0.666075	0.510182	0.0623338	0.0712307	0.808797	0.228997	0.430993	0.14462	0.621818	0.00699221	0.981073	-0.1353	0.644671	-0.00211331	0.994279	0.293655	0.308198	0.370403	0.192345	0.0695233	0.813306	-0.0494405	0.866707	0.0947767	0.747236	0.606795	0.0213954	-0.160922	0.582606	0.218181	0.453649	0.0533128	0.856362	-0.486576	0.0776701	0.369879	0.193025	-0.375253	0.186133	-0.201961	0.488684	0.443372	0.112308
Bm10863	WBGene00231124	Bm10863 is an ortholog of O. volvulus OVOC2139; proteomic studies indicate that Bm10863 is enriched in the body wall.		blue	-0.438671	0.116624	0.674723	0.00811798	0.125255	0.669632	0.0135255	0.963397	0.319366	0.265701	-0.0125387	0.966066	0.0512368	0.861905	-0.0263942	0.928633	0.339267	0.235355	0.072013	0.806733	0.798504	0.000616312	0.228592	0.43183	0.0630846	0.830355	0.790919	0.000755821	-0.448343	0.107866	-0.172879	0.554505	0.132464	0.651683	-0.322901	0.260148	0.451616	0.105007	-0.0642143	0.827359	0.167765	0.566453	0.0461603	0.875485
Bm10865	WBGene00231126	Bm10865 is an ortholog of O. volvulus OVOC12551; proteomic studies indicate that Bm10865 is enriched in the digestive tract.		turquoise	-0.249668	0.389333	0.622015	0.0175417	0.0167629	0.954644	0.107572	0.714337	0.00180533	0.995113	0.0943331	0.748384	-0.16121	0.581922	-0.0143384	0.961199	0.433166	0.121819	0.582335	0.028883	0.360552	0.205366	0.0909249	0.757221	-0.145469	0.619752	0.953069	1.39e-07	-0.355373	0.212428	-0.21777	0.45452	-0.0479008	0.870826	0.0620901	0.832995	0.580959	0.0293553	-0.443777	0.111942	-0.0683026	0.816532	0.270622	0.349379
Bm10866	WBGene00231127	Bm10866 is an ortholog of O. volvulus OVOC199.	6100318	pink	-0.381216	0.178673	0.150652	0.607193	0.164989	0.572984	-0.406607	0.149087	0.0919006	0.754689	-0.207689	0.47617	0.262513	0.364563	0.339929	0.234385	0.393422	0.164013	-0.153214	0.601024	0.257375	0.374365	0.45354	0.103351	0.155666	0.59514	0.162868	0.577995	0.0287389	0.92231	-0.574463	0.0316638	-0.268786	0.352784	0.0916324	0.755385	0.233883	0.420948	0.155301	0.596013	0.271325	0.348079	-0.345144	0.22682
Bm10867	WBGene00231128	Bm10867 is an ortholog of C. elegans Y51A2D.7.	6098118	grey	-0.0126626	0.965731	0.319979	0.264734	0.324159	0.258189	0.14205	0.62809	0.147296	0.615314	0.743332	0.00231251	-0.384941	0.174113	0.160569	0.583446	0.250411	0.387876	0.448309	0.107896	0.275451	0.340504	0.0816746	0.781343	0.0561904	0.848688	0.165742	0.57121	0.0863051	0.769244	-0.227667	0.433748	0.674761	0.00811308	0.214295	0.461928	0.18124	0.535202	-0.324452	0.257735	-0.09448	0.748004	-0.00484163	0.986894
Bm10868	WBGene00231129	Bm10868 is an ortholog of O. volvulus OVOC10373.		turquoise	0.336604	0.239286	-0.609921	0.0205561	-0.0517762	0.860464	0.169712	0.561891	0.0380387	0.897276	0.0867327	0.768129	0.101156	0.730782	-0.00413581	0.988805	-0.415144	0.139919	-0.339219	0.235427	-0.331702	0.246627	-0.111811	0.703537	0.184052	0.528778	-0.907229	7.52e-06	0.347127	0.223986	-0.00754664	0.979573	0.22255	0.444429	0.0659818	0.822674	-0.537361	0.047516	0.215582	0.459179	0.0617844	0.833807	-0.0390262	0.894623
Bm10869	WBGene00231130	Bm10869 is an ortholog of O. volvulus OVOC8720.		brown	0.46326	0.095261	-0.693007	0.00599891	-0.594059	0.0250838	-0.0616796	0.834085	-0.711999	0.00428187	-0.0620791	0.833024	0.143903	0.623564	-0.351543	0.217748	-0.317122	0.269262	-0.288318	0.317481	0.0389985	0.894697	-0.516815	0.0584471	0.0132707	0.964086	-0.319384	0.265673	-0.572149	0.0325181	0.488865	0.0760768	-0.119021	0.685284	0.0153274	0.958525	-0.117224	0.689821	0.7502	0.00199753	-0.359208	0.207185	-0.278955	0.334144
Bm1087	WBGene00221348	Uncharacterized protein		turquoise	-0.310357	0.280171	0.613239	0.0196929	0.00919492	0.975113	-0.0329402	0.910991	-0.0154951	0.958071	-0.0787676	0.788962	-0.0895738	0.760732	-0.0714901	0.808112	0.35717	0.209962	0.315841	0.271309	0.436036	0.119091	0.0185541	0.949802	-0.0841091	0.774976	0.916082	4.2e-06	-0.45655	0.100797	0.113002	0.700512	-0.208521	0.474364	-0.0784511	0.789793	0.52943	0.0515423	-0.170805	0.559337	-0.123483	0.674068	0.273028	0.344942
Bm10870	WBGene00231131	Bm10870 is an ortholog of C. elegans F31E3.2; based on protein domain information, Bm10870 is involved in protein phosphorylation; based on protein domain information, Bm10870 is predicted to have ATP binding activity and protein kinase activity.		yellow	-0.271341	0.348048	0.567075	0.0344507	0.663409	0.00969346	-0.148985	0.611221	0.341438	0.23218	0.459313	0.0984914	-0.249722	0.389226	0.483915	0.0795513	0.315616	0.271669	0.358361	0.208336	-0.116681	0.691193	0.163681	0.576071	0.214978	0.460469	0.166709	0.568933	0.481662	0.0811694	0.036507	0.901393	0.378352	0.182232	-0.263598	0.362511	-0.0144348	0.960938	-0.417922	0.137018	-0.231318	0.426207	0.164333	0.574532
Bm10871	WBGene00231132	Bm10871 is an ortholog of O. volvulus OVOC8707 and OVOC12707; based on protein domain information, Bm10871 is predicted to have DNA binding activity.		blue	-0.077909	0.791216	0.0614257	0.83476	0.524596	0.054114	-0.46885	0.0908132	0.149147	0.610829	-0.0414686	0.888064	0.273078	0.344849	0.398647	0.157986	0.0351816	0.904958	-0.195926	0.502033	-0.577626	0.0305237	0.169055	0.563429	0.197718	0.498052	-0.42681	0.128011	0.732482	0.00288889	0.365761	0.198414	-0.0633211	0.829728	-0.0956526	0.744971	-0.304147	0.290409	-0.00127284	0.996554	-0.0532159	0.856621	-0.0389219	0.894903
Bm10872	WBGene00231133	Bm10872 is an ortholog of O. volvulus OVOC8701.	6103128	black	0.390264	0.167729	-0.741983	0.00237873	-0.461116	0.0970061	-0.146528	0.617178	-0.63197	0.0153225	0.0291293	0.921257	0.142465	0.627076	-0.16481	0.573407	-0.378887	0.181563	-0.311561	0.278211	-0.096746	0.742145	-0.379107	0.181289	0.0288571	0.921991	-0.518217	0.0576487	-0.367341	0.196335	0.288199	0.317689	0.128629	0.661211	-0.382274	0.177371	-0.35443	0.213732	0.754256	0.00182816	-0.289308	0.315746	-0.463093	0.0953962
Bm10873	WBGene00231134	Uncharacterized protein		brown	-0.163235	0.577127	0.755499	0.0017786	0.309015	0.282365	0.326694	0.254267	0.607003	0.0213388	0.1569	0.592186	-0.0838174	0.775738	0.134687	0.646184	0.318406	0.267222	0.283177	0.326571	0.450638	0.105856	0.423452	0.131365	0.413327	0.141838	0.626589	0.0164937	0.028579	0.922741	-0.188388	0.51894	0.138273	0.637349	-0.0320618	0.913356	0.286285	0.321058	-0.559512	0.0374873	0.36705	0.196717	0.381434	0.178405
Bm10874	WBGene00231135	Bm10874 is an ortholog of O. volvulus OVOC8697.		green	-0.52872	0.0519141	0.420214	0.134656	0.397055	0.159807	0.0245224	0.933684	0.784035	0.00090333	-0.331836	0.246426	-0.0123578	0.966555	0.205065	0.481884	0.119646	0.683711	-0.218871	0.452187	0.0165916	0.955107	0.453244	0.103605	-0.0804487	0.784554	0.030063	0.918741	0.450785	0.105728	-0.417532	0.137423	-0.00464844	0.987417	-0.41804	0.136896	-0.0254652	0.931139	-0.374727	0.1868	0.473319	0.0873628	0.0255916	0.930798
Bm10875	WBGene00231136	Uncharacterized protein		midnightblue	-0.303598	0.291325	0.491411	0.0743321	0.270354	0.349874	-0.132904	0.650595	0.14051	0.63186	0.0136124	0.963162	0.135735	0.643598	0.381512	0.178308	0.954728	1.13e-07	0.224641	0.440048	0.185925	0.524518	0.446158	0.109804	0.149105	0.610931	0.495535	0.0715664	0.0176699	0.952192	-0.150208	0.608266	0.0650383	0.825174	0.086696	0.768225	0.901635	1.05e-05	-0.211082	0.46883	0.00848996	0.97702	0.10369	0.724274
Bm10878	WBGene00231139	Uncharacterized protein		blue	-0.576682	0.0308607	0.543245	0.0446812	0.210051	0.471053	0.104344	0.722597	0.396539	0.1604	-0.12264	0.676183	0.336148	0.239965	0.0443121	0.880437	0.229536	0.429878	0.154845	0.597107	0.499041	0.0692732	0.169995	0.56123	-0.328735	0.251137	0.541663	0.0454309	-0.12268	0.676082	-0.475647	0.0856026	0.145531	0.619601	0.0883846	0.763826	0.262185	0.365184	-0.304436	0.289929	0.108334	0.712394	0.451936	0.10473
Bm10879	WBGene00231140	Bm10879 is an ortholog of O. volvulus OVOC8682.	6103111	blue	-0.396217	0.160771	0.687144	0.00662485	0.409412	0.146032	-0.420499	0.134364	0.12125	0.679674	0.168715	0.564224	-0.0736489	0.802421	0.1676	0.56684	0.331442	0.247021	0.0868898	0.76772	0.507383	0.0640282	-0.0117129	0.9683	0.268532	0.353258	0.640375	0.0136213	-0.184505	0.527746	0.27004	0.350455	-0.0709504	0.809537	-0.202713	0.487033	0.268847	0.352672	0.072042	0.806657	-0.268081	0.354099	-0.105001	0.720912
Bm1088	WBGene00221349	Bm1088 is an ortholog of O. volvulus OVOC3976.		blue	0.1326	0.651348	0.0501406	0.864835	-0.435261	0.119825	0.361796	0.203691	-0.222396	0.44475	0.204115	0.483961	-0.0334272	0.90968	-0.240729	0.40708	0.0542732	0.8538	0.227615	0.433856	0.735113	0.00273973	-0.0710306	0.809325	0.181872	0.533755	0.528861	0.0518402	-0.825006	0.000281157	-0.259097	0.371065	0.216133	0.458003	-0.128369	0.661859	0.280065	0.332144	0.15764	0.590421	0.0114994	0.968878	0.0528181	0.857682
Bm10881	WBGene00231142	Bm10881 is an ortholog of O. volvulus OVOC9409.		blue	-0.158315	0.588809	0.589604	0.0264802	0.261754	0.366003	0.202191	0.48818	0.550391	0.0414067	0.260003	0.369335	0.034569	0.906607	0.101356	0.730268	0.233363	0.422012	-0.00212626	0.994244	0.779741	0.00100642	0.340124	0.234099	0.282437	0.327891	0.430973	0.123932	-0.147954	0.613719	-0.10582	0.718817	0.361938	0.203502	0.160393	0.583865	0.183845	0.52925	-0.183969	0.528967	0.322374	0.260971	0.0559155	0.849421
Bm10883	WBGene00231144	Uncharacterized protein	6103093	pink	0.684519	0.00692092	-0.527465	0.0525765	-0.23586	0.416919	0.105672	0.719195	-0.341881	0.231535	0.236772	0.415066	-0.192296	0.510143	-0.0960956	0.743826	-0.37439	0.187229	-0.151713	0.604634	-0.374322	0.187316	-0.206178	0.479455	0.140095	0.632875	-0.570826	0.033014	0.0700599	0.811888	0.706268	0.00475301	0.103413	0.724984	0.251124	0.386481	-0.416104	0.138912	0.257637	0.373863	-0.108766	0.711291	-0.145605	0.619422
Bm10884	WBGene00231145	Bm10884 is an ortholog of O. volvulus OVOC12352.	6103080	blue	-0.0132882	0.964039	-0.0900676	0.759449	-0.224908	0.439489	-0.0452125	0.878024	-0.167452	0.567189	0.044731	0.879315	0.302151	0.293747	-0.237381	0.413832	-0.159926	0.584973	-0.34529	0.226611	0.782208	0.000946121	-0.345168	0.226786	0.199061	0.495078	0.0885371	0.763429	-0.688146	0.00651437	0.222687	0.44414	0.116963	0.690479	-0.0790194	0.788302	-0.027369	0.926004	0.669123	0.00887077	-0.238266	0.412041	-0.1127	0.701277
Bm10885	WBGene00231146	Uncharacterized protein		brown	-0.482868	0.0803007	0.815572	0.000376987	0.486392	0.0777988	-0.0387839	0.895274	0.569853	0.0333821	0.035344	0.904522	0.316047	0.27098	0.157547	0.590643	0.353803	0.214599	0.0376731	0.898259	0.494544	0.072224	0.295175	0.305583	-0.0948182	0.747129	0.557981	0.038125	0.0486957	0.868699	0.142041	0.628111	0.35205	0.21704	-0.101381	0.730203	0.291932	0.311177	-0.288764	0.316698	0.125776	0.668328	0.322234	0.261191
Bm10886	WBGene00231147	Bm10886 is an ortholog of O. volvulus OVOC12358 and OVOC12850.		brown	-0.231015	0.42683	0.706396	0.00474204	0.202702	0.487057	0.363538	0.201362	0.578466	0.030226	0.153826	0.599553	-0.198287	0.49679	0.0338441	0.908558	0.26776	0.354697	0.285785	0.321941	0.556226	0.038866	0.347774	0.223064	0.189777	0.515807	0.668068	0.00901855	-0.114424	0.696904	-0.32855	0.25142	0.227399	0.434304	-0.139464	0.634423	0.305838	0.287601	-0.528637	0.051958	0.353578	0.214912	0.231885	0.425041
Bm10887	WBGene00231148	Bm10887 is an ortholog of C. elegans fozi-1; in C. elegans, fozi-1, is involved in mesodermal cell fate specification.		lightyellow	-0.0155407	0.957948	0.328297	0.251808	0.621021	0.0177758	-0.108472	0.71204	0.411167	0.144141	0.449014	0.107276	0.131081	0.655115	0.453995	0.102962	0.22781	0.433451	-0.0191489	0.948195	0.0941754	0.748793	0.347364	0.223647	0.828595	0.000250345	-0.200472	0.491962	0.483239	0.0800349	0.0261268	0.929354	0.346216	0.225286	-0.0374785	0.898782	-0.10225	0.72797	-0.0732773	0.8034	0.103518	0.724714	0.133717	0.648581
Bm10890	WBGene00231151	Bm10890 is an ortholog of O. volvulus OVOC8953 and OVOC8954.		yellow	-0.117217	0.689838	0.406881	0.148787	0.637014	0.0142833	-0.330924	0.247806	0.351086	0.218388	0.488155	0.0765687	0.251031	0.386663	0.436115	0.119017	0.397906	0.158832	-0.146881	0.616321	0.394624	0.162614	0.185119	0.526349	0.484156	0.0793802	-0.0796377	0.78668	0.294669	0.306453	0.258843	0.371551	0.480146	0.0822715	0.236389	0.415843	0.0888785	0.762541	0.115444	0.694321	-0.124606	0.671255	-0.227149	0.434823
Bm10891	WBGene00231152	Bm10891 is an ortholog of O. volvulus OVOC8953 and OVOC8954.		lightgreen	-0.0400584	0.89185	0.129739	0.658447	0.059585	0.839652	0.148255	0.612989	0.522072	0.0554935	-0.362548	0.202684	-0.0265198	0.928294	-0.0806114	0.784128	-0.127101	0.66502	-0.314159	0.274009	-0.0856224	0.771025	0.699966	0.00531686	-0.0509367	0.862707	-0.0892484	0.761579	0.332272	0.245768	-0.16616	0.570226	-0.126881	0.66557	-0.00451702	0.987773	-0.072211	0.806211	-0.254454	0.380001	0.981003	6.51e-10	-0.0366284	0.901067
Bm10892	WBGene00231153	Uncharacterized protein	6098390	brown	-0.623235	0.0172572	0.795079	0.000676494	0.370483	0.192242	0.0819846	0.780531	0.716819	0.00391463	-0.271694	0.347397	-0.0554498	0.850662	0.191761	0.511344	0.380479	0.179585	0.135154	0.645031	0.316214	0.270713	0.454882	0.102207	-0.1293	0.65954	0.659796	0.0102432	0.158711	0.587865	-0.455823	0.10141	-0.160174	0.584384	-0.0763904	0.795206	0.327136	0.253588	-0.599479	0.0234603	0.369792	0.193137	0.271396	0.347947
Bm10893	WBGene00231154	Bm10893 is an ortholog of C. elegans try-5; based on protein domain information, Bm10893 is involved in proteolysis; based on protein domain information, Bm10893 is predicted to have serine-type endopeptidase activity.		turquoise	0.206251	0.479296	0.274678	0.341916	-0.345148	0.226815	0.643707	0.0129885	-0.0971061	0.741215	0.336847	0.238926	-0.285017	0.3233	-0.252375	0.38404	0.166345	0.569789	0.682734	0.00712811	0.451823	0.104828	-0.0951568	0.746253	0.21376	0.463073	0.744523	0.00225522	-0.611435	0.0201589	-0.360158	0.205898	0.236349	0.415926	-0.135384	0.644465	0.438035	0.117217	-0.414742	0.140342	-0.0334504	0.909617	0.383612	0.175731
Bm10894	WBGene00231155	Bm10894 is an ortholog of C. elegans F43C9.2; based on protein domain information, Bm10894 is predicted to have calcium ion binding activity.		salmon	0.751881	0.00192587	-0.341259	0.232441	-0.718054	0.00382464	0.848538	0.000124743	-0.334179	0.242902	0.256054	0.37691	-0.506481	0.0645809	-0.599773	0.0233746	-0.397476	0.159324	0.474345	0.0865839	-0.0341161	0.907826	-0.463836	0.0947961	0.0480304	0.870479	0.153034	0.601455	-0.522343	0.055344	0.0706595	0.810305	0.113979	0.698032	0.0104961	0.971592	-0.00537247	0.985457	-0.293944	0.3077	-0.0673714	0.818996	0.216903	0.456364
Bm10898	WBGene00231159	Bm10898 is an ortholog of O. volvulus OVOC5438; proteomic studies indicate that Bm10898 is enriched in the reproductive tract.		green	-0.657453	0.0106123	0.582057	0.028978	0.7099	0.00444994	-0.227047	0.435036	0.793422	0.00070724	0.0914304	0.755909	0.151365	0.605473	0.548739	0.0421474	0.353957	0.214387	-0.260659	0.368083	0.458737	0.0989693	0.546033	0.0433817	0.00434672	0.988234	0.0187097	0.949382	0.426439	0.128378	-0.348891	0.221481	0.362107	0.203275	0.0801846	0.785246	-0.0313935	0.915156	-0.135873	0.643256	0.273539	0.344003	-0.0447494	0.879265
Bm10899	WBGene00231160	Bm10899 is an ortholog of O. volvulus OVOC5433.	6096677	blue	-0.177399	0.544034	0.542523	0.0450221	0.208516	0.474375	0.366898	0.196916	0.652893	0.01136	0.0639278	0.828118	0.00993069	0.973122	0.0216244	0.941508	0.177978	0.542697	-0.0433569	0.882998	0.53627	0.0480559	0.33492	0.241794	0.23809	0.412397	0.337707	0.237654	-0.0575032	0.845192	-0.0500888	0.864973	0.364744	0.199759	-0.265797	0.35837	0.18571	0.525006	-0.28408	0.324964	0.374839	0.186659	0.254175	0.380542
[truncated: 9,410 more rows]
