# Supplementary material for: Defining Brugia malayi and Wolbachia symbiosis by stage-specific dual RNA-seq
Source: PLoS Negl Trop Dis. 2017 Mar 30;11(3):e0005357. doi: 10.1371/journal.pntd.0005357 (PMC5373514; doi:10.1371/journal.pntd.0005357)
Supplement: S6 Table — Table showing the results of the GO term enrichment analysis for each module, p-value < 0.01. (XLSX) [file pntd.0005357.s008.xlsx]

## Sheet: S6_Table_GO_Enrichment
S6 Table: GO Term Enrichment. Table showing the results of the GO term enrichment analysis for each module, p-value < 0.01.
Module	Goterm_accession	GOterm_name	GO_domain	pEnrich
Brown	GO:0042302	structural constituent of cuticle	molecular_function	1.12392e-07
Brown	GO:0030896	checkpoint clamp complex	cellular_component	0.000898692
Brown	GO:0030042	actin filament depolymerization	biological_process	0.000898692
Brown	GO:0006644	phospholipid metabolic process	biological_process	0.000898692
Brown	GO:0005849	mRNA cleavage factor complex	cellular_component	0.000898692
Brown	GO:0000077	DNA damage checkpoint	biological_process	0.00110747
Brown	GO:0007229	integrin-mediated signaling pathway	biological_process	0.00110747
Brown	GO:0006352	DNA-templated transcription, initiation	biological_process	0.00234329
Brown	GO:0008083	growth factor activity	molecular_function	0.00238622
Brown	GO:0006260	DNA replication	biological_process	0.00257213
Brown	GO:0007188	adenylate cyclase-modulating G-protein coupled receptor signaling pathway	biological_process	0.00333479
Brown	GO:0003697	single-stranded DNA binding	molecular_function	0.00333479
Brown	GO:0046982	protein heterodimerization activity	molecular_function	0.00472565
Brown	GO:0003779	actin binding	molecular_function	0.00519176
Brown	GO:0007049	cell cycle	biological_process	0.00612759
Brown	GO:0070588	calcium ion transmembrane transport	biological_process	0.00612759
Brown	GO:0006281	DNA repair	biological_process	0.00717957
Brown	GO:0005581	collagen trimer	cellular_component	0.00773713
Brown	GO:0005669	transcription factor TFIID complex	cellular_component	0.00773713
Brown	GO:0006979	response to oxidative stress	biological_process	0.00793696
Brown	GO:0004601	peroxidase activity	molecular_function	0.00793696
Brown	GO:0005871	kinesin complex	cellular_component	0.00793696
Brown	GO:0009060	aerobic respiration	biological_process	0.00931617
Brown	GO:0006119	oxidative phosphorylation	biological_process	0.00931617
Brown	GO:0030695	GTPase regulator activity	molecular_function	0.00931617
Brown	GO:0004623	phospholipase A2 activity	molecular_function	0.00931617
Brown	GO:0070932	histone H3 deacetylation	biological_process	0.00931617
Brown	GO:0032041	NAD-dependent histone deacetylase activity (H3-K14 specific)	molecular_function	0.00931617
Brown	GO:0016575	histone deacetylation	biological_process	0.00931617
Brown	GO:0004407	histone deacetylase activity	molecular_function	0.00931617
Brown	GO:0006541	glutamine metabolic process	biological_process	0.00931617
Brown	GO:0003857	3-hydroxyacyl-CoA dehydrogenase activity	molecular_function	0.00931617
Brown	GO:0040007	growth	biological_process	0.00931617
Brown	GO:0009264	deoxyribonucleotide catabolic process	biological_process	0.00931617
Brown	GO:0004139	deoxyribose-phosphate aldolase activity	molecular_function	0.00931617
Brown	GO:0009311	oligosaccharide metabolic process	biological_process	0.00931617
Brown	GO:0004573	mannosyl-oligosaccharide glucosidase activity	molecular_function	0.00931617
Brown	GO:0019363	pyridine nucleotide biosynthetic process	biological_process	0.00931617
Brown	GO:0004515	nicotinate-nucleotide adenylyltransferase activity	molecular_function	0.00931617
Brown	GO:0000309	nicotinamide-nucleotide adenylyltransferase activity	molecular_function	0.00931617
Brown	GO:0006378	mRNA polyadenylation		0.00931617
Brown	GO:0008097	5S rRNA binding	molecular_function	0.00931617
Brown	GO:0030553	cGMP binding	molecular_function	0.00931617
Brown	GO:0030198	extracellular matrix organization	biological_process	0.00931617
Brown	GO:0016504	peptidase activator activity	molecular_function	0.00931617
Brown	GO:0010952	positive regulation of peptidase activity	biological_process	0.00931617
Brown	GO:0016638	oxidoreductase activity, acting on the CH-NH2 group of donors	molecular_function	0.00931617
Brown	GO:0031090	organelle membrane	cellular_component	0.00931617
Brown	GO:0007517	muscle organ development	biological_process	0.00931617
Brown	GO:0004731	purine-nucleoside phosphorylase activity	molecular_function	0.00931617
Brown	GO:0000902	cell morphogenesis	biological_process	0.00931617
Brown	GO:0018193	peptidyl-amino acid modification	biological_process	0.00931617
Brown	GO:0006006	glucose metabolic process	biological_process	0.00931617
Brown	GO:0033017	sarcoplasmic reticulum membrane	cellular_component	0.00931617
Brown	GO:0008536	Ran GTPase binding	molecular_function	0.00931617
Brown	GO:0005980	glycogen catabolic process	biological_process	0.00931617
Brown	GO:0004135	amylo-alpha-1,6-glucosidase activity	molecular_function	0.00931617
Brown	GO:0004134	4-alpha-glucanotransferase activity	molecular_function	0.00931617
Brown	GO:0045502	dynein binding	molecular_function	0.00931617
Brown	GO:0007050	cell cycle arrest	biological_process	0.00931617
Brown	GO:0004861	cyclin-dependent protein serine/threonine kinase inhibitor activity	molecular_function	0.00931617
Brown	GO:0031515	tRNA (m1A) methyltransferase complex	cellular_component	0.00931617
Brown	GO:1990077	primosome complex	cellular_component	0.00931617
Brown	GO:0016639	oxidoreductase activity, acting on the CH-NH2 group of donors, NAD or NADP as acceptor	molecular_function	0.00931617
Brown	GO:0019243	methylglyoxal catabolic process to D-lactate via S-lactoyl-glutathione	biological_process	0.00931617
Brown	GO:0004416	hydroxyacylglutathione hydrolase activity	molecular_function	0.00931617
Brown	GO:0042026	protein refolding	biological_process	0.00931617
Brown	GO:0005853	eukaryotic translation elongation factor 1 complex	cellular_component	0.00931617
Brown	GO:0006378	mRNA polyadenylation	biological_process	0.00931617
Brown	GO:0000220	vacuolar proton-transporting V-type ATPase, V0 domain	cellular_component	0.00931617
Brown	GO:0035999	tetrahydrofolate interconversion	biological_process	0.00931617
Brown	GO:0006563	L-serine metabolic process	biological_process	0.00931617
Brown	GO:0006544	glycine metabolic process	biological_process	0.00931617
Brown	GO:0004372	glycine hydroxymethyltransferase activity	molecular_function	0.00931617
Brown	GO:0006816	calcium ion transport	biological_process	0.00948891
Yellow	GO:0015035	protein disulfide oxidoreductase activity	molecular_function	1.59049e-05
Yellow	GO:0009117	nucleotide metabolic process	biological_process	0.000252078
Yellow	GO:0045454	cell redox homeostasis	biological_process	0.00042641
Yellow	GO:0008643	carbohydrate transport	biological_process	0.00047677
Yellow	GO:0006096	glycolytic process	biological_process	0.000605548
Yellow	GO:0005615	extracellular space	cellular_component	0.000872473
Yellow	GO:0051920	peroxiredoxin activity		0.000960599
Yellow	GO:0051920	peroxiredoxin activity	biological_process	0.000960599
Yellow	GO:0051920	peroxiredoxin activity		0.000960599
Yellow	GO:0051920	peroxiredoxin activity	molecular_function	0.000960599
Yellow	GO:0016829	lyase activity	molecular_function	0.00195677
Yellow	GO:0030522	intracellular receptor signaling pathway	biological_process	0.00228823
Yellow	GO:0005623	cell	cellular_component	0.0027295
Yellow	GO:0006783	heme biosynthetic process	biological_process	0.00399284
Yellow	GO:0004325	ferrochelatase activity	molecular_function	0.00399284
Yellow	GO:0004887	thyroid hormone receptor activity	molecular_function	0.00399284
Yellow	GO:0008242	omega peptidase activity	molecular_function	0.00399284
Yellow	GO:0030915	Smc5-Smc6 complex	cellular_component	0.00399284
Yellow	GO:0000724	double-strand break repair via homologous recombination	biological_process	0.00399284
Yellow	GO:0005868	cytoplasmic dynein complex	cellular_component	0.00399284
Yellow	GO:0046914	transition metal ion binding	molecular_function	0.00399284
Yellow	GO:0008201	heparin binding	molecular_function	0.00399284
Yellow	GO:0004332	fructose-bisphosphate aldolase activity	molecular_function	0.00399284
Yellow	GO:0006401	RNA catabolic process	biological_process	0.00399284
Yellow	GO:0006937	regulation of muscle contraction	biological_process	0.00399284
Yellow	GO:0005740	mitochondrial envelope	cellular_component	0.00399284
Yellow	GO:0016010	dystrophin-associated glycoprotein complex	cellular_component	0.00399284
Yellow	GO:0042765	GPI-anchor transamidase complex	cellular_component	0.00399284
Yellow	GO:0000932	cytoplasmic mRNA processing body	cellular_component	0.00399284
Yellow	GO:0008652	cellular amino acid biosynthetic process	biological_process	0.00399284
Yellow	GO:0045294	alpha-catenin binding	molecular_function	0.00399284
Yellow	GO:0016342	catenin complex	cellular_component	0.00399284
Yellow	GO:0002159	desmosome assembly	biological_process	0.00399284
Yellow	GO:0048038	quinone binding	molecular_function	0.00399284
Yellow	GO:0008536	Ran GTPase binding	molecular_function	0.00399284
Yellow	GO:0030123	AP-3 adaptor complex	cellular_component	0.00399284
Yellow	GO:0000179	rRNA (adenine-N6,N6-)-dimethyltransferase activity	molecular_function	0.00399284
Yellow	GO:0000154	rRNA modification	biological_process	0.00399284
Yellow	GO:0001510	RNA methylation		0.00399284
Yellow	GO:0001510	RNA methylation	biological_process	0.00399284
Yellow	GO:0034047	regulation of protein phosphatase type 2A activity	biological_process	0.00399284
Yellow	GO:0008601	protein phosphatase type 2A regulator activity	molecular_function	0.00399284
Yellow	GO:0006359	regulation of transcription from RNA polymerase III promoter	biological_process	0.00399284
Yellow	GO:0080009	mRNA methylation	biological_process	0.00399284
Yellow	GO:0035267	NuA4 histone acetyltransferase complex	cellular_component	0.00399284
Yellow	GO:0043564	Ku70:Ku80 complex	cellular_component	0.00399284
Yellow	GO:0042162	telomeric DNA binding	molecular_function	0.00399284
Yellow	GO:0031011	Ino80 complex	cellular_component	0.00399284
Yellow	GO:0000126	transcription factor TFIIIB complex	cellular_component	0.00399284
Yellow	GO:0019430	removal of superoxide radicals	biological_process	0.00399284
Yellow	GO:0004784	superoxide dismutase activity	molecular_function	0.00399284
Yellow	GO:0004128	cytochrome-b5 reductase activity, acting on NAD(P)H	molecular_function	0.00399284
Yellow	GO:0004534	5-3 exoribonuclease activity	molecular_function	0.00399284
Yellow	GO:0006011	UDP-glucose metabolic process	biological_process	0.00399284
Yellow	GO:0003983	UTP:glucose-1-phosphate uridylyltransferase activity	molecular_function	0.00399284
Yellow	GO:0004616	phosphogluconate dehydrogenase (decarboxylating) activity	molecular_function	0.00399284
Yellow	GO:0004615	phosphomannomutase activity	molecular_function	0.00399284
Yellow	GO:0043169	cation binding	molecular_function	0.00436132
Yellow	GO:0005861	troponin complex	cellular_component	0.00436132
Yellow	GO:0006355	regulation of transcription, DNA-templated	biological_process	0.00593565
Yellow	GO:0016853	isomerase activity	molecular_function	0.00657794
Yellow	GO:0000276	mitochondrial proton-transporting ATP synthase complex, coupling factor F(o)	cellular_component	0.00727474
Yellow	GO:0043565	sequence-specific DNA binding	molecular_function	0.00895079
Green	GO:0035556	intracellular signal transduction	biological_process	2.78888e-05
Green	GO:0046983	protein dimerization activity	molecular_function	0.000109828
Green	GO:0004180	carboxypeptidase activity	molecular_function	0.00124155
Green	GO:0007076	mitotic chromosome condensation	biological_process	0.00124155
Green	GO:0045202	synapse	cellular_component	0.00171478
Green	GO:0005741	mitochondrial outer membrane	cellular_component	0.00238839
Green	GO:0045211	postsynaptic membrane	cellular_component	0.00238839
Green	GO:0004889	acetylcholine-activated cation-selective channel activity	molecular_function	0.00238839
Green	GO:0016849	phosphorus-oxygen lyase activity	molecular_function	0.00243819
Green	GO:0009190	cyclic nucleotide biosynthetic process	biological_process	0.00243819
Green	GO:0000175	3-5-exoribonuclease activity	molecular_function	0.00262367
Green	GO:0016844	strictosidine synthase activity	molecular_function	0.00262367
Green	GO:0017183	peptidyl-diphthamide biosynthetic process from peptidyl-histidine	biological_process	0.00262367
Green	GO:0005544	calcium-dependent phospholipid binding	molecular_function	0.00262367
Green	GO:0015018	galactosylgalactosylxylosylprotein 3-beta-glucuronosyltransferase activity	molecular_function	0.00262367
Green	GO:0017176	phosphatidylinositol N-acetylglucosaminyltransferase activity	molecular_function	0.00262367
Green	GO:0009408	response to heat	biological_process	0.00262367
Green	GO:0000932	cytoplasmic mRNA processing body	cellular_component	0.00262367
Green	GO:0007005	mitochondrion organization	biological_process	0.00262367
Green	GO:0016638	oxidoreductase activity, acting on the CH-NH2 group of donors	molecular_function	0.00262367
Green	GO:0000087	mitotic M phase	biological_process	0.00262367
Green	GO:0046710	GDP metabolic process	biological_process	0.00262367
Green	GO:0046037	GMP metabolic process	biological_process	0.00262367
Green	GO:0006163	purine nucleotide metabolic process	biological_process	0.00262367
Green	GO:0004385	guanylate kinase activity	molecular_function	0.00262367
Green	GO:0007423	sensory organ development	biological_process	0.00262367
Green	GO:0034729	histone H3-K79 methylation	biological_process	0.00262367
Green	GO:0031151	histone methyltransferase activity (H3-K79 specific)	molecular_function	0.00262367
Green	GO:0043014	alpha-tubulin binding	molecular_function	0.00262367
Green	GO:0005769	early endosome	cellular_component	0.00262367
Green	GO:0033819	lipoyl(octanoyl) transferase activity	molecular_function	0.00262367
Green	GO:0016415	octanoyltransferase activity	molecular_function	0.00262367
Green	GO:0009107	lipoate biosynthetic process	biological_process	0.00262367
Green	GO:0006086	acetyl-CoA biosynthetic process from pyruvate	biological_process	0.00262367
Green	GO:0004739	pyruvate dehydrogenase (acetyl-transferring) activity	molecular_function	0.00262367
Green	GO:0071586	CAAX-box protein processing	biological_process	0.00262367
Green	GO:0006182	cGMP biosynthetic process	biological_process	0.00402068
Green	GO:0004383	guanylate cyclase activity	molecular_function	0.00402068
Green	GO:0030163	protein catabolic process	biological_process	0.00402068
Green	GO:0005739	mitochondrion	cellular_component	0.00592783
Green	GO:0008234	cysteine-type peptidase activity	molecular_function	0.00750829
Green	GO:0004843	ubiquitin-specific protease activity	molecular_function	0.00760254
Green	GO:0010181	FMN binding	molecular_function	0.00760254
Green	GO:0004449	isocitrate dehydrogenase (NAD+) activity	molecular_function	0.00760254
Green	GO:0005890	sodium:potassium-exchanging ATPase complex	cellular_component	0.00760254
Green	GO:0042981	regulation of apoptotic process	biological_process	0.00760254
Green	GO:0006506	GPI anchor biosynthetic process	biological_process	0.00760254
Green	GO:0031072	heat shock protein binding	molecular_function	0.00760254
Green	GO:0042773	ATP synthesis coupled electron transport	biological_process	0.00760254
Green	GO:0000151	ubiquitin ligase complex	cellular_component	0.00760254
Green	GO:0006284	base-excision repair	biological_process	0.00760254
Green	GO:0019887	protein kinase regulator activity	molecular_function	0.00760254
Green	GO:0005956	protein kinase CK2 complex	cellular_component	0.00760254
Green	GO:0071203	WASH complex	cellular_component	0.00760254
Green	GO:0035145	exon-exon junction complex	cellular_component	0.00760254
Green	GO:0016624	oxidoreductase activity, acting on the aldehyde or oxo group of donors, disulfide as acceptor	molecular_function	0.00760254
Green	GO:0033180	proton-transporting V-type ATPase, V1 domain	cellular_component	0.00760254
Green	GO:0000796	condensin complex	cellular_component	0.00760254
Green	GO:0043021	ribonucleoprotein complex binding	molecular_function	0.00760254
Green	GO:0030687	preribosome, large subunit precursor	cellular_component	0.00760254
Green	GO:0000466	maturation of 5.8S rRNA from tricistronic rRNA transcript (SSU-rRNA, 5.8S rRNA, LSU-rRNA)	biological_process	0.00760254
Green	GO:0000463	maturation of LSU-rRNA from tricistronic rRNA transcript (SSU-rRNA, 5.8S rRNA, LSU-rRNA)	biological_process	0.00760254
Green	GO:0043141	ATP-dependent 5-3 DNA helicase activity	molecular_function	0.00760254
Green	GO:0006364	rRNA processing	biological_process	0.00760883
Green	GO:0006270	DNA replication initiation	biological_process	0.00760883
Green	GO:0005730	nucleolus	cellular_component	0.00955229
Green	GO:0005667	transcription factor complex	cellular_component	0.00955229
Salmon	GO:0006979	response to oxidative stress	biological_process	0.000168946
Salmon	GO:0004601	peroxidase activity	molecular_function	0.000168946
Salmon	GO:0043066	negative regulation of apoptotic process	biological_process	0.000187723
Salmon	GO:0016972	thiol oxidase activity	molecular_function	0.000187723
Salmon	GO:0008376	acetylgalactosaminyltransferase activity	molecular_function	0.000187723
Salmon	GO:0006437	tyrosyl-tRNA aminoacylation	biological_process	0.000187723
Salmon	GO:0004831	tyrosine-tRNA ligase activity	molecular_function	0.000187723
Salmon	GO:0020037	heme binding	molecular_function	0.00062101
Salmon	GO:0019752	carboxylic acid metabolic process	biological_process	0.000923932
Salmon	GO:0016758	transferase activity, transferring hexosyl groups	molecular_function	0.00128673
Salmon	GO:0032580	Golgi cisterna membrane	cellular_component	0.00128673
Salmon	GO:0009982	pseudouridine synthase activity	molecular_function	0.00170667
Salmon	GO:0009451	RNA modification	biological_process	0.00170667
Salmon	GO:0004497	monooxygenase activity	molecular_function	0.00170667
Salmon	GO:0015934	large ribosomal subunit	cellular_component	0.00218282
Salmon	GO:0008324	cation transmembrane transporter activity	molecular_function	0.00218282
Salmon	GO:0055114	oxidation-reduction process	biological_process	0.00245223
Salmon	GO:0001522	pseudouridine synthesis	biological_process	0.00271427
Salmon	GO:0016192	vesicle-mediated transport	biological_process	0.00315283
Salmon	GO:0016616	oxidoreductase activity, acting on the CH-OH group of donors, NAD or NADP as acceptor	molecular_function	0.00616989
Salmon	GO:0005886	plasma membrane	cellular_component	0.00658404
Salmon	GO:0016705	oxidoreductase activity, acting on paired donors, with incorporation or reduction of molecular oxygen	molecular_function	0.0070146
Salmon	GO:0007156	homophilic cell adhesion via plasma membrane adhesion molecules	biological_process	0.0070146
Salmon	GO:0098655	cation transmembrane transport	biological_process	0.0070146
Salmon	GO:0006812	cation transport	biological_process	0.0070146
Salmon	GO:0008641	small protein activating enzyme activity	molecular_function	0.00790854
Salmon	GO:0005509	calcium ion binding	molecular_function	0.0085145
Salmon	GO:0016491	oxidoreductase activity	molecular_function	0.00919539
